# Supplementary material for: Differential Gene Expression Associated with Idiopathic Epilepsy in Belgian Shepherd Dogs
Source: Genes (Basel). 2024 Nov 15;15(11):1474. doi: 10.3390/genes15111474 (PMC11593353; doi:10.3390/genes15111474)
Supplement: Supplementary file 1 [file genes-15-01474-s001.zip]

Archive with 5 entries (5 files):
- FigureS1.tif
- TableS1.xlsx
- TableS2.xlsx
- TableS3.xlsx
- TableS4.xlsx
