# Supplementary material for: Differential Gene Expression Associated with Idiopathic Epilepsy in Belgian Shepherd Dogs
Source: Genes (Basel). 2024 Nov 15;15(11):1474. doi: 10.3390/genes15111474 (PMC11593353; doi:10.3390/genes15111474)
Supplement: Supplementary file 1 [file genes-15-01474-s001.zip › TableS1.xlsx]

## Sheet: EP_vs_CTL_Kallisto_DESeq
Ensembl Gene Dog10K_Boxer_Tasha	baseMean	log2FoldChange	lfcSE	stat	pvalue	padj	Ensembl Gene Name for those determined to be relevant loci
ENSCAFG00000002440	1.301	-20.6954	3.08875	-6.70024	2.08083047988311e-11	3.62855219082017e-07	ENSCAFG00000002440
ENSCAFG00000007586	51.7675	-3.49735	0.709736	-4.92768	8.32120396726261e-07	0.00725526	MAST4
ENSCAFG00000020342	1139.76	-1.57713	0.345644	-4.56288	5.04575609342356e-06	0.0293293	IFI44
ENSCAFG00000009800	325.042	-1.52597	0.339613	-4.49325	7.0145883275134e-06	0.0305801	ENSCAFG00000009800 (HERC5)
ENSCAFG00000004857	297.333	7.60189	1.72452	4.40812	1.0427386143956e-05	0.0363666	ENSCAFG00000004857
ENSCAFG00000009781	822.65	-1.32521	0.310429	-4.26896	1.9638600761688e-05	0.0570763	HERC6
ENSCAFG00000003018	31.0281	1.58836	0.377507	4.20749	2.58228433774806e-05	0.0643284	MFSD2A
ENSCAFG00000003293	561.074	-2.12616	0.509826	-4.17037	3.04109037055308e-05	0.0662882	RSAD2
ENSCAFG00000044274	337.498	-1.36811	0.332526	-4.1143	3.88348929213076e-05	0.0752448	EPSTI1
ENSCAFG00000001807	547.708	-1.44674	0.358723	-4.03302	5.50635533778048e-05	0.0960198	DDX58
ENSCAFG00000013414	1.37483	-3.5774	1.50855	-2.37141	0.0177205	0.99912	ADAM23
ENSCAFG00000013485	362.571	0.117736	0.311716	0.377703	0.705651	0.99912	KLF7
ENSCAFG00000002731	185.553	0.0963549	0.281134	0.342737	0.731797	0.99912	RAPGEF5
ENSCAFG00000008235	975.585	-3.38276	0.84847	-3.98689	6.69456808012746e-05	0.106127
ENSCAFG00000009920	467.526	-1.44355	0.36824	-3.92013	8.85017773882403e-05	0.127898
ENSCAFG00000018122	21.2544	-2.77862	0.712284	-3.90101	9.57929595656032e-05	0.127898
ENSCAFG00000011726	22.4519	-2.82667	0.727742	-3.88416	0.000102683	0.127898
ENSCAFG00000013602	209.649	-1.07495	0.278031	-3.86629	0.000110504	0.128465
ENSCAFG00000014958	3.25891	4.85928	1.26415	3.84391	0.000121091	0.131974
ENSCAFG00000044066	11.5021	6.47096	1.71294	3.77768	0.000158293	0.162371
ENSCAFG00000009617	150.71	-1.27079	0.344246	-3.6915	0.000222932	0.215971
ENSCAFG00000006798	5.23344	2.91309	0.812724	3.58436	0.000337907	0.310128
ENSCAFG00000010511	393.565	-1.15509	0.326599	-3.53673	0.000405111	0.353216
ENSCAFG00000028482	11.1237	-2.04167	0.584687	-3.4919	0.000479603	0.383399
ENSCAFG00000004856	540.676	-0.942511	0.271858	-3.46692	0.000526457	0.383399
ENSCAFG00000002627	158.795	-1.2038	0.347254	-3.46663	0.00052702	0.383399
ENSCAFG00000000415	13315.7	-0.941089	0.271497	-3.4663	0.000527674	0.383399
ENSCAFG00000020216	6.79044	2.05278	0.594844	3.45095	0.000558618	0.386881
ENSCAFG00000015720	302.467	-1.17156	0.340355	-3.44218	0.000577047	0.386881
ENSCAFG00000009494	328.015	-1.0036	0.292696	-3.42883	0.000606185	0.386881
ENSCAFG00000016252	211.048	-1.29638	0.378817	-3.42218	0.000621211	0.386881
ENSCAFG00000057523	2733.7	1.47488	0.436773	3.37677	0.000733432	0.44102
ENSCAFG00000008786	11.8639	2.58655	0.772997	3.34613	0.00081947	0.472913
ENSCAFG00000002237	31.5386	4.00146	1.20357	3.32466	0.000885268	0.472913
ENSCAFG00000053147	509.784	-0.875975	0.263873	-3.31968	0.000901202	0.472913
ENSCAFG00000046771	161.966	1.43771	0.435378	3.30222	0.000959231	0.472913
ENSCAFG00000011367	97.3913	0.899651	0.273241	3.29252	0.000992939	0.472913
ENSCAFG00000050428	85.693	0.722315	0.219675	3.2881	0.00100865	0.472913
ENSCAFG00000005748	4.52456	-2.43393	0.740418	-3.28723	0.00101177	0.472913
ENSCAFG00000008746	15.7388	2.04279	0.622197	3.28319	0.00102639	0.472913
ENSCAFG00000011970	449.318	-1.06233	0.323678	-3.28205	0.00103055	0.472913
ENSCAFG00000031501	13472.6	0.637237	0.197753	3.22239	0.00127126	0.568418
ENSCAFG00000009033	11.7167	-1.39843	0.435959	-3.20771	0.00133797	0.570303
ENSCAFG00000002659	1510.97	-0.722857	0.225394	-3.20708	0.00134089	0.570303
ENSCAFG00000012736	187.759	0.547984	0.171854	3.18866	0.00142935	0.588138
ENSCAFG00000014602	3.19578	-2.99125	0.940265	-3.18128	0.00146623	0.588138
ENSCAFG00000059275	696.278	0.457367	0.143965	3.17694	0.00148839	0.588138
ENSCAFG00000032740	312.456	0.537597	0.169572	3.17032	0.00152272	0.588138
ENSCAFG00000007635	10.8162	-1.35024	0.426634	-3.16488	0.00155146	0.588138
ENSCAFG00000032293	1.92012	-4.08808	1.30968	-3.12144	0.00179968	0.667718
ENSCAFG00000030087	250.294	0.98296	0.315656	3.11402	0.00184558	0.670483
ENSCAFG00000013801	67.4705	-0.846585	0.273114	-3.09975	0.00193685	0.677805
ENSCAFG00000018929	122.573	-1.59757	0.515641	-3.09822	0.00194689	0.677805
ENSCAFG00000000535	3401.59	-1.31805	0.42616	-3.09287	0.00198234	0.677805
ENSCAFG00000052749	13193.4	1.10758	0.36086	3.06928	0.00214578	0.707624
ENSCAFG00000001091	31317.7	-0.896353	0.294377	-3.04491	0.00232749	0.707624
ENSCAFG00000017264	122.089	0.784466	0.258034	3.04017	0.00236445	0.707624
ENSCAFG00000056136	19.6462	-1.53363	0.504657	-3.03895	0.00237405	0.707624
ENSCAFG00000025287	194.094	-1.31049	0.431339	-3.03819	0.00238	0.707624
ENSCAFG00000050399	3415.71	1.19299	0.393413	3.0324	0.0024262	0.707624
ENSCAFG00000004739	237.547	0.470012	0.155099	3.0304	0.00244231	0.707624
ENSCAFG00000006521	144.045	-0.965839	0.318857	-3.02906	0.00245312	0.707624
ENSCAFG00000058003	2956.23	1.05368	0.347874	3.0289	0.00245444	0.707624
ENSCAFG00000025183	42.3891	1.04352	0.345002	3.02467	0.00248903	0.707624
ENSCAFG00000013889	174.337	-1.17941	0.39035	-3.02142	0.00251592	0.707624
ENSCAFG00000005675	1423.63	-0.881268	0.293961	-2.99791	0.00271836	0.74789
ENSCAFG00000012031	2.68124	3.29344	1.10085	2.99172	0.00277415	0.74789
ENSCAFG00000058021	1746.54	-1.14881	0.384627	-2.98681	0.002819	0.74789
ENSCAFG00000029280	37.3775	-2.00148	0.670623	-2.9845	0.00284038	0.74789
ENSCAFG00000000038	3329.99	-0.905181	0.303803	-2.9795	0.0028872	0.74789
ENSCAFG00000016887	68.4663	-1.28093	0.430776	-2.97355	0.00294374	0.74789
ENSCAFG00000006566	12.3768	1.48854	0.500866	2.97193	0.00295931	0.74789
ENSCAFG00000013524	11.5695	1.63271	0.551411	2.96097	0.00306669	0.754291
ENSCAFG00000058605	218.939	1.15865	0.391661	2.95829	0.00309349	0.754291
ENSCAFG00000000598	44.8095	0.90047	0.304603	2.95621	0.0031144	0.754291
ENSCAFG00000004450	76.2008	0.642689	0.218018	2.94787	0.00319966	0.764325
ENSCAFG00000019801	17.8805	1.2211	0.41685	2.92935	0.00339668	0.800422
ENSCAFG00000051745	12.2032	-1.04137	0.357736	-2.911	0.00360271	0.819118
ENSCAFG00000018262	1629.46	0.461383	0.158538	2.91024	0.00361152	0.819118
ENSCAFG00000009122	2.59307	3.30936	1.13733	2.90977	0.00361693	0.819118
ENSCAFG00000015982	52.2647	0.961449	0.33101	2.90459	0.00367736	0.822126
ENSCAFG00000011914	509.061	0.28666	0.0988387	2.90028	0.00372829	0.822291
ENSCAFG00000012556	151.046	-1.18929	0.410581	-2.89659	0.00377241	0.822291
ENSCAFG00000029933	279.872	-0.730155	0.252615	-2.89038	0.00384773	0.828354
ENSCAFG00000009612	85.8147	-1.42878	0.495927	-2.88103	0.00396373	0.840691
ENSCAFG00000018795	517.108	-0.966339	0.336143	-2.87479	0.00404301	0.840691
ENSCAFG00000005465	59.989	-1.37732	0.479449	-2.87271	0.00406965	0.840691
ENSCAFG00000031316	3.52496	2.01786	0.703311	2.86908	0.00411665	0.840691
ENSCAFG00000008237	138.275	0.399405	0.139346	2.86627	0.0041534	0.840691
ENSCAFG00000058332	2024.78	-0.835705	0.291881	-2.86317	0.0041943	0.840691
ENSCAFG00000029598	59.1261	0.809562	0.283609	2.8545	0.00431045	0.854156
ENSCAFG00000004872	170.975	-0.891096	0.312908	-2.84779	0.00440246	0.85444
ENSCAFG00000009782	98.9619	-1.68339	0.591235	-2.84725	0.00440988	0.85444
ENSCAFG00000018389	163.932	-1.19625	0.421401	-2.83876	0.00452898	0.862473
ENSCAFG00000007121	8.4521	1.74325	0.614412	2.83726	0.00455027	0.862473
ENSCAFG00000012391	103.239	-0.937757	0.331004	-2.83307	0.00461031	0.864458
ENSCAFG00000007057	14.9265	2.15427	0.764736	2.81701	0.0048473	0.899226
ENSCAFG00000051131	29.1367	-1.36644	0.486628	-2.80798	0.00498532	0.905593
ENSCAFG00000000039	23.134	-1.53163	0.546356	-2.80335	0.00505748	0.905593
ENSCAFG00000011153	19.3691	-1.33288	0.47562	-2.8024	0.00507245	0.905593
ENSCAFG00000047022	20.9985	1.14697	0.40944	2.80132	0.00508935	0.905593
ENSCAFG00000056252	3.17114	3.99522	1.43198	2.79	0.00527083	0.928411
ENSCAFG00000012623	55.8345	-1.01264	0.364656	-2.77696	0.00548692	0.948546
ENSCAFG00000003265	46.2228	0.927753	0.334139	2.77655	0.00549393	0.948546
ENSCAFG00000010098	906.939	-0.996452	0.359718	-2.77009	0.005604	0.955197
ENSCAFG00000028849	39.8704	0.722242	0.261159	2.76552	0.00568317	0.955197
ENSCAFG00000031614	410.405	-0.784297	0.283718	-2.76435	0.00570355	0.955197
ENSCAFG00000057455	16.7999	1.59575	0.5789	2.75652	0.00584207	0.955197
ENSCAFG00000020192	3.22787	2.31477	0.841023	2.75232	0.00591744	0.955197
ENSCAFG00000023134	17.0382	1.04766	0.380887	2.75058	0.00594896	0.955197
ENSCAFG00000053201	3736.68	1.24111	0.451284	2.75017	0.00595643	0.955197
ENSCAFG00000013443	13.7321	1.67724	0.610448	2.74755	0.00600423	0.955197
ENSCAFG00000005372	201.013	0.400244	0.145807	2.74504	0.00605043	0.955197
ENSCAFG00000010209	69.5833	-0.906274	0.330586	-2.74142	0.00611743	0.955197
ENSCAFG00000015169	16.36	-1.34107	0.489357	-2.74048	0.00613499	0.955197
ENSCAFG00000019635	61.3752	0.698909	0.255754	2.73274	0.00628099	0.969274
ENSCAFG00000047924	2966.71	2.25298	0.831524	2.70946	0.00673929	0.99912
ENSCAFG00000050631	101.839	-0.99997	0.369383	-2.70714	0.00678665	0.99912
ENSCAFG00000053199	6.19593	-1.67641	0.619339	-2.70677	0.00679413	0.99912
ENSCAFG00000014319	11.7081	-1.77022	0.655129	-2.70209	0.00689054	0.99912
ENSCAFG00000010917	22.406	-1.0129	0.374938	-2.70151	0.00690247	0.99912
ENSCAFG00000012001	439.485	-0.819667	0.303452	-2.70114	0.00691023	0.99912
ENSCAFG00000031933	51.0752	-0.826248	0.305935	-2.70073	0.00691868	0.99912
ENSCAFG00000012533	7.09607	2.00967	0.744565	2.69912	0.00695221	0.99912
ENSCAFG00000007406	92.6492	-0.899955	0.33429	-2.69214	0.00709952	0.99912
ENSCAFG00000020321	12.3225	-1.5131	0.563004	-2.68755	0.00719793	0.99912
ENSCAFG00000020030	135.784	0.49244	0.183328	2.68611	0.00722893	0.99912
ENSCAFG00000010822	15.7476	-1.68776	0.628719	-2.68443	0.00726526	0.99912
ENSCAFG00000029984	3.31813	-2.69025	1.00235	-2.68394	0.00727598	0.99912
ENSCAFG00000032161	298.365	1.07438	0.400393	2.68333	0.0072894	0.99912
ENSCAFG00000006701	42.0852	-1.20848	0.451732	-2.67521	0.00746834	0.99912
ENSCAFG00000020246	2.21848	-3.07932	1.15612	-2.66348	0.00773367	0.99912
ENSCAFG00000032358	28569.5	1.319	0.495785	2.66042	0.00780423	0.99912
ENSCAFG00000017779	28.3881	-1.43095	0.538275	-2.65839	0.00785138	0.99912
ENSCAFG00000003962	46.43	-0.834227	0.314544	-2.65218	0.00799736	0.99912
ENSCAFG00000017942	1974.29	-0.463506	0.174898	-2.65014	0.00804573	0.99912
ENSCAFG00000020195	557.431	-0.340824	0.128735	-2.64749	0.0081092	0.99912
ENSCAFG00000019129	65.2041	-0.88573	0.334728	-2.64612	0.0081421	0.99912
ENSCAFG00000017081	36.6773	0.933986	0.353796	2.6399	0.00829311	0.99912
ENSCAFG00000041232	381.47	0.840224	0.318324	2.63953	0.00830216	0.99912
ENSCAFG00000009336	186.765	0.806742	0.30632	2.63366	0.00844711	0.99912
ENSCAFG00000002393	45.2384	-1.08304	0.412314	-2.62673	0.00862093	0.99912
ENSCAFG00000056559	4827.61	-0.513579	0.195709	-2.62419	0.00868544	0.99912
ENSCAFG00000029334	209.829	0.535142	0.204295	2.61946	0.00880687	0.99912
ENSCAFG00000058201	4.8325	2.00982	0.767614	2.61826	0.00883785	0.99912
ENSCAFG00000055936	101985	-1.09298	0.418307	-2.61287	0.00897851	0.99912
ENSCAFG00000020395	23.6148	-2.22843	0.853957	-2.60954	0.00906646	0.99912
ENSCAFG00000032307	287.047	0.340655	0.130981	2.60079	0.0093009	0.99912
ENSCAFG00000052971	168.392	0.705511	0.271382	2.5997	0.00933057	0.99912
ENSCAFG00000017781	162.946	-1.07642	0.414429	-2.59735	0.00939452	0.99912
ENSCAFG00000003998	26.5532	-0.863169	0.332655	-2.59479	0.00946499	0.99912
ENSCAFG00000032407	86.9273	0.587341	0.226706	2.59076	0.0095763	0.99912
ENSCAFG00000013298	4.82805	2.57053	0.992248	2.59061	0.00958051	0.99912
ENSCAFG00000012496	164.118	-1.36618	0.529004	-2.58254	0.00980748	0.99912
ENSCAFG00000010053	60.9729	-0.998805	0.386869	-2.58176	0.00982971	0.99912
ENSCAFG00000011796	18.051	1.05966	0.410636	2.58052	0.00986503	0.99912
ENSCAFG00000015337	21.897	1.30921	0.507816	2.57811	0.00993425	0.99912
ENSCAFG00000032079	2.05059	3.28076	1.2745	2.57417	0.0100482	0.99912
ENSCAFG00000007077	14894.7	-1.2829	0.498909	-2.57141	0.0101285	0.99912
ENSCAFG00000050496	246.332	-0.811099	0.315579	-2.57019	0.0101643	0.99912
ENSCAFG00000000696	11.409	-1.3438	0.523323	-2.56783	0.0102337	0.99912
ENSCAFG00000013321	95.3805	0.456203	0.177708	2.56715	0.0102537	0.99912
ENSCAFG00000019986	91.645	-0.426993	0.166496	-2.56458	0.0103302	0.99912
ENSCAFG00000011657	109.04	0.856652	0.334037	2.56454	0.0103313	0.99912
ENSCAFG00000003616	537.506	-0.578215	0.225593	-2.56309	0.0103745	0.99912
ENSCAFG00000014962	178.31	0.443452	0.173387	2.55759	0.01054	0.99912
ENSCAFG00000001460	1.09344	3.33977	1.30605	2.55714	0.0105535	0.99912
ENSCAFG00000031979	25.1223	-1.11756	0.437071	-2.55693	0.0105601	0.99912
ENSCAFG00000009042	2.47028	-3.71993	1.45819	-2.55107	0.0107393	0.99912
ENSCAFG00000001370	102.928	0.442618	0.173824	2.54637	0.0108851	0.99912
ENSCAFG00000028743	587.079	0.310622	0.121993	2.54623	0.0108893	0.99912
ENSCAFG00000030514	7.47332	1.29352	0.50884	2.5421	0.0110187	0.99912
ENSCAFG00000028797	2.97827	2.59113	1.01961	2.5413	0.0110442	0.99912
ENSCAFG00000007264	412.761	0.429104	0.168921	2.54027	0.0110767	0.99912
ENSCAFG00000028533	39.6788	0.782694	0.30825	2.53915	0.0111121	0.99912
ENSCAFG00000009842	2.81283	-2.51141	0.990912	-2.53444	0.0112627	0.99912
ENSCAFG00000042828	19.8826	-0.804195	0.317616	-2.53197	0.0113423	0.99912
ENSCAFG00000004794	228.127	0.341196	0.13512	2.52514	0.0115652	0.99912
ENSCAFG00000004800	5.67359	1.77767	0.704012	2.52506	0.011568	0.99912
ENSCAFG00000007461	926.994	-1.00099	0.398081	-2.51455	0.0119185	0.99912
ENSCAFG00000054708	259.688	-0.574839	0.228674	-2.51379	0.011944	0.99912
ENSCAFG00000053401	243.598	1.07439	0.427415	2.51369	0.0119475	0.99912
ENSCAFG00000050458	1717.36	1.04276	0.414837	2.51365	0.0119488	0.99912
ENSCAFG00000009962	23.4286	-1.20394	0.479299	-2.51187	0.0120092	0.99912
ENSCAFG00000017137	102.269	-1.07255	0.427288	-2.51012	0.0120689	0.99912
ENSCAFG00000018720	343.698	-0.645845	0.257624	-2.50692	0.0121787	0.99912
ENSCAFG00000017855	79.1631	-0.914235	0.364778	-2.50628	0.0122009	0.99912
ENSCAFG00000002512	199.674	0.476015	0.189974	2.50568	0.0122215	0.99912
ENSCAFG00000007008	37.4455	-0.931623	0.37218	-2.50315	0.0123092	0.99912
ENSCAFG00000058770	53.0679	-1.55343	0.620612	-2.50307	0.0123122	0.99912
ENSCAFG00000044635	1668.36	0.396247	0.158359	2.50221	0.012342	0.99912
ENSCAFG00000002291	83.5783	1.2871	0.515473	2.49693	0.0125274	0.99912
ENSCAFG00000007487	21.073	0.911242	0.364946	2.49693	0.0125275	0.99912
ENSCAFG00000014277	527.25	0.593074	0.238138	2.49047	0.0127576	0.99912
ENSCAFG00000018333	1409.79	-0.323757	0.130048	-2.48951	0.0127918	0.99912
ENSCAFG00000001885	59.2581	0.718568	0.288662	2.48931	0.0127992	0.99912
ENSCAFG00000005569	27.2344	-0.960697	0.386218	-2.48745	0.0128663	0.99912
ENSCAFG00000014805	11.5061	-1.59018	0.639945	-2.48487	0.0129599	0.99912
ENSCAFG00000031840	60.1816	0.628501	0.253329	2.48097	0.0131026	0.99912
ENSCAFG00000050531	2.21488	3.91607	1.57851	2.48087	0.0131064	0.99912
ENSCAFG00000020304	316.897	-0.762937	0.307783	-2.47881	0.0131821	0.99912
ENSCAFG00000009220	54.2709	0.89672	0.362135	2.4762	0.0132788	0.99912
ENSCAFG00000057320	43.1058	-1.18892	0.480904	-2.47225	0.0134265	0.99912
ENSCAFG00000013159	7.77109	1.6465	0.666088	2.47189	0.0134399	0.99912
ENSCAFG00000051566	2918.77	1.16217	0.470214	2.47158	0.0134519	0.99912
ENSCAFG00000051683	2918.77	1.16217	0.470214	2.47158	0.0134519	0.99912
ENSCAFG00000056414	2918.77	1.16217	0.470214	2.47158	0.0134519	0.99912
ENSCAFG00000059072	2918.77	1.16217	0.470214	2.47158	0.0134519	0.99912
ENSCAFG00000017423	4.38957	2.43282	0.987148	2.4645	0.0137205	0.99912
ENSCAFG00000019367	230.718	0.542782	0.220561	2.46092	0.0138582	0.99912
ENSCAFG00000031015	7490.55	-0.677226	0.275482	-2.45833	0.0139585	0.99912
ENSCAFG00000029939	50.9389	1.45585	0.592665	2.45644	0.0140321	0.99912
ENSCAFG00000025113	1880.61	0.527242	0.215195	2.45007	0.0142829	0.99912
ENSCAFG00000024323	19.3933	-1.10571	0.451509	-2.44892	0.0143286	0.99912
ENSCAFG00000031104	2610.9	-0.549578	0.224448	-2.44858	0.014342	0.99912
ENSCAFG00000017917	466.124	-0.519675	0.212681	-2.44345	0.0145476	0.99912
ENSCAFG00000007105	299.624	-1.05866	0.433297	-2.44326	0.0145551	0.99912
ENSCAFG00000013759	10.2119	1.62081	0.663828	2.44161	0.014622	0.99912
ENSCAFG00000057339	1665.07	-0.394002	0.161378	-2.44148	0.0146271	0.99912
ENSCAFG00000012552	62.7976	0.738796	0.302622	2.44132	0.0146339	0.99912
ENSCAFG00000015759	6.92245	1.92535	0.790169	2.43664	0.0148246	0.99912
ENSCAFG00000015551	70.2424	0.778019	0.31947	2.43534	0.0148778	0.99912
ENSCAFG00000014451	15.0996	-4.26919	1.75522	-2.43228	0.015004	0.99912
ENSCAFG00000002126	60.41	0.661084	0.272303	2.42775	0.0151928	0.99912
ENSCAFG00000018088	1.38101	3.61112	1.48803	2.42678	0.0152334	0.99912
ENSCAFG00000002179	1112.17	0.405306	0.167022	2.42666	0.0152386	0.99912
ENSCAFG00000023471	23106.1	0.506021	0.209117	2.4198	0.0155291	0.99912
ENSCAFG00000018268	250.428	-0.790965	0.327154	-2.41771	0.0156185	0.99912
ENSCAFG00000005259	148.978	0.773843	0.320303	2.41597	0.0156932	0.99912
ENSCAFG00000051407	210.279	1.22032	0.505288	2.4151	0.015731	0.99912
ENSCAFG00000017538	97.5698	0.9426	0.390307	2.41502	0.0157342	0.99912
ENSCAFG00000032391	53.1359	-0.882823	0.36564	-2.41446	0.0157586	0.99912
ENSCAFG00000018001	137.941	1.08251	0.449259	2.40954	0.0159728	0.99912
ENSCAFG00000017827	1.47817	-2.64079	1.09631	-2.40879	0.0160055	0.99912
ENSCAFG00000003322	1759.06	-0.739687	0.307429	-2.40605	0.0161262	0.99912
ENSCAFG00000004359	280.717	-0.544831	0.22648	-2.40565	0.0161439	0.99912
ENSCAFG00000031816	240.23	0.856957	0.356849	2.40146	0.0163298	0.99912
ENSCAFG00000001573	3.96428	2.40467	1.00142	2.40126	0.0163388	0.99912
ENSCAFG00000004133	73.8428	0.755413	0.314622	2.40102	0.0163496	0.99912
ENSCAFG00000018614	2232.37	-0.5793	0.241418	-2.39958	0.0164141	0.99912
ENSCAFG00000019042	161.292	0.617146	0.257826	2.39365	0.0166815	0.99912
ENSCAFG00000057611	669.963	0.424989	0.177602	2.39293	0.0167142	0.99912
ENSCAFG00000002814	23.5331	0.798078	0.333524	2.39286	0.0167176	0.99912
ENSCAFG00000005150	138.068	0.725824	0.30347	2.39175	0.0167684	0.99912
ENSCAFG00000008527	1396.68	-0.703146	0.294135	-2.39055	0.016823	0.99912
ENSCAFG00000002533	1270.76	0.481217	0.201418	2.38915	0.0168875	0.99912
ENSCAFG00000009056	343.088	-0.680665	0.285014	-2.38818	0.0169322	0.99912
ENSCAFG00000015679	15.9363	-1.75527	0.736135	-2.38443	0.0171054	0.99912
ENSCAFG00000044918	15.0686	-1.06024	0.444814	-2.38355	0.0171465	0.99912
ENSCAFG00000009120	234.339	0.335494	0.140895	2.38116	0.0172583	0.99912
ENSCAFG00000018395	65.8414	0.822452	0.345429	2.38096	0.0172677	0.99912
ENSCAFG00000003957	1038.39	0.364491	0.153246	2.37847	0.0173849	0.99912
ENSCAFG00000025619	48.6146	0.616911	0.25954	2.37694	0.017457	0.99912
ENSCAFG00000006557	87.9967	-1.04401	0.439727	-2.37422	0.0175861	0.99912
ENSCAFG00000025296	1042.85	-0.8328	0.350972	-2.37284	0.017652	0.99912
ENSCAFG00000017667	398.007	0.4335	0.182736	2.37227	0.017679	0.99912
ENSCAFG00000056182	1.55316	-2.90265	1.22378	-2.37188	0.017698	0.99912
ENSCAFG00000054326	600.997	-0.954514	0.402465	-2.37167	0.0177079	0.99912
ENSCAFG00000011715	985.752	-0.532185	0.224398	-2.37161	0.0177108	0.99912
ENSCAFG00000005586	694.504	-0.538999	0.227292	-2.3714	0.0177209	0.99912
ENSCAFG00000030250	697.603	-0.568892	0.240143	-2.36897	0.0178377	0.99912
ENSCAFG00000008479	1.71654	-3.39046	1.43196	-2.3677	0.017899	0.99912
ENSCAFG00000007867	838.247	-0.637048	0.269631	-2.36267	0.018144	0.99912
ENSCAFG00000029747	7.73361	-1.4654	0.6206	-2.36126	0.018213	0.99912
ENSCAFG00000008677	718.273	-0.650419	0.275469	-2.36114	0.0182191	0.99912
ENSCAFG00000009713	297.299	-0.702246	0.297539	-2.36018	0.0182659	0.99912
ENSCAFG00000031676	294.692	0.374104	0.158789	2.35598	0.0184739	0.99912
ENSCAFG00000055492	9.59455	-1.99955	0.848826	-2.35566	0.0184897	0.99912
ENSCAFG00000011221	1180.95	-0.595097	0.252647	-2.35545	0.0185001	0.99912
ENSCAFG00000058043	2.8839	-1.93004	0.820431	-2.35247	0.018649	0.99912
ENSCAFG00000014312	300.27	-1.15032	0.489334	-2.35079	0.0187338	0.99912
ENSCAFG00000012761	547.214	-0.652239	0.277636	-2.34926	0.018811	0.99912
ENSCAFG00000018782	2.45699	2.29204	0.976018	2.34836	0.0188562	0.99912
ENSCAFG00000047810	7108.39	0.42538	0.181314	2.3461	0.0189712	0.99912
ENSCAFG00000017075	151.813	0.731277	0.312953	2.3367	0.0194548	0.99912
ENSCAFG00000006669	16.0607	1.13536	0.48675	2.33254	0.0196724	0.99912
ENSCAFG00000007372	29.8264	1.07868	0.46252	2.33217	0.0196916	0.99912
ENSCAFG00000005233	95.4044	-0.566043	0.24273	-2.33199	0.0197014	0.99912
ENSCAFG00000003289	213.285	-0.305071	0.130826	-2.33187	0.0197073	0.99912
ENSCAFG00000011967	2.6123	2.43248	1.0437	2.33064	0.0197724	0.99912
ENSCAFG00000005548	32.1302	0.743503	0.319039	2.33045	0.0197825	0.99912
ENSCAFG00000010286	5.38686	1.63157	0.700537	2.32903	0.0198576	0.99912
ENSCAFG00000007584	602.065	-0.613268	0.263485	-2.32753	0.0199373	0.99912
ENSCAFG00000003276	4.9134	1.4659	0.630532	2.32486	0.0200792	0.99912
ENSCAFG00000023446	63.2641	-0.929778	0.400165	-2.32348	0.0201532	0.99912
ENSCAFG00000005686	4.81113	1.98682	0.85514	2.32339	0.0201582	0.99912
ENSCAFG00000046699	25.4202	-0.982063	0.423475	-2.31906	0.0203919	0.99912
ENSCAFG00000019290	134.244	-1.24231	0.535796	-2.31863	0.020415	0.99912
ENSCAFG00000003409	359.65	0.621515	0.268094	2.31827	0.0204344	0.99912
ENSCAFG00000007876	56.1836	0.780449	0.336988	2.31595	0.020561	0.99912
ENSCAFG00000056394	13.7198	-1.02536	0.443123	-2.31395	0.0206704	0.99912
ENSCAFG00000004567	4230.68	0.490781	0.212228	2.31252	0.0207493	0.99912
ENSCAFG00000015806	2549.04	-0.374128	0.161806	-2.3122	0.0207668	0.99912
ENSCAFG00000003463	2.21868	-2.0877	0.903326	-2.31112	0.0208262	0.99912
ENSCAFG00000056869	3.0511	2.83645	1.22889	2.30815	0.020991	0.99912
ENSCAFG00000010590	378.052	0.283466	0.122991	2.30477	0.0211792	0.99912
ENSCAFG00000055556	39.8991	-0.861018	0.37391	-2.30274	0.0212933	0.99912
ENSCAFG00000010655	1.49671	3.32183	1.44295	2.30211	0.0213292	0.99912
ENSCAFG00000009745	139.426	0.674685	0.29319	2.30118	0.0213812	0.99912
ENSCAFG00000050096	25.7037	1.21731	0.52921	2.30024	0.0214348	0.99912
ENSCAFG00000031017	3.25032	2.14614	0.933194	2.29977	0.021461	0.99912
ENSCAFG00000012927	20.5437	1.02964	0.448153	2.29751	0.0215896	0.99912
ENSCAFG00000017746	21.5263	0.740803	0.322804	2.2949	0.0217388	0.99912
ENSCAFG00000013180	4.75176	1.84401	0.803962	2.29366	0.0218101	0.99912
ENSCAFG00000012904	122.6	0.622064	0.271319	2.29274	0.0218629	0.99912
ENSCAFG00000014120	1154.13	-0.712449	0.310828	-2.2921	0.0218997	0.99912
ENSCAFG00000041532	163.45	-0.50786	0.22173	-2.29045	0.0219953	0.99912
ENSCAFG00000018591	60.8337	-0.877224	0.383244	-2.28895	0.0220824	0.99912
ENSCAFG00000012593	95.3858	0.785607	0.34338	2.28786	0.0221455	0.99912
ENSCAFG00000011348	8.84025	1.00897	0.441537	2.28514	0.0223048	0.99912
ENSCAFG00000055336	32.0057	2.22948	0.976883	2.28224	0.0224752	0.99912
ENSCAFG00000015865	420.133	0.557511	0.244551	2.27973	0.0226236	0.99912
ENSCAFG00000010114	29.7203	0.740763	0.324949	2.27963	0.0226296	0.99912
ENSCAFG00000056277	149.328	-0.632981	0.278206	-2.27522	0.0228925	0.99912
ENSCAFG00000015687	167.141	0.446283	0.196182	2.27485	0.0229151	0.99912
ENSCAFG00000004406	1782.59	-0.473313	0.208095	-2.27451	0.0229353	0.99912
ENSCAFG00000020391	7.01265	1.64893	0.725677	2.27227	0.0230705	0.99912
ENSCAFG00000007191	2301.26	-0.565991	0.24954	-2.26814	0.0233209	0.99912
ENSCAFG00000053592	146.903	1.06741	0.470656	2.26791	0.0233346	0.99912
ENSCAFG00000024958	130.078	0.984265	0.43402	2.26779	0.0233423	0.99912
ENSCAFG00000004613	60.5095	-0.651873	0.287584	-2.26672	0.0234071	0.99912
ENSCAFG00000052189	9545.94	-0.636225	0.280708	-2.2665	0.0234208	0.99912
ENSCAFG00000010346	2470.27	-0.497408	0.21949	-2.2662	0.0234391	0.99912
ENSCAFG00000002023	155.228	-0.818981	0.361605	-2.26485	0.0235218	0.99912
ENSCAFG00000006185	26.0336	1.03854	0.458609	2.26455	0.0235402	0.99912
ENSCAFG00000024942	6.04216	2.51787	1.11216	2.26394	0.0235778	0.99912
ENSCAFG00000014225	9.18984	1.40606	0.621121	2.26375	0.0235896	0.99912
ENSCAFG00000010380	119.053	0.414877	0.183365	2.26257	0.023662	0.99912
ENSCAFG00000009373	12.7313	0.97383	0.431245	2.25818	0.0239343	0.99912
ENSCAFG00000055645	180.841	-0.768156	0.340527	-2.25579	0.0240841	0.99912
ENSCAFG00000003494	7.60477	-1.44493	0.640988	-2.25422	0.0241826	0.99912
ENSCAFG00000014571	26.1007	1.01636	0.451911	2.24902	0.0245111	0.99912
ENSCAFG00000003720	345.295	-0.776798	0.345517	-2.24822	0.0245621	0.99912
ENSCAFG00000005749	46.1926	-0.910711	0.405341	-2.24678	0.0246542	0.99912
ENSCAFG00000044467	33.065	0.691334	0.307718	2.24665	0.0246627	0.99912
ENSCAFG00000012737	12.3739	1.00818	0.44986	2.24109	0.0250202	0.99912
ENSCAFG00000007847	219.661	0.475953	0.212401	2.24083	0.0250374	0.99912
ENSCAFG00000030761	7.00006	1.52044	0.678607	2.24052	0.0250569	0.99912
ENSCAFG00000011945	7.91852	1.66807	0.744919	2.23927	0.0251384	0.99912
ENSCAFG00000003475	188.863	0.413676	0.184838	2.23805	0.0252177	0.99912
ENSCAFG00000009569	317.827	1.09588	0.490128	2.23591	0.0253577	0.99912
ENSCAFG00000010988	46.0659	0.670529	0.300057	2.23467	0.0254389	0.99912
ENSCAFG00000012136	55.6839	0.771063	0.345062	2.23456	0.0254461	0.99912
ENSCAFG00000000365	40.3947	-0.609783	0.272943	-2.2341	0.0254764	0.99912
ENSCAFG00000016091	1.96384	2.69848	1.20836	2.23318	0.0255373	0.99912
ENSCAFG00000007789	314.301	-0.595033	0.266469	-2.23302	0.0255473	0.99912
ENSCAFG00000054086	2.19952	-2.28612	1.02442	-2.23163	0.0256394	0.99912
ENSCAFG00000012980	9.56639	1.13123	0.507202	2.23034	0.0257252	0.99912
ENSCAFG00000010132	3431.03	0.851073	0.382005	2.22791	0.0258866	0.99912
ENSCAFG00000004110	14.9927	-0.804042	0.361049	-2.22696	0.0259498	0.99912
ENSCAFG00000019820	380.99	0.44457	0.199758	2.22554	0.026045	0.99912
ENSCAFG00000010932	63.2424	-1.02605	0.461677	-2.22245	0.0262529	0.99912
ENSCAFG00000015333	4.32624	-1.88085	0.84643	-2.2221	0.0262767	0.99912
ENSCAFG00000010897	1.42262	3.1619	1.4231	2.22184	0.0262939	0.99912
ENSCAFG00000000880	1.83237	-3.31301	1.49247	-2.21982	0.0264311	0.99912
ENSCAFG00000016007	496.313	0.55382	0.249815	2.21692	0.0266282	0.99912
ENSCAFG00000000063	353.432	0.736126	0.332874	2.21142	0.0270065	0.99912
ENSCAFG00000011403	84.719	0.614107	0.277925	2.20962	0.0271319	0.99912
ENSCAFG00000019708	153.287	0.791982	0.358446	2.20948	0.0271409	0.99912
ENSCAFG00000001237	5.96637	1.79424	0.812335	2.20874	0.0271926	0.99912
ENSCAFG00000032469	685.238	0.672276	0.305558	2.20016	0.0277955	0.99912
ENSCAFG00000056213	3.3036	2.27366	1.03447	2.19791	0.0279554	0.99912
ENSCAFG00000017992	45.5561	-0.750299	0.341377	-2.19786	0.027959	0.99912
ENSCAFG00000007268	20.3503	0.985542	0.448575	2.19705	0.028017	0.99912
ENSCAFG00000030038	82.4406	0.784092	0.357365	2.19409	0.0282289	0.99912
ENSCAFG00000039767	1853.67	0.483062	0.220198	2.19376	0.0282528	0.99912
ENSCAFG00000052547	59.5026	-0.799058	0.364518	-2.19209	0.0283728	0.99912
ENSCAFG00000005384	86.9112	-0.901276	0.411217	-2.19173	0.0283992	0.99912
ENSCAFG00000001893	1571.62	-0.750557	0.34248	-2.19154	0.028413	0.99912
ENSCAFG00000041227	714.856	0.418878	0.191189	2.19091	0.0284579	0.99912
ENSCAFG00000010224	620.706	-0.514143	0.23482	-2.18952	0.0285587	0.99912
ENSCAFG00000017828	347.435	-0.387168	0.176841	-2.18936	0.0285705	0.99912
ENSCAFG00000048678	184.131	0.46647	0.213579	2.18407	0.0289574	0.99912
ENSCAFG00000017030	70.6401	0.518638	0.237629	2.18255	0.029069	0.99912
ENSCAFG00000007754	1692.97	-0.335716	0.15384	-2.18225	0.0290913	0.99912
ENSCAFG00000002837	166.847	-0.305826	0.140173	-2.18177	0.0291263	0.99912
ENSCAFG00000015902	13.1957	1.06367	0.488088	2.17926	0.0293126	0.99912
ENSCAFG00000003129	3045.34	0.41686	0.191289	2.17922	0.0293157	0.99912
ENSCAFG00000004316	535.379	0.424774	0.195054	2.17772	0.0294266	0.99912
ENSCAFG00000016880	935.167	0.659307	0.302991	2.17599	0.0295559	0.99912
ENSCAFG00000031187	3.21627	-1.82792	0.840284	-2.17536	0.0296032	0.99912
ENSCAFG00000007705	73.7774	0.824807	0.37944	2.17375	0.029724	0.99912
ENSCAFG00000004584	7026.25	-0.889943	0.409559	-2.17293	0.0297857	0.99912
ENSCAFG00000009852	4.93922	2.09013	0.962211	2.17222	0.0298393	0.99912
ENSCAFG00000014954	62.7169	0.478789	0.220452	2.17185	0.0298669	0.99912
ENSCAFG00000011668	24.3159	-1.02119	0.470305	-2.17133	0.0299064	0.99912
ENSCAFG00000030180	7994.21	-0.630278	0.290394	-2.17042	0.0299749	0.99912
ENSCAFG00000032389	1771.62	0.30403	0.140154	2.16926	0.0300632	0.99912
ENSCAFG00000009670	1.61228	-2.56589	1.18334	-2.16836	0.0301316	0.99912
ENSCAFG00000008881	130.497	-0.530888	0.244844	-2.16827	0.0301381	0.99912
ENSCAFG00000008707	4.23442	-2.31278	1.06698	-2.1676	0.0301891	0.99912
ENSCAFG00000013410	273.108	-0.6653	0.307103	-2.16637	0.0302826	0.99912
ENSCAFG00000017576	501.072	0.275645	0.12733	2.16481	0.030402	0.99912
ENSCAFG00000005051	4.62945	-2.14691	0.99245	-2.16324	0.0305228	0.99912
ENSCAFG00000029509	3376.67	0.864385	0.39959	2.16318	0.0305271	0.99912
ENSCAFG00000059141	7.37822	-1.97108	0.912277	-2.16061	0.0307255	0.99912
ENSCAFG00000020334	21.7795	0.912745	0.422563	2.16002	0.0307711	0.99912
ENSCAFG00000052082	1181.27	0.475139	0.220092	2.15882	0.030864	0.99912
ENSCAFG00000018529	386.99	0.511105	0.236872	2.15773	0.0309487	0.99912
ENSCAFG00000012943	148.367	-0.300695	0.139384	-2.15731	0.0309815	0.99912
ENSCAFG00000005781	711.832	0.42386	0.19658	2.15618	0.0310699	0.99912
ENSCAFG00000017040	725.312	0.684824	0.318244	2.15189	0.0314063	0.99912
ENSCAFG00000014339	238.563	-0.317982	0.14781	-2.15128	0.0314537	0.99912
ENSCAFG00000016600	57.5131	0.694871	0.323027	2.15113	0.0314663	0.99912
ENSCAFG00000002736	2.63023	2.05661	0.95628	2.15063	0.0315053	0.99912
ENSCAFG00000058110	3643.28	-1.23187	0.572802	-2.1506	0.031508	0.99912
ENSCAFG00000000388	462.196	0.290175	0.135018	2.14916	0.0316214	0.99912
ENSCAFG00000009295	35.9057	0.90111	0.419405	2.14854	0.0316706	0.99912
ENSCAFG00000023920	163.81	1.19186	0.554815	2.14821	0.0316974	0.99912
ENSCAFG00000050696	56.9685	1.3738	0.639579	2.14798	0.0317151	0.99912
ENSCAFG00000014054	31.6082	0.734284	0.342218	2.14566	0.0319	0.99912
ENSCAFG00000017953	10.2209	-1.21647	0.567007	-2.14542	0.031919	0.99912
ENSCAFG00000025146	57.0251	-0.529518	0.246858	-2.14503	0.0319504	0.99912
ENSCAFG00000013980	5.9533	1.65219	0.770312	2.14483	0.0319665	0.99912
ENSCAFG00000014205	122.34	0.474028	0.221093	2.14402	0.0320313	0.99912
ENSCAFG00000010550	252.254	0.315501	0.147212	2.14318	0.032099	0.99912
ENSCAFG00000014333	13117.2	0.867527	0.405072	2.14166	0.0322207	0.99912
ENSCAFG00000013249	1.70181	3.43505	1.60464	2.1407	0.0322982	0.99912
ENSCAFG00000013245	21.9622	0.821391	0.383897	2.13961	0.0323861	0.99912
ENSCAFG00000017765	7.40057	1.68109	0.785813	2.13929	0.0324119	0.99912
ENSCAFG00000033885	306.868	0.485957	0.227213	2.13877	0.0324541	0.99912
ENSCAFG00000016900	98.8185	0.452699	0.21198	2.13557	0.0327145	0.99912
ENSCAFG00000005693	524.701	0.994519	0.465728	2.13541	0.0327279	0.99912
ENSCAFG00000007250	64.0565	-0.515018	0.241222	-2.13503	0.0327582	0.99912
ENSCAFG00000010481	629.437	0.297389	0.139426	2.13295	0.0329289	0.99912
ENSCAFG00000041383	1057.69	0.389903	0.182802	2.13293	0.0329307	0.99912
ENSCAFG00000020239	4728.65	-0.405909	0.190376	-2.13215	0.0329946	0.99912
ENSCAFG00000029881	21.7796	-0.875906	0.410981	-2.13126	0.0330678	0.99912
ENSCAFG00000029819	7.55965	-1.25113	0.587446	-2.12978	0.03319	0.99912
ENSCAFG00000004272	11.4344	0.812355	0.381687	2.12833	0.0333101	0.99912
ENSCAFG00000032344	4.98255	2.12572	0.998907	2.12805	0.0333331	0.99912
ENSCAFG00000029577	22.4743	0.575558	0.270701	2.12617	0.033489	0.99912
ENSCAFG00000028741	210.143	0.283216	0.133251	2.12544	0.0335501	0.99912
ENSCAFG00000046397	204.773	0.917051	0.43187	2.12344	0.0337167	0.99912
ENSCAFG00000011461	6.85153	1.86181	0.877193	2.12246	0.0337987	0.99912
ENSCAFG00000013612	690.217	-0.941287	0.443502	-2.1224	0.0338044	0.99912
ENSCAFG00000019625	211.448	0.396599	0.186878	2.12224	0.0338178	0.99912
ENSCAFG00000004120	10.1024	1.26382	0.595611	2.12189	0.0338473	0.99912
ENSCAFG00000007906	38.2952	-0.976116	0.460038	-2.12182	0.0338532	0.99912
ENSCAFG00000020290	17.2	-0.953749	0.4495	-2.1218	0.0338545	0.99912
ENSCAFG00000010424	72.1296	-0.697231	0.328645	-2.12153	0.0338772	0.99912
ENSCAFG00000018208	828.797	0.436211	0.20564	2.12123	0.0339022	0.99912
ENSCAFG00000016416	2651.39	-0.328102	0.154697	-2.12093	0.0339279	0.99912
ENSCAFG00000057199	1154.02	0.713154	0.336651	2.11837	0.0341433	0.99912
ENSCAFG00000019373	5.48719	1.52558	0.720396	2.1177	0.0342008	0.99912
ENSCAFG00000009616	138.344	0.515672	0.243523	2.11755	0.0342132	0.99912
ENSCAFG00000010064	41.0304	0.638314	0.30174	2.11544	0.0343922	0.99912
ENSCAFG00000002391	244.689	0.272309	0.128727	2.1154	0.0343959	0.99912
ENSCAFG00000010750	14.298	1.57015	0.742328	2.11517	0.0344152	0.99912
ENSCAFG00000018016	5.33612	-1.3742	0.649697	-2.11513	0.0344185	0.99912
ENSCAFG00000019068	137.937	0.297378	0.140645	2.11439	0.0344821	0.99912
ENSCAFG00000050198	175.189	0.508037	0.240338	2.11384	0.034529	0.99912
ENSCAFG00000001146	39.8283	-0.460593	0.217895	-2.11383	0.0345297	0.99912
ENSCAFG00000018816	9.80397	-1.48734	0.703948	-2.11286	0.0346128	0.99912
ENSCAFG00000000661	15006.7	-0.271539	0.128552	-2.11229	0.0346617	0.99912
ENSCAFG00000008627	59.4148	-0.433081	0.205039	-2.11218	0.0346707	0.99912
ENSCAFG00000012772	1220.63	0.752985	0.356516	2.11207	0.0346806	0.99912
ENSCAFG00000028850	557.995	0.927916	0.43951	2.11125	0.0347508	0.99912
ENSCAFG00000016795	162.172	0.312328	0.147948	2.11106	0.0347668	0.99912
ENSCAFG00000049968	99.4022	0.570306	0.270268	2.11015	0.0348452	0.99912
ENSCAFG00000013993	93.5884	-0.498262	0.236273	-2.10884	0.0349581	0.99912
ENSCAFG00000006264	8.25561	1.25584	0.595582	2.1086	0.0349794	0.99912
ENSCAFG00000023617	1.8434	-2.46283	1.16856	-2.10757	0.035068	0.99912
ENSCAFG00000008587	158.059	0.456244	0.216634	2.10606	0.0351995	0.99912
ENSCAFG00000007917	6.12563	1.19832	0.569022	2.10593	0.0352104	0.99912
ENSCAFG00000044246	155.586	-0.780141	0.370485	-2.10573	0.0352278	0.99912
ENSCAFG00000054454	407.637	-0.516084	0.24538	-2.1032	0.0354479	0.99912
ENSCAFG00000010009	10.3237	-1.36559	0.649291	-2.10319	0.0354489	0.99912
ENSCAFG00000019372	42.6274	0.855906	0.407221	2.10182	0.0355686	0.99912
ENSCAFG00000018963	183.09	-0.618036	0.294329	-2.09981	0.0357453	0.99912
ENSCAFG00000004121	115.924	0.473709	0.225598	2.09979	0.0357471	0.99912
ENSCAFG00000032617	205.55	-0.352601	0.167939	-2.09957	0.0357665	0.99912
ENSCAFG00000051997	172.429	0.431149	0.205489	2.09816	0.035891	0.99912
ENSCAFG00000003850	523.189	0.544235	0.259453	2.09762	0.0359385	0.99912
ENSCAFG00000003555	35.951	0.837293	0.399183	2.09752	0.0359478	0.99912
ENSCAFG00000008919	206.828	-0.48312	0.230352	-2.09731	0.035966	0.99912
ENSCAFG00000017308	53.7445	-0.824906	0.393331	-2.09723	0.0359728	0.99912
ENSCAFG00000008614	143.875	0.344683	0.164393	2.0967	0.0360197	0.99912
ENSCAFG00000015850	3.26377	2.09422	0.998832	2.09667	0.0360231	0.99912
ENSCAFG00000018220	30.3792	0.61531	0.293555	2.09606	0.0360768	0.99912
ENSCAFG00000005603	1.61639	2.46906	1.17993	2.09255	0.0363892	0.99912
ENSCAFG00000010223	48.3993	-0.479743	0.229342	-2.09182	0.0364542	0.99912
ENSCAFG00000003528	15.3299	-0.771343	0.368881	-2.09103	0.0365251	0.99912
ENSCAFG00000015198	83.8316	-0.856439	0.409604	-2.09089	0.0365376	0.99912
ENSCAFG00000011089	2.52013	-2.1543	1.03066	-2.09021	0.0365991	0.99912
ENSCAFG00000053894	1068.83	0.360838	0.17274	2.08891	0.0367161	0.99912
ENSCAFG00000057917	2.67096	2.3295	1.11527	2.08874	0.0367312	0.99912
ENSCAFG00000015458	38.5667	-1.07819	0.516621	-2.08701	0.036887	0.99912
ENSCAFG00000009753	141.929	-0.486779	0.233452	-2.08514	0.0370569	0.99912
ENSCAFG00000019997	2466.98	-0.417534	0.200255	-2.08502	0.0370679	0.99912
ENSCAFG00000043083	102.782	0.499761	0.239794	2.08412	0.0371488	0.99912
ENSCAFG00000052438	73.6717	-0.66807	0.320555	-2.0841	0.0371507	0.99912
ENSCAFG00000001450	14.8882	1.24766	0.599174	2.08229	0.0373156	0.99912
ENSCAFG00000011541	288.217	0.323568	0.155411	2.08201	0.0373415	0.99912
ENSCAFG00000003521	971.746	0.446212	0.214647	2.07882	0.0376337	0.99912
ENSCAFG00000041946	6430.31	0.578187	0.278245	2.07798	0.0377111	0.99912
ENSCAFG00000005294	245.808	0.56175	0.270451	2.07709	0.0377933	0.99912
ENSCAFG00000012260	25.5627	0.75808	0.365044	2.07668	0.0378311	0.99912
ENSCAFG00000017340	99.3187	-0.6675	0.321522	-2.07606	0.037888	0.99912
ENSCAFG00000002732	500.499	0.552515	0.26619	2.07564	0.0379269	0.99912
ENSCAFG00000011430	7.56594	-1.48366	0.714919	-2.07528	0.0379603	0.99912
ENSCAFG00000017151	284.727	-0.630172	0.303701	-2.07498	0.0379888	0.99912
ENSCAFG00000000344	962.673	-0.244473	0.117832	-2.07475	0.0380094	0.99912
ENSCAFG00000003875	32.7948	0.61539	0.296674	2.0743	0.0380514	0.99912
ENSCAFG00000059352	22.3437	-1.05703	0.509653	-2.07401	0.0380781	0.99912
ENSCAFG00000031318	13.5083	1.47533	0.711925	2.07231	0.0382368	0.99912
ENSCAFG00000003543	1030.79	0.325585	0.157113	2.07229	0.038238	0.99912
ENSCAFG00000041082	504.825	0.516227	0.249456	2.06941	0.0385074	0.99912
ENSCAFG00000011811	53.6298	1.17557	0.568411	2.06818	0.0386234	0.99912
ENSCAFG00000057403	16.8381	1.31058	0.633716	2.06809	0.0386318	0.99912
ENSCAFG00000014837	7.64365	2.15681	1.04301	2.06788	0.038651	0.99912
ENSCAFG00000000709	583.693	0.484884	0.234548	2.06732	0.0387043	0.99912
ENSCAFG00000006327	3.51178	2.62216	1.26957	2.06539	0.0388861	0.99912
ENSCAFG00000010838	113.772	0.512623	0.248206	2.06531	0.0388938	0.99912
ENSCAFG00000014476	1.24226	-2.96269	1.43457	-2.06521	0.0389028	0.99912
ENSCAFG00000016885	173.949	0.392787	0.190512	2.06175	0.039232	0.99912
ENSCAFG00000012127	245.498	0.269522	0.130768	2.06106	0.0392972	0.99912
ENSCAFG00000029431	23.8819	-1.40081	0.680167	-2.05952	0.0394449	0.99912
ENSCAFG00000010615	2026.39	0.297987	0.1448	2.05791	0.0395983	0.99912
ENSCAFG00000003029	2191.63	0.662153	0.321985	2.05647	0.039737	0.99912
ENSCAFG00000013259	57.6754	0.757173	0.368192	2.05646	0.039738	0.99912
ENSCAFG00000011803	1.59391	2.94085	1.43028	2.05613	0.0397695	0.99912
ENSCAFG00000018127	34.0718	-0.967082	0.470818	-2.05405	0.0399709	0.99912
ENSCAFG00000010937	279.401	0.457789	0.223003	2.05284	0.0400882	0.99912
ENSCAFG00000001929	1053.26	-0.472789	0.230362	-2.05238	0.0401331	0.99912
ENSCAFG00000012058	6.99118	1.33804	0.651983	2.05226	0.0401446	0.99912
ENSCAFG00000004074	7206.96	0.491564	0.239625	2.05139	0.0402287	0.99912
ENSCAFG00000051155	139.521	0.386999	0.188668	2.05121	0.0402463	0.99912
ENSCAFG00000010996	225.666	0.394756	0.192479	2.0509	0.0402765	0.99912
ENSCAFG00000016951	2.19424	3.25966	1.59023	2.0498	0.0403838	0.99912
ENSCAFG00000000970	13.5678	-0.912857	0.445366	-2.04968	0.040396	0.99912
ENSCAFG00000019485	250.932	0.336594	0.164312	2.0485	0.0405107	0.99912
ENSCAFG00000007686	3.26576	2.69685	1.31734	2.0472	0.0406386	0.99912
ENSCAFG00000050663	259.029	0.654215	0.319658	2.04661	0.0406967	0.99912
ENSCAFG00000018325	28.0086	1.21246	0.592738	2.04553	0.0408029	0.99912
ENSCAFG00000055389	31.4348	0.58018	0.283703	2.04502	0.0408524	0.99912
ENSCAFG00000003393	919.67	-0.383785	0.18775	-2.04412	0.0409415	0.99912
ENSCAFG00000053108	12.8697	2.02562	0.990979	2.04406	0.0409477	0.99912
ENSCAFG00000004995	352.867	0.613129	0.300126	2.04291	0.0410615	0.99912
ENSCAFG00000007624	847.083	-0.673998	0.329925	-2.04288	0.0410642	0.99912
ENSCAFG00000035589	123.439	0.581496	0.284689	2.04256	0.0410957	0.99912
ENSCAFG00000031550	170.638	0.29202	0.143038	2.04156	0.0411957	0.99912
ENSCAFG00000019329	52.1284	0.679241	0.333122	2.03902	0.0414485	0.99912
ENSCAFG00000052347	5.65067	-1.83671	0.900932	-2.03868	0.0414824	0.99912
ENSCAFG00000028724	3.73582	-1.47529	0.723738	-2.03843	0.0415065	0.99912
ENSCAFG00000019030	1221.94	-0.381551	0.187282	-2.03731	0.0416192	0.99912
ENSCAFG00000018773	5.57494	1.1868	0.582628	2.03698	0.0416516	0.99912
ENSCAFG00000024651	20.956	-0.80371	0.394692	-2.0363	0.0417203	0.99912
ENSCAFG00000029047	7.52416	-1.13741	0.559198	-2.03401	0.0419508	0.99912
ENSCAFG00000000213	3.40615	1.92707	0.947985	2.03281	0.0420722	0.99912
ENSCAFG00000009273	97.7371	-0.511953	0.251861	-2.03268	0.0420845	0.99912
ENSCAFG00000016688	14.0623	-0.859623	0.422922	-2.03258	0.0420949	0.99912
ENSCAFG00000053924	31.1665	1.04399	0.513851	2.0317	0.0421844	0.99912
ENSCAFG00000018379	851.748	-0.62527	0.307827	-2.03124	0.0422309	0.99912
ENSCAFG00000020153	8.79925	-1.67137	0.823021	-2.03077	0.0422785	0.99912
ENSCAFG00000051662	165.785	0.430057	0.211803	2.03045	0.0423103	0.99912
ENSCAFG00000004913	322.688	1.40212	0.690602	2.03029	0.0423269	0.99912
ENSCAFG00000005430	3480.71	0.660065	0.325343	2.02882	0.0424762	0.99912
ENSCAFG00000023986	30.1443	0.875876	0.431934	2.0278	0.0425807	0.99912
ENSCAFG00000009324	5.16784	-1.0577	0.521931	-2.02651	0.0427127	0.99912
ENSCAFG00000058640	122.219	-0.546645	0.269895	-2.0254	0.0428262	0.99912
ENSCAFG00000001000	190.276	0.558064	0.275581	2.02504	0.0428631	0.99912
ENSCAFG00000002766	384.404	-0.612066	0.30233	-2.0245	0.0429192	0.99912
ENSCAFG00000000821	197.394	0.340401	0.168292	2.02268	0.0431065	0.99912
ENSCAFG00000012213	522.04	0.307934	0.152275	2.02222	0.0431532	0.99912
ENSCAFG00000004595	157.958	1.10901	0.54904	2.0199	0.0433937	0.99912
ENSCAFG00000000676	711.166	-0.656999	0.325312	-2.0196	0.0434253	0.99912
ENSCAFG00000030377	70.6158	0.666248	0.329989	2.019	0.043487	0.99912
ENSCAFG00000019165	66.4155	-0.875481	0.434412	-2.01532	0.0438708	0.99912
ENSCAFG00000016971	566.525	0.297743	0.147766	2.01496	0.0439089	0.99912
ENSCAFG00000053005	477.959	-0.832713	0.413483	-2.0139	0.0440202	0.99912
ENSCAFG00000049483	9.24272	-1.45602	0.723197	-2.01331	0.0440816	0.99912
ENSCAFG00000010526	2.84336	1.53782	0.764813	2.01072	0.0443551	0.99912
ENSCAFG00000007062	50.1718	0.718595	0.357661	2.00915	0.0445214	0.99912
ENSCAFG00000007190	494.493	-0.480476	0.23919	-2.00877	0.0445619	0.99912
ENSCAFG00000017666	322.559	0.282762	0.140774	2.00862	0.0445777	0.99912
ENSCAFG00000012539	88.1944	0.559142	0.278444	2.0081	0.0446331	0.99912
ENSCAFG00000019134	43.3343	-0.796757	0.397008	-2.0069	0.0447599	0.99912
ENSCAFG00000008801	10.0829	1.27637	0.63629	2.00596	0.044861	0.99912
ENSCAFG00000001356	135.088	-0.846883	0.422559	-2.00418	0.0450509	0.99912
ENSCAFG00000018746	43.6648	0.529961	0.26445	2.00401	0.045069	0.99912
ENSCAFG00000053734	111.726	0.38276	0.191014	2.00383	0.0450884	0.99912
ENSCAFG00000055880	5725.59	-0.558376	0.278832	-2.00255	0.0452254	0.99912
ENSCAFG00000003782	1285.62	0.187057	0.093429	2.00213	0.0452713	0.99912
ENSCAFG00000000825	97.0251	-1.06154	0.530232	-2.00203	0.0452812	0.99912
ENSCAFG00000019193	257.669	0.315126	0.157587	1.9997	0.0455326	0.99912
ENSCAFG00000015602	226.92	0.918151	0.459368	1.99872	0.0456383	0.99912
ENSCAFG00000054838	560.035	0.85588	0.428929	1.99539	0.0460005	0.99912
ENSCAFG00000057257	85.0311	-0.736034	0.368962	-1.99488	0.0460561	0.99912
ENSCAFG00000012081	60.8224	0.532369	0.267085	1.99326	0.0462334	0.99912
ENSCAFG00000046664	452.286	-0.986809	0.495121	-1.99307	0.0462543	0.99912
ENSCAFG00000019864	886.877	-0.291501	0.14629	-1.99262	0.0463029	0.99912
ENSCAFG00000057811	27.8917	1.17619	0.590664	1.99131	0.0464472	0.99912
ENSCAFG00000012236	29.9097	0.994313	0.499512	1.99057	0.0465283	0.99912
ENSCAFG00000016958	78.2623	0.66484	0.33413	1.98976	0.046617	0.99912
ENSCAFG00000014403	11.3491	1.23887	0.622822	1.98912	0.046688	0.99912
ENSCAFG00000023315	6.04287	1.70552	0.85786	1.98811	0.0467996	0.99912
ENSCAFG00000010386	690.712	0.35787	0.180112	1.98693	0.0469305	0.99912
ENSCAFG00000017082	1.18377	3.414	1.71895	1.9861	0.0470223	0.99912
ENSCAFG00000013728	1.49078	2.54971	1.28385	1.98599	0.0470348	0.99912
ENSCAFG00000029853	1265.68	-0.65501	0.329881	-1.98559	0.0470787	0.99912
ENSCAFG00000002392	266.713	0.353233	0.1779	1.98557	0.0470807	0.99912
ENSCAFG00000059017	3.76828	-1.74573	0.880288	-1.98314	0.0473518	0.99912
ENSCAFG00000008399	505.292	0.241075	0.121582	1.98282	0.0473877	0.99912
ENSCAFG00000014766	162.516	0.426579	0.215207	1.98218	0.0474589	0.99912
ENSCAFG00000000192	1.38116	-2.2714	1.14624	-1.9816	0.0475237	0.99912
ENSCAFG00000007068	50.0739	-0.836951	0.422489	-1.981	0.0475916	0.99912
ENSCAFG00000012751	4.7347	-1.26947	0.641219	-1.97978	0.047728	0.99912
ENSCAFG00000002544	591.465	0.44274	0.223631	1.97978	0.0477284	0.99912
ENSCAFG00000014230	685.096	0.338665	0.171086	1.9795	0.0477603	0.99912
ENSCAFG00000011916	1014.07	-0.398014	0.201098	-1.9792	0.0477933	0.99912
ENSCAFG00000001627	90.7752	0.40721	0.205862	1.97808	0.0479199	0.99912
ENSCAFG00000014199	182.972	0.475425	0.240491	1.9769	0.0480534	0.99912
ENSCAFG00000014633	105.185	-0.435185	0.220192	-1.97639	0.0481111	0.99912
ENSCAFG00000041257	3.41089	1.70025	0.860402	1.97611	0.0481422	0.99912
ENSCAFG00000013491	15.0546	-1.20958	0.612955	-1.97336	0.048455	0.99912
ENSCAFG00000058555	29.4526	0.857419	0.434535	1.97319	0.0484744	0.99912
ENSCAFG00000019974	135.403	-0.908677	0.46052	-1.97315	0.0484781	0.99912
ENSCAFG00000058906	722.251	-0.838732	0.425086	-1.97309	0.0484853	0.99912
ENSCAFG00000003661	1603.21	-0.340311	0.172488	-1.97296	0.0485005	0.99912
ENSCAFG00000017436	701.52	-0.442364	0.224224	-1.97286	0.0485111	0.99912
ENSCAFG00000055938	259.824	-0.282489	0.143249	-1.97202	0.0486076	0.99912
ENSCAFG00000005061	15.5208	-0.919951	0.466518	-1.97195	0.0486152	0.99912
ENSCAFG00000020371	720.386	0.41329	0.209597	1.97184	0.0486284	0.99912
ENSCAFG00000007538	6.67554	1.38677	0.703373	1.9716	0.048655	0.99912
ENSCAFG00000008393	182.839	0.408991	0.207495	1.97109	0.0487138	0.99912
ENSCAFG00000008418	14.9531	-1.14176	0.579381	-1.97065	0.0487639	0.99912
ENSCAFG00000053312	89.0535	0.401563	0.203903	1.96938	0.0489092	0.99912
ENSCAFG00000005020	9.59985	0.91326	0.463918	1.96858	0.0490016	0.99912
ENSCAFG00000041885	20.9203	-0.601787	0.305836	-1.96768	0.049105	0.99912
ENSCAFG00000023712	170.941	0.349437	0.177617	1.96736	0.0491413	0.99912
ENSCAFG00000058554	355.392	0.312064	0.15862	1.96736	0.0491415	0.99912
ENSCAFG00000017384	200.243	-0.418557	0.212843	-1.96651	0.04924	0.99912
ENSCAFG00000054580	6.9491	1.70114	0.865167	1.96625	0.0492696	0.99912
ENSCAFG00000023267	166.816	0.271439	0.138086	1.96572	0.0493305	0.99912
ENSCAFG00000015258	1468.26	-0.502576	0.255676	-1.96568	0.0493359	0.99912
ENSCAFG00000054324	221.014	0.651017	0.331281	1.96515	0.0493965	0.99912
ENSCAFG00000013955	1887.74	-0.374502	0.190632	-1.96453	0.0494684	0.99912
ENSCAFG00000011980	9.76536	-1.04055	0.529722	-1.96434	0.0494909	0.99912
ENSCAFG00000014373	178.591	0.47753	0.243204	1.96349	0.0495887	0.99912
ENSCAFG00000016705	1020.11	-0.812163	0.413776	-1.96281	0.0496684	0.99912
ENSCAFG00000007482	53.1388	-0.433102	0.220887	-1.96074	0.0499095	0.99912
ENSCAFG00000002784	168.806	0.508119	0.259258	1.95989	0.0500083	0.99912
ENSCAFG00000015796	28966.6	-0.505452	0.258086	-1.95847	0.0501754	0.99912
ENSCAFG00000009952	53.7122	0.733728	0.374674	1.95831	0.0501937	0.99912
ENSCAFG00000014874	399.632	0.444434	0.227049	1.95743	0.0502965	0.99912
ENSCAFG00000018912	14.5963	0.850179	0.434418	1.95706	0.050341	0.99912
ENSCAFG00000029815	597.517	0.310027	0.158442	1.95672	0.0503808	0.99912
ENSCAFG00000055475	602.337	-0.581416	0.297163	-1.95656	0.0503998	0.99912
ENSCAFG00000023355	41.6116	0.853951	0.436595	1.95593	0.0504731	0.99912
ENSCAFG00000003539	50.4751	0.709343	0.362726	1.95559	0.0505137	0.99912
ENSCAFG00000014070	62.0801	0.432591	0.221255	1.95517	0.0505628	0.99912
ENSCAFG00000025442	10.1641	1.35488	0.693757	1.95296	0.050824	0.99912
ENSCAFG00000029176	2.55456	2.09846	1.07456	1.95286	0.0508361	0.99912
ENSCAFG00000051813	60.1941	0.523247	0.268016	1.95229	0.0509032	0.99912
ENSCAFG00000014583	3.23545	1.64955	0.84502	1.95209	0.0509281	0.99912
ENSCAFG00000050590	32.6745	-0.731224	0.374634	-1.95183	0.0509579	0.99912
ENSCAFG00000015094	891.065	0.258546	0.132608	1.94971	0.0512111	0.99912
ENSCAFG00000009840	83.0958	-0.376643	0.193301	-1.94847	0.0513583	0.99912
ENSCAFG00000000579	343.604	0.375207	0.192576	1.94835	0.0513728	0.99912
ENSCAFG00000019833	1133.59	0.307415	0.157817	1.94792	0.051425	0.99912
ENSCAFG00000017924	37.6643	0.483559	0.248313	1.94738	0.0514892	0.99912
ENSCAFG00000017956	77.6387	0.694841	0.356829	1.94727	0.0515028	0.99912
ENSCAFG00000009914	1.30507	2.65509	1.36352	1.94723	0.0515075	0.99912
ENSCAFG00000025596	400.007	-0.862768	0.443302	-1.94623	0.0516271	0.99912
ENSCAFG00000013267	6.69018	1.11286	0.572529	1.94376	0.0519242	0.99912
ENSCAFG00000006458	5443.9	-0.349812	0.180051	-1.94285	0.0520344	0.99912
ENSCAFG00000025349	99.6397	0.321674	0.165636	1.94205	0.0521307	0.99912
ENSCAFG00000017862	364.281	0.389217	0.200434	1.94187	0.0521531	0.99912
ENSCAFG00000053674	29.7297	0.740231	0.381288	1.9414	0.0522099	0.99912
ENSCAFG00000006254	99.3275	-0.507432	0.26138	-1.94136	0.052215	0.99912
ENSCAFG00000030121	9.77152	-0.818721	0.421728	-1.94135	0.0522161	0.99912
ENSCAFG00000046801	12.8308	0.939247	0.483867	1.94113	0.0522429	0.99912
ENSCAFG00000057880	29.0856	-0.64613	0.333076	-1.93988	0.0523937	0.99912
ENSCAFG00000007617	4533.15	-0.325752	0.167937	-1.93972	0.0524132	0.99912
ENSCAFG00000049902	4.09993	1.30809	0.674388	1.93968	0.0524191	0.99912
ENSCAFG00000059294	350.805	-0.873496	0.450516	-1.93888	0.0525162	0.99912
ENSCAFG00000001908	393.493	0.428301	0.220949	1.93846	0.0525675	0.99912
ENSCAFG00000018463	947.683	-0.43667	0.225294	-1.93822	0.052596	0.99912
ENSCAFG00000053178	24.6218	-0.966889	0.499	-1.93765	0.0526657	0.99912
ENSCAFG00000007738	1186.72	0.311558	0.160813	1.9374	0.0526967	0.99912
ENSCAFG00000048573	63.8822	0.950714	0.490774	1.93717	0.0527244	0.99912
ENSCAFG00000015505	43.2647	-0.912558	0.471609	-1.93499	0.0529919	0.99912
ENSCAFG00000052739	487.182	0.41711	0.215641	1.93428	0.0530793	0.99912
ENSCAFG00000016094	478.039	0.506979	0.26216	1.93385	0.0531317	0.99912
ENSCAFG00000019654	107.547	0.430658	0.222705	1.93376	0.0531431	0.99912
ENSCAFG00000019227	1.55056	2.4792	1.28216	1.93361	0.0531612	0.99912
ENSCAFG00000056803	10.7893	-0.892363	0.462046	-1.93133	0.0534422	0.99912
ENSCAFG00000020257	1.21649	-3.13437	1.62307	-1.93114	0.0534662	0.99912
ENSCAFG00000013179	551.694	0.560255	0.290124	1.93109	0.0534721	0.99912
ENSCAFG00000006768	23.765	0.927134	0.48013	1.93101	0.0534823	0.99912
ENSCAFG00000051854	846.556	0.41111	0.212971	1.93035	0.0535629	0.99912
ENSCAFG00000005571	105.087	0.377237	0.195524	1.92936	0.0536858	0.99912
ENSCAFG00000008249	8328.32	0.895894	0.464561	1.92847	0.0537962	0.99912
ENSCAFG00000006908	14.9634	1.09195	0.566451	1.9277	0.0538925	0.99912
ENSCAFG00000001850	115.034	0.341624	0.177339	1.92638	0.0540567	0.99912
ENSCAFG00000016008	40240.5	0.42516	0.220792	1.92562	0.054152	0.99912
ENSCAFG00000003363	2.91506	1.62097	0.841807	1.92558	0.0541566	0.99912
ENSCAFG00000004193	1186.47	0.565007	0.293442	1.92545	0.0541735	0.99912
ENSCAFG00000053436	68.5484	-0.641777	0.333372	-1.92511	0.0542159	0.99912
ENSCAFG00000030556	332.291	0.420409	0.218408	1.92488	0.0542449	0.99912
ENSCAFG00000007497	185.03	0.690007	0.358725	1.9235	0.0544174	0.99912
ENSCAFG00000002174	115.173	-1.15738	0.602395	-1.9213	0.054694	0.99912
ENSCAFG00000002809	614.15	0.316443	0.164737	1.9209	0.0547444	0.99912
ENSCAFG00000023840	1.18672	2.9189	1.5196	1.92083	0.0547532	0.99912
ENSCAFG00000004221	820.214	-0.444226	0.231456	-1.91927	0.0549507	0.99912
ENSCAFG00000005879	175.843	0.298287	0.155552	1.9176	0.0551614	0.99912
ENSCAFG00000019322	2132.82	0.23882	0.124576	1.91706	0.0552306	0.99912
ENSCAFG00000011973	17.8948	-1.00497	0.52429	-1.91681	0.0552617	0.99912
ENSCAFG00000004496	130.059	0.636227	0.331952	1.91662	0.0552863	0.99912
ENSCAFG00000003043	40.9078	0.698871	0.364678	1.9164	0.0553137	0.99912
ENSCAFG00000056000	60.8853	0.443837	0.231939	1.91359	0.0556722	0.99912
ENSCAFG00000019596	17.5876	1.03288	0.539815	1.9134	0.0556975	0.99912
ENSCAFG00000029045	706.775	-0.374296	0.195628	-1.91331	0.0557089	0.99912
ENSCAFG00000005535	520.411	-0.501524	0.262178	-1.91291	0.0557595	0.99912
ENSCAFG00000004754	58.5206	0.635085	0.332027	1.91275	0.0557799	0.99912
ENSCAFG00000010803	609.27	-0.312173	0.163218	-1.91261	0.0557977	0.99912
ENSCAFG00000015461	572.045	0.421296	0.22037	1.91177	0.0559056	0.99912
ENSCAFG00000003624	320.103	-0.506956	0.265261	-1.91116	0.0559838	0.99912
ENSCAFG00000011605	2.44124	2.45741	1.28623	1.91055	0.0560623	0.99912
ENSCAFG00000014961	74.9821	0.690738	0.36161	1.91018	0.0561104	0.99912
ENSCAFG00000018197	1.56954	2.69276	1.41007	1.90966	0.0561765	0.99912
ENSCAFG00000012707	3102.28	0.301905	0.15814	1.9091	0.0562488	0.99912
ENSCAFG00000054159	160.791	0.458881	0.240384	1.90895	0.0562684	0.99912
ENSCAFG00000016718	39.0929	0.618234	0.32393	1.90854	0.0563217	0.99912
ENSCAFG00000054922	41.5317	-0.711835	0.37312	-1.90779	0.0564185	0.99912
ENSCAFG00000000229	638.981	-0.423061	0.221762	-1.90773	0.0564268	0.99912
ENSCAFG00000023403	1.62406	2.27306	1.19154	1.90767	0.056434	0.99912
ENSCAFG00000012437	192.939	0.254845	0.133608	1.9074	0.0564684	0.99912
ENSCAFG00000003048	149.683	0.349565	0.183288	1.90719	0.0564957	0.99912
ENSCAFG00000008507	38.9465	0.775952	0.406873	1.90711	0.0565065	0.99912
ENSCAFG00000007614	41.212	0.65764	0.344873	1.90691	0.0565328	0.99912
ENSCAFG00000011940	441.076	-0.478184	0.250865	-1.90614	0.0566321	0.99912
ENSCAFG00000045525	277.951	1.35156	0.709143	1.90591	0.0566623	0.99912
ENSCAFG00000050940	145.507	-0.393418	0.206597	-1.90428	0.0568744	0.99912
ENSCAFG00000008465	594.552	-0.330386	0.173528	-1.90394	0.0569186	0.99912
ENSCAFG00000015113	485.096	-0.385007	0.202567	-1.90064	0.0573494	0.99912
ENSCAFG00000047970	340.296	0.350025	0.184189	1.90036	0.0573864	0.99912
ENSCAFG00000000622	342.411	0.247152	0.130085	1.89993	0.0574423	0.99912
ENSCAFG00000051175	445.186	0.224987	0.118492	1.89876	0.0575966	0.99912
ENSCAFG00000012212	1084.7	-0.498455	0.26267	-1.89765	0.057742	0.99912
ENSCAFG00000008378	53.119	0.612504	0.323048	1.89602	0.057958	0.99912
ENSCAFG00000023094	30.7148	0.608249	0.320892	1.8955	0.0580266	0.99912
ENSCAFG00000015758	14.9679	0.75717	0.399642	1.89462	0.0581429	0.99912
ENSCAFG00000002201	4.72683	1.9134	1.01062	1.89328	0.0583203	0.99912
ENSCAFG00000055953	2982.15	-0.683374	0.360982	-1.8931	0.0583449	0.99912
ENSCAFG00000023777	63.1623	0.664356	0.350946	1.89304	0.0583525	0.99912
ENSCAFG00000006811	4.66366	1.62875	0.861034	1.89163	0.0585409	0.99912
ENSCAFG00000024923	29.9318	-0.840322	0.444335	-1.89119	0.0585987	0.99912
ENSCAFG00000052837	1.26772	3.02529	1.60084	1.88981	0.0587837	0.99912
ENSCAFG00000052961	54.5909	0.931383	0.492869	1.88972	0.058796	0.99912
ENSCAFG00000013895	137.228	0.401539	0.21251	1.88951	0.0588238	0.99912
ENSCAFG00000008838	274.063	-0.588911	0.311763	-1.88897	0.0588957	0.99912
ENSCAFG00000052128	2.96858	-2.0686	1.09526	-1.88869	0.0589334	0.99912
ENSCAFG00000000550	26.7662	-0.685939	0.363393	-1.88759	0.0590805	0.99912
ENSCAFG00000007441	4.91586	1.46221	0.774658	1.88756	0.0590851	0.99912
ENSCAFG00000011905	14.1014	0.946846	0.501794	1.88692	0.0591711	0.99912
ENSCAFG00000000517	43.597	-0.78172	0.41454	-1.88575	0.0593286	0.99912
ENSCAFG00000006835	6.33427	1.65958	0.88045	1.88492	0.0594406	0.99912
ENSCAFG00000003892	12.1667	-0.890678	0.472604	-1.88462	0.0594812	0.99912
ENSCAFG00000015468	38.9939	-0.768422	0.407772	-1.88444	0.0595055	0.99912
ENSCAFG00000006276	2.81823	2.47133	1.31206	1.88355	0.0596264	0.99912
ENSCAFG00000011937	10.0519	-0.945343	0.502205	-1.88238	0.059784	0.99912
ENSCAFG00000052967	541.351	0.271892	0.144469	1.88201	0.0598341	0.99912
ENSCAFG00000002833	175.461	0.286237	0.152115	1.88172	0.0598737	0.99912
ENSCAFG00000011582	1143.55	-0.264191	0.140402	-1.88168	0.0598798	0.99912
ENSCAFG00000005038	8.38027	1.30241	0.6923	1.88128	0.0599336	0.99912
ENSCAFG00000017079	473.934	0.393361	0.209155	1.88071	0.0600114	0.99912
ENSCAFG00000024385	989.349	-1.09654	0.583104	-1.88052	0.0600366	0.99912
ENSCAFG00000001003	42.6393	0.712634	0.378977	1.88041	0.0600516	0.99912
ENSCAFG00000004586	9109.03	-0.529237	0.281462	-1.88031	0.0600655	0.99912
ENSCAFG00000011842	753.799	-0.305041	0.162266	-1.87989	0.0601233	0.99912
ENSCAFG00000007126	15.5144	1.17777	0.627256	1.87765	0.0604292	0.99912
ENSCAFG00000004500	263.628	-0.674005	0.359225	-1.87628	0.0606172	0.99912
ENSCAFG00000017433	775.411	-0.256539	0.136782	-1.87553	0.0607198	0.99912
ENSCAFG00000023202	1.54233	-2.66589	1.42298	-1.87345	0.0610058	0.99912
ENSCAFG00000020213	40.8502	0.707698	0.377854	1.87294	0.0610767	0.99912
ENSCAFG00000000316	505.661	-0.400197	0.213719	-1.87254	0.0611318	0.99912
ENSCAFG00000049605	60.4844	-0.530644	0.283512	-1.87168	0.0612506	0.99912
ENSCAFG00000016378	1484.58	-0.54523	0.291326	-1.87155	0.0612691	0.99912
ENSCAFG00000018385	3.0563	-1.70743	0.912436	-1.87129	0.0613047	0.99912
ENSCAFG00000011779	8.3014	1.06467	0.56932	1.87007	0.0614734	0.99912
ENSCAFG00000018850	15.7045	1.07262	0.573632	1.86988	0.0615004	0.99912
ENSCAFG00000001732	397.022	0.356791	0.190882	1.86917	0.061599	0.99912
ENSCAFG00000014678	273.901	-0.80773	0.432321	-1.86836	0.0617125	0.99912
ENSCAFG00000042795	1.67514	-3.02489	1.61937	-1.86795	0.061769	0.99912
ENSCAFG00000016383	702.062	0.29134	0.156117	1.86617	0.0620176	0.99912
ENSCAFG00000011229	47.8391	-0.908595	0.48701	-1.86566	0.0620894	0.99912
ENSCAFG00000014112	66.1119	0.577373	0.309534	1.8653	0.0621394	0.99912
ENSCAFG00000004895	1509.32	0.444719	0.238454	1.86501	0.0621802	0.99912
ENSCAFG00000012641	111.183	0.406205	0.217804	1.86501	0.0621805	0.99912
ENSCAFG00000007334	6.74025	1.3482	0.722939	1.86488	0.0621977	0.99912
ENSCAFG00000014062	14.578	1.20044	0.643814	1.86457	0.0622414	0.99912
ENSCAFG00000019431	29.8366	0.546484	0.293095	1.86453	0.062248	0.99912
ENSCAFG00000006089	3439.17	-0.557523	0.299209	-1.86332	0.0624166	0.99912
ENSCAFG00000019834	32.9726	0.864598	0.464354	1.86194	0.0626122	0.99912
ENSCAFG00000038351	15.5369	0.814378	0.437547	1.86123	0.0627113	0.99912
ENSCAFG00000007419	103.8	0.491291	0.263988	1.86103	0.0627395	0.99912
ENSCAFG00000000372	67.6013	0.476071	0.255917	1.86026	0.0628492	0.99912
ENSCAFG00000016124	7.4683	1.21261	0.652081	1.8596	0.0629417	0.99912
ENSCAFG00000015802	108.058	0.419709	0.225725	1.85938	0.0629732	0.99912
ENSCAFG00000013086	31.3457	-0.796379	0.428776	-1.85733	0.0632639	0.99912
ENSCAFG00000004713	46.137	0.521924	0.281033	1.85717	0.0632876	0.99912
ENSCAFG00000003704	78.9852	0.648345	0.349401	1.85559	0.0635123	0.99912
ENSCAFG00000019870	785.374	-0.253489	0.136615	-1.8555	0.0635249	0.99912
ENSCAFG00000050798	235.474	0.451591	0.243471	1.8548	0.0636246	0.99912
ENSCAFG00000012838	389.537	0.251407	0.135544	1.8548	0.0636252	0.99912
ENSCAFG00000018545	689.099	0.342034	0.184408	1.85477	0.0636296	0.99912
ENSCAFG00000028731	73.7305	0.652881	0.352299	1.8532	0.0638531	0.99912
ENSCAFG00000018588	28.5636	0.656008	0.354076	1.85273	0.0639207	0.99912
ENSCAFG00000008061	2020.36	-0.383305	0.206949	-1.85217	0.0640011	0.99912
ENSCAFG00000017573	161.532	0.339214	0.183197	1.85163	0.0640785	0.99912
ENSCAFG00000048740	1.06247	3.28106	1.77218	1.85143	0.0641077	0.99912
ENSCAFG00000016119	23951.3	-0.484621	0.261788	-1.8512	0.0641409	0.99912
ENSCAFG00000000244	72.0991	0.685699	0.370534	1.85057	0.0642319	0.99912
ENSCAFG00000032259	49.6529	-0.891788	0.481913	-1.85052	0.0642392	0.99912
ENSCAFG00000018589	975.078	0.47384	0.25612	1.85007	0.0643033	0.99912
ENSCAFG00000016394	9.56958	-1.11998	0.605529	-1.84959	0.0643732	0.99912
ENSCAFG00000012693	221.222	-0.446261	0.241321	-1.84924	0.0644233	0.99912
ENSCAFG00000024643	523.322	0.713878	0.386062	1.84913	0.0644392	0.99912
ENSCAFG00000012352	238.252	-0.430386	0.23292	-1.84778	0.064634	0.99912
ENSCAFG00000001431	151.215	0.365608	0.197873	1.84769	0.0646468	0.99912
ENSCAFG00000018355	1.94345	2.76667	1.49742	1.84762	0.0646577	0.99912
ENSCAFG00000016996	203.578	0.406604	0.22043	1.84459	0.065097	0.99912
ENSCAFG00000007845	11.865	-0.705609	0.382684	-1.84384	0.0652063	0.99912
ENSCAFG00000000094	361.643	0.672992	0.365014	1.84374	0.0652208	0.99912
ENSCAFG00000043262	37.2282	-0.972179	0.527507	-1.84297	0.0653335	0.99912
ENSCAFG00000003278	58.4896	0.654567	0.355371	1.84193	0.0654857	0.99912
ENSCAFG00000012810	2.72914	2.35442	1.27849	1.84157	0.0655386	0.99912
ENSCAFG00000008475	542.624	0.274228	0.14897	1.84083	0.0656462	0.99912
ENSCAFG00000000918	151.913	0.414744	0.225339	1.84053	0.0656898	0.99912
ENSCAFG00000009165	679.406	0.508432	0.27627	1.84035	0.0657175	0.99912
ENSCAFG00000002041	3.45148	-1.88446	1.02426	-1.83982	0.065795	0.99912
ENSCAFG00000019502	159.085	0.241367	0.131275	1.83863	0.0659701	0.99912
ENSCAFG00000015381	1360.3	-0.511296	0.278113	-1.83845	0.0659965	0.99912
ENSCAFG00000002975	753.961	0.383378	0.208698	1.837	0.0662102	0.99912
ENSCAFG00000010908	3.39518	-2.13126	1.1603	-1.83681	0.0662375	0.99912
ENSCAFG00000015024	4.44379	-1.74076	0.947777	-1.83668	0.0662571	0.99912
ENSCAFG00000016701	154.201	0.377541	0.205788	1.83461	0.0665634	0.99912
ENSCAFG00000013158	143.009	0.405574	0.221168	1.83378	0.066687	0.99912
ENSCAFG00000018069	775.275	-0.363742	0.198364	-1.83371	0.0666965	0.99912
ENSCAFG00000016515	174.847	-0.489454	0.266938	-1.83359	0.0667154	0.99912
ENSCAFG00000015499	98.7289	-0.609404	0.33251	-1.83274	0.0668414	0.99912
ENSCAFG00000007717	89.3711	0.462423	0.252342	1.83253	0.0668732	0.99912
ENSCAFG00000018158	13.1929	-1.26346	0.689608	-1.83215	0.0669291	0.99912
ENSCAFG00000016895	762.189	0.303125	0.165478	1.83182	0.0669784	0.99912
ENSCAFG00000011660	41.9348	-0.556433	0.303821	-1.83145	0.0670331	0.99912
ENSCAFG00000018214	6.04716	1.54833	0.845469	1.83133	0.0670519	0.99912
ENSCAFG00000050438	274.085	0.276756	0.151255	1.82973	0.06729	0.99912
ENSCAFG00000005579	93.8734	-0.368438	0.201373	-1.82963	0.0673051	0.99912
ENSCAFG00000006720	9.13429	-1.25486	0.685923	-1.82945	0.067332	0.99912
ENSCAFG00000050916	27.2342	0.563342	0.308146	1.82816	0.067525	0.99912
ENSCAFG00000054650	1.1064	-3.02123	1.65281	-1.82793	0.0675597	0.99912
ENSCAFG00000013432	246.966	0.371009	0.202968	1.82792	0.067562	0.99912
ENSCAFG00000045428	18.4656	0.741931	0.405896	1.82788	0.0675671	0.99912
ENSCAFG00000028908	882.647	0.477596	0.261401	1.82706	0.06769	0.99912
ENSCAFG00000003485	303.492	0.438396	0.240004	1.82662	0.0677567	0.99912
ENSCAFG00000000688	563.258	0.339012	0.185604	1.82653	0.0677699	0.99912
ENSCAFG00000020436	3.0964	1.54152	0.844018	1.82641	0.0677887	0.99912
ENSCAFG00000004357	131.251	0.3823	0.2094	1.82569	0.0678966	0.99912
ENSCAFG00000007760	783.775	0.22788	0.124822	1.82563	0.0679055	0.99912
ENSCAFG00000009370	44.3768	-0.731969	0.401	-1.82536	0.0679466	0.99912
ENSCAFG00000018164	629.02	-0.862893	0.472782	-1.82514	0.0679799	0.99912
ENSCAFG00000009315	292.232	0.364981	0.199981	1.82507	0.0679899	0.99912
ENSCAFG00000010103	25.2812	0.867401	0.475608	1.82377	0.0681864	0.99912
ENSCAFG00000023369	83.5214	1.03315	0.567068	1.82192	0.0684677	0.99912
ENSCAFG00000016627	246.918	-0.432627	0.237527	-1.82138	0.0685488	0.99912
ENSCAFG00000008975	18.0311	2.35594	1.29398	1.82069	0.0686537	0.99912
ENSCAFG00000014838	64.3092	-0.444048	0.243974	-1.82006	0.0687497	0.99912
ENSCAFG00000015606	887.851	-0.622851	0.342337	-1.81941	0.068849	0.99912
ENSCAFG00000002848	96.5798	-0.397006	0.218239	-1.81913	0.068891	0.99912
ENSCAFG00000014655	24.3428	0.867322	0.477248	1.81734	0.0691651	0.99912
ENSCAFG00000049029	48.533	0.541262	0.297833	1.81733	0.069166	0.99912
ENSCAFG00000018307	584.689	0.751312	0.413446	1.81719	0.0691873	0.99912
ENSCAFG00000019409	426.225	0.48976	0.269536	1.81705	0.0692098	0.99912
ENSCAFG00000057117	71.5318	-0.886415	0.487888	-1.81684	0.0692416	0.99912
ENSCAFG00000056405	6.16543	1.56754	0.863384	1.81558	0.0694351	0.99912
ENSCAFG00000049976	32.7098	1.03885	0.572608	1.81425	0.06964	0.99912
ENSCAFG00000012551	193.755	0.578874	0.319369	1.81256	0.0699003	0.99912
ENSCAFG00000003744	36.9969	0.630501	0.347873	1.81244	0.0699175	0.99912
ENSCAFG00000014213	603.008	0.539092	0.297552	1.81175	0.0700242	0.99912
ENSCAFG00000054615	91.6315	-0.500645	0.276371	-1.81149	0.0700644	0.99912
ENSCAFG00000058032	3350.52	-0.683856	0.37766	-1.81077	0.0701764	0.99912
ENSCAFG00000002842	24.1947	0.759502	0.419511	1.81044	0.0702269	0.99912
ENSCAFG00000016596	114.46	0.689145	0.380708	1.81017	0.0702696	0.99912
ENSCAFG00000011729	345.784	0.283488	0.156631	1.80991	0.0703091	0.99912
ENSCAFG00000007434	327.47	0.236424	0.130659	1.80948	0.0703766	0.99912
ENSCAFG00000008340	122.362	0.457008	0.252572	1.80942	0.0703865	0.99912
ENSCAFG00000004152	248.134	-0.319742	0.176869	-1.80779	0.0706386	0.99912
ENSCAFG00000049231	749.53	0.344817	0.190811	1.80711	0.0707456	0.99912
ENSCAFG00000015894	214.054	0.296298	0.163978	1.80694	0.070772	0.99912
ENSCAFG00000007766	148.014	-0.496652	0.275042	-1.80573	0.0709603	0.99912
ENSCAFG00000055180	153.012	-0.660288	0.365757	-1.80526	0.0710336	0.99912
ENSCAFG00000006734	469.872	-3.35905	1.86161	-1.80438	0.0711713	0.99912
ENSCAFG00000010440	218.401	0.343336	0.190281	1.80436	0.071175	0.99912
ENSCAFG00000051664	98.7537	-0.918862	0.509283	-1.80423	0.0711959	0.99912
ENSCAFG00000004398	67.1388	0.385501	0.213773	1.80332	0.0713381	0.99912
ENSCAFG00000020408	4.92093	-1.47403	0.81788	-1.80225	0.0715059	0.99912
ENSCAFG00000019873	158.908	0.333892	0.185318	1.80172	0.0715894	0.99912
ENSCAFG00000006979	16.9873	-0.60775	0.337374	-1.80141	0.0716376	0.99912
ENSCAFG00000058987	2.23211	-2.09037	1.16073	-1.80091	0.0717174	0.99912
ENSCAFG00000048309	1.22855	3.51099	1.94982	1.80068	0.071754	0.99912
ENSCAFG00000045062	697.089	0.465782	0.258798	1.79979	0.0718934	0.99912
ENSCAFG00000001655	83.5843	0.626713	0.348261	1.79955	0.0719317	0.99912
ENSCAFG00000052708	2.72368	-1.63472	0.908602	-1.79916	0.0719926	0.99912
ENSCAFG00000031295	51.6041	1.02499	0.569751	1.79901	0.0720166	0.99912
ENSCAFG00000013668	35.8917	0.468965	0.260738	1.79861	0.0720804	0.99912
ENSCAFG00000028707	3635.03	-0.442457	0.246138	-1.7976	0.0722409	0.99912
ENSCAFG00000053860	1333.52	0.507999	0.282623	1.79745	0.0722649	0.99912
ENSCAFG00000013459	1400.99	-0.80875	0.450015	-1.79716	0.07231	0.99912
ENSCAFG00000000987	129.52	0.435301	0.242378	1.79596	0.0725012	0.99912
ENSCAFG00000013188	21.7522	-2.993	1.66674	-1.79573	0.072538	0.99912
ENSCAFG00000053629	337.649	0.678086	0.377739	1.79512	0.0726346	0.99912
ENSCAFG00000011154	38.2743	0.65865	0.36704	1.79449	0.0727347	0.99912
ENSCAFG00000010840	11.2474	-1.07466	0.598913	-1.79435	0.0727571	0.99912
ENSCAFG00000016583	82.4121	0.530341	0.295571	1.79429	0.0727668	0.99912
ENSCAFG00000007358	45.6314	-0.716852	0.399571	-1.79405	0.0728045	0.99912
ENSCAFG00000016117	595.599	0.361281	0.20139	1.79394	0.072823	0.99912
ENSCAFG00000017974	32.4393	-0.869262	0.485225	-1.79146	0.0732192	0.99912
ENSCAFG00000002459	137.515	-0.307682	0.171778	-1.79116	0.0732673	0.99912
ENSCAFG00000000247	16.6445	0.897012	0.500985	1.7905	0.0733741	0.99912
ENSCAFG00000016326	1075.22	0.268584	0.150022	1.7903	0.0734057	0.99912
ENSCAFG00000011689	4.76941	1.74025	0.972065	1.79026	0.073412	0.99912
ENSCAFG00000029292	43.2696	0.776738	0.43394	1.78997	0.0734592	0.99912
ENSCAFG00000018466	53.6218	-0.656295	0.366696	-1.78975	0.0734938	0.99912
ENSCAFG00000002049	54.0623	-0.518015	0.289564	-1.78895	0.0736231	0.99912
ENSCAFG00000010168	1681.62	-0.332864	0.186107	-1.78856	0.073685	0.99912
ENSCAFG00000010479	322.962	0.473257	0.26464	1.78831	0.0737265	0.99912
ENSCAFG00000019266	927.558	0.421677	0.235876	1.78771	0.0738232	0.99912
ENSCAFG00000053816	6.53166	1.11891	0.626033	1.7873	0.073889	0.99912
ENSCAFG00000056619	873.294	0.333492	0.186682	1.78642	0.0740319	0.99912
ENSCAFG00000011037	4829.35	-0.280236	0.156873	-1.78639	0.0740355	0.99912
ENSCAFG00000057895	689.361	0.371602	0.208024	1.78634	0.0740436	0.99912
ENSCAFG00000006671	7.29917	1.67011	0.935955	1.78439	0.0743606	0.99912
ENSCAFG00000005148	1.75524	3.08343	1.72813	1.78425	0.0743827	0.99912
ENSCAFG00000013184	199.68	-0.617662	0.346428	-1.78295	0.0745949	0.99912
ENSCAFG00000019611	33.6576	0.503455	0.282384	1.78287	0.0746068	0.99912
ENSCAFG00000016453	1150.89	-0.367333	0.206051	-1.78273	0.0746307	0.99912
ENSCAFG00000057870	7.48092	0.954712	0.535562	1.78263	0.074646	0.99912
ENSCAFG00000014736	4.03675	-1.58144	0.8872	-1.78251	0.0746666	0.99912
ENSCAFG00000056956	8.33956	1.58041	0.886647	1.78245	0.0746752	0.99912
ENSCAFG00000058842	1.31929	2.6993	1.51443	1.78239	0.0746865	0.99912
ENSCAFG00000010998	2582.84	0.272123	0.152711	1.78195	0.074757	0.99912
ENSCAFG00000013354	1576.67	0.590772	0.331706	1.78101	0.0749107	0.99912
ENSCAFG00000005623	252.748	0.429966	0.241616	1.77954	0.0751513	0.99912
ENSCAFG00000011890	205.088	0.342075	0.192326	1.77862	0.0753022	0.99912
ENSCAFG00000004258	18.9917	-0.717894	0.403634	-1.77858	0.0753094	0.99912
ENSCAFG00000012682	116.297	-0.473976	0.266682	-1.77731	0.0755175	0.99912
ENSCAFG00000051540	514.9	0.267187	0.150506	1.77525	0.0758563	0.99912
ENSCAFG00000012043	213.933	0.28463	0.160338	1.77519	0.0758667	0.99912
ENSCAFG00000014956	2778.45	0.547927	0.308777	1.77451	0.0759792	0.99912
ENSCAFG00000053968	1.86512	2.65413	1.49573	1.77446	0.0759864	0.99912
ENSCAFG00000013221	2.82665	1.81545	1.02323	1.77423	0.0760251	0.99912
ENSCAFG00000018936	693.129	-0.285609	0.161154	-1.77228	0.0763489	0.99912
ENSCAFG00000011959	609.856	0.267577	0.150995	1.77209	0.0763799	0.99912
ENSCAFG00000007061	15.3619	-0.780603	0.440501	-1.77208	0.0763814	0.99912
ENSCAFG00000009269	3.62687	1.88392	1.06338	1.77164	0.0764542	0.99912
ENSCAFG00000045814	542.986	0.242086	0.136759	1.77017	0.0766995	0.99912
ENSCAFG00000011108	35.805	-0.64715	0.365607	-1.77007	0.076716	0.99912
ENSCAFG00000020364	9.62953	1.07227	0.605872	1.7698	0.076761	0.99912
ENSCAFG00000009135	3.36149	2.43372	1.37572	1.76905	0.076885	0.99912
ENSCAFG00000058891	3.60947	2.09879	1.18668	1.76862	0.0769573	0.99912
ENSCAFG00000014372	192.807	0.341188	0.19295	1.76827	0.0770158	0.99912
ENSCAFG00000008693	425.661	1.10882	0.627732	1.7664	0.0773296	0.99912
ENSCAFG00000003260	15933.4	-0.335637	0.190048	-1.76607	0.0773846	0.99912
ENSCAFG00000031000	174.824	0.366924	0.207809	1.76568	0.0774489	0.99912
ENSCAFG00000050440	1218.11	-0.667058	0.377889	-1.76522	0.0775261	0.99912
ENSCAFG00000004948	265.739	0.637493	0.361146	1.76519	0.0775312	0.99912
ENSCAFG00000041204	1117.07	-0.372335	0.211149	-1.76338	0.077837	0.99912
ENSCAFG00000046989	72.7403	-0.399475	0.226541	-1.76336	0.077839	0.99912
ENSCAFG00000017092	35.8156	0.876578	0.497188	1.76307	0.0778885	0.99912
ENSCAFG00000003215	88.2936	0.805825	0.457073	1.76301	0.0778982	0.99912
ENSCAFG00000014178	708.846	0.34646	0.196622	1.76206	0.0780583	0.99912
ENSCAFG00000010261	461.245	0.360734	0.204752	1.76181	0.078102	0.99912
ENSCAFG00000041688	1.74698	2.31924	1.31653	1.76163	0.0781312	0.99912
ENSCAFG00000020131	791.946	-0.351357	0.199585	-1.76043	0.0783345	0.99912
ENSCAFG00000031666	16.219	-0.652451	0.370638	-1.76034	0.0783495	0.99912
ENSCAFG00000001778	11119	0.412741	0.234502	1.76007	0.078396	0.99912
ENSCAFG00000028614	193.458	-0.304185	0.172871	-1.75961	0.0784736	0.99912
ENSCAFG00000012109	1029.43	0.363519	0.206668	1.75895	0.0785857	0.99912
ENSCAFG00000009780	19.5608	-1.00131	0.569678	-1.75767	0.0788035	0.99912
ENSCAFG00000020125	91.2832	-0.38654	0.219983	-1.75713	0.078895	0.99912
ENSCAFG00000020143	94.147	0.529108	0.301195	1.7567	0.0789693	0.99912
ENSCAFG00000028925	178.313	0.440534	0.250788	1.7566	0.0789868	0.99912
ENSCAFG00000005083	1839.42	0.396334	0.225671	1.75625	0.0790463	0.99912
ENSCAFG00000012174	6.0944	1.3879	0.790931	1.75476	0.0792999	0.99912
ENSCAFG00000029331	121.925	0.376311	0.214453	1.75474	0.0793031	0.99912
ENSCAFG00000000107	142.578	-0.640164	0.364867	-1.75451	0.0793424	0.99912
ENSCAFG00000017909	2.55437	2.24567	1.28033	1.75398	0.0794333	0.99912
ENSCAFG00000016594	107.123	0.571104	0.325647	1.75375	0.0794733	0.99912
ENSCAFG00000004555	210.116	0.768575	0.438383	1.7532	0.0795669	0.99912
ENSCAFG00000000889	188.199	-0.580248	0.331004	-1.75299	0.0796029	0.99912
ENSCAFG00000012436	4.10664	-1.56474	0.892845	-1.75253	0.079682	0.99912
ENSCAFG00000055187	4592.42	-0.336738	0.192164	-1.75235	0.0797143	0.99912
ENSCAFG00000007197	1291.52	-0.510329	0.291234	-1.7523	0.0797226	0.99912
ENSCAFG00000007895	6.15209	-1.11611	0.637082	-1.75192	0.0797879	0.99912
ENSCAFG00000014854	49.5034	-0.568497	0.32465	-1.75111	0.0799273	0.99912
ENSCAFG00000029256	247.362	-0.451535	0.257962	-1.7504	0.0800499	0.99912
ENSCAFG00000006766	203.394	-0.540054	0.308597	-1.75003	0.0801137	0.99912
ENSCAFG00000057828	1626.13	-0.34485	0.197072	-1.74987	0.0801402	0.99912
ENSCAFG00000002762	6.82547	-1.06332	0.607671	-1.74983	0.0801483	0.99912
ENSCAFG00000054844	62.9576	0.72081	0.411948	1.74976	0.0801598	0.99912
ENSCAFG00000019729	140.724	0.359574	0.205645	1.74851	0.080375	0.99912
ENSCAFG00000008797	292.058	0.31496	0.180173	1.7481	0.0804466	0.99912
ENSCAFG00000018890	975.644	0.227584	0.130266	1.74707	0.080625	0.99912
ENSCAFG00000023576	1.16559	3.39472	1.94473	1.7456	0.0808808	0.99912
ENSCAFG00000001307	2280.23	-0.162081	0.0928699	-1.74525	0.0809411	0.99912
ENSCAFG00000005719	197.76	0.301803	0.173043	1.74409	0.0811441	0.99912
ENSCAFG00000057662	553.747	0.272236	0.156136	1.74359	0.0812313	0.99912
ENSCAFG00000002694	80.4366	0.551725	0.316576	1.74279	0.0813702	0.99912
ENSCAFG00000014357	544.69	-0.21584	0.123868	-1.74249	0.0814226	0.99912
ENSCAFG00000013632	31.1939	-0.540052	0.310017	-1.74201	0.0815065	0.99912
ENSCAFG00000015648	798.032	0.346222	0.198779	1.74175	0.0815529	0.99912
ENSCAFG00000029321	1.18984	3.34554	1.92095	1.7416	0.0815779	0.99912
ENSCAFG00000041265	12.2123	1.28753	0.739293	1.74157	0.0815843	0.99912
ENSCAFG00000019228	5.96231	-1.0459	0.60071	-1.7411	0.0816652	0.99912
ENSCAFG00000009582	2176.26	0.588891	0.338316	1.74065	0.0817447	0.99912
ENSCAFG00000019973	3237.54	0.296448	0.170316	1.74057	0.0817582	0.99912
ENSCAFG00000007464	1114.92	-0.86164	0.495068	-1.74045	0.0817803	0.99912
ENSCAFG00000012078	73.01	-0.422479	0.242777	-1.74019	0.0818253	0.99912
ENSCAFG00000016379	98.1307	-0.499835	0.287291	-1.73982	0.0818904	0.99912
ENSCAFG00000019880	231.235	-0.511601	0.294171	-1.73913	0.0820121	0.99912
ENSCAFG00000015190	942.983	-0.68329	0.392973	-1.73877	0.0820752	0.99912
ENSCAFG00000004793	635.317	-0.238096	0.137003	-1.73789	0.0822305	0.99912
ENSCAFG00000008037	740.527	-0.242933	0.139864	-1.73693	0.0824001	0.99912
ENSCAFG00000019220	3096.89	0.252518	0.145428	1.73638	0.0824968	0.99912
ENSCAFG00000007095	55.5433	0.873133	0.503323	1.73473	0.0827878	0.99912
ENSCAFG00000005435	150.039	0.303407	0.17494	1.73435	0.0828557	0.99912
ENSCAFG00000055355	20.124	0.54825	0.316171	1.73403	0.0829125	0.99912
ENSCAFG00000019060	2862.1	-0.200705	0.11575	-1.73395	0.0829261	0.99912
ENSCAFG00000004600	7.70445	-1.34202	0.774109	-1.73363	0.0829834	0.99912
ENSCAFG00000044896	603.035	0.536825	0.309935	1.73205	0.0832641	0.99912
ENSCAFG00000018519	71.603	0.821312	0.474266	1.73175	0.0833173	0.99912
ENSCAFG00000013189	5.50545	1.18303	0.683397	1.7311	0.0834345	0.99912
ENSCAFG00000049243	2.57691	2.00201	1.15672	1.73076	0.0834939	0.99912
ENSCAFG00000012332	260.17	0.319083	0.184377	1.7306	0.0835228	0.99912
ENSCAFG00000029548	252.7	0.273295	0.157996	1.72976	0.0836724	0.99912
ENSCAFG00000002556	2.59609	-1.63351	0.944352	-1.72976	0.0836724	0.99912
ENSCAFG00000018832	189.801	0.366203	0.211714	1.7297	0.0836833	0.99912
ENSCAFG00000054947	423.721	0.231711	0.134005	1.72911	0.0837888	0.99912
ENSCAFG00000017001	485.943	0.469802	0.271733	1.72891	0.0838246	0.99912
ENSCAFG00000029477	593.612	0.301642	0.174533	1.72828	0.0839379	0.99912
ENSCAFG00000032693	2707.63	0.379333	0.219575	1.72758	0.084064	0.99912
ENSCAFG00000016497	1753.52	-0.295162	0.170885	-1.72725	0.0841226	0.99912
ENSCAFG00000006098	827.598	0.312474	0.180928	1.72706	0.084157	0.99912
ENSCAFG00000008907	90.8905	-0.724967	0.419798	-1.72694	0.0841776	0.99912
ENSCAFG00000020116	6.42557	-1.46917	0.85088	-1.72664	0.0842317	0.99912
ENSCAFG00000020394	657.586	0.297775	0.172471	1.72653	0.0842524	0.99912
ENSCAFG00000008382	1.46333	2.74312	1.58887	1.72646	0.0842644	0.99912
ENSCAFG00000031020	333.289	0.254828	0.147622	1.72622	0.0843078	0.99912
ENSCAFG00000017665	2163.6	0.408041	0.236429	1.72585	0.084374	0.99912
ENSCAFG00000009396	1.83953	2.00914	1.16419	1.72579	0.0843854	0.99912
ENSCAFG00000009349	530.931	0.32741	0.189746	1.72552	0.084434	0.99912
ENSCAFG00000052905	699.122	0.312332	0.181018	1.72541	0.0844528	0.99912
ENSCAFG00000015357	421.061	-0.449077	0.260363	-1.72481	0.0845619	0.99912
ENSCAFG00000004457	71.7313	0.648017	0.375731	1.72468	0.0845845	0.99912
ENSCAFG00000031460	64.6625	-0.53574	0.310654	-1.72456	0.0846072	0.99912
ENSCAFG00000018180	14.3914	-0.786911	0.456359	-1.72433	0.084649	0.99912
ENSCAFG00000002275	1476.23	0.332664	0.192949	1.72411	0.0846887	0.99912
ENSCAFG00000000433	1.66696	2.16606	1.25666	1.72366	0.0847693	0.99912
ENSCAFG00000019823	15.6494	0.620704	0.360175	1.72334	0.0848274	0.99912
ENSCAFG00000052970	403.473	0.468979	0.272222	1.72278	0.0849283	0.99912
ENSCAFG00000017772	17086	0.594423	0.345133	1.7223	0.0850148	0.99912
ENSCAFG00000008392	9.58411	-0.805884	0.467933	-1.72222	0.0850294	0.99912
ENSCAFG00000013987	5.82199	-1.4324	0.831891	-1.72186	0.0850949	0.99912
ENSCAFG00000017784	1328.1	-0.20379	0.118363	-1.72174	0.0851173	0.99912
ENSCAFG00000029098	126.508	0.445024	0.258506	1.72153	0.0851554	0.99912
ENSCAFG00000023904	26.8563	-0.824274	0.478977	-1.7209	0.0852682	0.99912
ENSCAFG00000008334	18.655	-0.803022	0.466632	-1.72089	0.0852713	0.99912
ENSCAFG00000013716	7.67787	0.954962	0.554972	1.72074	0.0852983	0.99912
ENSCAFG00000016289	193.826	-0.66071	0.383985	-1.72067	0.0853109	0.99912
ENSCAFG00000019566	1.69355	2.29409	1.33402	1.71968	0.0854903	0.99912
ENSCAFG00000050948	39.6081	1.19481	0.694792	1.71967	0.0854927	0.99912
ENSCAFG00000049941	3272.08	0.197113	0.114625	1.71963	0.0854998	0.99912
ENSCAFG00000043319	196.558	0.551311	0.320623	1.7195	0.085524	0.99912
ENSCAFG00000028601	8.12966	0.860649	0.500551	1.7194	0.085541	0.99912
ENSCAFG00000023113	8.03199	-0.80671	0.469349	-1.71878	0.0856536	0.99912
ENSCAFG00000006649	38.2315	0.644077	0.374752	1.71868	0.0856732	0.99912
ENSCAFG00000051655	251.715	0.275862	0.160535	1.71839	0.0857255	0.99912
ENSCAFG00000045759	126.881	1.3284	0.773257	1.71792	0.0858103	0.99912
ENSCAFG00000048372	10.7654	0.955321	0.556315	1.71723	0.0859373	0.99912
ENSCAFG00000000838	290.101	0.265169	0.154535	1.71592	0.0861772	0.99912
ENSCAFG00000058113	386.753	0.254575	0.148417	1.71527	0.0862951	0.99912
ENSCAFG00000000118	757.947	0.335795	0.195844	1.7146	0.0864178	0.99912
ENSCAFG00000013516	701.117	0.209081	0.12198	1.71407	0.0865159	0.99912
ENSCAFG00000031506	211.071	0.306076	0.178636	1.7134	0.0866385	0.99912
ENSCAFG00000054776	49.8127	0.773454	0.451591	1.71273	0.0867621	0.99912
ENSCAFG00000001635	103.669	-0.46183	0.269674	-1.71255	0.0867956	0.99912
ENSCAFG00000010269	969.65	0.424186	0.247808	1.71175	0.0869421	0.99912
ENSCAFG00000012206	14.3451	1.06502	0.62223	1.71162	0.0869663	0.99912
ENSCAFG00000032020	80.3715	-0.563764	0.329407	-1.71145	0.0869977	0.99912
ENSCAFG00000054691	109.25	0.235229	0.137483	1.71096	0.0870878	0.99912
ENSCAFG00000018274	162.785	0.384828	0.224976	1.71053	0.0871679	0.99912
ENSCAFG00000001314	8.33864	1.1414	0.667278	1.71052	0.0871691	0.99912
ENSCAFG00000003749	130.456	0.670117	0.391814	1.71029	0.0872117	0.99912
ENSCAFG00000005147	2769.84	0.280641	0.164166	1.70949	0.0873597	0.99912
ENSCAFG00000011147	2482.12	-0.506209	0.296191	-1.70907	0.0874387	0.99912
ENSCAFG00000005517	323.04	0.290131	0.169793	1.70873	0.0875009	0.99912
ENSCAFG00000004164	736.038	0.26088	0.152709	1.70835	0.087571	0.99912
ENSCAFG00000009685	36.5576	0.643378	0.376707	1.7079	0.0876546	0.99912
ENSCAFG00000011859	47.2656	0.42767	0.250537	1.70701	0.0878202	0.99912
ENSCAFG00000009078	12.5777	-0.637706	0.373621	-1.70683	0.0878544	0.99912
ENSCAFG00000006518	444.868	0.270426	0.158498	1.70619	0.0879733	0.99912
ENSCAFG00000056239	62.4214	0.47921	0.280868	1.70618	0.0879754	0.99912
ENSCAFG00000044202	14.1429	0.86677	0.508226	1.70548	0.0881048	0.99912
ENSCAFG00000009368	1.26459	-2.32963	1.36665	-1.70463	0.088264	0.99912
ENSCAFG00000006476	307.51	0.409332	0.24034	1.70314	0.0885418	0.99912
ENSCAFG00000042427	1.0466	2.752	1.61601	1.70296	0.0885759	0.99912
ENSCAFG00000015035	3.23011	-1.86073	1.09273	-1.70282	0.0886018	0.99912
ENSCAFG00000030835	601.955	0.534567	0.314064	1.7021	0.0887375	0.99912
ENSCAFG00000009774	154.229	0.29799	0.175075	1.70207	0.0887424	0.99912
ENSCAFG00000042155	688.639	0.782563	0.459873	1.70169	0.0888127	0.99912
ENSCAFG00000013970	2.76562	1.82502	1.07258	1.70152	0.0888455	0.99912
ENSCAFG00000003250	35.5811	0.674501	0.396552	1.70092	0.0889588	0.99912
ENSCAFG00000045775	359.224	0.37456	0.220213	1.7009	0.0889616	0.99912
ENSCAFG00000012145	800.913	0.279483	0.164342	1.70062	0.0890148	0.99912
ENSCAFG00000019704	629.772	0.218913	0.128744	1.70037	0.0890609	0.99912
ENSCAFG00000002499	1.83537	2.5075	1.47493	1.70008	0.0891153	0.99912
ENSCAFG00000019956	8.36713	1.03188	0.607001	1.69996	0.0891387	0.99912
ENSCAFG00000005566	0.928523	3.04734	1.79359	1.69901	0.0893169	0.99912
ENSCAFG00000023208	13.3446	0.894291	0.526735	1.6978	0.0895453	0.99912
ENSCAFG00000001942	317.212	0.667424	0.393167	1.69756	0.0895916	0.99912
ENSCAFG00000035349	285.602	0.381905	0.225094	1.69665	0.0897632	0.99912
ENSCAFG00000024660	20.7868	-2.29845	1.35509	-1.69617	0.0898544	0.99912
ENSCAFG00000008938	678.642	-0.387823	0.228868	-1.69453	0.0901655	0.99912
ENSCAFG00000006988	759.048	0.310764	0.183437	1.69412	0.0902425	0.99912
ENSCAFG00000008740	628.707	0.225918	0.133371	1.6939	0.0902842	0.99912
ENSCAFG00000009246	807.443	0.202812	0.119768	1.69337	0.0903854	0.99912
ENSCAFG00000018133	505.213	0.211776	0.125123	1.69255	0.0905408	0.99912
ENSCAFG00000015700	748.954	-0.336518	0.198904	-1.69186	0.0906718	0.99912
ENSCAFG00000005362	1450.96	0.300727	0.177824	1.69115	0.0908073	0.99912
ENSCAFG00000044109	44.424	0.525757	0.31092	1.69097	0.0908427	0.99912
ENSCAFG00000023666	1.87854	-2.26332	1.33881	-1.69055	0.0909225	0.99912
ENSCAFG00000014890	4172.96	-1.07145	0.633851	-1.69038	0.0909559	0.99912
ENSCAFG00000001741	37.2297	0.591208	0.349776	1.69025	0.0909802	0.99912
ENSCAFG00000013368	12.1569	0.94607	0.559801	1.69001	0.091026	0.99912
ENSCAFG00000056287	247.201	0.62293	0.368634	1.68983	0.0910598	0.99912
ENSCAFG00000054410	15.5953	0.831974	0.492398	1.68964	0.0910974	0.99912
ENSCAFG00000054150	228.362	0.430526	0.254844	1.68937	0.0911482	0.99912
ENSCAFG00000008250	145.796	0.244127	0.144527	1.68915	0.091191	0.99912
ENSCAFG00000020416	680.696	0.306298	0.181347	1.68902	0.0912162	0.99912
ENSCAFG00000011595	299.739	-0.502772	0.297696	-1.68888	0.0912431	0.99912
ENSCAFG00000008293	19.4655	0.628456	0.372231	1.68835	0.0913439	0.99912
ENSCAFG00000025299	39.6143	0.854771	0.506692	1.68696	0.0916103	0.99912
ENSCAFG00000051949	288.585	0.53339	0.316247	1.68662	0.0916757	0.99912
ENSCAFG00000012279	399.492	0.306713	0.181932	1.68586	0.0918223	0.99912
ENSCAFG00000014095	67.3611	0.876634	0.520023	1.68576	0.0918419	0.99912
ENSCAFG00000014955	1021.62	0.369896	0.21945	1.68556	0.0918812	0.99912
ENSCAFG00000020240	1.32018	-2.87038	1.70328	-1.68521	0.091948	0.99912
ENSCAFG00000023975	64.4102	-0.502366	0.298143	-1.68498	0.0919922	0.99912
ENSCAFG00000017537	1888.28	0.244598	0.145206	1.68448	0.0920883	0.99912
ENSCAFG00000016358	333.428	0.299569	0.177935	1.68359	0.0922617	0.99912
ENSCAFG00000015237	1084.33	-0.270569	0.160727	-1.68341	0.0922954	0.99912
ENSCAFG00000054896	28.8325	0.700427	0.416216	1.68285	0.0924046	0.99912
ENSCAFG00000018767	34.6188	-0.748805	0.445073	-1.68243	0.0924848	0.99912
ENSCAFG00000046427	1.49418	-3.62884	2.15695	-1.68239	0.0924933	0.99912
ENSCAFG00000013345	1716.02	0.202475	0.120363	1.68221	0.092529	0.99912
ENSCAFG00000029972	76.4776	-0.389774	0.231722	-1.68208	0.0925542	0.99912
ENSCAFG00000023272	938.803	0.391005	0.232471	1.68195	0.0925777	0.99912
ENSCAFG00000023556	5259.64	-0.723864	0.43044	-1.68169	0.0926299	0.99912
ENSCAFG00000012741	1212.44	-0.251216	0.149425	-1.68122	0.0927194	0.99912
ENSCAFG00000057805	123.587	-0.598135	0.355863	-1.6808	0.0928013	0.99912
ENSCAFG00000009815	653.256	-0.206983	0.123148	-1.68077	0.0928071	0.99912
ENSCAFG00000023218	3899.52	0.390583	0.232394	1.68069	0.0928229	0.99912
ENSCAFG00000003105	13.6499	-0.716384	0.426843	-1.67833	0.0932829	0.99912
ENSCAFG00000000704	1.25112	-3.5109	2.09388	-1.67674	0.0935928	0.99912
ENSCAFG00000009829	1725.77	-0.527003	0.314328	-1.6766	0.0936204	0.99912
ENSCAFG00000058146	35.1283	1.08026	0.64436	1.67649	0.0936418	0.99912
ENSCAFG00000047003	80.7513	0.478024	0.285139	1.67646	0.093648	0.99912
ENSCAFG00000004142	0.909784	2.57722	1.53743	1.67631	0.0936766	0.99912
ENSCAFG00000000097	109.564	0.404311	0.241235	1.676	0.0937378	0.99912
ENSCAFG00000015194	44.8083	-0.740415	0.441828	-1.6758	0.0937779	0.99912
ENSCAFG00000002145	7.72191	3.22319	1.92339	1.67579	0.09378	0.99912
ENSCAFG00000018686	858.851	0.273326	0.163234	1.67444	0.0940432	0.99912
ENSCAFG00000006864	25.4212	-0.625131	0.373537	-1.67354	0.0942201	0.99912
ENSCAFG00000042041	12.7639	0.931506	0.556635	1.67346	0.0942368	0.99912
ENSCAFG00000058505	1061.73	0.295631	0.176711	1.67297	0.0943336	0.99912
ENSCAFG00000010832	20.933	-0.601826	0.359889	-1.67225	0.0944743	0.99912
ENSCAFG00000046342	659.385	0.395213	0.236348	1.67217	0.0944914	0.99912
ENSCAFG00000006096	302.986	0.315249	0.188547	1.67199	0.0945263	0.99912
ENSCAFG00000024949	831.576	0.646109	0.386474	1.6718	0.0945629	0.99912
ENSCAFG00000009742	362.311	0.247005	0.147758	1.67169	0.0945864	0.99912
ENSCAFG00000009364	621.211	-0.325681	0.194827	-1.67165	0.0945942	0.99912
ENSCAFG00000005951	1337.52	-0.460271	0.275364	-1.6715	0.0946231	0.99912
ENSCAFG00000049375	8.92395	1.10315	0.660001	1.67144	0.0946341	0.99912
ENSCAFG00000042336	711.293	0.233095	0.13949	1.67106	0.0947103	0.99912
ENSCAFG00000007803	18.0859	0.740535	0.443284	1.67056	0.0948077	0.99912
ENSCAFG00000014163	340.693	0.35624	0.213371	1.66958	0.0950023	0.99912
ENSCAFG00000001319	52.9346	-0.493021	0.295307	-1.66952	0.0950144	0.99912
ENSCAFG00000052110	143.931	0.407316	0.244012	1.66924	0.0950697	0.99912
ENSCAFG00000002541	25279.6	-0.521361	0.312349	-1.66916	0.0950854	0.99912
ENSCAFG00000007929	614.173	0.370237	0.221845	1.6689	0.0951372	0.99912
ENSCAFG00000010628	0.891336	-2.88129	1.72723	-1.66816	0.0952848	0.99912
ENSCAFG00000003966	122.329	-0.584348	0.350299	-1.66814	0.0952881	0.99912
ENSCAFG00000012406	452.615	0.350288	0.210097	1.66727	0.0954614	0.99912
ENSCAFG00000012088	874.922	-0.539945	0.323932	-1.66685	0.095545	0.99912
ENSCAFG00000015143	848.776	0.251714	0.151013	1.66684	0.0955455	0.99912
ENSCAFG00000017516	12542.4	-0.23498	0.140991	-1.66663	0.0955877	0.99912
ENSCAFG00000004236	1.2763	-2.62841	1.57731	-1.66639	0.0956349	0.99912
ENSCAFG00000012765	532.734	-0.287169	0.172478	-1.66496	0.0959212	0.99912
ENSCAFG00000009385	7.57568	-0.869088	0.52209	-1.66463	0.0959863	0.99912
ENSCAFG00000013828	998.622	-0.255411	0.15349	-1.66402	0.0961084	0.99912
ENSCAFG00000004033	169.432	-0.489583	0.29424	-1.66389	0.0961349	0.99912
ENSCAFG00000008157	545.03	0.266045	0.159988	1.6629	0.0963319	0.99912
ENSCAFG00000050191	12.6731	0.650177	0.391245	1.66181	0.0965501	0.99912
ENSCAFG00000012950	1.20721	2.48211	1.49451	1.66082	0.0967493	0.99912
ENSCAFG00000032078	184.831	0.864415	0.520542	1.6606	0.0967929	0.99912
ENSCAFG00000017028	1090.66	-0.292542	0.176178	-1.66049	0.0968155	0.99912
ENSCAFG00000014397	23.729	0.654909	0.394594	1.6597	0.0969746	0.99912
ENSCAFG00000011219	91.2353	-0.769664	0.463787	-1.65952	0.0970112	0.99912
ENSCAFG00000017372	5.10352	-1.44213	0.869115	-1.65931	0.0970527	0.99912
ENSCAFG00000009249	5.21531	1.28343	0.773619	1.65899	0.097117	0.99912
ENSCAFG00000003959	146.145	0.339296	0.204548	1.65876	0.0971638	0.99912
ENSCAFG00000058051	61.7708	0.660774	0.398583	1.65781	0.097356	0.99912
ENSCAFG00000051068	545.715	0.325525	0.196567	1.65605	0.0977111	0.99912
ENSCAFG00000006533	1.9167	1.58183	0.955206	1.65601	0.0977203	0.99912
ENSCAFG00000020123	70.5746	0.510174	0.308081	1.65598	0.0977266	0.99912
ENSCAFG00000053208	62.6928	-1.3122	0.792554	-1.65566	0.0977909	0.99912
ENSCAFG00000002099	4079.09	-0.330153	0.199494	-1.65496	0.0979334	0.99912
ENSCAFG00000015095	725.568	0.466984	0.282238	1.65458	0.0980105	0.99912
ENSCAFG00000017009	22.0776	-0.595489	0.359934	-1.65444	0.0980387	0.99912
ENSCAFG00000001745	4.06701	-1.32468	0.800703	-1.6544	0.0980463	0.99912
ENSCAFG00000059417	1118.73	-0.388529	0.234961	-1.65359	0.0982116	0.99912
ENSCAFG00000051561	15.8997	0.761251	0.460408	1.65343	0.0982436	0.99912
ENSCAFG00000003255	1.59043	-1.97785	1.19662	-1.65287	0.0983581	0.99912
ENSCAFG00000017101	11.2595	0.976533	0.591079	1.65212	0.0985106	0.99912
ENSCAFG00000049011	188.002	0.417531	0.252846	1.65133	0.0986722	0.99912
ENSCAFG00000017369	25443.4	-0.939419	0.568919	-1.65124	0.0986906	0.99912
ENSCAFG00000006991	75.9866	-0.532473	0.322477	-1.6512	0.0986985	0.99912
ENSCAFG00000052867	8.97738	0.951674	0.576387	1.6511	0.0987178	0.99912
ENSCAFG00000013006	3915.69	-0.438306	0.265599	-1.65026	0.0988902	0.99912
ENSCAFG00000014415	133.346	0.230503	0.139686	1.65015	0.0989113	0.99912
ENSCAFG00000044672	1.49353	-4.36314	2.64411	-1.65014	0.098915	0.99912
ENSCAFG00000016405	217.935	-0.406945	0.246656	-1.64985	0.098974	0.99912
ENSCAFG00000003115	3.72442	1.87626	1.13727	1.6498	0.0989847	0.99912
ENSCAFG00000042181	2275.08	-0.212336	0.128714	-1.64967	0.09901	0.99912
ENSCAFG00000010759	87.309	-0.610315	0.369965	-1.64966	0.0990134	0.99912
ENSCAFG00000058181	40.5616	-0.575793	0.349102	-1.64936	0.0990746	0.99912
ENSCAFG00000014152	1.99249	-1.88724	1.14436	-1.64917	0.0991122	0.99912
ENSCAFG00000013085	667.535	0.332822	0.201839	1.64895	0.0991581	0.99912
ENSCAFG00000010159	3.55162	1.56693	0.951091	1.64751	0.0994536	0.99912
ENSCAFG00000050352	369.681	-0.569517	0.345702	-1.64742	0.0994711	0.99912
ENSCAFG00000056511	369.681	-0.569517	0.345702	-1.64742	0.0994711	0.99912
ENSCAFG00000059256	369.681	-0.569517	0.345702	-1.64742	0.0994711	0.99912
ENSCAFG00000011361	6.63247	-1.16882	0.709805	-1.64668	0.0996244	0.99912
ENSCAFG00000001669	18.3135	-0.620848	0.377093	-1.6464	0.0996806	0.99912
ENSCAFG00000009988	2.54155	1.96812	1.19553	1.64623	0.0997163	0.99912
ENSCAFG00000024978	2.18892	2.29064	1.39221	1.64533	0.0999026	0.99912
ENSCAFG00000044110	19.5583	0.780189	0.474204	1.64526	0.0999166	0.99912
ENSCAFG00000017525	947.212	-0.26913	0.163586	-1.64519	0.0999309	0.99912
ENSCAFG00000047800	498.554	0.492464	0.299374	1.64498	0.0999737	0.99912
ENSCAFG00000011876	4.02919	-1.40642	0.855654	-1.64368	0.100242	0.99912
ENSCAFG00000009792	696.608	0.32725	0.199113	1.64354	0.10027	0.99912
ENSCAFG00000013401	1753.31	-0.385307	0.234451	-1.64344	0.100292	0.99912
ENSCAFG00000007134	83.9939	0.528622	0.321681	1.64331	0.100319	0.99912
ENSCAFG00000007702	6.75844	-0.864989	0.526381	-1.64327	0.100326	0.99912
ENSCAFG00000000283	484.486	-0.57992	0.35292	-1.64321	0.10034	0.99912
ENSCAFG00000002646	16623.9	0.254609	0.154979	1.64286	0.100412	0.99912
ENSCAFG00000008795	488.856	0.527563	0.321134	1.64281	0.100421	0.99912
ENSCAFG00000052240	161.14	0.266645	0.162312	1.6428	0.100425	0.99912
ENSCAFG00000015056	1228.4	0.331404	0.201747	1.64267	0.10045	0.99912
ENSCAFG00000012140	44.103	0.55112	0.335515	1.64261	0.100464	0.99912
ENSCAFG00000045946	4.84406	1.45985	0.888885	1.64234	0.100519	0.99912
ENSCAFG00000016908	19.0896	0.75035	0.457037	1.64177	0.100638	0.99912
ENSCAFG00000001418	382.119	0.482747	0.294127	1.64129	0.100738	0.99912
ENSCAFG00000023105	345.336	1.08788	0.662915	1.64105	0.100786	0.99912
ENSCAFG00000019885	2.44151	-1.95222	1.18971	-1.64092	0.100815	0.99912
ENSCAFG00000014214	255.276	-0.500145	0.304826	-1.64076	0.100848	0.99912
ENSCAFG00000057151	475.848	0.335969	0.204782	1.64062	0.100876	0.99912
ENSCAFG00000003884	173.859	0.584583	0.356648	1.6391	0.101192	0.99912
ENSCAFG00000049186	1357.19	0.3103	0.189314	1.63908	0.101197	0.99912
ENSCAFG00000000902	3.5883	1.50519	0.918409	1.63891	0.101233	0.99912
ENSCAFG00000024500	14.8548	-0.668872	0.408157	-1.63876	0.101263	0.99912
ENSCAFG00000002487	25.8005	-0.736273	0.44939	-1.63838	0.101342	0.99912
ENSCAFG00000003097	11.3762	0.748298	0.456875	1.63786	0.101451	0.99912
ENSCAFG00000019809	34.0549	0.494526	0.301994	1.63754	0.101518	0.99912
ENSCAFG00000017744	1.93224	-1.7675	1.07957	-1.63723	0.101583	0.99912
ENSCAFG00000012295	358.31	0.652967	0.39884	1.63716	0.101596	0.99912
ENSCAFG00000006861	5.8911	-1.04006	0.635353	-1.63698	0.101634	0.99912
ENSCAFG00000012097	2827.77	0.329721	0.201422	1.63696	0.101638	0.99912
ENSCAFG00000000740	24.364	0.762055	0.465695	1.63638	0.101759	0.99912
ENSCAFG00000012330	139.633	0.299336	0.18293	1.63635	0.101767	0.99912
ENSCAFG00000047196	1.53053	-3.12377	1.91032	-1.63521	0.102005	0.99912
ENSCAFG00000009184	172.449	0.529604	0.32395	1.63483	0.102084	0.99912
ENSCAFG00000032282	70.2008	0.476291	0.291345	1.6348	0.102091	0.99912
ENSCAFG00000016128	148.848	-0.326802	0.199915	-1.6347	0.102111	0.99912
ENSCAFG00000005708	791.443	0.246807	0.150987	1.63462	0.102128	0.99912
ENSCAFG00000024784	96.4129	0.435967	0.266851	1.63375	0.102312	0.99912
ENSCAFG00000023562	49.3477	-0.528781	0.323662	-1.63374	0.102313	0.99912
ENSCAFG00000006271	171.882	0.32144	0.196784	1.63346	0.102372	0.99912
ENSCAFG00000001570	304.448	0.357178	0.218665	1.63345	0.102375	0.99912
ENSCAFG00000031580	86.123	0.263371	0.161245	1.63337	0.102392	0.99912
ENSCAFG00000005398	825.249	0.232492	0.14238	1.6329	0.102491	0.99912
ENSCAFG00000016098	8.07852	1.40538	0.860844	1.63256	0.102562	0.99912
ENSCAFG00000049411	16.7676	0.538753	0.330199	1.6316	0.102764	0.99912
ENSCAFG00000055528	5.2832	-1.3809	0.846866	-1.6306	0.102975	0.99912
ENSCAFG00000045671	11377	0.471123	0.288928	1.63059	0.102978	0.99912
ENSCAFG00000005660	72.9642	1.43819	0.882161	1.6303	0.103038	0.99912
ENSCAFG00000016381	1222.64	0.265607	0.162997	1.62952	0.103203	0.99912
ENSCAFG00000019933	305.78	0.420142	0.257861	1.62933	0.103242	0.99912
ENSCAFG00000000675	222.447	-0.575143	0.353029	-1.62917	0.103278	0.99912
ENSCAFG00000041293	1796.66	0.30817	0.189166	1.6291	0.103293	0.99912
ENSCAFG00000006804	119.081	-0.613601	0.37666	-1.62906	0.103301	0.99912
ENSCAFG00000017072	37.5844	0.734633	0.450957	1.62905	0.103302	0.99912
ENSCAFG00000023407	376.837	0.318434	0.195538	1.6285	0.103419	0.99912
ENSCAFG00000010602	6.70641	1.02707	0.630747	1.62833	0.103454	0.99912
ENSCAFG00000000002	11.5163	0.788646	0.484581	1.62748	0.103636	0.99912
ENSCAFG00000013196	1141.07	-0.348739	0.214492	-1.62588	0.103974	0.99912
ENSCAFG00000054942	56.2032	-0.483083	0.29716	-1.62567	0.104021	0.99912
ENSCAFG00000044287	1.24606	-2.69178	1.6581	-1.62342	0.1045	0.99912
ENSCAFG00000009010	968.63	0.436467	0.268892	1.62321	0.104545	0.99912
ENSCAFG00000058919	56.4548	0.478555	0.294881	1.62287	0.104617	0.99912
ENSCAFG00000041315	16.043	0.678879	0.418457	1.62234	0.104731	0.99912
ENSCAFG00000019506	1284.2	0.371774	0.229219	1.62192	0.104821	0.99912
ENSCAFG00000057183	23653.1	-0.407958	0.251582	-1.62157	0.104896	0.99912
ENSCAFG00000014191	2.89689	-1.67604	1.03364	-1.62149	0.104912	0.99912
ENSCAFG00000016293	329.092	0.420547	0.259387	1.62131	0.104951	0.99912
ENSCAFG00000018470	5.46083	-1.30385	0.804417	-1.62087	0.105046	0.99912
ENSCAFG00000058672	50.6903	0.410773	0.253464	1.62064	0.105095	0.99912
ENSCAFG00000003649	599.28	0.273554	0.16882	1.62039	0.105148	0.99912
ENSCAFG00000015868	98.0251	0.321075	0.198175	1.62015	0.105199	0.99912
ENSCAFG00000016747	325.63	0.281127	0.173536	1.61999	0.105235	0.99912
ENSCAFG00000010542	7.97081	-0.902428	0.557367	-1.61909	0.105428	0.99912
ENSCAFG00000018841	12.7543	-0.838949	0.518172	-1.61906	0.105435	0.99912
ENSCAFG00000014322	54.0393	0.508284	0.313957	1.61896	0.105456	0.99912
ENSCAFG00000003077	134.024	0.289798	0.179036	1.61866	0.10552	0.99912
ENSCAFG00000000240	747.859	0.314748	0.194536	1.61794	0.105676	0.99912
ENSCAFG00000010176	265.997	0.414096	0.255955	1.61785	0.105696	0.99912
ENSCAFG00000000936	1564.65	-0.245301	0.151623	-1.61783	0.105699	0.99912
ENSCAFG00000020151	3613.8	-0.289307	0.17887	-1.61741	0.10579	0.99912
ENSCAFG00000017610	104.748	0.507653	0.31391	1.61719	0.105837	0.99912
ENSCAFG00000041085	7.46366	0.959565	0.593456	1.61691	0.105898	0.99912
ENSCAFG00000025112	763.063	0.382037	0.236325	1.61657	0.10597	0.99912
ENSCAFG00000052469	12.7094	0.735021	0.454679	1.61657	0.105971	0.99912
ENSCAFG00000001229	931.541	-0.350459	0.216801	-1.6165	0.105986	0.99912
ENSCAFG00000057682	2.42678	-1.55384	0.961511	-1.61604	0.106086	0.99912
ENSCAFG00000012298	3167.74	0.362455	0.224351	1.61557	0.106188	0.99912
ENSCAFG00000029836	71.8121	0.650051	0.40245	1.61523	0.10626	0.99912
ENSCAFG00000032343	86.1463	-0.34726	0.214995	-1.6152	0.106267	0.99912
ENSCAFG00000023392	21.5207	1.09908	0.680754	1.61451	0.106417	0.99912
ENSCAFG00000015786	82.992	0.461798	0.286037	1.61447	0.106426	0.99912
ENSCAFG00000009181	43.2949	-0.616704	0.38213	-1.61386	0.106558	0.99912
ENSCAFG00000054129	382.194	0.406252	0.251729	1.61384	0.106561	0.99912
ENSCAFG00000017404	1429.93	-0.304888	0.188958	-1.61352	0.106631	0.99912
ENSCAFG00000024066	235.162	0.31004	0.192166	1.6134	0.106658	0.99912
ENSCAFG00000001114	690.59	-0.281798	0.174664	-1.61337	0.106664	0.99912
ENSCAFG00000000206	44.3017	-0.653294	0.405006	-1.61305	0.106734	0.99912
ENSCAFG00000041860	340.402	0.248029	0.15377	1.61299	0.106747	0.99912
ENSCAFG00000001428	1349.53	-0.319432	0.198065	-1.61277	0.106795	0.99912
ENSCAFG00000017950	138.866	0.508538	0.315471	1.612	0.106963	0.99912
ENSCAFG00000018844	0.83632	-2.40949	1.49497	-1.61173	0.107021	0.99912
ENSCAFG00000008184	4.6747	1.82848	1.13514	1.61079	0.107225	0.99912
ENSCAFG00000009419	194.235	0.350245	0.217467	1.61057	0.107274	0.99912
ENSCAFG00000048610	1410.55	0.35221	0.218699	1.61048	0.107293	0.99912
ENSCAFG00000008861	2.98986	1.34985	0.83826	1.6103	0.107333	0.99912
ENSCAFG00000000768	42.0201	0.568825	0.353251	1.61026	0.107342	0.99912
ENSCAFG00000019184	26.3277	-1.1377	0.706615	-1.61007	0.107382	0.99912
ENSCAFG00000020135	20.1552	-0.587464	0.365034	-1.60934	0.107542	0.99912
ENSCAFG00000019470	369.751	-0.320571	0.19921	-1.60921	0.10757	0.99912
ENSCAFG00000055460	7.03223	0.881687	0.547975	1.60899	0.107618	0.99912
ENSCAFG00000003995	1257.58	-0.397051	0.246794	-1.60884	0.107652	0.99912
ENSCAFG00000007489	9104.14	-0.306801	0.190728	-1.60858	0.107708	0.99912
ENSCAFG00000013163	472.384	-0.191756	0.119213	-1.60852	0.107721	0.99912
ENSCAFG00000017900	3.19532	1.97052	1.22521	1.60832	0.107766	0.99912
ENSCAFG00000055965	285.946	-0.469324	0.291854	-1.60808	0.107818	0.99912
ENSCAFG00000006474	252.192	0.306071	0.190374	1.60773	0.107894	0.99912
ENSCAFG00000009345	85.0295	0.414837	0.258109	1.60722	0.108007	0.99912
ENSCAFG00000013472	1490.03	0.156666	0.0974914	1.60697	0.10806	0.99912
ENSCAFG00000042554	41040.2	0.396781	0.246961	1.60666	0.108129	0.99912
ENSCAFG00000014561	5496.96	0.424165	0.264262	1.60509	0.108474	0.99912
ENSCAFG00000000453	584.458	0.34913	0.217638	1.60418	0.108675	0.99912
ENSCAFG00000049156	1073.33	0.418501	0.260902	1.60405	0.108702	0.99912
ENSCAFG00000004446	3173.21	0.489903	0.305625	1.60296	0.108944	0.99912
ENSCAFG00000015048	123.249	0.728975	0.454867	1.60261	0.109021	0.99912
ENSCAFG00000050962	1818.96	0.245104	0.152948	1.60254	0.109037	0.99912
ENSCAFG00000055509	4.97761	0.994318	0.620597	1.6022	0.109112	0.99912
ENSCAFG00000025295	11.1075	-0.552549	0.344891	-1.6021	0.109134	0.99912
ENSCAFG00000002645	32.5706	-0.628021	0.392179	-1.60136	0.109297	0.99912
ENSCAFG00000009490	769.265	-0.376347	0.235034	-1.60125	0.109322	0.99912
ENSCAFG00000024344	7.96448	-1.0923	0.683128	-1.59897	0.109827	0.99912
ENSCAFG00000056215	169.278	0.277874	0.1738	1.59882	0.109861	0.99912
ENSCAFG00000018622	58.8957	0.840753	0.525921	1.59863	0.109903	0.99912
ENSCAFG00000008815	174.719	0.262448	0.164178	1.59856	0.109918	0.99912
ENSCAFG00000009564	1860.14	-0.264999	0.165781	-1.59849	0.109934	0.99912
ENSCAFG00000003948	1213.31	-0.249583	0.156159	-1.59826	0.109985	0.99912
ENSCAFG00000014033	530.683	0.340848	0.213367	1.59747	0.110161	0.99912
ENSCAFG00000010713	167.294	-0.248295	0.155478	-1.59698	0.11027	0.99912
ENSCAFG00000041969	93.4956	-0.521356	0.326506	-1.59678	0.110316	0.99912
ENSCAFG00000057745	938.943	0.223577	0.140024	1.5967	0.110333	0.99912
ENSCAFG00000007865	4075.75	-0.656526	0.41118	-1.59669	0.110336	0.99912
ENSCAFG00000008141	427.402	-0.266755	0.167097	-1.59641	0.110398	0.99912
ENSCAFG00000014350	40.7201	0.642224	0.402428	1.59587	0.110517	0.99912
ENSCAFG00000000005	7.72908	-1.02151	0.640369	-1.59519	0.11067	0.99912
ENSCAFG00000019317	438.762	0.284546	0.178378	1.59518	0.110671	0.99912
ENSCAFG00000013576	60.9933	0.586338	0.367816	1.59411	0.110912	0.99912
ENSCAFG00000051505	231.732	0.39935	0.250528	1.59403	0.110929	0.99912
ENSCAFG00000043778	2.51227	1.69933	1.06627	1.59372	0.110999	0.99912
ENSCAFG00000030526	1120.73	0.244704	0.153546	1.59369	0.111006	0.99912
ENSCAFG00000009687	746.508	-0.28229	0.177143	-1.59357	0.111032	0.99912
ENSCAFG00000002996	4.90424	1.05283	0.660833	1.59319	0.111117	0.99912
ENSCAFG00000031764	10.4549	-0.924662	0.58044	-1.59304	0.111152	0.99912
ENSCAFG00000002692	129.961	-0.426663	0.267875	-1.59277	0.111212	0.99912
ENSCAFG00000056546	420.244	-0.223117	0.140161	-1.59186	0.111416	0.99912
ENSCAFG00000000448	182.815	0.501645	0.315353	1.59074	0.111667	0.99912
ENSCAFG00000009358	1136.66	-0.396453	0.249228	-1.59072	0.111672	0.99912
ENSCAFG00000003238	6.12314	0.848587	0.533507	1.59058	0.111704	0.99912
ENSCAFG00000041728	11.9164	0.742063	0.466767	1.58979	0.111881	0.99912
ENSCAFG00000052509	625.477	-0.506908	0.318941	-1.58935	0.111982	0.99912
ENSCAFG00000020077	628.16	-0.273245	0.171978	-1.58884	0.112097	0.99912
ENSCAFG00000006467	11.8342	1.34585	0.847097	1.58878	0.112111	0.99912
ENSCAFG00000019389	629.785	0.481343	0.302984	1.58867	0.112134	0.99912
ENSCAFG00000051799	5297.37	0.237621	0.149576	1.58863	0.112144	0.99912
ENSCAFG00000017353	1984.89	-0.442548	0.278645	-1.58821	0.112238	0.99912
ENSCAFG00000046442	5047.04	0.400687	0.252318	1.58803	0.11228	0.99912
ENSCAFG00000048078	2676.02	0.405809	0.255627	1.58751	0.112398	0.99912
ENSCAFG00000050666	105.907	0.379157	0.238906	1.58706	0.1125	0.99912
ENSCAFG00000053328	3.62263	1.38728	0.874181	1.58695	0.112525	0.99912
ENSCAFG00000002397	10.6873	-0.554014	0.349112	-1.58692	0.11253	0.99912
ENSCAFG00000056398	477.407	-0.318095	0.200527	-1.58629	0.112674	0.99912
ENSCAFG00000000116	387.562	0.30196	0.190358	1.58628	0.112677	0.99912
ENSCAFG00000004874	177.905	0.377444	0.237991	1.58596	0.112749	0.99912
ENSCAFG00000017557	259482	0.627963	0.395988	1.58581	0.112782	0.99912
ENSCAFG00000031753	4287.62	0.749277	0.472519	1.58571	0.112806	0.99912
ENSCAFG00000025327	2.02702	1.87671	1.18379	1.58533	0.112891	0.99912
ENSCAFG00000053791	1512.65	1.25816	0.79367	1.58524	0.112912	0.99912
ENSCAFG00000055759	666.674	0.214088	0.135106	1.58459	0.113059	0.99912
ENSCAFG00000024932	40.19	0.474571	0.299503	1.58453	0.113074	0.99912
ENSCAFG00000000214	90.1945	-0.345795	0.218241	-1.58446	0.113088	0.99912
ENSCAFG00000011788	591.246	-0.363349	0.229329	-1.5844	0.113102	0.99912
ENSCAFG00000001548	149.631	0.244165	0.154223	1.5832	0.113376	0.99912
ENSCAFG00000011519	6.00164	-1.05272	0.665066	-1.58288	0.113449	0.99912
ENSCAFG00000011295	1005.63	0.369549	0.233485	1.58275	0.113478	0.99912
ENSCAFG00000010258	85.784	0.336292	0.212556	1.58213	0.113619	0.99912
ENSCAFG00000015039	305.959	0.348136	0.220082	1.58185	0.113684	0.99912
ENSCAFG00000056873	0.985955	-2.02771	1.28198	-1.5817	0.113718	0.99912
ENSCAFG00000057249	0.884738	-3.07989	1.94764	-1.58135	0.113798	0.99912
ENSCAFG00000007608	34.1504	-0.723893	0.457769	-1.58135	0.113798	0.99912
ENSCAFG00000011096	15.2074	1.09342	0.691669	1.58085	0.113913	0.99912
ENSCAFG00000012888	1773.86	0.484533	0.306536	1.58067	0.113954	0.99912
ENSCAFG00000013907	28.9971	0.466413	0.295154	1.58023	0.114053	0.99912
ENSCAFG00000017059	733.895	-0.231851	0.146724	-1.58018	0.114065	0.99912
ENSCAFG00000015180	2367.17	-0.521136	0.329903	-1.57966	0.114184	0.99912
ENSCAFG00000018154	6.60588	-1.30046	0.823361	-1.57945	0.114232	0.99912
ENSCAFG00000018810	203.587	-0.264733	0.167619	-1.57937	0.114251	0.99912
ENSCAFG00000028782	100.767	0.235161	0.148946	1.57884	0.114374	0.99912
ENSCAFG00000005037	498.967	0.734736	0.465609	1.57801	0.114563	0.99912
ENSCAFG00000058483	1034.87	0.295491	0.187258	1.57799	0.114568	0.99912
ENSCAFG00000013775	2.63918	1.79968	1.14086	1.57747	0.114688	0.99912
ENSCAFG00000011987	34.4258	0.536808	0.340356	1.5772	0.114751	0.99912
ENSCAFG00000003710	5209.72	-0.15259	0.0967519	-1.57713	0.114766	0.99912
ENSCAFG00000011044	2279.1	0.187197	0.118731	1.57666	0.114875	0.99912
ENSCAFG00000023779	6.52567	-1.30594	0.828921	-1.57547	0.115148	0.99912
ENSCAFG00000018361	3.79932	-1.59017	1.00942	-1.57532	0.115182	0.99912
ENSCAFG00000023691	4920.64	0.48111	0.3055	1.57483	0.115296	0.99912
ENSCAFG00000004930	1.79087	-2.85921	1.81645	-1.57406	0.115473	0.99912
ENSCAFG00000001296	4205.46	-0.612638	0.38936	-1.57345	0.115615	0.99912
ENSCAFG00000015428	5.26097	0.913686	0.580765	1.57325	0.115662	0.99912
ENSCAFG00000007558	226.156	0.305094	0.193997	1.57267	0.115796	0.99912
ENSCAFG00000023592	104.77	0.542541	0.344989	1.57263	0.115804	0.99912
ENSCAFG00000000686	99.984	0.468174	0.29771	1.57258	0.115816	0.99912
ENSCAFG00000005301	66.7708	1.01501	0.645475	1.57251	0.115833	0.99912
ENSCAFG00000010037	1299.64	0.210783	0.134051	1.5724	0.115857	0.99912
ENSCAFG00000019428	1443	-0.35096	0.223239	-1.57213	0.115921	0.99912
ENSCAFG00000041665	1269.39	0.37285	0.237274	1.57139	0.116091	0.99912
ENSCAFG00000056012	20.6048	-0.629489	0.400728	-1.57086	0.116215	0.99912
ENSCAFG00000029336	130.576	0.784462	0.499445	1.57067	0.11626	0.99912
ENSCAFG00000016304	604.047	0.174449	0.111081	1.57047	0.116306	0.99912
ENSCAFG00000054478	1552.24	0.223826	0.142533	1.57034	0.116335	0.99912
ENSCAFG00000041814	7.15331	1.16763	0.743941	1.56952	0.116526	0.99912
ENSCAFG00000015542	1017.18	0.280639	0.178831	1.56929	0.116579	0.99912
ENSCAFG00000002803	79.8176	-0.646632	0.412371	-1.56808	0.116862	0.99912
ENSCAFG00000054735	3.98042	-1.11495	0.7112	-1.56771	0.116949	0.99912
ENSCAFG00000032495	433.4	0.36186	0.230858	1.56746	0.117007	0.99912
ENSCAFG00000019548	2.04739	1.76587	1.12659	1.56744	0.117012	0.99912
ENSCAFG00000013777	18.7655	0.603163	0.38487	1.56719	0.117071	0.99912
ENSCAFG00000016481	4.88291	1.44085	0.919579	1.56686	0.117148	0.99912
ENSCAFG00000009516	1057.05	0.44329	0.282994	1.56643	0.117248	0.99912
ENSCAFG00000015360	1.71906	1.65972	1.05996	1.56582	0.11739	0.99912
ENSCAFG00000001965	1.66072	-2.16687	1.38419	-1.56544	0.117479	0.99912
ENSCAFG00000013628	0.895731	-2.24996	1.43744	-1.56525	0.117524	0.99912
ENSCAFG00000012681	43.7855	0.732513	0.468014	1.56515	0.117547	0.99912
ENSCAFG00000017219	408.83	0.226179	0.14453	1.56493	0.117599	0.99912
ENSCAFG00000013405	566.85	0.374412	0.239269	1.56482	0.117626	0.99912
ENSCAFG00000031168	20.7887	0.591271	0.377861	1.56478	0.117634	0.99912
ENSCAFG00000009143	113.513	0.24739	0.158107	1.5647	0.117653	0.99912
ENSCAFG00000009035	583.848	-0.579332	0.370262	-1.56465	0.117664	0.99912
ENSCAFG00000046119	9.3485	0.964986	0.616801	1.5645	0.1177	0.99912
ENSCAFG00000009904	71.8779	0.429505	0.274547	1.56441	0.11772	0.99912
ENSCAFG00000032137	53.1639	-0.867463	0.554746	-1.56371	0.117885	0.99912
ENSCAFG00000055007	243.088	0.494569	0.316405	1.56309	0.118032	0.99912
ENSCAFG00000055969	95.692	-0.554261	0.354782	-1.56226	0.118227	0.99912
ENSCAFG00000003400	26.4242	-0.840931	0.538596	-1.56134	0.118444	0.99912
ENSCAFG00000032451	619.218	0.284404	0.182165	1.56124	0.118466	0.99912
ENSCAFG00000018634	44.1647	-0.791214	0.506816	-1.56115	0.118489	0.99912
ENSCAFG00000032274	267.463	0.379856	0.243352	1.56094	0.118539	0.99912
ENSCAFG00000032052	252.827	0.320958	0.205695	1.56036	0.118676	0.99912
ENSCAFG00000045825	344.783	0.167675	0.107484	1.56	0.11876	0.99912
ENSCAFG00000011740	3071.84	-0.311117	0.199488	-1.55957	0.118861	0.99912
ENSCAFG00000007694	559.882	0.186315	0.119484	1.55933	0.118918	0.99912
ENSCAFG00000048945	0.857456	2.30751	1.47985	1.55929	0.118927	0.99912
ENSCAFG00000001004	88.81	0.330562	0.212013	1.55916	0.118959	0.99912
ENSCAFG00000002916	46.6348	0.442679	0.284	1.55873	0.11906	0.99912
ENSCAFG00000031908	59.2893	0.406006	0.260476	1.55871	0.119065	0.99912
ENSCAFG00000032290	8.53979	1.02582	0.658222	1.55847	0.119122	0.99912
ENSCAFG00000002117	331.69	0.29675	0.190453	1.55813	0.119202	0.99912
ENSCAFG00000007572	9.25702	1.43827	0.923384	1.5576	0.119327	0.99912
ENSCAFG00000057824	98.8897	0.330526	0.212207	1.55756	0.119337	0.99912
ENSCAFG00000056113	8.78194	-1.33519	0.857449	-1.55717	0.119431	0.99912
ENSCAFG00000012906	38.2441	-1.06937	0.686899	-1.5568	0.119517	0.99912
ENSCAFG00000006357	13.4379	0.899501	0.577848	1.55664	0.119556	0.99912
ENSCAFG00000019407	364.362	0.284473	0.182777	1.55639	0.119615	0.99912
ENSCAFG00000000428	214.886	0.305959	0.196589	1.55634	0.119627	0.99912
ENSCAFG00000002607	1697.35	-0.160982	0.103442	-1.55625	0.119648	0.99912
ENSCAFG00000009110	57.5571	0.485413	0.311964	1.55599	0.11971	0.99912
ENSCAFG00000030307	3.0426	1.4854	0.95484	1.55565	0.119791	0.99912
ENSCAFG00000019209	51.0863	-0.522652	0.336035	-1.55535	0.119863	0.99912
ENSCAFG00000008236	76.5026	0.471868	0.303404	1.55525	0.119887	0.99912
ENSCAFG00000046950	109.127	0.616094	0.396153	1.55519	0.1199	0.99912
ENSCAFG00000042514	259.561	0.371983	0.239208	1.55506	0.119931	0.99912
ENSCAFG00000020314	645.451	-0.233503	0.150209	-1.55452	0.12006	0.99912
ENSCAFG00000055841	4.92564	-0.941396	0.605591	-1.55451	0.120063	0.99912
ENSCAFG00000019657	6.73779	1.13819	0.732251	1.55436	0.120097	0.99912
ENSCAFG00000016789	246.583	0.31413	0.202124	1.55414	0.12015	0.99912
ENSCAFG00000001956	1136.4	-0.283818	0.182651	-1.55388	0.120213	0.99912
ENSCAFG00000003495	310.211	0.273951	0.176304	1.55385	0.12022	0.99912
ENSCAFG00000016589	1533.26	0.400064	0.257481	1.55376	0.120241	0.99912
ENSCAFG00000017379	1.62905	2.57406	1.65744	1.55304	0.120415	0.99912
ENSCAFG00000019938	427.647	-0.273941	0.176402	-1.55294	0.120438	0.99912
ENSCAFG00000001784	152.784	0.285102	0.183634	1.55256	0.120528	0.99912
ENSCAFG00000009300	1467.78	0.440027	0.283563	1.55178	0.120714	0.99912
ENSCAFG00000055058	13.9728	-0.686993	0.442747	-1.55166	0.120743	0.99912
ENSCAFG00000019078	204.917	-0.68815	0.443564	-1.55141	0.120803	0.99912
ENSCAFG00000019528	775.168	0.21359	0.137702	1.5511	0.120878	0.99912
ENSCAFG00000007348	6.94857	0.89299	0.57586	1.55071	0.120972	0.99912
ENSCAFG00000011346	7.15916	1.18643	0.76559	1.5497	0.121215	0.99912
ENSCAFG00000017386	15205.4	0.344025	0.22209	1.54903	0.121373	0.99912
ENSCAFG00000029966	18.9155	-0.642196	0.41458	-1.54903	0.121375	0.99912
ENSCAFG00000004031	38.6334	0.490106	0.316455	1.54874	0.121444	0.99912
ENSCAFG00000010979	28.8301	0.735097	0.474935	1.54778	0.121674	0.99912
ENSCAFG00000009271	5.04587	1.08486	0.700945	1.5477	0.121694	0.99912
ENSCAFG00000014927	390.562	0.224288	0.144928	1.54758	0.121722	0.99912
ENSCAFG00000013122	125.926	-0.542115	0.350308	-1.54754	0.121734	0.99912
ENSCAFG00000003930	1554.45	0.367361	0.237465	1.54701	0.12186	0.99912
ENSCAFG00000010507	6.50402	-1.06316	0.687237	-1.54701	0.12186	0.99912
ENSCAFG00000044228	5.91574	2.90875	1.88031	1.54696	0.121874	0.99912
ENSCAFG00000000096	47.15	-0.624762	0.404094	-1.54608	0.122085	0.99912
ENSCAFG00000005533	707.519	0.337397	0.21834	1.54528	0.122278	0.99912
ENSCAFG00000000694	162.426	0.289442	0.187317	1.5452	0.122299	0.99912
ENSCAFG00000015464	1.44059	2.52869	1.63656	1.54513	0.122316	0.99912
ENSCAFG00000000429	16.205	0.671382	0.434532	1.54507	0.12233	0.99912
ENSCAFG00000013352	129.29	0.494057	0.319768	1.54505	0.122335	0.99912
ENSCAFG00000014752	861.592	-0.523982	0.339225	-1.54464	0.122433	0.99912
ENSCAFG00000020021	62.0994	0.394282	0.255339	1.54415	0.122551	0.99912
ENSCAFG00000006920	190.044	0.380939	0.246717	1.54403	0.12258	0.99912
ENSCAFG00000000027	1.89124	1.63562	1.0605	1.54231	0.122998	0.99912
ENSCAFG00000000554	232.655	0.310069	0.201116	1.54174	0.123136	0.99912
ENSCAFG00000004492	1.81257	2.28792	1.48431	1.54141	0.123218	0.99912
ENSCAFG00000019655	431.921	0.356949	0.231574	1.5414	0.123219	0.99912
ENSCAFG00000012044	18.6712	0.639553	0.414939	1.54132	0.123239	0.99912
ENSCAFG00000018641	13172.4	-0.489139	0.317373	-1.54121	0.123266	0.99912
ENSCAFG00000009435	111.664	0.29513	0.191506	1.5411	0.123293	0.99912
ENSCAFG00000024169	16.7462	0.832942	0.540613	1.54073	0.123381	0.99912
ENSCAFG00000032597	601.786	0.241276	0.156623	1.54049	0.123442	0.99912
ENSCAFG00000006704	216.91	0.392954	0.25514	1.54015	0.123524	0.99912
ENSCAFG00000042167	70.2449	0.422279	0.274253	1.53974	0.123624	0.99912
ENSCAFG00000018299	458.749	0.238811	0.155148	1.53924	0.123745	0.99912
ENSCAFG00000058722	5.99365	-0.971857	0.631419	-1.53916	0.123764	0.99912
ENSCAFG00000005756	1089.25	0.171789	0.111625	1.53898	0.123809	0.99912
ENSCAFG00000002387	3370.81	0.254776	0.165565	1.53883	0.123846	0.99912
ENSCAFG00000016147	4.00609	1.4594	0.948905	1.53799	0.124052	0.99912
ENSCAFG00000017645	275.688	-0.240391	0.156336	-1.53765	0.124133	0.99912
ENSCAFG00000059274	4.00001	-1.15856	0.753615	-1.53733	0.124212	0.99912
ENSCAFG00000020179	22.7504	-0.893742	0.581431	-1.53714	0.124259	0.99912
ENSCAFG00000012164	158.724	0.195804	0.127398	1.53694	0.124307	0.99912
ENSCAFG00000002212	588.815	0.190526	0.123965	1.53693	0.12431	0.99912
ENSCAFG00000045674	3.65865	1.91566	1.24659	1.53672	0.124362	0.99912
ENSCAFG00000004603	171.037	0.221834	0.144377	1.53649	0.124419	0.99912
ENSCAFG00000015876	1120.47	-0.392029	0.2552	-1.53616	0.124499	0.99912
ENSCAFG00000011098	231.531	0.700329	0.455933	1.53603	0.12453	0.99912
ENSCAFG00000017232	148.617	0.416102	0.270894	1.53603	0.12453	0.99912
ENSCAFG00000012520	171.804	0.63486	0.413403	1.53569	0.124614	0.99912
ENSCAFG00000012113	182.583	0.266948	0.173916	1.53493	0.124801	0.99912
ENSCAFG00000001559	28.6584	0.655682	0.427195	1.53485	0.12482	0.99912
ENSCAFG00000024967	3.75924	1.48974	0.970705	1.5347	0.124859	0.99912
ENSCAFG00000000242	111.38	-0.257218	0.167603	-1.53468	0.124861	0.99912
ENSCAFG00000015872	1410.4	0.237089	0.154522	1.53434	0.124945	0.99912
ENSCAFG00000016137	540.544	0.259254	0.168993	1.53411	0.125003	0.99912
ENSCAFG00000051325	308.894	0.231415	0.150851	1.53406	0.125014	0.99912
ENSCAFG00000016011	4.52396	1.01958	0.66476	1.53376	0.125088	0.99912
ENSCAFG00000029673	106.881	0.3064	0.199789	1.53362	0.125123	0.99912
ENSCAFG00000010370	83.3445	0.744569	0.485551	1.53345	0.125164	0.99912
ENSCAFG00000012034	377.49	-0.240093	0.156621	-1.53295	0.125287	0.99912
ENSCAFG00000031415	126.693	0.705906	0.460589	1.53262	0.12537	0.99912
ENSCAFG00000032576	27.3109	0.820482	0.535455	1.53231	0.125446	0.99912
ENSCAFG00000011681	1.62194	2.61406	1.70598	1.53229	0.125452	0.99912
ENSCAFG00000011048	292.705	0.21764	0.14205	1.53213	0.12549	0.99912
ENSCAFG00000017737	11.4628	-0.639915	0.417739	-1.53186	0.125558	0.99912
ENSCAFG00000028682	1227.53	0.308609	0.201465	1.53182	0.125566	0.99912
ENSCAFG00000006548	774.323	0.298128	0.194652	1.53159	0.125623	0.99912
ENSCAFG00000002293	183.106	0.345835	0.225855	1.53123	0.125713	0.99912
ENSCAFG00000002640	7.3928	0.981866	0.641317	1.53102	0.125765	0.99912
ENSCAFG00000045548	311.448	-0.259862	0.169783	-1.53055	0.125881	0.99912
ENSCAFG00000009267	806.43	0.31837	0.208047	1.53028	0.125948	0.99912
ENSCAFG00000007161	41.4575	-0.619687	0.404973	-1.53019	0.125969	0.99912
ENSCAFG00000011663	210.82	0.319944	0.209134	1.52985	0.126055	0.99912
ENSCAFG00000011368	68.3451	0.410039	0.268033	1.52981	0.126065	0.99912
ENSCAFG00000017300	500.396	0.32205	0.210521	1.52978	0.126071	0.99912
ENSCAFG00000000699	11.3004	-1.17945	0.771153	-1.52947	0.126148	0.99912
ENSCAFG00000016612	226.612	0.215455	0.140874	1.52942	0.126161	0.99912
ENSCAFG00000004347	37.3325	-0.513851	0.33598	-1.52941	0.126163	0.99912
ENSCAFG00000055418	1649.41	0.510386	0.333779	1.52911	0.126236	0.99912
ENSCAFG00000009245	39.7747	-0.38418	0.251245	-1.5291	0.126239	0.99912
ENSCAFG00000005776	3752.6	-0.271406	0.177518	-1.5289	0.12629	0.99912
ENSCAFG00000011767	13.3737	-0.53125	0.347514	-1.52872	0.126335	0.99912
ENSCAFG00000006853	2.14803	-1.82132	1.19167	-1.52838	0.126419	0.99912
ENSCAFG00000003379	69.3279	0.369433	0.241868	1.52742	0.126657	0.99912
ENSCAFG00000011804	89.8202	1.15627	0.757281	1.52687	0.126792	0.99912
ENSCAFG00000015838	8.03756	0.673584	0.44132	1.52629	0.126937	0.99912
ENSCAFG00000018063	3931.31	0.497853	0.326197	1.52623	0.126951	0.99912
ENSCAFG00000002543	178.158	0.35137	0.230261	1.52596	0.127019	0.99912
ENSCAFG00000011521	102.659	-0.316118	0.207193	-1.52572	0.127079	0.99912
ENSCAFG00000008385	37.7127	-0.419209	0.274766	-1.52569	0.127086	0.99912
ENSCAFG00000000008	300.169	0.31125	0.204036	1.52547	0.127143	0.99912
ENSCAFG00000032410	358.941	0.286857	0.188092	1.52509	0.127237	0.99912
ENSCAFG00000058104	2833.25	0.448836	0.294343	1.52487	0.127291	0.99912
ENSCAFG00000005640	196.862	0.427288	0.280337	1.52419	0.12746	0.99912
ENSCAFG00000049822	662.802	0.295166	0.193725	1.52364	0.1276	0.99912
ENSCAFG00000007689	328.101	0.31353	0.20578	1.52362	0.127604	0.99912
ENSCAFG00000010493	13126.9	-0.400171	0.26268	-1.52342	0.127654	0.99912
ENSCAFG00000006611	19.1184	0.856333	0.562146	1.52333	0.127677	0.99912
ENSCAFG00000054365	15.9434	0.940483	0.617428	1.52323	0.127702	0.99912
ENSCAFG00000017533	788.271	0.289261	0.189966	1.5227	0.127834	0.99912
ENSCAFG00000055170	580.194	0.931172	0.611621	1.52246	0.127893	0.99912
ENSCAFG00000032251	348.241	0.272487	0.17899	1.52236	0.127919	0.99912
ENSCAFG00000009524	414.543	0.232774	0.152906	1.52234	0.127925	0.99912
ENSCAFG00000015292	19.7388	-0.636295	0.418025	-1.52214	0.127973	0.99912
ENSCAFG00000006227	42.2392	-0.354002	0.232632	-1.52173	0.128077	0.99912
ENSCAFG00000001090	870.809	0.332613	0.21858	1.5217	0.128084	0.99912
ENSCAFG00000029826	9250.07	0.631794	0.415191	1.5217	0.128085	0.99912
ENSCAFG00000031195	1185.51	-0.286201	0.188083	-1.52167	0.128091	0.99912
ENSCAFG00000023107	1696.69	-0.881005	0.579603	-1.52001	0.128508	0.99912
ENSCAFG00000009293	969.656	-0.393151	0.258673	-1.51988	0.128542	0.99912
ENSCAFG00000028613	4502.6	0.294937	0.194061	1.51982	0.128557	0.99912
ENSCAFG00000007442	787.135	0.317498	0.208948	1.5195	0.128635	0.99912
ENSCAFG00000011571	45.1205	-0.419108	0.275902	-1.51905	0.12875	0.99912
ENSCAFG00000054335	5135.28	-0.640597	0.421807	-1.5187	0.128839	0.99912
ENSCAFG00000020300	47.1261	-0.639258	0.420987	-1.51847	0.128895	0.99912
ENSCAFG00000001080	2.19611	2.22804	1.46771	1.51804	0.129006	0.99912
ENSCAFG00000004321	40.7465	0.66037	0.435041	1.51795	0.129027	0.99912
ENSCAFG00000015773	7.10243	4.67117	3.08012	1.51655	0.129379	0.99912
ENSCAFG00000019418	2061.95	0.289793	0.191116	1.51632	0.129437	0.99912
ENSCAFG00000049808	0.933552	3.10006	2.04484	1.51604	0.129509	0.99912
ENSCAFG00000010707	48.2609	-0.494282	0.326048	-1.51598	0.129524	0.99912
ENSCAFG00000010593	1994.57	0.247031	0.162952	1.51597	0.129526	0.99912
ENSCAFG00000003980	311.798	0.335692	0.221446	1.5159	0.129544	0.99912
ENSCAFG00000017117	57.9341	0.357879	0.236089	1.51587	0.129553	0.99912
ENSCAFG00000005374	25.2655	-1.15017	0.758752	-1.51587	0.129553	0.99912
ENSCAFG00000030181	1340.01	-0.148144	0.0977298	-1.51586	0.129555	0.99912
ENSCAFG00000008294	549.931	0.269178	0.177721	1.51461	0.129872	0.99912
ENSCAFG00000007563	342.273	0.390885	0.258135	1.51426	0.129959	0.99912
ENSCAFG00000000811	1462.82	0.183765	0.121387	1.51388	0.130055	0.99912
ENSCAFG00000029993	10.5942	-0.690664	0.456263	-1.51374	0.130091	0.99912
ENSCAFG00000052880	443.293	0.336219	0.222141	1.51354	0.130142	0.99912
ENSCAFG00000012803	7.76264	0.881783	0.582937	1.51266	0.130367	0.99912
ENSCAFG00000013395	1.03067	2.89514	1.91398	1.51263	0.130374	0.99912
ENSCAFG00000050580	6.56346	1.372	0.907054	1.51259	0.130384	0.99912
ENSCAFG00000041734	1004.27	0.331128	0.218924	1.51252	0.130401	0.99912
ENSCAFG00000011828	597.522	-0.321185	0.212391	-1.51224	0.130473	0.99912
ENSCAFG00000002575	24.7519	0.534361	0.353399	1.51206	0.130518	0.99912
ENSCAFG00000012986	1.09862	1.97439	1.30616	1.51161	0.130634	0.99912
ENSCAFG00000001618	8843.36	-0.202151	0.133737	-1.51155	0.130648	0.99912
ENSCAFG00000050248	704.259	-0.567803	0.375697	-1.51133	0.130704	0.99912
ENSCAFG00000017100	691.879	-0.347613	0.230005	-1.51133	0.130705	0.99912
ENSCAFG00000052064	3.69635	-1.18374	0.783325	-1.51117	0.130745	0.99912
ENSCAFG00000011736	16.1318	-0.660386	0.437191	-1.51052	0.13091	0.99912
ENSCAFG00000001812	83.0854	0.322237	0.213374	1.5102	0.130993	0.99912
ENSCAFG00000013810	685.887	0.378437	0.250595	1.51016	0.131003	0.99912
ENSCAFG00000001815	11.049	1.01153	0.669943	1.50987	0.131076	0.99912
ENSCAFG00000009641	462.25	1.33575	0.884714	1.50981	0.131091	0.99912
ENSCAFG00000003398	787.307	0.223872	0.148285	1.50974	0.13111	0.99912
ENSCAFG00000058979	181.326	0.406759	0.269482	1.50941	0.131194	0.99912
ENSCAFG00000006076	428.165	0.271636	0.179974	1.50931	0.13122	0.99912
ENSCAFG00000016090	226.431	0.459186	0.304236	1.50931	0.131221	0.99912
ENSCAFG00000008369	22.6764	0.784789	0.520062	1.50903	0.131291	0.99912
ENSCAFG00000028867	392.19	0.200578	0.132919	1.50903	0.131292	0.99912
ENSCAFG00000003354	2.09898	1.78294	1.18155	1.50899	0.1313	0.99912
ENSCAFG00000017031	581.356	0.375043	0.248659	1.50827	0.131486	0.99912
ENSCAFG00000007316	2.3012	1.5584	1.03361	1.50772	0.131625	0.99912
ENSCAFG00000005254	12.0761	-0.657329	0.436029	-1.50754	0.131673	0.99912
ENSCAFG00000002278	4169.09	-0.48056	0.318777	-1.50751	0.131679	0.99912
ENSCAFG00000013892	90.8108	0.740946	0.491518	1.50746	0.131692	0.99912
ENSCAFG00000017662	166.3	0.340408	0.225901	1.50689	0.131839	0.99912
ENSCAFG00000004755	1677.58	0.433067	0.287399	1.50685	0.131849	0.99912
ENSCAFG00000054982	89.7723	-0.75973	0.504209	-1.50678	0.131868	0.99912
ENSCAFG00000005411	134.346	0.785584	0.521444	1.50656	0.131925	0.99912
ENSCAFG00000012137	602.532	0.379992	0.252287	1.50619	0.132019	0.99912
ENSCAFG00000019462	3.51944	1.02543	0.680838	1.50613	0.132033	0.99912
ENSCAFG00000049421	56.1923	0.637451	0.423289	1.50595	0.132081	0.99912
ENSCAFG00000049844	402.667	0.284544	0.188973	1.50574	0.132135	0.99912
ENSCAFG00000006616	40.0958	0.476852	0.31681	1.50517	0.132281	0.99912
ENSCAFG00000013155	243.628	0.32888	0.218543	1.50487	0.132356	0.99912
ENSCAFG00000012046	2.9544	1.40076	0.930829	1.50486	0.132361	0.99912
ENSCAFG00000017333	3281.12	-0.312209	0.207569	-1.50412	0.132551	0.99912
ENSCAFG00000014236	723.165	0.333794	0.222043	1.50329	0.132765	0.99912
ENSCAFG00000017658	98.1888	0.360225	0.239674	1.50298	0.132845	0.99912
ENSCAFG00000009498	4078.3	-0.590064	0.392702	-1.50257	0.132949	0.99912
ENSCAFG00000018972	14.789	-0.684085	0.455697	-1.50118	0.133308	0.99912
ENSCAFG00000047159	169.474	0.5754	0.383389	1.50083	0.1334	0.99912
ENSCAFG00000003613	391.947	0.324427	0.216208	1.50053	0.133477	0.99912
ENSCAFG00000012489	192.74	0.307347	0.204833	1.50048	0.133491	0.99912
ENSCAFG00000046748	3.85063	-3.95991	2.63912	-1.50047	0.133493	0.99912
ENSCAFG00000017008	131.947	0.406227	0.270786	1.50017	0.133569	0.99912
ENSCAFG00000006450	105.493	0.333721	0.222465	1.5001	0.133587	0.99912
ENSCAFG00000042787	9.08484	0.986164	0.657688	1.49944	0.133759	0.99912
ENSCAFG00000000586	80.117	0.457637	0.305256	1.49919	0.133824	0.99912
ENSCAFG00000015284	2407.75	0.287044	0.191468	1.49918	0.133828	0.99912
ENSCAFG00000054567	3160.69	-0.32485	0.216689	-1.49915	0.133834	0.99912
ENSCAFG00000001170	3.2587	1.86052	1.24136	1.49877	0.133933	0.99912
ENSCAFG00000018347	4.06956	-1.62953	1.08754	-1.49836	0.134041	0.99912
ENSCAFG00000053305	845.334	-0.30013	0.200363	-1.49793	0.134152	0.99912
ENSCAFG00000009149	407.354	0.406866	0.271639	1.49782	0.13418	0.99912
ENSCAFG00000010097	2.18261	1.64171	1.09627	1.49754	0.134253	0.99912
ENSCAFG00000042268	6.69341	-1.02089	0.681733	-1.4975	0.134263	0.99912
ENSCAFG00000007965	911.039	-0.202525	0.13526	-1.4973	0.134315	0.99912
ENSCAFG00000040684	2.40822	-1.67811	1.12084	-1.49719	0.134344	0.99912
ENSCAFG00000014522	229.56	0.233214	0.155784	1.49703	0.134384	0.99912
ENSCAFG00000046093	507.787	0.411503	0.274958	1.49661	0.134496	0.99912
ENSCAFG00000016714	922.98	0.224463	0.149988	1.49654	0.134514	0.99912
ENSCAFG00000006086	93.155	-0.436096	0.291441	-1.49635	0.134563	0.99912
ENSCAFG00000012878	6422.24	0.399678	0.26718	1.49591	0.134677	0.99912
ENSCAFG00000018880	787.966	0.211082	0.141128	1.49568	0.134737	0.99912
ENSCAFG00000009342	1.5179	1.85756	1.24214	1.49546	0.134795	0.99912
ENSCAFG00000013724	30.7279	0.638598	0.427148	1.49503	0.134908	0.99912
ENSCAFG00000008381	238.034	0.326888	0.218696	1.49472	0.134989	0.99912
ENSCAFG00000016502	46.1069	0.581554	0.389237	1.49409	0.135153	0.99912
ENSCAFG00000018829	9.76993	0.901204	0.603469	1.49337	0.13534	0.99912
ENSCAFG00000009069	1543.46	0.251732	0.168633	1.49278	0.135495	0.99912
ENSCAFG00000003389	2295.64	-0.220162	0.147525	-1.49236	0.135604	0.99912
ENSCAFG00000010177	1493.94	0.368162	0.246726	1.49219	0.135649	0.99912
ENSCAFG00000000361	845.617	-0.404612	0.271199	-1.49194	0.135715	0.99912
ENSCAFG00000009550	1087.32	-0.188378	0.126277	-1.49178	0.135758	0.99912
ENSCAFG00000052857	4.72552	-0.938978	0.629484	-1.49166	0.135788	0.99912
ENSCAFG00000012444	99.6744	0.372536	0.249924	1.49059	0.136068	0.99912
ENSCAFG00000011034	107.979	0.693294	0.465131	1.49054	0.136083	0.99912
ENSCAFG00000046638	1.80356	2.98564	2.00318	1.49045	0.136105	0.99912
ENSCAFG00000016955	427.187	-0.198369	0.133098	-1.49041	0.136118	0.99912
ENSCAFG00000006778	9.43022	0.820326	0.550697	1.48961	0.136326	0.99912
ENSCAFG00000058673	656.572	0.949791	0.637667	1.48948	0.136362	0.99912
ENSCAFG00000028573	1.07962	-3.64165	2.44515	-1.48933	0.136399	0.99912
ENSCAFG00000017605	612.6	0.178042	0.119569	1.48903	0.136481	0.99912
ENSCAFG00000002121	77.7124	0.407308	0.273594	1.48873	0.136559	0.99912
ENSCAFG00000020220	437.971	0.695999	0.467598	1.48846	0.13663	0.99912
ENSCAFG00000013572	308.517	0.409672	0.275245	1.48839	0.136649	0.99912
ENSCAFG00000017055	1389.1	0.326953	0.219672	1.48837	0.136654	0.99912
ENSCAFG00000053682	43.982	-0.434461	0.291925	-1.48826	0.136682	0.99912
ENSCAFG00000000141	12108.6	0.254853	0.171245	1.48823	0.136689	0.99912
ENSCAFG00000007790	269.79	-0.281153	0.188926	-1.48817	0.136706	0.99912
ENSCAFG00000032672	16.7483	0.781068	0.525004	1.48774	0.13682	0.99912
ENSCAFG00000014879	1166.42	0.361797	0.243345	1.48676	0.137077	0.99912
ENSCAFG00000001614	462.202	-0.277609	0.18683	-1.48589	0.137308	0.99912
ENSCAFG00000019862	485.608	0.376951	0.253863	1.48486	0.13758	0.99912
ENSCAFG00000052231	40.8416	0.961055	0.647449	1.48437	0.13771	0.99912
ENSCAFG00000051331	3.56365	2.42186	1.63162	1.48433	0.137721	0.99912
ENSCAFG00000014432	224.28	0.764275	0.514915	1.48428	0.137736	0.99912
ENSCAFG00000015413	299.882	0.38538	0.259656	1.48419	0.137758	0.99912
ENSCAFG00000045266	261.893	0.468236	0.315597	1.48365	0.137902	0.99912
ENSCAFG00000011638	301.75	-0.697176	0.470015	-1.48331	0.137993	0.99912
ENSCAFG00000024335	459.048	-0.379799	0.256108	-1.48297	0.138083	0.99912
ENSCAFG00000020413	1.99997	1.68784	1.13831	1.48275	0.13814	0.99912
ENSCAFG00000030630	1.16009	-3.64659	2.45953	-1.48263	0.138171	0.99912
ENSCAFG00000012985	595.602	0.176074	0.1188	1.4821	0.138313	0.99912
ENSCAFG00000054197	1.67493	1.8873	1.27357	1.48189	0.138369	0.99912
ENSCAFG00000017154	2.90617	-1.83137	1.23599	-1.48171	0.138419	0.99912
ENSCAFG00000002214	186.316	-0.47371	0.319726	-1.48161	0.138444	0.99912
ENSCAFG00000003411	142.936	0.294581	0.198875	1.48124	0.138542	0.99912
ENSCAFG00000015695	876.86	-0.460046	0.310707	-1.48064	0.138701	0.99912
ENSCAFG00000011281	10.0659	0.741817	0.501233	1.47998	0.138878	0.99912
ENSCAFG00000012301	387.819	0.335264	0.226546	1.47989	0.138901	0.99912
ENSCAFG00000051303	2.33474	-1.87094	1.26489	-1.47914	0.139104	0.99912
ENSCAFG00000012856	236.633	-0.575633	0.3893	-1.47864	0.139237	0.99912
ENSCAFG00000013503	363.796	-0.388679	0.262863	-1.47864	0.139238	0.99912
ENSCAFG00000005905	504.839	0.233833	0.158173	1.47833	0.139318	0.99912
ENSCAFG00000012979	12.08	-0.743493	0.502928	-1.47833	0.13932	0.99912
ENSCAFG00000002334	48.9651	0.354705	0.240002	1.47792	0.139428	0.99912
ENSCAFG00000058838	116.949	-0.382196	0.258605	-1.47792	0.13943	0.99912
ENSCAFG00000011322	1.58547	1.57146	1.0635	1.47763	0.139507	0.99912
ENSCAFG00000009467	548.709	0.32266	0.218365	1.47762	0.139511	0.99912
ENSCAFG00000016143	0.823538	2.41945	1.63746	1.47757	0.139524	0.99912
ENSCAFG00000007165	3.8227	-1.01653	0.687981	-1.47756	0.139526	0.99912
ENSCAFG00000031803	16.788	-0.595189	0.402879	-1.47734	0.139585	0.99912
ENSCAFG00000013120	271.902	0.344594	0.233295	1.47708	0.139655	0.99912
ENSCAFG00000006598	724.916	0.29797	0.201823	1.4764	0.139837	0.99912
ENSCAFG00000000083	203.767	0.371532	0.251709	1.47604	0.139933	0.99912
ENSCAFG00000004990	552.312	-0.397588	0.269465	-1.47547	0.140085	0.99912
ENSCAFG00000013639	7.15647	0.901453	0.611296	1.47466	0.140304	0.99912
ENSCAFG00000009392	1.01517	2.70231	1.83293	1.47432	0.140397	0.99912
ENSCAFG00000014220	11.188	-0.591406	0.401192	-1.47412	0.140449	0.99912
ENSCAFG00000029787	402.982	0.206816	0.140375	1.47331	0.140667	0.99912
ENSCAFG00000007939	0.703883	-2.52469	1.71443	-1.47261	0.140855	0.99912
ENSCAFG00000010303	1.46081	-1.89014	1.28356	-1.47257	0.140866	0.99912
ENSCAFG00000015985	1.19942	2.41477	1.63988	1.47253	0.140879	0.99912
ENSCAFG00000004473	1251.11	0.206858	0.140486	1.47244	0.140902	0.99912
ENSCAFG00000014129	436.886	-0.243265	0.165248	-1.47213	0.140987	0.99912
ENSCAFG00000005033	1.99215	1.99099	1.3525	1.47209	0.140998	0.99912
ENSCAFG00000023125	3.53848	1.19731	0.813718	1.4714	0.141182	0.99912
ENSCAFG00000043905	12.6928	0.576131	0.39168	1.47092	0.141312	0.99912
ENSCAFG00000010024	3574.9	-0.239041	0.162512	-1.47091	0.141316	0.99912
ENSCAFG00000009144	1.54927	-2.34874	1.59713	-1.4706	0.1414	0.99912
ENSCAFG00000013391	2148.72	0.197813	0.134513	1.47058	0.141404	0.99912
ENSCAFG00000010236	1.06523	-2.88992	1.9652	-1.47054	0.141415	0.99912
ENSCAFG00000029143	3.55162	-2.03174	1.38175	-1.47041	0.141451	0.99912
ENSCAFG00000012408	5115.35	-0.180908	0.123054	-1.47015	0.141522	0.99912
ENSCAFG00000003910	7.3783	0.863834	0.587616	1.47007	0.141544	0.99912
ENSCAFG00000028607	17172.5	0.371115	0.25245	1.47005	0.141548	0.99912
ENSCAFG00000018955	25.6058	-0.53826	0.366163	-1.47	0.141561	0.99912
ENSCAFG00000028834	100.489	-0.436999	0.297299	-1.4699	0.141589	0.99912
ENSCAFG00000003275	25.6241	-0.771581	0.525103	-1.46939	0.141727	0.99912
ENSCAFG00000003337	3.39227	-1.04719	0.71273	-1.46926	0.141762	0.99912
ENSCAFG00000001606	9.26886	-0.732779	0.498793	-1.4691	0.141805	0.99912
ENSCAFG00000052712	0.779476	2.24355	1.52807	1.46823	0.142043	0.99912
ENSCAFG00000014960	1831.98	0.569477	0.387907	1.46808	0.142083	0.99912
ENSCAFG00000016239	315.991	0.219139	0.14929	1.46788	0.142138	0.99912
ENSCAFG00000006381	16.2778	1.20454	0.821681	1.46594	0.142664	0.99912
ENSCAFG00000024320	5512	0.351677	0.239932	1.46574	0.142719	0.99912
ENSCAFG00000016410	19.6755	0.683399	0.466383	1.46532	0.142835	0.99912
ENSCAFG00000018855	324.679	0.271257	0.185121	1.4653	0.14284	0.99912
ENSCAFG00000009275	459.029	-0.312193	0.213074	-1.46519	0.14287	0.99912
ENSCAFG00000015394	1.38636	1.70683	1.16495	1.46515	0.142881	0.99912
ENSCAFG00000050532	2.44572	-1.51528	1.03426	-1.46509	0.142897	0.99912
ENSCAFG00000005861	1583.37	0.266648	0.182097	1.46432	0.143106	0.99912
ENSCAFG00000012027	163.04	0.204217	0.139462	1.46432	0.143107	0.99912
ENSCAFG00000057038	63.394	0.513742	0.351065	1.46338	0.143363	0.99912
ENSCAFG00000006462	281.594	0.26247	0.179368	1.4633	0.143384	0.99912
ENSCAFG00000015287	1695.45	0.196695	0.134426	1.46322	0.143408	0.99912
ENSCAFG00000011191	1394.43	0.246834	0.16871	1.46307	0.143448	0.99912
ENSCAFG00000005906	113.831	-0.603483	0.412798	-1.46193	0.14376	0.99912
ENSCAFG00000011532	1152.76	-0.3848	0.263238	-1.4618	0.143797	0.99912
ENSCAFG00000043229	298.368	0.186723	0.127753	1.4616	0.143852	0.99912
ENSCAFG00000018685	219.24	0.276497	0.18921	1.46132	0.143927	0.99912
ENSCAFG00000012511	35.6486	-0.879718	0.60207	-1.46116	0.143973	0.99912
ENSCAFG00000032690	192.966	0.235505	0.161201	1.46095	0.14403	0.99912
ENSCAFG00000002649	1728.68	0.390119	0.267092	1.46062	0.14412	0.99912
ENSCAFG00000004474	24.986	0.679248	0.465211	1.46009	0.144266	0.99912
ENSCAFG00000002962	110.014	0.319412	0.218777	1.45999	0.144292	0.99912
ENSCAFG00000007169	255.49	-0.237346	0.162723	-1.45859	0.144678	0.99912
ENSCAFG00000049474	232.038	-0.666968	0.457413	-1.45813	0.144804	0.99912
ENSCAFG00000032318	223.387	-0.365466	0.250703	-1.45776	0.144906	0.99912
ENSCAFG00000044879	1268.01	0.29608	0.20313	1.45759	0.144954	0.99912
ENSCAFG00000014995	0.969935	2.19106	1.50324	1.45756	0.144962	0.99912
ENSCAFG00000001425	68.476	-0.354612	0.243302	-1.4575	0.144979	0.99912
ENSCAFG00000018406	2.04789	-2.23725	1.53596	-1.45658	0.145233	0.99912
ENSCAFG00000012385	104.3	-0.2617	0.179727	-1.45609	0.145366	0.99912
ENSCAFG00000010716	870.627	0.36919	0.25355	1.45608	0.145369	0.99912
ENSCAFG00000015538	2.81227	-2.26461	1.55535	-1.45601	0.14539	0.99912
ENSCAFG00000002104	7.32937	-0.805194	0.553024	-1.45598	0.145397	0.99912
ENSCAFG00000002704	0.872118	-3.2516	2.23388	-1.45559	0.145507	0.99912
ENSCAFG00000001604	10.1789	0.637126	0.437731	1.45552	0.145526	0.99912
ENSCAFG00000009633	49.5495	0.41984	0.288565	1.45492	0.145691	0.99912
ENSCAFG00000043016	680.926	0.9333	0.641546	1.45477	0.145734	0.99912
ENSCAFG00000028758	25.898	0.559634	0.384703	1.45472	0.145747	0.99912
ENSCAFG00000013112	969.473	0.376214	0.258708	1.4542	0.145891	0.99912
ENSCAFG00000017524	3056.71	0.334592	0.230087	1.4542	0.145892	0.99912
ENSCAFG00000006113	511.432	0.240991	0.165732	1.4541	0.145918	0.99912
ENSCAFG00000029430	357.946	-0.57179	0.393287	-1.45387	0.145981	0.99912
ENSCAFG00000014071	659.551	-0.887498	0.610462	-1.45381	0.145998	0.99912
ENSCAFG00000028751	23.5244	-0.735743	0.506217	-1.45341	0.146109	0.99912
ENSCAFG00000005097	1011.81	0.302327	0.208019	1.45337	0.146122	0.99912
ENSCAFG00000028705	8425.57	0.217983	0.150023	1.453	0.146223	0.99912
ENSCAFG00000017476	359.493	0.735063	0.505944	1.45285	0.146264	0.99912
ENSCAFG00000031230	197.408	-0.206925	0.142489	-1.45221	0.146442	0.99912
ENSCAFG00000008902	10.1671	-1.14721	0.790114	-1.45196	0.146514	0.99912
ENSCAFG00000014011	33.0222	0.835668	0.57559	1.45185	0.146544	0.99912
ENSCAFG00000004738	311.349	0.277393	0.191081	1.4517	0.146585	0.99912
ENSCAFG00000030403	38.5841	-0.643054	0.443054	-1.45141	0.146665	0.99912
ENSCAFG00000050613	2.25271	-4.4182	3.0452	-1.45087	0.146815	0.99912
ENSCAFG00000000882	131.882	0.397198	0.273814	1.45061	0.146889	0.99912
ENSCAFG00000031955	25806.5	0.358512	0.247167	1.45049	0.146922	0.99912
ENSCAFG00000024869	68.3518	0.710323	0.489748	1.45039	0.146951	0.99912
ENSCAFG00000000629	93.4786	0.374202	0.258013	1.45032	0.146969	0.99912
ENSCAFG00000000281	4726.2	0.226393	0.156117	1.45015	0.147016	0.99912
ENSCAFG00000009838	509.001	0.399312	0.275404	1.44991	0.147084	0.99912
ENSCAFG00000016522	655.947	0.421073	0.290424	1.44986	0.147098	0.99912
ENSCAFG00000056954	353.823	0.179338	0.123727	1.44947	0.147205	0.99912
ENSCAFG00000005393	153.742	0.237173	0.163636	1.4494	0.147227	0.99912
ENSCAFG00000055891	68.2985	0.59911	0.413354	1.44939	0.14723	0.99912
ENSCAFG00000019355	15.6779	0.71752	0.495211	1.44892	0.14736	0.99912
ENSCAFG00000047824	6.1988	-0.692659	0.478122	-1.44871	0.147419	0.99912
ENSCAFG00000013411	1866.45	0.324234	0.223866	1.44834	0.147522	0.99912
ENSCAFG00000013699	574.248	0.231207	0.159636	1.44834	0.147522	0.99912
ENSCAFG00000010160	480.477	0.528694	0.365048	1.44829	0.147537	0.99912
ENSCAFG00000001960	35.5865	0.591992	0.408814	1.44807	0.147597	0.99912
ENSCAFG00000020412	665.023	0.268376	0.185477	1.44695	0.147912	0.99912
ENSCAFG00000005419	11732.5	0.285531	0.197358	1.44676	0.147963	0.99912
ENSCAFG00000050130	27.5865	-0.790162	0.546166	-1.44674	0.147968	0.99912
ENSCAFG00000050078	2970.44	0.293212	0.202681	1.44667	0.14799	0.99912
ENSCAFG00000042598	16897.4	-0.353024	0.244047	-1.44654	0.148026	0.99912
ENSCAFG00000046904	29.841	0.608819	0.42102	1.44606	0.148161	0.99912
ENSCAFG00000009017	732.83	-0.397648	0.275	-1.44599	0.14818	0.99912
ENSCAFG00000014040	5.05096	-1.26561	0.875813	-1.44507	0.148438	0.99912
ENSCAFG00000054325	122.961	0.657716	0.455182	1.44495	0.148471	0.99912
ENSCAFG00000057630	3454.17	-0.250695	0.17352	-1.44476	0.148524	0.99912
ENSCAFG00000007987	2637.4	0.331169	0.229241	1.44463	0.148561	0.99912
ENSCAFG00000015026	120.124	0.57098	0.395342	1.44427	0.148663	0.99912
ENSCAFG00000004797	86.7078	-0.350831	0.242929	-1.44417	0.14869	0.99912
ENSCAFG00000012752	1641.09	-0.280012	0.19393	-1.44388	0.148772	0.99912
ENSCAFG00000016345	132.119	-0.193004	0.133681	-1.44377	0.148803	0.99912
ENSCAFG00000049927	353.821	0.163185	0.113039	1.44362	0.148846	0.99912
ENSCAFG00000008186	928.205	0.24518	0.169844	1.44356	0.148862	0.99912
ENSCAFG00000019824	2.72403	1.28027	0.886898	1.44354	0.148869	0.99912
ENSCAFG00000013283	8.94709	-0.621106	0.430282	-1.44349	0.148884	0.99912
ENSCAFG00000047515	16.7435	0.820694	0.568592	1.44338	0.148914	0.99912
ENSCAFG00000028728	0.946041	2.06866	1.43329	1.4433	0.148937	0.99912
ENSCAFG00000020023	457.528	-0.604632	0.41901	-1.443	0.14902	0.99912
ENSCAFG00000019376	31.2218	-0.392364	0.271916	-1.44296	0.149032	0.99912
ENSCAFG00000016863	1446.16	-0.364462	0.252616	-1.44275	0.14909	0.99912
ENSCAFG00000009671	469.03	-0.493412	0.342005	-1.4427	0.149104	0.99912
ENSCAFG00000014823	193.846	-0.648503	0.449668	-1.44218	0.149252	0.99912
ENSCAFG00000029191	1955.53	0.292247	0.202666	1.44201	0.149298	0.99912
ENSCAFG00000004539	129.545	0.261863	0.181647	1.4416	0.149414	0.99912
ENSCAFG00000019983	1.41242	-2.41574	1.67586	-1.44149	0.149446	0.99912
ENSCAFG00000031172	27.4811	-0.364665	0.25298	-1.44147	0.149451	0.99912
ENSCAFG00000001540	319.154	0.372929	0.258721	1.44143	0.149463	0.99912
ENSCAFG00000057055	1365.09	0.39762	0.275859	1.44139	0.149475	0.99912
ENSCAFG00000004165	11.4133	1.02234	0.70963	1.44067	0.149677	0.99912
ENSCAFG00000041536	52.2212	-0.607094	0.421544	-1.44017	0.14982	0.99912
ENSCAFG00000004929	601.623	-0.399594	0.277481	-1.44008	0.149845	0.99912
ENSCAFG00000013856	61.8769	-0.462183	0.321105	-1.43935	0.150051	0.99912
ENSCAFG00000009150	261.446	0.204954	0.142395	1.43933	0.150057	0.99912
ENSCAFG00000018922	186.661	-0.491572	0.341751	-1.43839	0.150322	0.99912
ENSCAFG00000003813	4.28477	-1.7786	1.23676	-1.43811	0.150402	0.99912
ENSCAFG00000010879	2.16918	-1.81467	1.26186	-1.43809	0.150408	0.99912
ENSCAFG00000019171	2.04775	1.41354	0.982941	1.43808	0.150412	0.99912
ENSCAFG00000002079	84.5107	-0.634693	0.441369	-1.43801	0.150432	0.99912
ENSCAFG00000047673	2589.15	0.226293	0.157382	1.43785	0.150475	0.99912
ENSCAFG00000012345	192.599	0.304214	0.211576	1.43785	0.150477	0.99912
ENSCAFG00000012273	1.37361	-2.1644	1.50531	-1.43784	0.150479	0.99912
ENSCAFG00000029379	696.709	0.362768	0.252305	1.43781	0.150487	0.99912
ENSCAFG00000011917	139.544	0.339533	0.236192	1.43753	0.150567	0.99912
ENSCAFG00000018020	2.69719	-1.2676	0.881789	-1.43753	0.150567	0.99912
ENSCAFG00000050149	1.33565	2.32101	1.61527	1.43692	0.150741	0.99912
ENSCAFG00000011291	534.807	0.21211	0.147681	1.43627	0.150927	0.99912
ENSCAFG00000006300	106.407	0.329951	0.229772	1.43599	0.151004	0.99912
ENSCAFG00000052601	0.813289	-2.61084	1.81888	-1.43541	0.15117	0.99912
ENSCAFG00000016047	4.82653	-1.03496	0.721151	-1.43515	0.151244	0.99912
ENSCAFG00000013246	3.25114	-1.26583	0.882092	-1.43503	0.151278	0.99912
ENSCAFG00000006306	18.3016	0.40853	0.284691	1.43499	0.151289	0.99912
ENSCAFG00000000080	19.3483	0.575458	0.401143	1.43455	0.151416	0.99912
ENSCAFG00000007829	1.20329	-2.4509	1.70867	-1.43439	0.15146	0.99912
ENSCAFG00000017786	14.7433	-0.810335	0.565098	-1.43397	0.15158	0.99912
ENSCAFG00000003216	4600.49	-0.221676	0.15463	-1.43359	0.15169	0.99912
ENSCAFG00000015254	3242.34	-0.31603	0.220449	-1.43358	0.151693	0.99912
ENSCAFG00000020354	294.332	0.325279	0.226915	1.43348	0.15172	0.99912
ENSCAFG00000019269	85.6055	0.402967	0.28119	1.43308	0.151835	0.99912
ENSCAFG00000019681	12.0751	-1.35897	0.948557	-1.43267	0.151952	0.99912
ENSCAFG00000014989	201.835	0.223361	0.155914	1.43259	0.151975	0.99912
ENSCAFG00000007551	44.3561	-0.693185	0.483953	-1.43234	0.152047	0.99912
ENSCAFG00000016534	2517.2	-0.359742	0.251263	-1.43174	0.152219	0.99912
ENSCAFG00000005813	1.19036	2.38796	1.66795	1.43167	0.152238	0.99912
ENSCAFG00000010754	114.286	0.473304	0.330644	1.43146	0.152299	0.99912
ENSCAFG00000019733	14.2929	-0.596677	0.416924	-1.43114	0.15239	0.99912
ENSCAFG00000015489	10.5546	1.02392	0.715476	1.43111	0.1524	0.99912
ENSCAFG00000010619	7.16305	-0.910919	0.636573	-1.43097	0.152438	0.99912
ENSCAFG00000014049	5.94795	1.31532	0.919194	1.43095	0.152445	0.99912
ENSCAFG00000014185	364.879	0.156097	0.109094	1.43085	0.152472	0.99912
ENSCAFG00000003304	491.503	0.239125	0.167124	1.43083	0.152479	0.99912
ENSCAFG00000030196	623.289	0.268591	0.18772	1.4308	0.152486	0.99912
ENSCAFG00000016086	3.79186	-1.50924	1.05488	-1.43072	0.15251	0.99912
ENSCAFG00000043792	1059.71	0.222292	0.15541	1.43035	0.152616	0.99912
ENSCAFG00000050199	25.8865	-0.729767	0.510208	-1.43033	0.152621	0.99912
ENSCAFG00000051391	25.8865	-0.729767	0.510208	-1.43033	0.152621	0.99912
ENSCAFG00000054133	25.8865	-0.729767	0.510208	-1.43033	0.152621	0.99912
ENSCAFG00000057363	25.8865	-0.729767	0.510208	-1.43033	0.152621	0.99912
ENSCAFG00000042798	10.9772	1.12467	0.786531	1.42992	0.152741	0.99912
ENSCAFG00000015291	305.24	0.318438	0.222705	1.42986	0.152756	0.99912
ENSCAFG00000006595	3.53285	-1.62513	1.13658	-1.42984	0.152763	0.99912
ENSCAFG00000052168	1.22578	-2.3984	1.67759	-1.42967	0.152811	0.99912
ENSCAFG00000008333	106.515	0.412466	0.288573	1.42933	0.15291	0.99912
ENSCAFG00000050147	122.548	-0.55409	0.387865	-1.42856	0.15313	0.99912
ENSCAFG00000057944	51.6236	-0.329744	0.230824	-1.42855	0.153132	0.99912
ENSCAFG00000005927	159.48	0.478548	0.335051	1.42829	0.153209	0.99912
ENSCAFG00000012373	1.39051	1.86609	1.30689	1.42789	0.153324	0.99912
ENSCAFG00000010545	2998.54	0.269496	0.188788	1.42751	0.153434	0.99912
ENSCAFG00000013667	20.5178	-0.755143	0.529034	-1.4274	0.153465	0.99912
ENSCAFG00000014569	1984.46	0.207787	0.145643	1.42669	0.153671	0.99912
ENSCAFG00000019111	217.95	0.230341	0.16151	1.42617	0.153818	0.99912
ENSCAFG00000058277	3.38348	1.20633	0.845893	1.42611	0.153838	0.99912
ENSCAFG00000056617	88.5041	0.254462	0.178443	1.42602	0.153864	0.99912
ENSCAFG00000009365	5501.91	-0.86122	0.604353	-1.42503	0.154149	0.99912
ENSCAFG00000010254	81.6119	0.371644	0.260932	1.4243	0.154361	0.99912
ENSCAFG00000015209	4899.2	-0.360314	0.253034	-1.42397	0.154455	0.99912
ENSCAFG00000029756	102.881	-0.475792	0.334261	-1.42341	0.154616	0.99912
ENSCAFG00000002768	5.72893	1.10017	0.772975	1.4233	0.15465	0.99912
ENSCAFG00000001727	0.790981	2.33147	1.63837	1.42304	0.154724	0.99912
ENSCAFG00000003829	2493.3	0.194632	0.136788	1.42287	0.154774	0.99912
ENSCAFG00000010134	1.39914	2.14527	1.50793	1.42266	0.154836	0.99912
ENSCAFG00000045804	13.9323	0.687463	0.483296	1.42245	0.154896	0.99912
ENSCAFG00000018897	1483.59	-0.242447	0.170474	-1.4222	0.154968	0.99912
ENSCAFG00000004860	120.141	0.234021	0.164603	1.42173	0.155104	0.99912
ENSCAFG00000018882	268.227	0.270162	0.190047	1.42155	0.155156	0.99912
[truncated: 18,335 more rows]

## Sheet: EP_vs_CTL_Salmon_DESeq
Ensembl Gene Dog10K_Boxer_Tasha	baseMean	log2FoldChange	lfcSE	stat	pvalue	padj	Ensembl Gene Name for those determined to be relevant loci
ENSCAFG00000006734	21.1069	17.9577	3.08441	5.8221	5.81118853400652e-09	9.23049186741596e-05	ENSCAFG00000006734
ENSCAFG00000004857	475.544	4.91939	1.07536	4.57465	4.7701825939214e-06	0.0189424	ENSCAFG00000004857
ENSCAFG00000009800	291.086	-1.61288	0.344975	-4.67536	2.93440029765208e-06	0.0189424	ENSCAFG00000009800 (HERC5)
ENSCAFG00000020342	1066.38	-1.64527	0.357987	-4.59591	4.30874588652874e-06	0.0189424	IFI44
ENSCAFG00000009781	751.159	-1.37347	0.311825	-4.40462	1.05969798865325e-05	0.0336645	HERC6
ENSCAFG00000009617	123.352	-1.6184	0.381319	-4.2442	2.19370261553285e-05	0.0580746	IFIT1
ENSCAFG00000001807	528.924	-1.46997	0.353581	-4.15738	3.2191482344773e-05	0.0730471	DDX58
ENSCAFG00000044274	210.009	-1.43918	0.360099	-3.99662	6.42523949917397e-05	0.127573	EPSTI1
ENSCAFG00000003018	12.8896	2.26104	0.577565	3.91477	9.04894009764055e-05	0.154575	MFSD2A
ENSCAFG00000013414	0.74025	-3.33335	3.05859	-1.08983	0.275787	0.999802	ADAM23
ENSCAFG00000013485	318.101	0.108842	0.309158	0.352059	0.724794	0.999802	KLF7
ENSCAFG00000002731	174.055	0.0421115	0.343769	0.1225	0.902503	0.999802	RAPGEF5
ENSCAFG00000000517	21.5438	-1.55292	0.399138	-3.8907	9.9955271622633e-05	0.154575
ENSCAFG00000008235	823.857	-3.32845	0.859341	-3.87326	0.000107388	0.154575
ENSCAFG00000013602	132.816	-1.10489	0.286776	-3.85279	0.000116778	0.154575
ENSCAFG00000006798	4.57169	3.70086	0.971412	3.80978	0.000139092	0.169949
ENSCAFG00000046771	89.0799	2.22034	0.596331	3.72334	0.000196607	0.223065
ENSCAFG00000000415	12711.3	-1.00972	0.272833	-3.70085	0.000214877	0.227541
ENSCAFG00000009920	422.353	-1.3949	0.379599	-3.67466	0.00023817	0.236443
ENSCAFG00000011726	18.3198	-2.77185	0.764024	-3.62796	0.000285665	0.266912
ENSCAFG00000003293	502.299	-2.32519	0.646076	-3.59895	0.000319505	0.281945
ENSCAFG00000009494	271.531	-1.09427	0.307873	-3.55428	0.000379021	0.316862
ENSCAFG00000002627	138.011	-1.23444	0.349185	-3.5352	0.000407462	0.323606
ENSCAFG00000010511	287.994	-1.25835	0.363183	-3.46478	0.000530674	0.401391
ENSCAFG00000004450	65.2619	0.731052	0.21361	3.42237	0.000620777	0.448201
ENSCAFG00000032391	32.7559	-1.09665	0.322959	-3.39563	0.000684698	0.472858
ENSCAFG00000053147	436.802	-0.912471	0.269682	-3.38351	0.000715645	0.473638
ENSCAFG00000057523	1191.09	1.48354	0.442234	3.35464	0.000794681	0.504908
ENSCAFG00000016124	5.60147	2.63935	0.793189	3.32752	0.000876228	0.515486
ENSCAFG00000000535	3181.02	-1.41954	0.429642	-3.30401	0.000953135	0.515486
ENSCAFG00000002659	1398.82	-0.757367	0.229676	-3.29754	0.000975364	0.515486
ENSCAFG00000004856	402.87	-0.874084	0.2656	-3.29098	0.000998398	0.515486
ENSCAFG00000016252	166.179	-1.29191	0.392942	-3.28778	0.00100981	0.515486
ENSCAFG00000058021	1175.73	-1.27622	0.389946	-3.2728	0.00106486	0.515486
ENSCAFG00000004905	21.2928	-2.3265	0.710989	-3.2722	0.00106714	0.515486
ENSCAFG00000007057	12.8846	2.65121	0.810474	3.27119	0.00107095	0.515486
ENSCAFG00000018929	105.322	-1.72068	0.528266	-3.25721	0.00112512	0.520597
ENSCAFG00000011970	411.556	-1.03414	0.3181	-3.25098	0.00115009	0.520597
ENSCAFG00000004872	157.022	-1.11171	0.34273	-3.2437	0.0011799	0.520597
ENSCAFG00000050428	46.8393	0.937244	0.290959	3.22123	0.00127642	0.547964
ENSCAFG00000015720	238.671	-1.09437	0.343964	-3.18163	0.00146448	0.612151
ENSCAFG00000014655	18.3824	1.40408	0.450141	3.1192	0.00181345	0.738586
ENSCAFG00000050631	82.8922	-1.11516	0.361066	-3.08852	0.00201157	0.793315
ENSCAFG00000030514	5.83629	2.0211	0.656422	3.07897	0.00207718	0.793315
ENSCAFG00000000038	3068.75	-0.962377	0.312862	-3.07605	0.00209766	0.793315
ENSCAFG00000015759	5.09663	3.3139	1.08193	3.06296	0.0021916	0.809568
ENSCAFG00000029598	44.3803	0.867618	0.285041	3.04384	0.00233578	0.843217
ENSCAFG00000032740	276.324	0.549178	0.181376	3.02784	0.00246308	0.861427
ENSCAFG00000001091	24745.3	-0.890086	0.294342	-3.02398	0.00249469	0.861427
ENSCAFG00000025183	37.6332	1.10377	0.368243	2.9974	0.00272296	0.903405
ENSCAFG00000025287	198.649	-1.29513	0.432639	-2.99355	0.00275751	0.903405
ENSCAFG00000031501	11250.2	0.621561	0.207858	2.99032	0.00278688	0.903405
ENSCAFG00000017081	17.2664	1.37162	0.459814	2.98298	0.00285453	0.906828
ENSCAFG00000049029	12.9902	1.25615	0.424071	2.96212	0.00305525	0.951561
ENSCAFG00000010209	61.3445	-0.97887	0.332172	-2.94688	0.00320998	0.980525
ENSCAFG00000058605	169.986	1.30046	0.442812	2.93683	0.00331586	0.993756
ENSCAFG00000007406	75.866	-1.07268	0.366997	-2.92284	0.0034685	0.999802
ENSCAFG00000029047	4.43209	-2.15994	0.739125	-2.92229	0.00347471	0.999802
ENSCAFG00000052925	8.9053	-2.399	0.824473	-2.90974	0.00361724	0.999802
ENSCAFG00000010053	57.9923	-1.14473	0.394838	-2.89924	0.00374062	0.999802
ENSCAFG00000005675	1272.84	-0.84966	0.293157	-2.89831	0.00375177	0.999802
ENSCAFG00000053201	1126.66	1.28383	0.443412	2.89534	0.00378751	0.999802
ENSCAFG00000000598	23.5022	0.908619	0.314107	2.89271	0.00381937	0.999802
ENSCAFG00000050348	7.37846	1.67745	0.581314	2.88562	0.00390638	0.999802
ENSCAFG00000012391	95.29	-0.965185	0.334622	-2.8844	0.0039216	0.999802
ENSCAFG00000009612	80.6994	-1.51986	0.529389	-2.87097	0.00409214	0.999802
ENSCAFG00000017423	3.17153	3.75114	1.30786	2.86816	0.00412872	0.999802
ENSCAFG00000020321	11.1492	-1.87714	0.655049	-2.86566	0.00416146	0.999802
ENSCAFG00000006701	33.899	-1.3248	0.46594	-2.84327	0.00446528	0.999802
ENSCAFG00000029334	178.309	0.545501	0.191968	2.84162	0.00448852	0.999802
ENSCAFG00000017264	100.834	0.780509	0.274743	2.84086	0.00449916	0.999802
ENSCAFG00000012556	126.531	-1.11588	0.393992	-2.83224	0.00462231	0.999802
ENSCAFG00000010098	716.743	-0.995782	0.351921	-2.82956	0.00466114	0.999802
ENSCAFG00000002237	40.1569	3.12943	1.10714	2.82661	0.00470443	0.999802
ENSCAFG00000005465	60.2038	-1.21335	0.432302	-2.80672	0.00500483	0.999802
ENSCAFG00000005051	3.37083	-3.1774	1.13487	-2.7998	0.0051135	0.999802
ENSCAFG00000052749	12441.4	0.984153	0.351568	2.79933	0.00512092	0.999802
ENSCAFG00000058332	1608.17	-0.836369	0.299772	-2.79001	0.00527057	0.999802
ENSCAFG00000018122	4.48561	-2.66253	0.954982	-2.78804	0.00530274	0.999802
ENSCAFG00000008786	3.56555	3.08826	1.11023	2.78165	0.00540841	0.999802
ENSCAFG00000007061	11.1142	-1.55891	0.56099	-2.77886	0.00545499	0.999802
ENSCAFG00000028482	9.71874	-1.92732	0.695619	-2.77065	0.00559451	0.999802
ENSCAFG00000002712	2.69609	2.97515	1.07393	2.77033	0.00559997	0.999802
ENSCAFG00000018795	390.342	-0.885368	0.320042	-2.76641	0.00566775	0.999802
ENSCAFG00000009811	110.196	-1.41245	0.51075	-2.76544	0.00568462	0.999802
ENSCAFG00000018614	2207.56	-0.654923	0.237087	-2.76237	0.00573832	0.999802
ENSCAFG00000017779	25.4523	-1.4794	0.537361	-2.75308	0.00590374	0.999802
ENSCAFG00000031979	12.1088	-1.37394	0.499541	-2.7504	0.00595233	0.999802
ENSCAFG00000012496	100.051	-1.45391	0.529576	-2.74542	0.0060434	0.999802
ENSCAFG00000009336	158.783	0.8871	0.323682	2.74065	0.00613179	0.999802
ENSCAFG00000057455	15.2695	1.68599	0.617374	2.73091	0.00631594	0.999802
ENSCAFG00000019635	51.0539	0.705702	0.258499	2.73	0.0063335	0.999802
ENSCAFG00000019367	186.63	0.629733	0.230925	2.72701	0.00639114	0.999802
ENSCAFG00000011721	99.0174	0.497457	0.18243	2.72683	0.00639456	0.999802
ENSCAFG00000005442	10.4332	-1.25143	0.459789	-2.72175	0.00649367	0.999802
ENSCAFG00000009033	9.95812	-1.38122	0.507956	-2.71918	0.00654443	0.999802
ENSCAFG00000014319	9.45091	-1.87979	0.691586	-2.71808	0.00656616	0.999802
ENSCAFG00000029548	210.225	0.431747	0.158913	2.71688	0.00659007	0.999802
ENSCAFG00000031614	383.609	-0.764923	0.281854	-2.7139	0.00664966	0.999802
ENSCAFG00000011657	54.4698	0.948278	0.35006	2.7089	0.0067507	0.999802
ENSCAFG00000058003	1181.24	0.928623	0.344002	2.69947	0.00694501	0.999802
ENSCAFG00000011153	18.4846	-1.35796	0.503151	-2.69891	0.00695668	0.999802
ENSCAFG00000004133	60.8066	0.923187	0.342766	2.69334	0.00707396	0.999802
ENSCAFG00000009782	86.8388	-1.59436	0.592235	-2.6921	0.0071004	0.999802
ENSCAFG00000047924	2638.65	2.22939	0.828299	2.69153	0.00711258	0.999802
ENSCAFG00000025349	29.4097	0.968597	0.361166	2.68186	0.00732134	0.999802
ENSCAFG00000032161	254.463	1.16603	0.434834	2.68156	0.00732804	0.999802
ENSCAFG00000006521	112.835	-0.943426	0.352491	-2.67646	0.00744052	0.999802
ENSCAFG00000041232	331.634	0.864131	0.323141	2.67416	0.00749171	0.999802
ENSCAFG00000015902	10.2789	1.56174	0.584972	2.66977	0.00759039	0.999802
ENSCAFG00000056559	4592.09	-0.518618	0.195438	-2.65362	0.00796339	0.999802
ENSCAFG00000046397	140.116	1.03923	0.39252	2.64759	0.00810689	0.999802
ENSCAFG00000050311	34.1816	-0.936198	0.354106	-2.64383	0.00819728	0.999802
ENSCAFG00000017340	61.1675	-0.973131	0.368427	-2.64131	0.00825855	0.999802
ENSCAFG00000024958	112.971	1.23623	0.468697	2.63758	0.00834997	0.999802
ENSCAFG00000005259	128.286	0.975742	0.372362	2.62041	0.0087824	0.999802
ENSCAFG00000013801	56.9723	-0.784047	0.299417	-2.61858	0.00882957	0.999802
ENSCAFG00000003555	19.407	1.06557	0.408017	2.61157	0.00901276	0.999802
ENSCAFG00000032307	220.311	0.3867	0.148197	2.60937	0.00907094	0.999802
ENSCAFG00000017746	14.153	1.02461	0.393247	2.60551	0.00917378	0.999802
ENSCAFG00000018720	319.737	-0.698092	0.267999	-2.60483	0.00919198	0.999802
ENSCAFG00000020304	290.293	-0.832106	0.319515	-2.60428	0.00920677	0.999802
ENSCAFG00000007735	28.4076	0.948438	0.365056	2.59806	0.0093751	0.999802
ENSCAFG00000012552	51.9978	0.773623	0.297804	2.59775	0.00938358	0.999802
ENSCAFG00000017538	84.0107	1.05848	0.407907	2.59491	0.00946168	0.999802
ENSCAFG00000012001	245.668	-0.807045	0.311055	-2.59454	0.00947175	0.999802
ENSCAFG00000020216	3.55278	2.34268	0.903483	2.59294	0.00951581	0.999802
ENSCAFG00000012551	142.338	0.891094	0.344109	2.58957	0.0096097	0.999802
ENSCAFG00000016908	5.97034	2.09985	0.811296	2.58827	0.0096459	0.999802
ENSCAFG00000020195	457.168	-0.33452	0.129447	-2.58422	0.00975982	0.999802
ENSCAFG00000050458	1415.36	1.10834	0.429705	2.5793	0.00989994	0.999802
ENSCAFG00000010822	14.0224	-1.76799	0.68592	-2.57755	0.00995047	0.999802
ENSCAFG00000001370	92.4242	0.488902	0.190369	2.56818	0.0102234	0.999802
ENSCAFG00000017855	67.3275	-0.956215	0.373021	-2.56343	0.0103643	0.999802
ENSCAFG00000046583	6.00315	2.73365	1.07058	2.55343	0.0106667	0.999802
ENSCAFG00000025146	21.5099	-1.11122	0.435855	-2.54952	0.0107871	0.999802
ENSCAFG00000032358	20855.3	1.51445	0.594329	2.54816	0.0108292	0.999802
ENSCAFG00000059275	598.634	0.383185	0.15049	2.54626	0.0108885	0.999802
ENSCAFG00000017942	1804.35	-0.426114	0.167514	-2.54376	0.0109666	0.999802
ENSCAFG00000005749	26.1826	-1.11465	0.438227	-2.54354	0.0109736	0.999802
ENSCAFG00000005384	35.7455	-1.00714	0.396348	-2.54104	0.0110523	0.999802
ENSCAFG00000013159	5.47679	1.81154	0.71335	2.53949	0.0111016	0.999802
ENSCAFG00000012623	48.5255	-1.00782	0.397548	-2.53509	0.0112419	0.999802
ENSCAFG00000058201	5.97056	2.31384	0.913753	2.53224	0.0113337	0.999802
ENSCAFG00000007264	337.405	0.415684	0.164159	2.53219	0.0113351	0.999802
ENSCAFG00000017781	126.457	-1.17473	0.464888	-2.52691	0.011507	0.999802
ENSCAFG00000010988	34.2304	0.912474	0.361326	2.52535	0.0115583	0.999802
ENSCAFG00000018001	89.9486	1.25306	0.496445	2.52407	0.0116006	0.999802
ENSCAFG00000011967	1.71112	3.0988	1.22933	2.52072	0.0117116	0.999802
ENSCAFG00000007789	231.822	-0.67988	0.269728	-2.52061	0.0117151	0.999802
ENSCAFG00000010932	7.30495	-1.80123	0.715257	-2.5183	0.0117924	0.999802
ENSCAFG00000031104	2517.83	-0.557766	0.22175	-2.51529	0.0118935	0.999802
ENSCAFG00000007635	9.78856	-1.24268	0.494063	-2.51522	0.0118959	0.999802
ENSCAFG00000018262	1607.41	0.457882	0.182068	2.51489	0.0119069	0.999802
ENSCAFG00000003322	1571.17	-0.774377	0.308436	-2.51066	0.0120505	0.999802
ENSCAFG00000054326	522.426	-1.00669	0.401718	-2.50595	0.0122122	0.999802
ENSCAFG00000000696	9.61136	-1.34082	0.535919	-2.50191	0.0123526	0.999802
ENSCAFG00000007461	852.6	-0.966233	0.387362	-2.49439	0.0126173	0.999802
ENSCAFG00000009120	125.619	0.413915	0.166209	2.49032	0.0127628	0.999802
ENSCAFG00000014962	164.439	0.432562	0.173715	2.49007	0.0127719	0.999802
ENSCAFG00000005888	23.603	1.15164	0.462548	2.48978	0.0127822	0.999802
ENSCAFG00000011221	1102.27	-0.652449	0.262168	-2.48867	0.0128223	0.999802
ENSCAFG00000014766	106.375	0.70042	0.282162	2.48233	0.0130525	0.999802
ENSCAFG00000053401	252.287	1.14047	0.459495	2.48201	0.0130642	0.999802
ENSCAFG00000015687	143.365	0.587545	0.236865	2.48051	0.0131196	0.999802
ENSCAFG00000004739	182.239	0.481072	0.194018	2.47953	0.0131556	0.999802
ENSCAFG00000000388	330.283	0.454043	0.183507	2.47426	0.0133513	0.999802
ENSCAFG00000002837	143.963	-0.377964	0.152933	-2.47144	0.0134571	0.999802
ENSCAFG00000013524	7.09495	1.59052	0.643625	2.47118	0.0134666	0.999802
ENSCAFG00000017917	388.147	-0.541168	0.219086	-2.47012	0.0135068	0.999802
ENSCAFG00000055815	15.3942	-0.990053	0.401561	-2.46551	0.0136817	0.999802
ENSCAFG00000019801	10.0368	1.19975	0.486767	2.46474	0.0137113	0.999802
ENSCAFG00000020395	20.22	-2.24937	0.913439	-2.46253	0.0137962	0.999802
ENSCAFG00000011904	15.0355	1.00172	0.406792	2.4625	0.0137973	0.999802
ENSCAFG00000014277	446.417	0.541557	0.220024	2.46135	0.0138416	0.999802
ENSCAFG00000005233	72.1481	-0.668361	0.272103	-2.45628	0.0140383	0.999802
ENSCAFG00000015679	7.74527	-2.48196	1.01078	-2.45549	0.0140694	0.999802
ENSCAFG00000002291	74.5511	1.25176	0.509911	2.45485	0.0140943	0.999802
ENSCAFG00000008527	1202.2	-0.737103	0.300323	-2.45437	0.0141132	0.999802
ENSCAFG00000054708	244.537	-0.580102	0.237133	-2.44632	0.0144324	0.999802
ENSCAFG00000000482	4.28491	2.22791	0.910821	2.44604	0.0144434	0.999802
ENSCAFG00000015468	27.9778	-0.934361	0.382071	-2.44552	0.0144645	0.999802
ENSCAFG00000023712	121.193	0.50601	0.207123	2.44304	0.0145642	0.999802
ENSCAFG00000041364	2.42299	-3.64458	1.49185	-2.44299	0.014566	0.999802
ENSCAFG00000013188	17.3369	-3.72178	1.52456	-2.44121	0.0146381	0.999802
ENSCAFG00000014070	34.3888	0.660145	0.27108	2.43524	0.014882	0.999802
ENSCAFG00000005150	105.819	0.847258	0.348608	2.43041	0.0150819	0.999802
ENSCAFG00000002179	1203.97	0.408778	0.16822	2.43002	0.0150981	0.999802
ENSCAFG00000003409	272.639	0.689274	0.283802	2.42872	0.0151524	0.999802
ENSCAFG00000012279	236.691	0.433304	0.178522	2.42718	0.0152169	0.999802
ENSCAFG00000017137	86.9314	-1.04435	0.430579	-2.42546	0.0152892	0.999802
ENSCAFG00000003962	27.7308	-1.11801	0.461767	-2.42115	0.0154714	0.999802
ENSCAFG00000032469	608.864	0.710963	0.294005	2.4182	0.0155973	0.999802
ENSCAFG00000047810	6187.86	0.392427	0.162371	2.41686	0.0156552	0.999802
ENSCAFG00000006357	6.29137	2.10133	0.870356	2.41433	0.0157643	0.999802
ENSCAFG00000002533	944.988	0.544351	0.225882	2.40989	0.0159575	0.999802
ENSCAFG00000023446	39.8085	-1.10912	0.461826	-2.40159	0.0163238	0.999802
ENSCAFG00000017956	61.6827	1.03877	0.432718	2.40056	0.0163698	0.999802
ENSCAFG00000029933	256.102	-0.660157	0.275063	-2.40002	0.016394	0.999802
ENSCAFG00000013443	10.945	1.81017	0.75569	2.39539	0.0166028	0.999802
ENSCAFG00000057403	173.283	1.12599	0.470414	2.39362	0.0166831	0.999802
ENSCAFG00000005748	2.83227	-2.36989	0.99033	-2.39303	0.0167097	0.999802
ENSCAFG00000014805	9.57902	-1.50476	0.629423	-2.3907	0.0168163	0.999802
ENSCAFG00000031015	6639.28	-0.665018	0.278335	-2.38927	0.0168819	0.999802
ENSCAFG00000003265	35.5573	1.02755	0.43103	2.38394	0.0171285	0.999802
ENSCAFG00000023471	22220.7	0.514465	0.215917	2.3827	0.0171864	0.999802
ENSCAFG00000030180	7607.89	-0.691987	0.290805	-2.37956	0.0173334	0.999802
ENSCAFG00000023134	15.1067	1.10675	0.465139	2.3794	0.0173409	0.999802
ENSCAFG00000019134	16.9817	-1.55668	0.656805	-2.37008	0.017784	0.999802
ENSCAFG00000019708	128.414	0.854016	0.36042	2.3695	0.0178122	0.999802
ENSCAFG00000005254	8.58587	-1.08943	0.459972	-2.36848	0.0178614	0.999802
ENSCAFG00000004567	4119.64	0.550098	0.232312	2.36793	0.0178881	0.999802
ENSCAFG00000012081	55.0813	0.641255	0.270957	2.36663	0.0179509	0.999802
ENSCAFG00000007191	2097.66	-0.60176	0.254837	-2.36136	0.0182081	0.999802
ENSCAFG00000006185	26.0669	0.732552	0.310286	2.3609	0.0182309	0.999802
ENSCAFG00000028988	26.2277	0.879501	0.372569	2.36064	0.0182434	0.999802
ENSCAFG00000025113	1691.21	0.475456	0.201418	2.36054	0.0182483	0.999802
ENSCAFG00000016880	788.273	0.776163	0.329679	2.3543	0.0185577	0.999802
ENSCAFG00000018268	214.992	-0.771282	0.327633	-2.3541	0.0185675	0.999802
ENSCAFG00000057339	1296.69	-0.335074	0.142736	-2.34751	0.0188996	0.999802
ENSCAFG00000002023	135.263	-0.854291	0.364096	-2.34634	0.0189589	0.999802
ENSCAFG00000015337	18.1395	1.22639	0.523184	2.34408	0.0190739	0.999802
ENSCAFG00000015345	3.32843	2.22496	0.949296	2.3438	0.0190884	0.999802
ENSCAFG00000002393	30.3198	-0.913187	0.390083	-2.34101	0.0192317	0.999802
ENSCAFG00000010750	11.3551	1.87011	0.799546	2.33896	0.0193375	0.999802
ENSCAFG00000019129	48.5704	-0.676851	0.289611	-2.33711	0.0194336	0.999802
ENSCAFG00000012539	69.7144	0.714043	0.305552	2.33689	0.0194447	0.999802
ENSCAFG00000011715	853.622	-0.469705	0.201237	-2.33409	0.0195912	0.999802
ENSCAFG00000007847	193.362	0.551466	0.236633	2.33047	0.0197814	0.999802
ENSCAFG00000013612	643.927	-1.03184	0.443914	-2.32442	0.020103	0.999802
ENSCAFG00000030038	52.7243	1.00946	0.434356	2.32403	0.0201241	0.999802
ENSCAFG00000015982	42.1778	0.81162	0.349249	2.3239	0.0201309	0.999802
ENSCAFG00000020290	14.9651	-1.05732	0.454998	-2.32378	0.0201372	0.999802
ENSCAFG00000003616	422.65	-0.58316	0.251597	-2.31784	0.0204583	0.999802
ENSCAFG00000046694	64.4973	1.30795	0.565107	2.31452	0.020639	0.999802
ENSCAFG00000010917	17.0516	-1.17015	0.505846	-2.31326	0.0207086	0.999802
ENSCAFG00000010132	3110.93	0.876919	0.379488	2.3108	0.0208441	0.999802
ENSCAFG00000055336	19.4438	1.36491	0.590751	2.31047	0.020862	0.999802
ENSCAFG00000007754	1594.58	-0.375923	0.162979	-2.30657	0.0210788	0.999802
ENSCAFG00000017828	333.523	-0.443244	0.19223	-2.30579	0.0211222	0.999802
ENSCAFG00000015806	2224.12	-0.387398	0.168098	-2.30459	0.0211895	0.999802
ENSCAFG00000008677	663	-0.631081	0.273838	-2.30458	0.02119	0.999802
ENSCAFG00000011811	41.9003	1.45062	0.630428	2.301	0.0213914	0.999802
ENSCAFG00000050198	153.866	0.590496	0.256809	2.29936	0.0214845	0.999802
ENSCAFG00000057320	38.8554	-1.18584	0.5165	-2.29592	0.0216802	0.999802
ENSCAFG00000004425	12.5751	1.07461	0.468355	2.29444	0.0217653	0.999802
ENSCAFG00000002833	152.618	0.460619	0.200875	2.29307	0.0218441	0.999802
ENSCAFG00000010996	199.658	0.448407	0.195556	2.29299	0.0218486	0.999802
ENSCAFG00000013759	8.0124	1.58884	0.692957	2.29283	0.0218575	0.999802
ENSCAFG00000012989	11.0592	-1.53745	0.671274	-2.29034	0.0220015	0.999802
ENSCAFG00000030250	530.71	-0.582263	0.254262	-2.29001	0.0220207	0.999802
ENSCAFG00000033885	248.965	0.526443	0.230033	2.28856	0.0221052	0.999802
ENSCAFG00000010590	290.721	0.330001	0.144276	2.28729	0.0221792	0.999802
ENSCAFG00000015157	938.728	-0.845027	0.369726	-2.28555	0.0222805	0.999802
ENSCAFG00000013699	308.453	0.355474	0.155586	2.28474	0.0223281	0.999802
ENSCAFG00000015551	58.3768	0.790009	0.345905	2.28389	0.0223782	0.999802
ENSCAFG00000029280	18.2773	-1.83989	0.806676	-2.28083	0.0225584	0.999802
ENSCAFG00000004948	154.732	0.89725	0.393609	2.27955	0.0226345	0.999802
ENSCAFG00000024942	1.81513	3.63336	1.59415	2.27918	0.0226563	0.999802
ENSCAFG00000017075	5.81635	1.88406	0.828093	2.27518	0.0228949	0.999802
ENSCAFG00000023920	177.516	1.30262	0.572955	2.27351	0.0229954	0.999802
ENSCAFG00000003129	2922.56	0.442848	0.194918	2.27198	0.0230879	0.999802
ENSCAFG00000023975	55.9131	-0.662993	0.292255	-2.26854	0.0232961	0.999802
ENSCAFG00000005879	149.774	0.366315	0.161589	2.26696	0.0233927	0.999802
ENSCAFG00000017667	354.808	0.454169	0.200553	2.26459	0.0235379	0.999802
ENSCAFG00000003957	990.515	0.329503	0.145548	2.26389	0.0235812	0.999802
ENSCAFG00000017009	8.71152	-1.13724	0.503982	-2.25651	0.0240384	0.999802
ENSCAFG00000019180	5.98047	2.33215	1.03379	2.25592	0.0240758	0.999802
ENSCAFG00000014120	1002.96	-0.74083	0.328425	-2.2557	0.0240892	0.999802
ENSCAFG00000005693	314.882	1.04481	0.46358	2.25378	0.0242099	0.999802
ENSCAFG00000009220	46.3398	0.839563	0.373438	2.2482	0.0245636	0.999802
ENSCAFG00000041946	4620.62	0.601506	0.267662	2.24726	0.0246233	0.999802
ENSCAFG00000051407	12.9488	1.73361	0.77188	2.24596	0.0247067	0.999802
ENSCAFG00000007268	18.0382	1.1165	0.497259	2.2453	0.0247488	0.999802
ENSCAFG00000025296	775.167	-0.843515	0.375833	-2.24439	0.0248074	0.999802
ENSCAFG00000055371	50.5982	1.00628	0.448397	2.24417	0.0248217	0.999802
ENSCAFG00000000676	458.382	-0.716858	0.319841	-2.24129	0.0250072	0.999802
ENSCAFG00000004995	250.563	0.639389	0.285796	2.23722	0.0252721	0.999802
ENSCAFG00000016900	80.2173	0.516328	0.230952	2.23565	0.0253748	0.999802
ENSCAFG00000010223	39.3227	-0.54973	0.246051	-2.23421	0.0254691	0.999802
ENSCAFG00000011541	172.051	0.471134	0.211032	2.23252	0.0255805	0.999802
ENSCAFG00000039767	1297.79	0.537178	0.240634	2.23235	0.025592	0.999802
ENSCAFG00000050590	1.26837	3.51337	1.57429	2.23171	0.0256341	0.999802
ENSCAFG00000007250	57.9262	-0.580216	0.259992	-2.23167	0.0256368	0.999802
ENSCAFG00000007876	49.6009	0.842505	0.37792	2.22932	0.0257923	0.999802
ENSCAFG00000003543	923.706	0.417232	0.187253	2.22817	0.0258692	0.999802
ENSCAFG00000009364	464.783	-0.409962	0.184137	-2.2264	0.0259875	0.999802
ENSCAFG00000017992	40.5647	-0.776139	0.349136	-2.22303	0.0262138	0.999802
ENSCAFG00000017151	190.76	-0.629632	0.283468	-2.22117	0.0263392	0.999802
ENSCAFG00000054580	3.99415	2.28815	1.03075	2.21989	0.0264262	0.999802
ENSCAFG00000043016	1243.64	0.887525	0.399904	2.21935	0.0264631	0.999802
ENSCAFG00000020192	2.44055	2.23277	1.00608	2.21928	0.0264677	0.999802
ENSCAFG00000014451	14.2582	-3.92735	1.77133	-2.21717	0.0266113	0.999802
ENSCAFG00000028743	536.729	0.279275	0.125967	2.21705	0.0266195	0.999802
ENSCAFG00000054844	43.6812	1.0945	0.493745	2.21674	0.0266409	0.999802
ENSCAFG00000054159	117.197	0.636448	0.287318	2.21513	0.026751	0.999802
ENSCAFG00000018127	27.9689	-0.941848	0.425325	-2.21442	0.0268001	0.999802
ENSCAFG00000014333	11730.2	0.930362	0.420205	2.21407	0.0268241	0.999802
ENSCAFG00000020408	3.89299	-2.36512	1.06863	-2.21324	0.0268814	0.999802
ENSCAFG00000055492	6.32258	-2.23914	1.01175	-2.21313	0.0268885	0.999802
ENSCAFG00000004316	485.054	0.443362	0.200551	2.21072	0.0270555	0.999802
ENSCAFG00000006142	5.76908	-1.56229	0.707578	-2.20795	0.0272481	0.999802
ENSCAFG00000053629	112.549	0.879818	0.398497	2.20784	0.0272554	0.999802
ENSCAFG00000014312	275.145	-1.09605	0.496812	-2.20616	0.0273729	0.999802
ENSCAFG00000019329	40.4639	0.837317	0.379873	2.2042	0.0275102	0.999802
ENSCAFG00000013321	75.2863	0.417225	0.189296	2.20409	0.027518	0.999802
ENSCAFG00000003494	5.06629	-1.44096	0.654703	-2.20093	0.027741	0.999802
ENSCAFG00000002814	14.214	0.988938	0.450821	2.19364	0.0282617	0.999802
ENSCAFG00000055938	243.993	-0.334936	0.152693	-2.19352	0.0282696	0.999802
ENSCAFG00000015292	12.7922	-1.04732	0.4777	-2.19243	0.0283483	0.999802
ENSCAFG00000011779	3.75132	1.88839	0.861769	2.19129	0.0284308	0.999802
ENSCAFG00000012904	108.8	0.605979	0.27674	2.1897	0.0285459	0.999802
ENSCAFG00000002732	423.568	0.57896	0.264453	2.18928	0.0285768	0.999802
ENSCAFG00000053734	101.588	0.429595	0.196339	2.18803	0.0286677	0.999802
ENSCAFG00000020030	122.669	0.42755	0.195559	2.1863	0.0287934	0.999802
ENSCAFG00000013410	256.397	-0.663301	0.30339	-2.1863	0.0287939	0.999802
ENSCAFG00000010346	1657.81	-0.476222	0.217969	-2.18482	0.0289024	0.999802
ENSCAFG00000017040	641.857	0.686356	0.314172	2.18465	0.0289143	0.999802
ENSCAFG00000053544	52.4109	0.721414	0.330259	2.18439	0.0289339	0.999802
ENSCAFG00000001627	55.814	0.622177	0.284839	2.18431	0.0289393	0.999802
ENSCAFG00000054150	24.5285	0.785042	0.359849	2.18159	0.0291398	0.999802
ENSCAFG00000009490	723.902	-0.49552	0.227279	-2.18023	0.0292403	0.999802
ENSCAFG00000032451	304.437	0.38935	0.178681	2.17902	0.02933	0.999802
ENSCAFG00000002962	74.978	0.561912	0.257931	2.17854	0.0293658	0.999802
ENSCAFG00000041227	542.321	0.522289	0.239873	2.17735	0.0294541	0.999802
ENSCAFG00000015802	89.7953	0.606574	0.278743	2.17611	0.0295472	0.999802
ENSCAFG00000007105	240.73	-0.988404	0.454447	-2.17496	0.029633	0.999802
ENSCAFG00000030761	4.92306	1.76362	0.811232	2.174	0.0297048	0.999802
ENSCAFG00000005586	641.561	-0.527715	0.242828	-2.17321	0.0297646	0.999802
ENSCAFG00000057811	15.3219	1.21842	0.560733	2.1729	0.029788	0.999802
ENSCAFG00000019042	136.958	0.707669	0.325767	2.17232	0.0298317	0.999802
ENSCAFG00000059072	2850.63	1.09932	0.506199	2.17171	0.0298774	0.999802
ENSCAFG00000009569	291.863	1.07544	0.4953	2.17128	0.0299097	0.999802
ENSCAFG00000007538	4.28958	2.09255	0.964374	2.16985	0.0300184	0.999802
ENSCAFG00000016583	67.3021	0.754418	0.347956	2.16814	0.0301479	0.999802
ENSCAFG00000019596	12.0709	1.20373	0.555573	2.16665	0.0302613	0.999802
ENSCAFG00000006853	2.38499	2.0077	0.926753	2.16638	0.0302819	0.999802
ENSCAFG00000018379	741.355	-0.673398	0.310879	-2.16611	0.030303	0.999802
ENSCAFG00000041532	128.043	-0.530275	0.244883	-2.16542	0.0303554	0.999802
ENSCAFG00000013197	91.8993	0.505219	0.233518	2.16351	0.0305023	0.999802
ENSCAFG00000013180	4.23822	1.96139	0.907922	2.16031	0.0307489	0.999802
ENSCAFG00000011403	71.7144	0.636111	0.294835	2.15752	0.0309655	0.999802
ENSCAFG00000005781	618.52	0.499032	0.231342	2.15712	0.0309962	0.999802
ENSCAFG00000003661	1539.75	-0.379177	0.175789	-2.157	0.0310054	0.999802
ENSCAFG00000006254	62.8608	-0.646578	0.299948	-2.15563	0.0311123	0.999802
ENSCAFG00000014292	4.60014	1.86003	0.863283	2.15459	0.0311935	0.999802
ENSCAFG00000011914	454.873	0.241882	0.112267	2.15451	0.0311999	0.999802
ENSCAFG00000001237	4.81369	1.89022	0.877466	2.15418	0.0312264	0.999802
ENSCAFG00000020239	4425.15	-0.426192	0.197939	-2.15315	0.0313069	0.999802
ENSCAFG00000018529	246.097	0.603726	0.28053	2.15209	0.0313904	0.999802
ENSCAFG00000014205	40.0479	0.690349	0.321377	2.1481	0.0317059	0.999802
ENSCAFG00000045775	265.448	0.540687	0.25181	2.1472	0.0317774	0.999802
ENSCAFG00000009713	220.353	-0.655169	0.305217	-2.14657	0.0318279	0.999802
ENSCAFG00000054838	549.781	0.923897	0.430841	2.14441	0.0320003	0.999802
ENSCAFG00000018389	56.3169	-0.969689	0.4524	-2.14343	0.0320785	0.999802
ENSCAFG00000003393	826.882	-0.449042	0.209582	-2.14255	0.0321489	0.999802
ENSCAFG00000004121	102.411	0.536182	0.250335	2.14186	0.0322045	0.999802
ENSCAFG00000019820	285.134	0.473726	0.221198	2.14164	0.0322224	0.999802
ENSCAFG00000048678	152.412	0.455008	0.212553	2.14068	0.0322998	0.999802
ENSCAFG00000048573	112.154	0.867293	0.405311	2.13982	0.0323692	0.999802
ENSCAFG00000050798	194.718	0.605903	0.283261	2.13903	0.0324333	0.999802
ENSCAFG00000017030	54.298	0.6182	0.289032	2.13887	0.0324465	0.999802
ENSCAFG00000012136	49.7422	0.812063	0.38	2.13701	0.0325972	0.999802
ENSCAFG00000054666	3.21298	2.18688	1.02395	2.13574	0.0327008	0.999802
ENSCAFG00000052189	8547.73	-0.611953	0.286618	-2.13508	0.0327544	0.999802
ENSCAFG00000018395	57.0184	0.772945	0.362525	2.13212	0.0329974	0.999802
ENSCAFG00000015461	503.894	0.529935	0.24873	2.13056	0.0331253	0.999802
ENSCAFG00000000063	214.731	0.859657	0.403979	2.12797	0.0333392	0.999802
ENSCAFG00000030087	235.1	0.684334	0.321666	2.12747	0.0333813	0.999802
ENSCAFG00000003521	896.47	0.52786	0.248132	2.12733	0.0333927	0.999802
ENSCAFG00000003922	18.3442	0.947852	0.445799	2.12618	0.0334879	0.999802
ENSCAFG00000046686	2.77856	1.84969	0.870062	2.12593	0.0335087	0.999802
ENSCAFG00000053208	51.4626	-1.46045	0.687178	-2.12529	0.0335621	0.999802
ENSCAFG00000032274	214.153	0.517091	0.243694	2.12189	0.0338474	0.999802
ENSCAFG00000000987	117.238	0.51926	0.244763	2.12148	0.033881	0.999802
ENSCAFG00000012031	1.801	2.6356	1.24271	2.12085	0.0339347	0.999802
ENSCAFG00000007620	2.79903	-1.85093	0.873049	-2.12008	0.0339996	0.999802
ENSCAFG00000043083	82.0342	0.562992	0.265627	2.11948	0.0340498	0.999802
ENSCAFG00000019625	125.126	0.421745	0.199054	2.11875	0.0341119	0.999802
ENSCAFG00000003720	321.454	-0.827084	0.390494	-2.11804	0.0341713	0.999802
ENSCAFG00000000661	12527.7	-0.24189	0.114483	-2.1129	0.0346095	0.999802
ENSCAFG00000010481	588.553	0.316097	0.1498	2.11012	0.0348477	0.999802
ENSCAFG00000012127	195.522	0.325452	0.154314	2.10903	0.0349421	0.999802
ENSCAFG00000019997	1685.78	-0.421057	0.199655	-2.10892	0.0349516	0.999802
ENSCAFG00000007917	1.52589	3.2611	1.54709	2.1079	0.0350399	0.999802
ENSCAFG00000042938	1.90904	-1.78593	0.848446	-2.10494	0.0352965	0.999802
ENSCAFG00000032389	1672.2	0.295251	0.140483	2.10168	0.0355811	0.999802
ENSCAFG00000049605	32.3091	-0.688064	0.327437	-2.10136	0.0356091	0.999802
ENSCAFG00000029509	2324.68	0.823132	0.391796	2.10092	0.0356483	0.999802
ENSCAFG00000047022	15.1402	1.005	0.479052	2.09789	0.0359151	0.999802
ENSCAFG00000015258	1337.52	-0.53023	0.252981	-2.09593	0.0360883	0.999802
ENSCAFG00000000709	477.309	0.588791	0.280993	2.09539	0.0361364	0.999802
ENSCAFG00000013728	1.22046	3.05549	1.45944	2.0936	0.0362956	0.999802
ENSCAFG00000016958	69.1109	0.67934	0.324741	2.09194	0.0364435	0.999802
ENSCAFG00000050399	1862.14	1.24563	0.595476	2.09183	0.0364537	0.999802
ENSCAFG00000052547	52.5166	-0.748831	0.357982	-2.09181	0.0364551	0.999802
ENSCAFG00000012737	9.89256	1.02894	0.491917	2.0917	0.036465	0.999802
ENSCAFG00000017576	423.749	0.263385	0.125922	2.09165	0.0364701	0.999802
ENSCAFG00000016359	269.421	0.328665	0.157138	2.09158	0.0364763	0.999802
ENSCAFG00000006934	20.1279	1.07093	0.513187	2.08682	0.0369041	0.999802
ENSCAFG00000058110	4171.07	-1.1947	0.572975	-2.08508	0.0370625	0.999802
ENSCAFG00000019974	123.742	-0.956685	0.458868	-2.08488	0.0370802	0.999802
ENSCAFG00000044635	1593.49	0.340696	0.163416	2.08484	0.0370836	0.999802
ENSCAFG00000007008	25.3401	-1.07446	0.516224	-2.08139	0.0373987	0.999802
ENSCAFG00000007915	17.402	1.9194	0.922436	2.0808	0.0374525	0.999802
ENSCAFG00000050274	90.412	0.604807	0.290754	2.08013	0.0375132	0.999802
ENSCAFG00000010655	1.29824	3.10909	1.49547	2.079	0.0376176	0.999802
ENSCAFG00000018069	737.269	-0.429279	0.206558	-2.07825	0.0376859	0.999802
ENSCAFG00000025596	344.963	-0.971366	0.468411	-2.07375	0.0381029	0.999802
ENSCAFG00000012212	1018.87	-0.563954	0.272189	-2.07192	0.0382725	0.999802
ENSCAFG00000003850	233.651	0.483855	0.233543	2.0718	0.0382838	0.999802
ENSCAFG00000013955	1806.89	-0.449077	0.216843	-2.07097	0.0383615	0.999802
ENSCAFG00000019870	652.087	-0.259485	0.125302	-2.07088	0.0383705	0.999802
ENSCAFG00000011346	4.59339	1.95011	0.941893	2.07042	0.0384131	0.999802
ENSCAFG00000014961	44.2984	0.939555	0.454221	2.0685	0.038593	0.999802
ENSCAFG00000018333	907.525	-0.248546	0.120206	-2.06766	0.0386719	0.999802
ENSCAFG00000020416	267.176	0.403109	0.195104	2.06612	0.0388173	0.999802
ENSCAFG00000053934	30.8519	-0.792877	0.384272	-2.06332	0.0390821	0.999802
ENSCAFG00000016718	36.4326	0.662012	0.320895	2.06302	0.0391111	0.999802
ENSCAFG00000020153	5.11467	-1.774	0.8607	-2.06112	0.0392919	0.999802
ENSCAFG00000007608	27.884	-1.01365	0.491828	-2.06098	0.039305	0.999802
ENSCAFG00000017950	64.7727	0.824914	0.400305	2.06072	0.0393302	0.999802
ENSCAFG00000003998	12.3548	-1.02272	0.496725	-2.05893	0.0395009	0.999802
ENSCAFG00000002544	548.383	0.489032	0.237593	2.05828	0.0395632	0.999802
ENSCAFG00000012736	156.554	0.591194	0.287259	2.05806	0.0395848	0.999802
ENSCAFG00000031676	258.83	0.42586	0.206936	2.05793	0.0395973	0.999802
ENSCAFG00000057199	881.221	0.748796	0.364045	2.05687	0.0396983	0.999802
ENSCAFG00000007705	41.7742	0.855683	0.416406	2.05493	0.0398862	0.999802
ENSCAFG00000018303	2.25429	-2.26844	1.10444	-2.05393	0.0399823	0.999802
ENSCAFG00000031816	212.545	0.803292	0.391596	2.05133	0.040235	0.999802
ENSCAFG00000010813	16.3677	-0.833046	0.406155	-2.05106	0.0402614	0.999802
ENSCAFG00000004913	289.072	1.40371	0.684452	2.05084	0.0402821	0.999802
ENSCAFG00000029815	499.366	0.338666	0.16517	2.05041	0.0403245	0.999802
ENSCAFG00000008587	143.925	0.430161	0.209977	2.0486	0.0405008	0.999802
ENSCAFG00000013432	195.335	0.48627	0.237422	2.04813	0.0405473	0.999802
ENSCAFG00000007334	2.24599	2.45441	1.19936	2.04644	0.0407133	0.999802
ENSCAFG00000004074	6477.45	0.545849	0.266788	2.046	0.0407562	0.999802
ENSCAFG00000031295	43.6626	1.26076	0.616227	2.04594	0.0407622	0.999802
ENSCAFG00000013298	3.50002	2.29781	1.12456	2.04329	0.0410241	0.999802
ENSCAFG00000009350	5.43421	1.24025	0.607237	2.04245	0.0411069	0.999802
ENSCAFG00000003388	73.5473	0.772284	0.378148	2.04228	0.0411239	0.999802
ENSCAFG00000050666	93.0722	0.460794	0.225647	2.0421	0.0411416	0.999802
ENSCAFG00000006908	11.4029	1.22513	0.600092	2.04156	0.0411951	0.999802
ENSCAFG00000005591	3.95452	1.65339	0.810534	2.03988	0.0413622	0.999802
ENSCAFG00000019372	36.3083	0.829729	0.407049	2.0384	0.0415098	0.999802
ENSCAFG00000013259	55	0.763094	0.374387	2.03825	0.0415248	0.999802
ENSCAFG00000028850	175.726	0.875217	0.429403	2.03822	0.0415283	0.999802
ENSCAFG00000010615	1930.52	0.301943	0.148145	2.03816	0.0415337	0.999802
ENSCAFG00000047159	91.5664	0.79548	0.39057	2.03672	0.0416786	0.999802
ENSCAFG00000019833	1075.93	0.325243	0.159798	2.03534	0.0418166	0.999802
ENSCAFG00000004193	1075.81	0.660112	0.324328	2.03533	0.041818	0.999802
ENSCAFG00000004506	8.75621	0.883095	0.434122	2.03421	0.0419304	0.999802
ENSCAFG00000028619	36.0192	0.565996	0.278314	2.03366	0.0419856	0.999802
ENSCAFG00000006649	25.7943	0.897458	0.441437	2.03304	0.0420488	0.999802
ENSCAFG00000003475	164.982	0.507506	0.249838	2.03134	0.0422207	0.999802
ENSCAFG00000043922	6.21987	1.16778	0.575086	2.03063	0.0422928	0.999802
ENSCAFG00000031168	14.1216	0.768762	0.378974	2.02853	0.042506	0.999802
ENSCAFG00000003744	32.6858	0.750225	0.370107	2.02705	0.0426575	0.999802
ENSCAFG00000006373	2.1839	-1.80878	0.893116	-2.02525	0.0428422	0.999802
ENSCAFG00000029881	16.0401	-1.04646	0.516712	-2.02523	0.0428433	0.999802
ENSCAFG00000032261	22.4394	0.76	0.375313	2.02498	0.0428695	0.999802
ENSCAFG00000051949	222.902	0.718199	0.354918	2.02357	0.0430148	0.999802
ENSCAFG00000019389	710.832	0.854794	0.422485	2.02325	0.043047	0.999802
ENSCAFG00000018746	31.8275	0.737506	0.364586	2.02286	0.0430875	0.999802
ENSCAFG00000032078	231.449	1.08954	0.538689	2.02257	0.0431173	0.999802
ENSCAFG00000005294	224.548	0.654314	0.323692	2.02141	0.0432375	0.999802
ENSCAFG00000001000	167.891	0.554002	0.274475	2.01841	0.043549	0.999802
ENSCAFG00000029045	667.201	-0.394832	0.195856	-2.01593	0.043807	0.999802
ENSCAFG00000008249	7802.46	0.95158	0.472475	2.01403	0.044006	0.999802
ENSCAFG00000000550	12.1867	-0.942863	0.468273	-2.01349	0.044063	0.999802
ENSCAFG00000010971	1.60595	-2.82117	1.40174	-2.01262	0.0441547	0.999802
ENSCAFG00000003539	47.3565	0.74088	0.368136	2.01252	0.0441654	0.999802
ENSCAFG00000003289	199.09	-0.278615	0.13845	-2.01238	0.0441796	0.999802
ENSCAFG00000041082	458.482	0.539584	0.268242	2.01156	0.0442666	0.999802
ENSCAFG00000024385	876.509	-1.02686	0.510591	-2.01112	0.0443126	0.999802
ENSCAFG00000003485	256.038	0.533908	0.265643	2.00987	0.0444452	0.999802
ENSCAFG00000004555	170.02	0.943644	0.46977	2.00874	0.0445651	0.999802
ENSCAFG00000000372	44.4416	0.566149	0.282044	2.00731	0.044717	0.999802
ENSCAFG00000018591	42.7652	-0.824577	0.410814	-2.00718	0.0447307	0.999802
ENSCAFG00000015838	5.55842	1.07979	0.538173	2.00639	0.0448145	0.999802
ENSCAFG00000029723	11.858	-0.950545	0.474553	-2.00303	0.0451738	0.999802
ENSCAFG00000006467	10.9461	1.63527	0.817513	2.0003	0.0454677	0.999802
ENSCAFG00000002540	1.88958	2.9018	1.45094	1.99994	0.0455066	0.999802
ENSCAFG00000002512	137.203	0.390838	0.195556	1.9986	0.0456521	0.999802
ENSCAFG00000009078	4.00921	-1.63009	0.815693	-1.99841	0.0456726	0.999802
ENSCAFG00000012593	79.6155	0.756946	0.378851	1.998	0.0457163	0.999802
ENSCAFG00000018208	729.838	0.455007	0.227802	1.99738	0.0457841	0.999802
ENSCAFG00000030588	89.0084	0.672463	0.336709	1.99716	0.0458078	0.999802
ENSCAFG00000000629	71.0556	0.6334	0.317152	1.99715	0.0458091	0.999802
ENSCAFG00000018634	16.464	-1.09175	0.54713	-1.99542	0.0459969	0.999802
ENSCAFG00000005686	2.23027	2.52003	1.26293	1.99539	0.0460007	0.999802
ENSCAFG00000014874	369.078	0.498577	0.249985	1.99443	0.046105	0.999802
ENSCAFG00000017924	29.2496	0.575369	0.288524	1.99419	0.0461318	0.999802
ENSCAFG00000004749	6.01651	1.38087	0.692643	1.99362	0.0461933	0.999802
ENSCAFG00000017154	2.62638	-2.65409	1.33167	-1.99305	0.0462555	0.999802
ENSCAFG00000001356	109.705	-0.836315	0.419686	-1.99272	0.0462926	0.999802
ENSCAFG00000057895	495.213	0.528444	0.265328	1.99166	0.0464079	0.999802
ENSCAFG00000016885	150.521	0.404867	0.203451	1.99	0.0465912	0.999802
ENSCAFG00000014339	173.993	-0.292584	0.147191	-1.98778	0.0468363	0.999802
ENSCAFG00000008340	110.444	0.497353	0.250317	1.9869	0.0469338	0.999802
ENSCAFG00000004584	7549.42	-0.834593	0.420208	-1.98614	0.0470176	0.999802
ENSCAFG00000002960	7.84604	-1.14237	0.576009	-1.98325	0.0473399	0.999802
ENSCAFG00000016007	432.967	0.565478	0.285174	1.98293	0.0473758	0.999802
ENSCAFG00000003528	7.21904	-1.25469	0.633804	-1.97961	0.0477472	0.999802
ENSCAFG00000008708	474.72	-0.309046	0.156185	-1.97872	0.0478477	0.999802
ENSCAFG00000002126	57.094	0.558578	0.282422	1.97781	0.0479498	0.999802
ENSCAFG00000011430	6.41	-1.51059	0.764569	-1.97573	0.0481849	0.999802
ENSCAFG00000016437	103.749	0.513733	0.260163	1.97466	0.0483072	0.999802
ENSCAFG00000018519	50.7465	1.07586	0.545132	1.97357	0.0484302	0.999802
ENSCAFG00000042181	2058.88	-0.249084	0.126255	-1.97286	0.0485117	0.999802
ENSCAFG00000007867	671.522	-0.558621	0.283198	-1.97255	0.0485471	0.999802
ENSCAFG00000017384	186.689	-0.480372	0.243735	-1.97088	0.0487376	0.999802
ENSCAFG00000019880	142.608	-0.751358	0.381345	-1.97029	0.0488055	0.999802
ENSCAFG00000008061	1907.15	-0.415183	0.210771	-1.96983	0.0488581	0.999802
ENSCAFG00000014178	609.238	0.43219	0.219419	1.9697	0.0488729	0.999802
ENSCAFG00000052708	1.81145	-2.69636	1.36908	-1.96947	0.048899	0.999802
ENSCAFG00000007062	46.799	0.699243	0.355047	1.96944	0.0489031	0.999802
ENSCAFG00000018164	430.495	-0.898862	0.456579	-1.96869	0.0489891	0.999802
ENSCAFG00000058673	71.5899	0.934689	0.474865	1.96832	0.0490307	0.999802
ENSCAFG00000055880	4890.59	-0.552097	0.280603	-1.96754	0.0491213	0.999802
ENSCAFG00000011804	76.5767	1.2858	0.653639	1.96714	0.0491675	0.999802
ENSCAFG00000003029	2142.41	0.676396	0.34397	1.96644	0.0492479	0.999802
ENSCAFG00000055187	3989.01	-0.38093	0.193728	-1.96631	0.0492626	0.999802
ENSCAFG00000010134	1.31933	3.19174	1.62387	1.96551	0.0493554	0.999802
ENSCAFG00000013184	111.227	-0.685824	0.3491	-1.96455	0.0494666	0.999802
ENSCAFG00000054324	189.02	0.657842	0.334976	1.96385	0.0495476	0.999802
ENSCAFG00000029984	1.91108	-2.19751	1.11908	-1.96367	0.0495688	0.999802
ENSCAFG00000003250	19.9216	0.883266	0.449865	1.9634	0.0495996	0.999802
ENSCAFG00000053860	1068.81	0.678692	0.345705	1.96321	0.0496215	0.999802
ENSCAFG00000004895	1734.82	0.45696	0.232836	1.96258	0.0496948	0.999802
ENSCAFG00000014062	13.3767	1.26025	0.642147	1.96256	0.0496973	0.999802
ENSCAFG00000003411	121.38	0.419067	0.213558	1.96231	0.049726	0.999802
ENSCAFG00000009056	277.821	-0.600443	0.306029	-1.96205	0.0497571	0.999802
ENSCAFG00000010424	64.1941	-0.663711	0.338364	-1.96153	0.0498173	0.999802
ENSCAFG00000016596	83.3175	0.82158	0.419211	1.95983	0.050016	0.999802
ENSCAFG00000016705	846.705	-0.808661	0.412845	-1.95875	0.0501419	0.999802
ENSCAFG00000002499	2.04462	2.51321	1.28366	1.95784	0.0502484	0.999802
ENSCAFG00000017031	447.292	0.574897	0.293682	1.95755	0.0502831	0.999802
ENSCAFG00000057270	498.122	0.586082	0.299416	1.95741	0.0502988	0.999802
ENSCAFG00000011736	3.69509	-1.42629	0.729402	-1.95542	0.0505337	0.999802
ENSCAFG00000042795	1.38458	-3.51529	1.79862	-1.95444	0.0506497	0.999802
ENSCAFG00000017815	58.7552	-0.472762	0.242032	-1.9533	0.0507837	0.999802
ENSCAFG00000008861	2.62063	1.83202	0.938468	1.95214	0.0509212	0.999802
ENSCAFG00000013249	1.59937	3.71529	1.90478	1.95051	0.0511158	0.999802
ENSCAFG00000009746	2.0853	2.06773	1.0601	1.9505	0.0511167	0.999802
ENSCAFG00000020391	3.4544	1.87223	0.960054	1.95013	0.0511609	0.999802
ENSCAFG00000055953	2635.94	-0.677971	0.347893	-1.94879	0.0513204	0.999802
ENSCAFG00000016971	588.909	0.213715	0.109721	1.9478	0.0514385	0.999802
ENSCAFG00000045062	529.717	0.514627	0.264455	1.94599	0.051656	0.999802
ENSCAFG00000004406	1514.79	-0.411694	0.211563	-1.94597	0.0516586	0.999802
ENSCAFG00000002391	207.984	0.244924	0.125888	1.94558	0.0517051	0.999802
ENSCAFG00000041383	877.323	0.473991	0.243659	1.9453	0.0517386	0.999802
ENSCAFG00000007738	1088.4	0.328727	0.169085	1.94415	0.0518768	0.999802
ENSCAFG00000001425	51.3506	-0.498615	0.256546	-1.94357	0.0519468	0.999802
ENSCAFG00000002766	228.374	-0.698835	0.359727	-1.94268	0.0520548	0.999802
ENSCAFG00000010838	105.637	0.492928	0.253979	1.94082	0.0522798	0.999802
ENSCAFG00000004586	8136.07	-0.536475	0.276472	-1.94043	0.0523275	0.999802
ENSCAFG00000019068	126.598	0.305132	0.15738	1.93882	0.0525235	0.999802
ENSCAFG00000008795	378.696	0.733222	0.378723	1.93603	0.0528634	0.999802
ENSCAFG00000008418	11.2456	-1.36462	0.704877	-1.93597	0.0528715	0.999802
ENSCAFG00000025327	1.53815	3.20967	1.65942	1.9342	0.053088	0.999802
ENSCAFG00000009419	129.23	0.50948	0.263452	1.93386	0.0531305	0.999802
ENSCAFG00000018463	797.853	-0.450085	0.232766	-1.93364	0.0531578	0.999802
ENSCAFG00000012838	324.049	0.310401	0.160609	1.93266	0.0532784	0.999802
ENSCAFG00000024784	94.9446	0.588842	0.305029	1.93045	0.0535511	0.999802
ENSCAFG00000029157	1.58793	-2.68747	1.39224	-1.93033	0.0535662	0.999802
ENSCAFG00000019266	775.934	0.540301	0.279945	1.93003	0.0536033	0.999802
ENSCAFG00000001745	3.49652	-1.72435	0.893647	-1.92957	0.0536601	0.999802
ENSCAFG00000009670	1.04418	-3.17534	1.64628	-1.92879	0.0537564	0.999802
ENSCAFG00000050923	7.48446	-1.41568	0.734199	-1.9282	0.0538306	0.999802
ENSCAFG00000017219	332.253	0.348244	0.180617	1.92808	0.0538453	0.999802
ENSCAFG00000011940	408.494	-0.494628	0.256568	-1.92786	0.0538724	0.999802
ENSCAFG00000000821	151.436	0.278051	0.144343	1.92632	0.0540647	0.999802
ENSCAFG00000016502	30.2454	0.868218	0.451353	1.92359	0.0544057	0.999802
ENSCAFG00000014678	281.195	-0.833356	0.433677	-1.9216	0.0546557	0.999802
ENSCAFG00000013354	1245.51	0.621043	0.323442	1.92011	0.0548446	0.999802
ENSCAFG00000000706	1.89643	2.57135	1.34004	1.91886	0.0550017	0.999802
ENSCAFG00000015758	14.0325	0.776811	0.404851	1.91876	0.0550149	0.999802
ENSCAFG00000014373	160.57	0.563912	0.293944	1.91844	0.0550559	0.999802
ENSCAFG00000057828	1555.22	-0.392662	0.204691	-1.91831	0.0550714	0.999802
ENSCAFG00000018307	487.462	0.873466	0.455707	1.91673	0.0552726	0.999802
ENSCAFG00000013639	6.04873	1.25325	0.653985	1.91633	0.055323	0.999802
ENSCAFG00000016119	26701.9	-0.519892	0.271457	-1.91519	0.0554683	0.999802
ENSCAFG00000014213	537.546	0.589661	0.307984	1.91459	0.0555454	0.999802
ENSCAFG00000011582	1061.36	-0.257787	0.134678	-1.9141	0.0556077	0.999802
ENSCAFG00000046950	1.60891	-2.87907	1.50506	-1.91292	0.0557583	0.999802
ENSCAFG00000010386	441.292	0.391204	0.204564	1.91238	0.0558278	0.999802
ENSCAFG00000009614	40.4574	0.82356	0.430888	1.91131	0.055965	0.999802
ENSCAFG00000012332	93.2272	0.484672	0.253583	1.91129	0.0559668	0.999802
ENSCAFG00000002392	246.286	0.357862	0.187364	1.90999	0.056135	0.999802
ENSCAFG00000052366	2.54728	-1.99861	1.04688	-1.90911	0.0562485	0.999802
ENSCAFG00000052071	1.83273	2.5025	1.31147	1.90816	0.0563706	0.999802
ENSCAFG00000032344	4.74965	2.07766	1.08973	1.90658	0.0565755	0.999802
ENSCAFG00000003105	10.8407	-0.835225	0.438185	-1.9061	0.0566368	0.999802
ENSCAFG00000015499	69.9499	-0.785134	0.412038	-1.90549	0.0567165	0.999802
ENSCAFG00000029853	858.437	-0.631899	0.331989	-1.90337	0.0569922	0.999802
ENSCAFG00000009952	45.4675	0.751858	0.395137	1.90278	0.0570695	0.999802
ENSCAFG00000016600	50.512	0.623487	0.327716	1.90252	0.0571028	0.999802
ENSCAFG00000011571	37.21	-0.485627	0.255431	-1.9012	0.0572755	0.999802
ENSCAFG00000051175	451.287	0.233287	0.122825	1.89934	0.0575199	0.999802
ENSCAFG00000010176	198.706	0.640915	0.337461	1.89922	0.0575351	0.999802
ENSCAFG00000031506	181.703	0.350684	0.184731	1.89834	0.0576507	0.999802
ENSCAFG00000031767	2.81513	2.6378	1.38966	1.89816	0.0576744	0.999802
ENSCAFG00000004357	108.952	0.524186	0.276295	1.8972	0.0578019	0.999802
ENSCAFG00000052082	1253.14	0.394837	0.208233	1.89613	0.057943	0.999802
ENSCAFG00000023369	65.4634	1.10979	0.585314	1.89606	0.057952	0.999802
ENSCAFG00000015796	26300.8	-0.496881	0.262096	-1.8958	0.0579866	0.999802
ENSCAFG00000008237	107.442	0.325442	0.171701	1.89539	0.0580402	0.999802
ENSCAFG00000058906	577.017	-0.838088	0.442323	-1.89474	0.0581267	0.999802
ENSCAFG00000010258	60.7635	0.451093	0.238134	1.89428	0.0581875	0.999802
ENSCAFG00000007584	450.053	-0.528934	0.279278	-1.89393	0.0582338	0.999802
ENSCAFG00000024651	11.5785	-1.25191	0.661286	-1.89314	0.0583393	0.999802
ENSCAFG00000018773	4.5032	1.30937	0.691749	1.89284	0.0583794	0.999802
ENSCAFG00000013459	757.612	-0.89284	0.471866	-1.89215	0.0584711	0.999802
ENSCAFG00000015176	43.3157	1.13032	0.597433	1.89196	0.0584966	0.999802
ENSCAFG00000010269	894.524	0.509178	0.269285	1.89085	0.0586438	0.999802
ENSCAFG00000015545	60.184	0.490592	0.259507	1.89048	0.0586943	0.999802
ENSCAFG00000020249	7.61949	-1.1815	0.625173	-1.88987	0.0587751	0.999802
ENSCAFG00000059059	2.00004	-2.02719	1.07272	-1.88977	0.0587886	0.999802
ENSCAFG00000004090	2.69816	2.06093	1.09115	1.88877	0.0589231	0.999802
ENSCAFG00000016701	124.764	0.543296	0.287652	1.88873	0.0589286	0.999802
ENSCAFG00000011663	180.814	0.435906	0.230893	1.88792	0.0590372	0.999802
ENSCAFG00000016358	283.121	0.436744	0.231397	1.88742	0.0591037	0.999802
ENSCAFG00000014199	149.982	0.546751	0.289739	1.88704	0.0591547	0.999802
ENSCAFG00000018963	162.211	-0.583463	0.309224	-1.88686	0.0591788	0.999802
ENSCAFG00000002809	519.859	0.298451	0.158279	1.8856	0.0593492	0.999802
ENSCAFG00000016383	602.451	0.31857	0.169013	1.88488	0.0594456	0.999802
ENSCAFG00000005383	107.554	0.472287	0.250643	1.8843	0.0595243	0.999802
ENSCAFG00000000825	55.499	-1.11956	0.594532	-1.88309	0.0596879	0.999802
ENSCAFG00000000118	615.503	0.438586	0.233007	1.88228	0.0597974	0.999802
ENSCAFG00000011089	2.09872	-2.02741	1.07728	-1.88198	0.0598385	0.999802
ENSCAFG00000004754	40.7869	0.749368	0.398323	1.88131	0.0599301	0.999802
ENSCAFG00000012436	2.77863	-2.14014	1.13787	-1.88083	0.0599946	0.999802
ENSCAFG00000014954	29.9771	0.665351	0.353804	1.88056	0.0600311	0.999802
ENSCAFG00000049375	3.98865	1.65637	0.880896	1.88032	0.0600642	0.999802
ENSCAFG00000019485	212.395	0.368814	0.196191	1.87987	0.0601255	0.999802
ENSCAFG00000014633	99.8667	-0.436987	0.232576	-1.8789	0.0602579	0.999802
ENSCAFG00000010937	247.977	0.465085	0.247654	1.87796	0.0603865	0.999802
ENSCAFG00000023562	19.944	-0.802473	0.427326	-1.87789	0.060396	0.999802
ENSCAFG00000001296	1210.66	-0.658269	0.35069	-1.87707	0.0605087	0.999802
ENSCAFG00000003215	66.5271	0.894868	0.476789	1.87686	0.0605368	0.999802
ENSCAFG00000049186	926.234	0.449656	0.239619	1.87654	0.0605805	0.999802
ENSCAFG00000057379	1.62274	2.22377	1.18555	1.87573	0.0606929	0.999802
ENSCAFG00000008838	156.758	-0.627259	0.334597	-1.87467	0.0608383	0.999802
ENSCAFG00000030556	291.337	0.450813	0.240554	1.87406	0.0609215	0.999802
ENSCAFG00000004500	254.993	-0.663265	0.35392	-1.87406	0.0609227	0.999802
ENSCAFG00000015381	1290.58	-0.526618	0.281285	-1.87218	0.0611813	0.999802
ENSCAFG00000031550	141.579	0.31493	0.168252	1.87178	0.0612371	0.999802
ENSCAFG00000019813	14.565	0.797934	0.426758	1.86976	0.0615174	0.999802
ENSCAFG00000009745	109.347	0.702195	0.375597	1.86954	0.0615475	0.999802
ENSCAFG00000012330	121.384	0.36691	0.196363	1.86853	0.0616885	0.999802
ENSCAFG00000000107	77.0022	-0.788002	0.421978	-1.8674	0.0618458	0.999802
ENSCAFG00000059387	4.40078	1.31862	0.706431	1.86659	0.0619592	0.999802
ENSCAFG00000010542	7.69302	-1.05108	0.563941	-1.86382	0.0623477	0.999802
ENSCAFG00000012761	387.23	-0.524747	0.281616	-1.86334	0.0624142	0.999802
ENSCAFG00000009487	903.281	0.782186	0.419869	1.86293	0.0624725	0.999802
ENSCAFG00000001812	69.02	0.466144	0.250277	1.86252	0.0625304	0.999802
ENSCAFG00000004794	203.789	0.275213	0.14782	1.86182	0.062629	0.999802
ENSCAFG00000009768	3.68677	1.7519	0.942187	1.8594	0.0629711	0.999802
ENSCAFG00000014415	101.548	0.293094	0.157671	1.8589	0.0630418	0.999802
ENSCAFG00000008465	493.501	-0.337186	0.181458	-1.8582	0.0631402	0.999802
ENSCAFG00000019856	1067.56	0.332442	0.17892	1.85805	0.0631616	0.999802
ENSCAFG00000012260	24.0817	0.695884	0.374568	1.85783	0.0631928	0.999802
ENSCAFG00000031840	27.3321	0.715409	0.385221	1.85714	0.0632909	0.999802
ENSCAFG00000008815	148.055	0.35004	0.188515	1.85682	0.0633363	0.999802
ENSCAFG00000031097	7.84715	-5.60744	3.02037	-1.85654	0.0633765	0.999802
ENSCAFG00000013975	243.914	0.371418	0.200133	1.85586	0.0634741	0.999802
ENSCAFG00000044110	2.55891	1.92402	1.03723	1.85496	0.0636023	0.999802
ENSCAFG00000000686	87.1361	0.612546	0.330319	1.85441	0.0636809	0.999802
ENSCAFG00000050940	129.369	-0.400286	0.215877	-1.85423	0.0637055	0.999802
ENSCAFG00000003749	96.1934	1.02512	0.552924	1.854	0.0637389	0.999802
ENSCAFG00000015413	204.99	0.632983	0.34143	1.85392	0.0637506	0.999802
ENSCAFG00000055221	41.2101	-0.742338	0.40058	-1.85316	0.0638596	0.999802
ENSCAFG00000017643	3.54479	-1.49922	0.809059	-1.85304	0.0638768	0.999802
ENSCAFG00000016293	267.893	0.525219	0.28346	1.85289	0.0638988	0.999802
ENSCAFG00000028908	772.47	0.528516	0.285376	1.852	0.0640256	0.999802
ENSCAFG00000009753	129.871	-0.448259	0.242055	-1.85189	0.064042	0.999802
ENSCAFG00000010321	24.7093	0.989865	0.534705	1.85124	0.0641354	0.999802
ENSCAFG00000019873	132.12	0.380485	0.205638	1.85027	0.0642749	0.999802
ENSCAFG00000029098	111.681	0.624679	0.337684	1.84989	0.0643297	0.999802
ENSCAFG00000008393	131.943	0.371777	0.200996	1.84967	0.0643608	0.999802
ENSCAFG00000019030	1052.24	-0.353656	0.191315	-1.84855	0.064523	0.999802
ENSCAFG00000042514	207.981	0.455633	0.24664	1.84736	0.0646946	0.999802
ENSCAFG00000015198	62.6623	-0.744972	0.403463	-1.84644	0.0648279	0.999802
ENSCAFG00000012927	16.3889	1.10089	0.596237	1.8464	0.0648339	0.999802
ENSCAFG00000001732	334.84	0.367614	0.199225	1.84522	0.0650056	0.999802
ENSCAFG00000016379	77.5153	-0.518934	0.281345	-1.84447	0.0651142	0.999802
ENSCAFG00000006336	28.5941	0.577525	0.313224	1.84381	0.065211	0.999802
ENSCAFG00000047960	1.13665	-2.78945	1.5131	-1.84353	0.0652514	0.999802
ENSCAFG00000008507	34.0078	0.777132	0.421672	1.84298	0.0653324	0.999802
ENSCAFG00000011668	15.2259	-0.843939	0.45806	-1.84242	0.0654137	0.999802
ENSCAFG00000050696	42.4864	0.998191	0.54187	1.84212	0.0654571	0.999802
ENSCAFG00000044235	2.22231	1.68005	0.912159	1.84184	0.0654992	0.999802
ENSCAFG00000050541	34.8077	-0.683739	0.371228	-1.84183	0.0655001	0.999802
ENSCAFG00000003200	5.5344	1.08278	0.587907	1.84175	0.0655122	0.999802
ENSCAFG00000004738	196.354	0.426668	0.231667	1.84173	0.0655144	0.999802
ENSCAFG00000008693	359.291	1.14239	0.620305	1.84166	0.0655245	0.999802
ENSCAFG00000003048	128.124	0.35234	0.191412	1.84074	0.0656602	0.999802
ENSCAFG00000011354	10.704	-0.777116	0.422384	-1.83983	0.0657927	0.999802
ENSCAFG00000029577	18.7108	0.570105	0.310067	1.83865	0.0659661	0.999802
ENSCAFG00000019338	16.5458	0.921401	0.501439	1.83751	0.0661342	0.999802
ENSCAFG00000012301	316.39	0.409184	0.222712	1.83728	0.0661681	0.999802
ENSCAFG00000003278	47.6653	0.637259	0.347095	1.83598	0.0663611	0.999802
ENSCAFG00000002692	123.641	-0.537692	0.292931	-1.83556	0.0664228	0.999802
ENSCAFG00000003910	6.39957	1.09798	0.59846	1.83467	0.0665542	0.999802
ENSCAFG00000013301	8.65672	1.06715	0.58181	1.83419	0.0666255	0.999802
ENSCAFG00000045731	121.188	0.646648	0.352673	1.83356	0.0667193	0.999802
ENSCAFG00000050663	192.357	0.667657	0.364477	1.83182	0.0669776	0.999802
ENSCAFG00000017953	7.07109	-1.21604	0.664536	-1.82991	0.0672634	0.999802
ENSCAFG00000020371	575.383	0.414099	0.226308	1.8298	0.0672794	0.999802
ENSCAFG00000006720	7.36637	-1.30444	0.712994	-1.82952	0.0673222	0.999802
ENSCAFG00000059352	19.8759	-0.911356	0.498149	-1.82948	0.067327	0.999802
ENSCAFG00000012923	3.41766	1.44668	0.79098	1.82897	0.0674045	0.999802
ENSCAFG00000001431	123.305	0.427664	0.233851	1.82879	0.067431	0.999802
ENSCAFG00000001319	33.9687	-0.506805	0.277308	-1.82759	0.0676111	0.999802
ENSCAFG00000009582	1967.75	0.643723	0.35224	1.82751	0.0676231	0.999802
ENSCAFG00000014571	21.5084	0.934891	0.51168	1.8271	0.0676848	0.999802
ENSCAFG00000007419	6.23568	0.967463	0.529665	1.82656	0.0677667	0.999802
ENSCAFG00000018274	111.928	0.56051	0.306939	1.82613	0.0678309	0.999802
ENSCAFG00000003704	74.7845	0.632785	0.346582	1.82579	0.0678824	0.999802
ENSCAFG00000012406	398.542	0.472884	0.259003	1.82579	0.0678825	0.999802
ENSCAFG00000032617	164.27	-0.338998	0.185779	-1.82474	0.0680402	0.999802
ENSCAFG00000051854	688.577	0.456859	0.250371	1.82472	0.0680427	0.999802
ENSCAFG00000009267	564.445	0.419254	0.22999	1.82292	0.0683149	0.999802
ENSCAFG00000012765	456.498	-0.376976	0.206908	-1.82195	0.068463	0.999802
ENSCAFG00000006306	16.7909	0.588526	0.323094	1.82153	0.0685258	0.999802
ENSCAFG00000016589	1319.52	0.420538	0.23089	1.82138	0.0685489	0.999802
ENSCAFG00000043319	9.86815	1.14875	0.630802	1.82109	0.0685927	0.999802
ENSCAFG00000007464	834.142	-0.904366	0.496833	-1.82026	0.0687192	0.999802
ENSCAFG00000017001	385.105	0.516177	0.28371	1.81938	0.0688531	0.999802
ENSCAFG00000049968	51.5043	0.658001	0.361975	1.81781	0.0690938	0.999802
ENSCAFG00000012707	2865.05	0.354047	0.194803	1.81746	0.0691468	0.999802
ENSCAFG00000014214	219.378	-0.563001	0.309778	-1.81743	0.069151	0.999802
ENSCAFG00000019409	366.981	0.520058	0.286195	1.81715	0.0691943	0.999802
ENSCAFG00000002275	965.042	0.468374	0.257908	1.81605	0.0693631	0.999802
ENSCAFG00000020116	5.61956	-1.87389	1.03233	-1.8152	0.0694938	0.999802
ENSCAFG00000055180	135.303	-0.686305	0.378274	-1.8143	0.0696308	0.999802
ENSCAFG00000005655	239.18	0.597049	0.329127	1.81404	0.0696721	0.999802
ENSCAFG00000031017	2.27804	2.35504	1.29846	1.81371	0.0697217	0.999802
ENSCAFG00000052739	443.025	0.433009	0.238796	1.8133	0.0697849	0.999802
ENSCAFG00000018832	163.967	0.443289	0.244488	1.81313	0.0698111	0.999802
ENSCAFG00000031187	1.87426	-1.91917	1.05856	-1.813	0.069832	0.999802
ENSCAFG00000017610	204.259	0.658108	0.363394	1.811	0.0701406	0.999802
ENSCAFG00000007617	4274.34	-0.369058	0.203961	-1.80945	0.0703811	0.999802
ENSCAFG00000017765	5.34586	1.88103	1.03958	1.80941	0.0703866	0.999802
ENSCAFG00000050130	11.2907	-1.30169	0.720021	-1.80785	0.0706293	0.999802
ENSCAFG00000015205	23.4084	1.32225	0.731546	1.80747	0.0706889	0.999802
ENSCAFG00000050199	14.6823	-3.98251	2.20381	-1.80711	0.0707456	0.999802
ENSCAFG00000010440	181.096	0.374192	0.207189	1.80604	0.0709124	0.999802
ENSCAFG00000030835	454.27	0.675118	0.373856	1.80582	0.0709457	0.999802
ENSCAFG00000005404	117.613	0.335653	0.185892	1.80564	0.0709752	0.999802
ENSCAFG00000014956	2563.54	0.604343	0.335039	1.8038	0.0712634	0.999802
ENSCAFG00000017974	30.2338	-0.924464	0.512768	-1.80289	0.0714055	0.999802
ENSCAFG00000052110	94.8895	0.555153	0.307964	1.80266	0.0714421	0.999802
ENSCAFG00000004595	70.9203	1.15768	0.642328	1.80232	0.0714948	0.999802
ENSCAFG00000015094	767.657	0.282803	0.156926	1.80215	0.0715225	0.999802
ENSCAFG00000004818	70.9581	0.598011	0.331873	1.80193	0.0715569	0.999802
ENSCAFG00000054776	37.0154	0.828942	0.460746	1.79913	0.0719985	0.999802
ENSCAFG00000008975	15.2458	2.28757	1.27247	1.79774	0.0722181	0.999802
ENSCAFG00000055418	1405.22	0.610773	0.339891	1.79697	0.0723403	0.999802
ENSCAFG00000029592	5.11197	-1.05988	0.590425	-1.79511	0.0726363	0.999802
ENSCAFG00000002645	29.1639	-0.669961	0.373388	-1.79427	0.0727694	0.999802
ENSCAFG00000031613	194.197	0.388012	0.216299	1.79387	0.0728335	0.999802
ENSCAFG00000019617	275.115	0.722903	0.403018	1.79372	0.0728573	0.999802
ENSCAFG00000016008	38747.4	0.388563	0.216904	1.79141	0.0732278	0.999802
ENSCAFG00000054615	68.2277	-0.611388	0.34143	-1.79067	0.0733466	0.999802
ENSCAFG00000008369	20.311	1.03161	0.576114	1.79063	0.073352	0.999802
ENSCAFG00000049231	685.292	0.349852	0.195613	1.78849	0.0736966	0.999802
ENSCAFG00000023272	756.166	0.496962	0.278043	1.78736	0.0738798	0.999802
ENSCAFG00000018466	37.8056	-0.776212	0.434315	-1.78721	0.0739039	0.999802
ENSCAFG00000032314	1.72001	-1.88031	1.05224	-1.78696	0.0739444	0.999802
ENSCAFG00000003966	105.796	-0.610656	0.341803	-1.78657	0.0740068	0.999802
ENSCAFG00000017537	1746.66	0.28437	0.159198	1.78627	0.0740563	0.999802
ENSCAFG00000018883	2.21094	2.04678	1.14587	1.78623	0.0740621	0.999802
ENSCAFG00000003234	2.66371	1.85836	1.04166	1.78403	0.0744181	0.999802
ENSCAFG00000018959	7.94203	1.55515	0.871875	1.78368	0.0744758	0.999802
ENSCAFG00000019834	124.079	0.812973	0.455823	1.78353	0.0745004	0.999802
ENSCAFG00000016091	1.34477	2.4203	1.35799	1.78227	0.0747058	0.999802
ENSCAFG00000011048	251.342	0.260779	0.146331	1.78212	0.0747293	0.999802
ENSCAFG00000046664	340.444	-1.23688	0.694079	-1.78204	0.0747428	0.999802
ENSCAFG00000016481	3.6561	1.744	0.978987	1.78143	0.0748417	0.999802
ENSCAFG00000015324	9.90749	1.20586	0.677238	1.78056	0.0749849	0.999802
ENSCAFG00000007076	5.23373	1.18695	0.667254	1.77885	0.0752637	0.999802
ENSCAFG00000052438	62.9204	-0.596646	0.335507	-1.77834	0.0753478	0.999802
ENSCAFG00000020135	19.2829	-0.620051	0.349079	-1.77625	0.0756919	0.999802
ENSCAFG00000056511	769.304	-0.656674	0.36974	-1.77604	0.0757259	0.999802
ENSCAFG00000014112	54.7006	0.594528	0.334971	1.77487	0.0759201	0.999802
ENSCAFG00000042554	39448.7	0.507383	0.285925	1.77453	0.0759749	0.999802
ENSCAFG00000018850	14.9262	1.00336	0.56582	1.77329	0.0761802	0.999802
ENSCAFG00000018816	8.23526	-1.35141	0.762465	-1.77242	0.0763244	0.999802
ENSCAFG00000007095	46.816	0.989103	0.558149	1.77211	0.0763758	0.999802
ENSCAFG00000023986	14.4422	0.98474	0.555827	1.77166	0.0764503	0.999802
ENSCAFG00000004594	16.4651	1.19856	0.676638	1.77134	0.0765034	0.999802
ENSCAFG00000015868	89.5561	0.358447	0.202396	1.77102	0.076558	0.999802
ENSCAFG00000028971	5.34691	-1.33169	0.75232	-1.77012	0.0767078	0.999802
ENSCAFG00000004496	121.141	0.587827	0.33213	1.76987	0.0767491	0.999802
ENSCAFG00000015458	28.203	-1.06991	0.604588	-1.76966	0.0767841	0.999802
ENSCAFG00000016895	469.718	0.324428	0.183434	1.76864	0.0769545	0.999802
ENSCAFG00000055725	21.4713	0.634186	0.358617	1.76842	0.0769909	0.999802
ENSCAFG00000053005	335.845	-0.758548	0.429084	-1.76783	0.0770894	0.999802
ENSCAFG00000000688	453.006	0.387213	0.219222	1.7663	0.0773447	0.999802
ENSCAFG00000023666	1.20871	-3.0261	1.71328	-1.76626	0.0773529	0.999802
ENSCAFG00000011595	276.242	-0.520928	0.295197	-1.76468	0.077618	0.999802
ENSCAFG00000000240	642.557	0.420721	0.238423	1.7646	0.0776309	0.999802
ENSCAFG00000042155	734.522	0.792413	0.449095	1.76447	0.0776531	0.999802
ENSCAFG00000011496	2.58757	-2.19312	1.24417	-1.76272	0.0779484	0.999802
ENSCAFG00000041020	492.256	0.444776	0.25238	1.76232	0.0780146	0.999802
ENSCAFG00000012943	120.907	-0.235717	0.133803	-1.76167	0.0781249	0.999802
ENSCAFG00000014322	37.8977	0.604751	0.343343	1.76136	0.0781769	0.999802
ENSCAFG00000009184	151.177	0.596128	0.338704	1.76003	0.0784032	0.999802
ENSCAFG00000011461	3.82572	1.70311	0.967974	1.75946	0.0784989	0.999802
ENSCAFG00000000448	156.396	0.572331	0.325306	1.75936	0.0785162	0.999802
ENSCAFG00000004457	60.2644	0.619899	0.352378	1.75919	0.0785455	0.999802
ENSCAFG00000017308	39.8954	-0.765231	0.435001	-1.75915	0.0785523	0.999802
ENSCAFG00000016378	1250.17	-0.507642	0.288612	-1.75891	0.0785932	0.999802
ENSCAFG00000000316	404.953	-0.403264	0.229338	-1.75839	0.0786819	0.999802
ENSCAFG00000019470	286.914	-0.372324	0.21176	-1.75823	0.0787079	0.999802
ENSCAFG00000007434	299.306	0.233621	0.13293	1.75747	0.0788377	0.999802
ENSCAFG00000009246	740.892	0.239525	0.136344	1.75676	0.0789582	0.999802
ENSCAFG00000016211	27.7491	-0.551961	0.314534	-1.75485	0.079285	0.999802
ENSCAFG00000045804	12.964	0.845138	0.482085	1.75309	0.0795866	0.999802
ENSCAFG00000031955	22419.9	0.506284	0.288852	1.75275	0.0796457	0.999802
ENSCAFG00000002525	23.6031	0.644638	0.367921	1.75211	0.0797547	0.999802
ENSCAFG00000000855	2.77932	-1.64352	0.93811	-1.75195	0.0797822	0.999802
ENSCAFG00000009273	84.2232	-0.435611	0.248722	-1.7514	0.0798768	0.999802
ENSCAFG00000052079	16.8034	0.60055	0.342957	1.75109	0.0799296	0.999802
ENSCAFG00000007803	15.8577	0.807065	0.461275	1.74964	0.0801807	0.999802
ENSCAFG00000057805	118.357	-0.636003	0.3637	-1.7487	0.0803424	0.999802
ENSCAFG00000045755	1181.72	-0.287029	0.164146	-1.74862	0.0803564	0.999802
ENSCAFG00000058301	1.31404	2.13339	1.22124	1.74691	0.0806538	0.999802
ENSCAFG00000007906	31.0941	-0.873257	0.499979	-1.74659	0.0807088	0.999802
ENSCAFG00000054681	10.6027	0.956201	0.54765	1.74601	0.0808098	0.999802
ENSCAFG00000052469	11.2028	0.805748	0.462102	1.74366	0.0812189	0.999802
ENSCAFG00000009792	607.885	0.448493	0.257312	1.74299	0.081335	0.999802
ENSCAFG00000009300	1226.39	0.578614	0.332	1.74281	0.081366	0.999802
ENSCAFG00000002602	837.886	-0.51969	0.298254	-1.74244	0.0814317	0.999802
ENSCAFG00000012145	622.935	0.364128	0.209008	1.74217	0.0814785	0.999802
ENSCAFG00000014372	172.737	0.386254	0.221749	1.74185	0.081535	0.999802
ENSCAFG00000005993	53.5786	0.525843	0.301944	1.74152	0.0815917	0.999802
ENSCAFG00000006300	82.5717	0.374193	0.214887	1.74135	0.081623	0.999802
ENSCAFG00000011859	34.8344	0.468366	0.268973	1.74131	0.0816296	0.999802
ENSCAFG00000000479	10.2379	0.773576	0.444318	1.74104	0.0816763	0.999802
ENSCAFG00000006096	78.7165	0.41576	0.238804	1.74101	0.0816815	0.999802
ENSCAFG00000005372	134.196	0.298186	0.171355	1.74016	0.0818306	0.999802
ENSCAFG00000045525	240.699	1.54825	0.890025	1.73956	0.081937	0.999802
ENSCAFG00000001085	2.80326	1.63198	0.938683	1.73859	0.0821073	0.999802
ENSCAFG00000001418	332.215	0.531501	0.305749	1.73835	0.0821483	0.999802
ENSCAFG00000017436	278.79	-0.39575	0.227681	-1.73818	0.0821798	0.999802
ENSCAFG00000056244	0.913144	-3.28722	1.89294	-1.73657	0.0824627	0.999802
ENSCAFG00000047800	398.42	0.611243	0.352103	1.73598	0.0825677	0.999802
ENSCAFG00000023556	4534.21	-0.741271	0.427223	-1.73509	0.0827244	0.999802
ENSCAFG00000015934	31.5777	-0.634217	0.365586	-1.73479	0.0827772	0.999802
ENSCAFG00000050438	240.113	0.344365	0.198505	1.73479	0.0827781	0.999802
ENSCAFG00000018018	642.956	-0.286984	0.165487	-1.73418	0.0828865	0.999802
ENSCAFG00000015143	772.551	0.315306	0.181822	1.73415	0.0828917	0.999802
ENSCAFG00000009315	248.326	0.346029	0.19962	1.73344	0.0830183	0.999802
ENSCAFG00000029331	114.23	0.380749	0.219673	1.73325	0.0830506	0.999802
ENSCAFG00000018936	623.84	-0.275371	0.158881	-1.73319	0.0830612	0.999802
ENSCAFG00000004615	22.0642	1.40498	0.810888	1.73264	0.0831592	0.999802
ENSCAFG00000014561	4884.36	0.523415	0.302198	1.73203	0.0832688	0.999802
ENSCAFG00000016795	137.209	0.265936	0.15372	1.73	0.0836301	0.999802
ENSCAFG00000055546	5183.02	-0.256955	0.148533	-1.72995	0.0836384	0.999802
ENSCAFG00000016842	70.2768	-0.400457	0.231621	-1.72893	0.0838209	0.999802
ENSCAFG00000058043	1.90366	-1.94262	1.12382	-1.7286	0.0838815	0.999802
ENSCAFG00000007126	12.3014	1.17575	0.680466	1.72786	0.0840134	0.999802
ENSCAFG00000009385	5.5356	-0.975179	0.564412	-1.72778	0.0840279	0.999802
ENSCAFG00000018254	7.23182	-1.27497	0.738515	-1.7264	0.0842756	0.999802
ENSCAFG00000017028	1039.36	-0.288509	0.167153	-1.72602	0.0843443	0.999802
ENSCAFG00000000777	16.1804	0.811165	0.470068	1.72563	0.0844133	0.999802
ENSCAFG00000056956	8.18768	1.52588	0.884655	1.72483	0.0845589	0.999802
ENSCAFG00000041131	4.28634	5.29788	3.07253	1.72427	0.0846586	0.999802
ENSCAFG00000048078	1382.32	0.494292	0.287067	1.72187	0.0850932	0.999802
ENSCAFG00000018890	770.561	0.219112	0.127345	1.72062	0.0853201	0.999802
ENSCAFG00000044585	11.3852	3.01602	1.75294	1.72055	0.0853318	0.999802
ENSCAFG00000003649	535.729	0.376196	0.218657	1.72048	0.0853448	0.999802
ENSCAFG00000017772	11687.4	0.595895	0.346384	1.72033	0.0853722	0.999802
ENSCAFG00000023874	5.12558	1.27084	0.738743	1.72028	0.085382	0.999802
ENSCAFG00000048610	1013.8	0.418206	0.243201	1.71959	0.0855071	0.999802
ENSCAFG00000000398	26.95	-0.817458	0.475617	-1.71873	0.0856632	0.999802
ENSCAFG00000000097	100.369	0.430378	0.250507	1.71802	0.0857922	0.999802
ENSCAFG00000008902	4.16258	-1.70815	0.994627	-1.71738	0.08591	0.999802
ENSCAFG00000006766	187.006	-0.527907	0.307466	-1.71696	0.085987	0.999802
ENSCAFG00000054947	344.189	0.236345	0.137722	1.7161	0.0861431	0.999802
ENSCAFG00000012213	426.175	0.346005	0.201648	1.71588	0.0861837	0.999802
ENSCAFG00000053748	103.004	-0.38522	0.224565	-1.7154	0.0862711	0.999802
ENSCAFG00000000579	288.078	0.452002	0.263578	1.71487	0.0863682	0.999802
ENSCAFG00000011219	53.4503	-0.78883	0.460235	-1.71397	0.0865339	0.999802
ENSCAFG00000031580	74.2359	0.313808	0.183187	1.71305	0.0867027	0.999802
ENSCAFG00000023315	5.36804	1.55237	0.906406	1.71267	0.0867741	0.999802
ENSCAFG00000049156	1118.32	0.387122	0.226276	1.71084	0.0871104	0.999802
ENSCAFG00000058246	9.74278	0.979388	0.572738	1.71001	0.087264	0.999802
ENSCAFG00000030114	111.077	-0.234425	0.137128	-1.70953	0.0873521	0.999802
ENSCAFG00000055058	11.9224	-0.852851	0.499018	-1.70906	0.0874404	0.999802
ENSCAFG00000013122	102.383	-0.638048	0.373389	-1.7088	0.0874881	0.999802
ENSCAFG00000014185	311	0.246829	0.144474	1.70847	0.08755	0.999802
ENSCAFG00000009829	1571.22	-0.531025	0.310872	-1.70818	0.0876034	0.999802
ENSCAFG00000041315	14.6093	0.759202	0.44478	1.70691	0.0878379	0.999802
ENSCAFG00000006408	1.8538	-1.85386	1.08619	-1.70675	0.0878682	0.999802
ENSCAFG00000015715	243.908	0.536021	0.314098	1.70654	0.0879078	0.999802
ENSCAFG00000019220	2381.11	0.294361	0.172596	1.70549	0.0881033	0.999802
ENSCAFG00000018214	5.63525	1.48437	0.87046	1.70527	0.0881433	0.999802
ENSCAFG00000008707	2.13118	-2.25971	1.32531	-1.70505	0.0881853	0.999802
ENSCAFG00000010550	169.226	0.272719	0.15995	1.70503	0.0881894	0.999802
ENSCAFG00000015095	690.63	0.484691	0.284314	1.70478	0.0882364	0.999802
ENSCAFG00000055007	154.051	0.57934	0.340051	1.70368	0.08844	0.999802
ENSCAFG00000010759	81.8444	-0.638558	0.37491	-1.70323	0.0885254	0.999802
ENSCAFG00000019933	235.085	0.462148	0.271346	1.70317	0.088537	0.999802
ENSCAFG00000051135	64.8647	0.345899	0.203099	1.70311	0.0885477	0.999802
ENSCAFG00000016954	307.675	0.46035	0.270333	1.7029	0.0885869	0.999802
ENSCAFG00000018928	374.114	0.251438	0.147653	1.7029	0.0885877	0.999802
ENSCAFG00000024643	145.951	0.668918	0.393083	1.70172	0.0888072	0.999802
ENSCAFG00000059045	620.847	0.657536	0.38642	1.70161	0.0888289	0.999802
ENSCAFG00000007497	178.871	0.641672	0.377152	1.70136	0.088875	0.999802
ENSCAFG00000052292	166.882	0.503005	0.295904	1.69989	0.0891509	0.999802
ENSCAFG00000018133	435.025	0.207754	0.122275	1.69907	0.0893055	0.999802
ENSCAFG00000032259	46.4347	-0.847209	0.498668	-1.69894	0.0893298	0.999802
ENSCAFG00000012908	167.69	-0.410416	0.241587	-1.69883	0.0893509	0.999802
ENSCAFG00000005640	161.702	0.538648	0.317141	1.69845	0.0894227	0.999802
ENSCAFG00000019165	57.0701	-0.747245	0.440135	-1.69776	0.0895528	0.999802
ENSCAFG00000001229	758.796	-0.383299	0.225798	-1.69753	0.0895959	0.999802
ENSCAFG00000016515	154.277	-0.455355	0.268363	-1.69679	0.0897366	0.999802
ENSCAFG00000052970	341.914	0.531852	0.313486	1.69658	0.089777	0.999802
ENSCAFG00000015505	39.2426	-0.862749	0.508529	-1.69656	0.0897798	0.999802
ENSCAFG00000016996	164.602	0.476678	0.280972	1.69653	0.0897852	0.999802
ENSCAFG00000031318	9.31907	1.18778	0.700285	1.69614	0.0898595	0.999802
ENSCAFG00000018651	19.237	0.691639	0.407789	1.69607	0.0898728	0.999802
ENSCAFG00000006271	157.947	0.34957	0.206157	1.69565	0.0899519	0.999802
ENSCAFG00000008381	220.695	0.441789	0.260752	1.69429	0.0902102	0.999802
ENSCAFG00000005083	1604.16	0.448898	0.265026	1.69379	0.0903057	0.999802
ENSCAFG00000003995	1009.42	-0.420884	0.248487	-1.69379	0.0903058	0.999802
ENSCAFG00000013158	137.044	0.3905	0.230669	1.6929	0.0904739	0.999802
ENSCAFG00000010159	2.8725	1.94463	1.1491	1.69231	0.0905871	0.999802
ENSCAFG00000011435	59.3513	0.606782	0.358564	1.69226	0.0905972	0.999802
ENSCAFG00000015237	967.896	-0.322717	0.19071	-1.69218	0.0906116	0.999802
ENSCAFG00000017386	12825	0.398189	0.235318	1.69213	0.0906203	0.999802
ENSCAFG00000019864	772.407	-0.293181	0.173269	-1.69206	0.0906349	0.999802
ENSCAFG00000014054	26.3361	0.575704	0.340249	1.69201	0.0906445	0.999802
ENSCAFG00000001814	26.032	0.645752	0.381789	1.69138	0.0907635	0.999802
ENSCAFG00000058770	23.2771	-1.25953	0.745971	-1.68845	0.0913247	0.999802
ENSCAFG00000009962	10.49	-1.08716	0.643918	-1.68835	0.0913432	0.999802
ENSCAFG00000015786	60.8006	0.513907	0.304396	1.68828	0.0913569	0.999802
ENSCAFG00000003930	1454.1	0.428469	0.25384	1.68795	0.091421	0.999802
ENSCAFG00000004613	46.0007	-0.516897	0.306321	-1.68744	0.0915197	0.999802
ENSCAFG00000010469	266.985	-0.463503	0.274724	-1.68716	0.0915735	0.999802
ENSCAFG00000011937	9.33126	-0.998156	0.591663	-1.68703	0.0915968	0.999802
ENSCAFG00000004398	58.7516	0.440413	0.261088	1.68684	0.0916347	0.999802
ENSCAFG00000014197	3.25964	1.45793	0.864583	1.68628	0.0917426	0.999802
ENSCAFG00000020125	78.4738	-0.426762	0.253139	-1.68588	0.0918185	0.999802
ENSCAFG00000014095	56.2965	0.939525	0.557318	1.6858	0.0918349	0.999802
ENSCAFG00000000344	817.889	-0.21057	0.124913	-1.68574	0.0918466	0.999802
ENSCAFG00000028607	16328.1	0.49154	0.2916	1.68566	0.0918611	0.999802
ENSCAFG00000012979	9.03254	-0.918042	0.544691	-1.68544	0.0919046	0.999802
ENSCAFG00000012298	2541.25	0.405661	0.240699	1.68534	0.0919222	0.999802
ENSCAFG00000058104	2567.65	0.567271	0.336702	1.68479	0.0920299	0.999802
ENSCAFG00000011620	45.3117	0.379211	0.225108	1.68457	0.0920715	0.999802
ENSCAFG00000058483	957.21	0.337797	0.200668	1.68336	0.0923051	0.999802
ENSCAFG00000006462	172.09	0.331027	0.196715	1.68278	0.0924178	0.999802
ENSCAFG00000016688	11.3262	-0.812267	0.482702	-1.68275	0.0924236	0.999802
ENSCAFG00000013104	181.99	0.336693	0.200095	1.68267	0.0924395	0.999802
ENSCAFG00000050962	1334.66	0.294543	0.175061	1.68252	0.0924688	0.999802
ENSCAFG00000029477	542.359	0.339815	0.201971	1.68249	0.0924739	0.999802
ENSCAFG00000000765	226.799	0.386139	0.229513	1.68242	0.092487	0.999802
ENSCAFG00000002762	3.44957	-1.7226	1.02419	-1.68192	0.0925841	0.999802
ENSCAFG00000012088	757.967	-0.541803	0.32225	-1.68131	0.0927023	0.999802
ENSCAFG00000007624	761.896	-0.576648	0.343038	-1.681	0.0927626	0.999802
ENSCAFG00000053209	1.70927	3.23698	1.92681	1.67997	0.0929638	0.999802
ENSCAFG00000009370	31.9516	-0.735988	0.438134	-1.67982	0.0929919	0.999802
ENSCAFG00000024949	740.204	0.639696	0.380832	1.67973	0.0930091	0.999802
ENSCAFG00000016416	2320.22	-0.273742	0.162982	-1.67958	0.0930387	0.999802
ENSCAFG00000002278	3488.08	-0.52598	0.313361	-1.67851	0.093247	0.999802
ENSCAFG00000025299	31.7637	0.899016	0.535607	1.6785	0.0932492	0.999802
ENSCAFG00000008391	13.3068	1.45387	0.866331	1.6782	0.0933088	0.999802
ENSCAFG00000017353	1931.04	-0.492684	0.293719	-1.6774	0.0934636	0.999802
ENSCAFG00000019184	16.3435	-1.2306	0.733791	-1.67704	0.0935341	0.999802
ENSCAFG00000005362	1312.05	0.357063	0.212936	1.67686	0.0935698	0.999802
ENSCAFG00000003115	2.61705	2.13284	1.27208	1.67665	0.0936103	0.999802
ENSCAFG00000015056	1083.75	0.364594	0.217478	1.67647	0.0936471	0.999802
ENSCAFG00000055645	49.3094	-0.595518	0.355236	-1.6764	0.0936593	0.999802
ENSCAFG00000041265	7.3211	1.30825	0.78045	1.67627	0.0936847	0.999802
ENSCAFG00000011980	8.98256	-0.905689	0.540527	-1.67557	0.0938228	0.999802
ENSCAFG00000059129	13.2021	-0.707516	0.422254	-1.67557	0.0938229	0.999802
ENSCAFG00000006092	78.174	0.506446	0.302266	1.6755	0.0938369	0.999802
ENSCAFG00000045548	283.719	-0.34749	0.207453	-1.67503	0.093928	0.999802
ENSCAFG00000015865	282.839	0.453136	0.270539	1.67494	0.0939462	0.999802
ENSCAFG00000000283	406.664	-0.590185	0.352382	-1.67484	0.093965	0.999802
ENSCAFG00000049844	325.224	0.347157	0.207315	1.67454	0.0940246	0.999802
ENSCAFG00000000130	151.121	0.317997	0.189918	1.67439	0.0940546	0.999802
ENSCAFG00000000206	27.0448	-0.831495	0.496891	-1.67339	0.0942497	0.999802
ENSCAFG00000013810	607.092	0.4473	0.267345	1.67312	0.0943033	0.999802
ENSCAFG00000016117	523.277	0.413153	0.246969	1.67289	0.094348	0.999802
ENSCAFG00000053482	19.9282	-0.746691	0.446876	-1.67091	0.0947386	0.999802
ENSCAFG00000028683	425.32	0.487008	0.291642	1.66988	0.0949423	0.999802
ENSCAFG00000000838	258.635	0.28562	0.171103	1.66928	0.0950612	0.999802
ENSCAFG00000015194	34.6673	-0.730546	0.437648	-1.66925	0.0950669	0.999802
ENSCAFG00000000027	9.32537	0.766329	0.459228	1.66873	0.0951706	0.999802
ENSCAFG00000016239	275.105	0.267006	0.160095	1.6678	0.0953544	0.999802
ENSCAFG00000051827	13.9769	0.693525	0.415851	1.66773	0.0953703	0.999802
ENSCAFG00000054226	289.9	0.241985	0.145122	1.66746	0.0954232	0.999802
ENSCAFG00000005019	116.532	-0.483295	0.289893	-1.66715	0.0954851	0.999802
ENSCAFG00000008907	82.7093	-0.766962	0.460077	-1.66703	0.0955086	0.999802
ENSCAFG00000014837	6.50423	2.0061	1.20356	1.6668	0.0955534	0.999802
ENSCAFG00000017737	9.11814	-0.811841	0.487198	-1.66635	0.0956444	0.999802
ENSCAFG00000017101	8.81611	1.18043	0.709297	1.66422	0.0960678	0.999802
ENSCAFG00000001778	10417.3	0.398253	0.239331	1.66403	0.0961064	0.999802
ENSCAFG00000016315	15.9856	0.690626	0.415143	1.66359	0.0961952	0.999802
ENSCAFG00000031968	1.30386	3.61399	2.17247	1.66354	0.0962043	0.999802
ENSCAFG00000055965	219.599	-0.478744	0.287787	-1.66354	0.0962051	0.999802
ENSCAFG00000019611	26.0949	0.62446	0.375409	1.66341	0.09623	0.999802
ENSCAFG00000013179	29.7102	0.492346	0.296051	1.66304	0.0963035	0.999802
ENSCAFG00000019203	54.5365	0.538314	0.323708	1.66296	0.0963202	0.999802
ENSCAFG00000014890	3579.17	-1.04587	0.628998	-1.66276	0.0963611	0.999802
ENSCAFG00000012752	1028.54	-0.366274	0.220312	-1.66253	0.0964074	0.999802
ENSCAFG00000050948	30.6617	1.23346	0.742005	1.66234	0.0964451	0.999802
ENSCAFG00000011368	54.1617	0.476272	0.286557	1.66205	0.0965022	0.999802
ENSCAFG00000018154	4.66215	-1.4668	0.882608	-1.6619	0.0965335	0.999802
ENSCAFG00000004446	2908.29	0.515539	0.310269	1.66159	0.0965957	0.999802
ENSCAFG00000000874	3.27066	2.27646	1.37039	1.66118	0.0966763	0.999802
ENSCAFG00000031933	36.9716	-0.592155	0.35648	-1.66112	0.0966893	0.999802
ENSCAFG00000014220	10.2223	-0.720107	0.433591	-1.6608	0.0967542	0.999802
ENSCAFG00000000779	79.3606	0.348146	0.209658	1.66054	0.0968053	0.999802
ENSCAFG00000009840	70.8459	-0.346253	0.208524	-1.6605	0.0968146	0.999802
ENSCAFG00000013006	3037.65	-0.498009	0.299918	-1.66048	0.0968169	0.999802
ENSCAFG00000013411	1602.76	0.468528	0.282175	1.66042	0.0968305	0.999802
ENSCAFG00000006804	44.3757	-0.740421	0.446043	-1.65998	0.0969187	0.999802
ENSCAFG00000013980	3.6892	1.61781	0.974864	1.65952	0.0970111	0.999802
ENSCAFG00000001114	653.166	-0.298544	0.179936	-1.65917	0.0970814	0.999802
ENSCAFG00000032693	2372	0.374851	0.225938	1.65909	0.0970982	0.999802
ENSCAFG00000006098	704.833	0.312983	0.188662	1.65897	0.0971226	0.999802
ENSCAFG00000014478	751.558	-0.493105	0.297613	-1.65687	0.0975466	0.999802
ENSCAFG00000051823	3.99528	-1.04952	0.633486	-1.65673	0.0975741	0.999802
ENSCAFG00000005623	225.457	0.468935	0.283057	1.65668	0.0975838	0.999802
ENSCAFG00000017566	1529.48	-0.263598	0.15921	-1.65567	0.0977893	0.999802
ENSCAFG00000029379	591.16	0.471643	0.284892	1.65552	0.0978195	0.999802
ENSCAFG00000002848	88.8559	-0.351433	0.212299	-1.65537	0.0978498	0.999802
ENSCAFG00000029819	6.32806	-1.0957	0.661977	-1.65519	0.0978857	0.999802
ENSCAFG00000049483	4.45533	-1.31508	0.794728	-1.65475	0.0979747	0.999802
ENSCAFG00000005398	769.911	0.274305	0.165807	1.65436	0.0980541	0.999802
ENSCAFG00000001004	80.9843	0.367221	0.222029	1.65393	0.0981417	0.999802
ENSCAFG00000006076	373.218	0.345343	0.208868	1.65341	0.098248	0.999802
ENSCAFG00000012236	16.6365	1.18396	0.716082	1.65339	0.0982511	0.999802
ENSCAFG00000058554	313.457	0.284423	0.172063	1.65301	0.0983286	0.999802
ENSCAFG00000017516	11527.9	-0.248877	0.150602	-1.65255	0.0984234	0.999802
ENSCAFG00000003948	1112.33	-0.281151	0.170337	-1.65056	0.0988279	0.999802
ENSCAFG00000004713	39.3187	0.51032	0.309286	1.65	0.0989434	0.999802
ENSCAFG00000005006	537.742	0.265125	0.160698	1.64983	0.0989777	0.999802
ENSCAFG00000014181	2.1082	1.79079	1.08549	1.64975	0.0989947	0.999802
ENSCAFG00000031415	111.045	0.733508	0.444805	1.64906	0.0991358	0.999802
ENSCAFG00000010412	62.3124	-0.863998	0.524013	-1.64881	0.0991863	0.999802
ENSCAFG00000054982	86.2003	-0.819165	0.496882	-1.64861	0.0992274	0.999802
ENSCAFG00000005147	2129.23	0.283845	0.172173	1.6486	0.099229	0.999802
ENSCAFG00000018994	261.002	0.330551	0.200507	1.64858	0.0992341	0.999802
ENSCAFG00000004152	213.834	-0.296635	0.179985	-1.64811	0.09933	0.999802
ENSCAFG00000047466	9.53986	-1.32157	0.802083	-1.64768	0.0994194	0.999802
ENSCAFG00000018912	5.31127	1.1886	0.72138	1.64767	0.0994195	0.999802
ENSCAFG00000006458	4990.28	-0.301282	0.182923	-1.64705	0.0995485	0.999802
ENSCAFG00000051997	91.9679	0.388865	0.236123	1.64687	0.0995845	0.999802
ENSCAFG00000051929	1.77761	3.21744	1.95393	1.64665	0.0996294	0.999802
ENSCAFG00000017666	299.385	0.242211	0.147186	1.64561	0.0998436	0.999802
ENSCAFG00000002145	2.2099	3.26703	1.9858	1.6452	0.0999294	0.999802
ENSCAFG00000016522	593.611	0.503671	0.306211	1.64485	0.100001	0.999802
ENSCAFG00000013668	29.1331	0.519404	0.31582	1.64462	0.100048	0.999802
ENSCAFG00000011729	304.375	0.25543	0.155427	1.6434	0.1003	0.999802
ENSCAFG00000000094	300.353	0.621947	0.378452	1.6434	0.100301	0.999802
ENSCAFG00000000509	888.39	0.283032	0.172283	1.64283	0.100418	0.999802
ENSCAFG00000017300	400.765	0.399682	0.24329	1.64282	0.100421	0.999802
ENSCAFG00000011905	7.06279	1.26739	0.771503	1.64275	0.100434	0.999802
ENSCAFG00000045825	279.92	0.191423	0.116545	1.64248	0.100491	0.999802
ENSCAFG00000001570	319.744	0.368363	0.224291	1.64235	0.100518	0.999802
ENSCAFG00000017079	307.36	0.402332	0.245042	1.64189	0.100613	0.999802
ENSCAFG00000002549	15.4086	-0.919275	0.560272	-1.64077	0.100846	0.999802
ENSCAFG00000001942	293.08	0.640093	0.390119	1.64076	0.100846	0.999802
ENSCAFG00000005425	11.6001	0.793402	0.483674	1.64037	0.100929	0.999802
ENSCAFG00000057453	486.647	0.420052	0.256084	1.64029	0.100945	0.999802
ENSCAFG00000014163	301.767	0.35803	0.218296	1.64012	0.100981	0.999802
ENSCAFG00000003875	27.345	0.559414	0.341144	1.63982	0.101042	0.999802
ENSCAFG00000019528	634.003	0.308553	0.188183	1.63965	0.101078	0.999802
ENSCAFG00000011044	2074.89	0.196181	0.119701	1.63892	0.10123	0.999802
ENSCAFG00000000247	14.0552	0.813431	0.496327	1.6389	0.101234	0.999802
ENSCAFG00000005719	165.363	0.34204	0.208728	1.63869	0.101278	0.999802
ENSCAFG00000000244	51.5006	0.651471	0.397616	1.63844	0.101329	0.999802
ENSCAFG00000004755	1547.24	0.50726	0.309606	1.6384	0.101338	0.999802
ENSCAFG00000020394	447.955	0.319326	0.194905	1.63837	0.101345	0.999802
ENSCAFG00000003884	160.69	0.582139	0.355321	1.63835	0.101349	0.999802
ENSCAFG00000006523	1.71194	2.21201	1.35046	1.63797	0.101427	0.999802
ENSCAFG00000030307	2.37667	1.69834	1.03688	1.63793	0.101436	0.999802
ENSCAFG00000005688	4.31217	-0.951174	0.580962	-1.63724	0.10158	0.999802
ENSCAFG00000014880	21.9556	-0.75429	0.460753	-1.63708	0.101614	0.999802
ENSCAFG00000010803	502.758	-0.294721	0.180073	-1.63667	0.101699	0.999802
ENSCAFG00000017404	1345.94	-0.312901	0.191191	-1.63659	0.101716	0.999802
ENSCAFG00000017658	83.6171	0.445648	0.272345	1.63634	0.101769	0.999802
ENSCAFG00000015190	878.081	-0.658275	0.402449	-1.63567	0.101908	0.999802
ENSCAFG00000041046	27.9041	0.910748	0.556843	1.63556	0.101933	0.999802
ENSCAFG00000010370	75.8262	0.803584	0.491611	1.63459	0.102134	0.999802
ENSCAFG00000032626	155.75	0.560236	0.342777	1.6344	0.102174	0.999802
ENSCAFG00000013895	115.563	0.435951	0.266773	1.63417	0.102224	0.999802
ENSCAFG00000009774	130.324	0.353259	0.216183	1.63407	0.102243	0.999802
ENSCAFG00000058032	3058.53	-0.639268	0.391241	-1.63395	0.102269	0.999802
ENSCAFG00000016394	8.24755	-1.11429	0.682185	-1.63341	0.102384	0.999802
ENSCAFG00000055219	4.36518	-1.26033	0.771854	-1.63287	0.102497	0.999802
ENSCAFG00000017665	1877.71	0.382279	0.234141	1.63268	0.102535	0.999802
ENSCAFG00000003379	62.1114	0.454664	0.278562	1.63218	0.102641	0.999802
ENSCAFG00000006089	2673.71	-0.513708	0.314867	-1.63151	0.102783	0.999802
ENSCAFG00000053305	765.559	-0.340372	0.208624	-1.63151	0.102783	0.999802
ENSCAFG00000017366	7.98459	1.00452	0.615856	1.6311	0.10287	0.999802
ENSCAFG00000032020	53.5112	-0.571664	0.35052	-1.6309	0.102911	0.999802
ENSCAFG00000020334	11.5962	0.846314	0.518948	1.63083	0.102927	0.999802
ENSCAFG00000020300	36.7306	-0.714463	0.438114	-1.63077	0.102939	0.999802
ENSCAFG00000008614	124.634	0.297113	0.1822	1.6307	0.102954	0.999802
ENSCAFG00000045671	8804.53	0.492622	0.302098	1.63067	0.10296	0.999802
ENSCAFG00000018884	173.884	0.35685	0.21891	1.63012	0.103076	0.999802
ENSCAFG00000010879	1.47934	-3.73166	2.28983	-1.62967	0.103172	0.999802
ENSCAFG00000002432	4982.13	-0.397888	0.244177	-1.62951	0.103206	0.999802
ENSCAFG00000020240	1.31639	-2.83204	1.73809	-1.6294	0.103228	0.999802
ENSCAFG00000002387	3010.94	0.303122	0.186072	1.62905	0.103302	0.999802
ENSCAFG00000009467	508.353	0.350289	0.21511	1.62842	0.103436	0.999802
ENSCAFG00000005660	70.2084	1.42643	0.875958	1.62842	0.103436	0.999802
ENSCAFG00000019973	2607.81	0.264821	0.162753	1.62713	0.103709	0.999802
ENSCAFG00000016137	378.924	0.353082	0.217059	1.62666	0.103809	0.999802
ENSCAFG00000017369	23119.5	-0.938581	0.57815	-1.62342	0.104499	0.999802
ENSCAFG00000011796	4.48169	1.58375	0.975623	1.62333	0.10452	0.999802
ENSCAFG00000013085	606.782	0.357677	0.220468	1.62235	0.104728	0.999802
ENSCAFG00000010168	1514.55	-0.313697	0.193412	-1.62191	0.104822	0.999802
ENSCAFG00000019502	143.249	0.250671	0.154557	1.62187	0.104831	0.999802
ENSCAFG00000009616	104.986	0.399094	0.246127	1.6215	0.104911	0.999802
ENSCAFG00000031020	301.127	0.248608	0.153358	1.6211	0.104997	0.999802
ENSCAFG00000014230	722.62	0.287614	0.17748	1.62054	0.105116	0.999802
ENSCAFG00000019243	3.86678	-1.62674	1.00449	-1.61946	0.105348	0.999802
ENSCAFG00000007077	6.2067	1.45235	0.896879	1.61933	0.105375	0.999802
ENSCAFG00000023105	330.432	1.09113	0.674142	1.61855	0.105544	0.999802
ENSCAFG00000006704	194.473	0.461875	0.285604	1.61719	0.105838	0.999802
ENSCAFG00000043792	899.368	0.272385	0.168438	1.61712	0.105852	0.999802
ENSCAFG00000016955	393.704	-0.227271	0.140687	-1.61543	0.106217	0.999802
ENSCAFG00000014583	2.93701	1.50925	0.93455	1.61495	0.106322	0.999802
ENSCAFG00000017104	208.976	0.550847	0.341236	1.61427	0.106469	0.999802
ENSCAFG00000015876	1077.39	-0.410707	0.254425	-1.61426	0.106472	0.999802
ENSCAFG00000001204	30.7839	0.646418	0.400662	1.61337	0.106663	0.999802
ENSCAFG00000016326	498.695	0.24514	0.15195	1.6133	0.10668	0.999802
ENSCAFG00000013155	207.253	0.401172	0.248771	1.61262	0.106827	0.999802
ENSCAFG00000003139	227.669	0.393244	0.243894	1.61236	0.106884	0.999802
ENSCAFG00000041665	1204.01	0.401197	0.249044	1.61095	0.10719	0.999802
ENSCAFG00000018841	8.72187	-0.882941	0.548098	-1.61092	0.107198	0.999802
ENSCAFG00000007865	6064.76	-0.724232	0.449629	-1.61073	0.107239	0.999802
ENSCAFG00000017055	1288.22	0.390355	0.242411	1.6103	0.107333	0.999802
ENSCAFG00000019655	398.72	0.492904	0.306178	1.60986	0.107429	0.999802
ENSCAFG00000015357	323.325	-0.42444	0.263679	-1.60969	0.107466	0.999802
ENSCAFG00000009641	427.354	1.44392	0.897249	1.60927	0.107557	0.999802
ENSCAFG00000055271	6.403	1.84881	1.14891	1.60919	0.107575	0.999802
ENSCAFG00000012888	1176.94	0.481076	0.298993	1.60899	0.107619	0.999802
ENSCAFG00000032690	140.527	0.31246	0.194271	1.60837	0.107754	0.999802
ENSCAFG00000023125	2.05181	1.89677	1.1794	1.60825	0.10778	0.999802
ENSCAFG00000023831	22.5505	-0.670814	0.417192	-1.60792	0.107852	0.999802
ENSCAFG00000005533	615.011	0.452216	0.281367	1.60721	0.108008	0.999802
ENSCAFG00000013844	9.33211	1.50869	0.938771	1.60709	0.108035	0.999802
ENSCAFG00000017008	109.968	0.485542	0.302128	1.60707	0.108039	0.999802
ENSCAFG00000000009	2829.41	-0.242563	0.150958	-1.60683	0.108092	0.999802
ENSCAFG00000009516	918.02	0.459099	0.285731	1.60675	0.108108	0.999802
ENSCAFG00000005411	105.827	0.87444	0.544424	1.60617	0.108236	0.999802
ENSCAFG00000008186	840.404	0.364847	0.227243	1.60553	0.108376	0.999802
ENSCAFG00000016478	74.1545	0.409978	0.255361	1.60549	0.108387	0.999802
ENSCAFG00000056395	6.11891	1.31934	0.821805	1.60542	0.108402	0.999802
ENSCAFG00000010545	2682.87	0.357995	0.223085	1.60475	0.108549	0.999802
ENSCAFG00000012109	1000.86	0.345444	0.21528	1.60462	0.108577	0.999802
ENSCAFG00000057451	3217.28	0.614976	0.383335	1.60428	0.108653	0.999802
ENSCAFG00000012103	305.678	0.220896	0.137732	1.60382	0.108755	0.999802
ENSCAFG00000019193	188.609	0.347628	0.216824	1.60327	0.108874	0.999802
ENSCAFG00000051325	265.785	0.274094	0.170962	1.60325	0.10888	0.999802
ENSCAFG00000004587	433.935	0.494916	0.308782	1.6028	0.108979	0.999802
ENSCAFG00000012097	2467.57	0.381159	0.237856	1.60247	0.109051	0.999802
ENSCAFG00000019256	353.22	0.348671	0.217627	1.60215	0.109123	0.999802
ENSCAFG00000004236	1.08556	-2.54584	1.59107	-1.60008	0.109581	0.999802
ENSCAFG00000014879	915.516	0.45768	0.286086	1.5998	0.109643	0.999802
ENSCAFG00000045197	11.5266	-0.810459	0.506822	-1.5991	0.109798	0.999802
ENSCAFG00000019729	115.984	0.401592	0.251158	1.59897	0.109828	0.999802
ENSCAFG00000023381	259.463	0.452627	0.283085	1.59891	0.109841	0.999802
ENSCAFG00000014602	1.44479	-3.36547	2.10544	-1.59846	0.109941	0.999802
ENSCAFG00000011876	3.8847	-1.38082	0.864256	-1.5977	0.11011	0.999802
ENSCAFG00000005344	65.8026	0.34374	0.215277	1.59674	0.110325	0.999802
ENSCAFG00000016627	198.7	-0.373912	0.234322	-1.59572	0.110551	0.999802
ENSCAFG00000007475	1.8612	-2.10644	1.32067	-1.59498	0.110717	0.999802
ENSCAFG00000007441	4.31147	1.28309	0.804498	1.5949	0.110734	0.999802
ENSCAFG00000002541	21484.2	-0.49336	0.309357	-1.59479	0.11076	0.999802
ENSCAFG00000016500	28.5156	0.651737	0.408689	1.5947	0.110779	0.999802
ENSCAFG00000056572	10.7485	-1.14066	0.715648	-1.59388	0.110963	0.999802
ENSCAFG00000047970	311.376	0.289795	0.181869	1.59343	0.111064	0.999802
ENSCAFG00000004165	10.2831	1.19089	0.747558	1.59304	0.111152	0.999802
ENSCAFG00000006212	2.43618	-4.84475	3.04157	-1.59285	0.111195	0.999802
ENSCAFG00000052498	52.2221	0.532318	0.334368	1.59201	0.111382	0.999802
ENSCAFG00000024169	13.7073	0.836377	0.525757	1.59081	0.111653	0.999802
ENSCAFG00000056744	1223.44	0.328292	0.206383	1.59069	0.111679	0.999802
ENSCAFG00000003959	112.407	0.349118	0.219484	1.59063	0.111692	0.999802
ENSCAFG00000009431	30.4073	0.467751	0.294074	1.59059	0.111702	0.999802
ENSCAFG00000050147	10.5429	-1.26635	0.796203	-1.59049	0.111724	0.999802
ENSCAFG00000001428	1197.27	-0.321927	0.202585	-1.5891	0.112038	0.999802
ENSCAFG00000016827	410.906	0.332739	0.209412	1.58892	0.112077	0.999802
ENSCAFG00000014011	29.1068	0.904666	0.569634	1.58815	0.112252	0.999802
ENSCAFG00000011174	78.3752	0.32723	0.206048	1.58812	0.112258	0.999802
ENSCAFG00000016833	397.873	0.305866	0.192608	1.58802	0.112282	0.999802
ENSCAFG00000023628	631.91	0.453252	0.285584	1.58711	0.112489	0.999802
ENSCAFG00000012682	104.378	-0.43741	0.275609	-1.58707	0.112497	0.999802
ENSCAFG00000058979	147.451	0.403252	0.254122	1.58684	0.112548	0.999802
ENSCAFG00000024786	35.9143	-1.0515	0.662636	-1.58684	0.11255	0.999802
ENSCAFG00000013196	863.091	-0.327697	0.206556	-1.58649	0.112629	0.999802
ENSCAFG00000010667	92.5633	-0.594993	0.375229	-1.58568	0.112812	0.999802
ENSCAFG00000017372	3.06757	-2.0198	1.27379	-1.58566	0.112816	0.999802
ENSCAFG00000023748	43.8765	0.5622	0.354627	1.58533	0.112892	0.999802
ENSCAFG00000018922	136.122	-0.572448	0.361101	-1.58528	0.112902	0.999802
ENSCAFG00000052424	68.6099	0.382911	0.241687	1.58433	0.113119	0.999802
ENSCAFG00000053640	1.12335	3.01241	1.90154	1.58419	0.11315	0.999802
ENSCAFG00000013951	19.0143	0.740322	0.467322	1.58418	0.113153	0.999802
ENSCAFG00000006401	5.66172	1.29602	0.818484	1.58344	0.11332	0.999802
ENSCAFG00000019407	281.747	0.311701	0.196872	1.58327	0.11336	0.999802
ENSCAFG00000019809	30.1719	0.477965	0.30199	1.58272	0.113486	0.999802
ENSCAFG00000029826	8280.15	0.65153	0.411822	1.58207	0.113634	0.999802
ENSCAFG00000005861	1394.37	0.312146	0.19734	1.58176	0.113704	0.999802
ENSCAFG00000028758	19.9841	0.636707	0.402599	1.58149	0.113766	0.999802
ENSCAFG00000005097	873.921	0.376155	0.237864	1.58138	0.11379	0.999802
ENSCAFG00000011295	915.774	0.389594	0.246487	1.58059	0.113972	0.999802
ENSCAFG00000001007	45.2174	-0.436952	0.276468	-1.58048	0.113998	0.999802
ENSCAFG00000011098	206.047	0.709707	0.449122	1.58021	0.114059	0.999802
ENSCAFG00000004627	106.168	0.39589	0.250592	1.57981	0.114149	0.999802
ENSCAFG00000020220	425.512	0.772172	0.488906	1.57939	0.114248	0.999802
ENSCAFG00000051739	252.929	-0.211957	0.13421	-1.5793	0.114268	0.999802
ENSCAFG00000001965	1.30057	-2.83068	1.79293	-1.5788	0.114382	0.999802
ENSCAFG00000018810	185.621	-0.261781	0.165813	-1.57877	0.114388	0.999802
ENSCAFG00000019817	735.505	-0.263988	0.167218	-1.5787	0.114405	0.999802
ENSCAFG00000031492	870.058	0.610932	0.387009	1.5786	0.114428	0.999802
ENSCAFG00000017605	508.044	0.202912	0.128563	1.57831	0.114493	0.999802
ENSCAFG00000012191	141.921	0.397328	0.251751	1.57826	0.114506	0.999802
ENSCAFG00000050027	113.468	0.767115	0.486124	1.57802	0.114561	0.999802
ENSCAFG00000023267	152.266	0.244923	0.155221	1.5779	0.114588	0.999802
ENSCAFG00000032282	66.6291	0.47604	0.301728	1.57771	0.114632	0.999802
ENSCAFG00000012677	1628.94	0.611204	0.387426	1.5776	0.114657	0.999802
ENSCAFG00000014124	461.382	0.574503	0.364265	1.57716	0.11476	0.999802
ENSCAFG00000006146	444.63	0.169857	0.107711	1.57696	0.114805	0.999802
ENSCAFG00000012444	74.6057	0.402848	0.255486	1.57679	0.114844	0.999802
ENSCAFG00000015593	142.36	0.666539	0.422746	1.57669	0.114867	0.999802
ENSCAFG00000008399	470.451	0.219315	0.139102	1.57665	0.114877	0.999802
ENSCAFG00000001512	1.29895	-2.54828	1.61633	-1.57659	0.114891	0.999802
ENSCAFG00000054070	887.949	0.533835	0.338702	1.57612	0.114997	0.999802
ENSCAFG00000050078	2650.43	0.334673	0.212395	1.57571	0.115092	0.999802
ENSCAFG00000016539	1.72812	3.72325	2.36376	1.57514	0.115224	0.999802
ENSCAFG00000019862	436.135	0.451234	0.28651	1.57493	0.115272	0.999802
ENSCAFG00000013750	5.06889	1.05082	0.667302	1.57473	0.11532	0.999802
ENSCAFG00000000913	1749.27	0.492105	0.312663	1.57391	0.115507	0.999802
ENSCAFG00000015617	2.27286	1.67756	1.06691	1.57234	0.115871	0.999802
ENSCAFG00000017557	245277	0.622646	0.396017	1.57227	0.115888	0.999802
ENSCAFG00000028942	136.886	0.222778	0.141747	1.57167	0.116028	0.999802
ENSCAFG00000010493	10966.5	-0.414319	0.263676	-1.57132	0.116108	0.999802
ENSCAFG00000003816	508.622	0.494814	0.315021	1.57073	0.116245	0.999802
ENSCAFG00000023779	6.71638	-1.32044	0.840804	-1.57045	0.116309	0.999802
ENSCAFG00000016381	1123.94	0.272103	0.173274	1.57036	0.116331	0.999802
ENSCAFG00000016295	15.1817	0.554528	0.353475	1.56879	0.116698	0.999802
ENSCAFG00000016246	353.929	0.285085	0.181726	1.56876	0.116704	0.999802
ENSCAFG00000014960	1555.3	0.640119	0.408153	1.56833	0.116804	0.999802
ENSCAFG00000011433	469.317	0.470062	0.299771	1.56807	0.116864	0.999802
ENSCAFG00000000699	9.11971	-1.19715	0.763637	-1.56769	0.116953	0.999802
ENSCAFG00000006920	170.347	0.438637	0.279845	1.56743	0.117014	0.999802
ENSCAFG00000018588	19.9311	0.621487	0.396648	1.56685	0.11715	0.999802
ENSCAFG00000004874	114.368	0.400503	0.25566	1.56654	0.117221	0.999802
ENSCAFG00000000586	51.5813	0.563325	0.359721	1.566	0.117348	0.999802
ENSCAFG00000006476	247.185	0.428597	0.273717	1.56584	0.117387	0.999802
ENSCAFG00000056949	3889.16	-0.566038	0.36151	-1.56576	0.117404	0.999802
ENSCAFG00000051799	2937.96	0.310555	0.198396	1.56533	0.117506	0.999802
ENSCAFG00000006084	398.091	0.255688	0.163373	1.56506	0.11757	0.999802
ENSCAFG00000057458	12.3625	-1.08672	0.694438	-1.5649	0.117607	0.999802
ENSCAFG00000028614	176.004	-0.237192	0.151636	-1.56422	0.117767	0.999802
ENSCAFG00000051540	366.391	0.294397	0.188288	1.56355	0.117924	0.999802
ENSCAFG00000019548	1.26958	2.14185	1.36997	1.56343	0.117952	0.999802
ENSCAFG00000017416	1817.57	0.305875	0.19566	1.5633	0.117983	0.999802
ENSCAFG00000016594	70.5664	0.573681	0.367019	1.56308	0.118033	0.999802
ENSCAFG00000002592	331.775	0.357229	0.228579	1.56282	0.118095	0.999802
ENSCAFG00000001709	342.917	0.465478	0.297951	1.56226	0.118226	0.999802
ENSCAFG00000000021	240.352	0.304622	0.194998	1.56218	0.118246	0.999802
ENSCAFG00000014752	833.758	-0.569051	0.364301	-1.56204	0.11828	0.999802
ENSCAFG00000009243	7.91876	0.977215	0.625626	1.56198	0.118293	0.999802
ENSCAFG00000057183	54275.7	-0.352336	0.225572	-1.56197	0.118296	0.999802
ENSCAFG00000019431	26.1951	0.560452	0.35882	1.56193	0.118304	0.999802
ENSCAFG00000030181	1279.87	-0.177446	0.113704	-1.5606	0.118618	0.999802
ENSCAFG00000002649	1459.41	0.434579	0.278506	1.5604	0.118666	0.999802
ENSCAFG00000023777	28.7895	0.745253	0.477926	1.55935	0.118914	0.999802
ENSCAFG00000009122	1.53844	2.57994	1.65469	1.55916	0.118958	0.999802
ENSCAFG00000006979	3.72102	-1.3771	0.883458	-1.55876	0.119052	0.999802
ENSCAFG00000057662	563.237	0.247441	0.158782	1.55837	0.119147	0.999802
ENSCAFG00000015626	4.38676	1.12394	0.721338	1.55813	0.119202	0.999802
ENSCAFG00000007748	175.088	0.393159	0.25235	1.55799	0.119235	0.999802
ENSCAFG00000002842	21.6424	0.716887	0.460145	1.55796	0.119243	0.999802
ENSCAFG00000016612	189.59	0.255486	0.163991	1.55793	0.11925	0.999802
ENSCAFG00000052441	196.257	0.317224	0.20373	1.55708	0.119452	0.999802
ENSCAFG00000007134	65.431	0.55164	0.35436	1.55672	0.119536	0.999802
ENSCAFG00000016789	208.969	0.406375	0.26107	1.55657	0.119572	0.999802
ENSCAFG00000016094	326.14	0.310975	0.199831	1.55619	0.119662	0.999802
ENSCAFG00000031273	1352.76	0.668485	0.429597	1.55607	0.11969	0.999802
ENSCAFG00000029972	65.1124	-0.395974	0.254608	-1.55523	0.119892	0.999802
ENSCAFG00000000848	2170.7	0.452546	0.291036	1.55495	0.119958	0.999802
ENSCAFG00000059274	2.50587	-2.03141	1.30644	-1.55492	0.119966	0.999802
ENSCAFG00000032672	14.4086	0.849893	0.546638	1.55477	0.120002	0.999802
ENSCAFG00000005419	10921.2	0.350836	0.226057	1.55198	0.120668	0.999802
ENSCAFG00000005037	461.944	0.728205	0.469244	1.55187	0.120694	0.999802
ENSCAFG00000015964	1476.06	0.415944	0.268168	1.55106	0.120887	0.999802
ENSCAFG00000014265	4.76225	-1.33233	0.859046	-1.55094	0.120917	0.999802
ENSCAFG00000012269	376.652	0.296881	0.191439	1.55079	0.120953	0.999802
ENSCAFG00000011788	432.425	-0.369315	0.238157	-1.55072	0.120969	0.999802
ENSCAFG00000011809	13.4861	0.861932	0.555994	1.55026	0.12108	0.999802
ENSCAFG00000002526	904.699	0.503208	0.324677	1.54987	0.121172	0.999802
ENSCAFG00000001008	319.205	0.354952	0.229064	1.54957	0.121244	0.999802
ENSCAFG00000008334	1.63011	-1.86239	1.2019	-1.54954	0.121252	0.999802
ENSCAFG00000016872	10.1951	-0.648355	0.418649	-1.54868	0.121458	0.999802
ENSCAFG00000042598	15397.4	-0.387982	0.25056	-1.54846	0.121512	0.999802
ENSCAFG00000014025	1.17091	-2.93169	1.89382	-1.54803	0.121615	0.999802
ENSCAFG00000011689	3.79393	1.52971	0.98837	1.54771	0.121692	0.999802
ENSCAFG00000013405	494.631	0.43013	0.277955	1.54748	0.121747	0.999802
ENSCAFG00000053674	5.63233	1.57391	1.01748	1.54686	0.121896	0.999802
ENSCAFG00000016450	647.463	0.540766	0.349615	1.54675	0.121924	0.999802
ENSCAFG00000018281	2.10385	-1.71483	1.109	-1.54628	0.122036	0.999802
ENSCAFG00000016799	27.6682	-0.438454	0.283566	-1.54622	0.122052	0.999802
ENSCAFG00000011140	19.3293	-0.706225	0.456973	-1.54544	0.122239	0.999802
ENSCAFG00000055972	73.0482	0.537121	0.347571	1.54536	0.12226	0.999802
ENSCAFG00000019418	1727.41	0.350648	0.227063	1.54428	0.122521	0.999802
ENSCAFG00000030649	5.14215	1.05272	0.681733	1.54418	0.122544	0.999802
ENSCAFG00000019733	9.72154	-0.791982	0.513129	-1.54344	0.122725	0.999802
ENSCAFG00000013345	1554.93	0.183376	0.118817	1.54334	0.122748	0.999802
ENSCAFG00000012918	2800.96	0.58076	0.376436	1.54279	0.122883	0.999802
ENSCAFG00000053361	4.56504	-1.92673	1.24901	-1.5426	0.122928	0.999802
ENSCAFG00000031543	1091.27	0.509419	0.330277	1.5424	0.122976	0.999802
ENSCAFG00000005951	938.998	-0.413857	0.268392	-1.54199	0.123077	0.999802
ENSCAFG00000009564	1684.42	-0.268774	0.174347	-1.5416	0.12317	0.999802
ENSCAFG00000003980	281.848	0.344494	0.223487	1.54145	0.123208	0.999802
ENSCAFG00000012140	39.5616	0.519794	0.337229	1.54137	0.123227	0.999802
ENSCAFG00000014931	4.09534	1.11969	0.726718	1.54075	0.123378	0.999802
ENSCAFG00000032318	188.143	-0.397449	0.257992	-1.54055	0.123427	0.999802
ENSCAFG00000029256	204.621	-0.419958	0.272612	-1.54049	0.12344	0.999802
ENSCAFG00000025442	8.1348	1.09242	0.709723	1.53922	0.123751	0.999802
ENSCAFG00000055256	3.16535	1.85809	1.20743	1.53887	0.123835	0.999802
ENSCAFG00000011890	181.37	0.314382	0.204308	1.53877	0.12386	0.999802
ENSCAFG00000011037	5036.27	-0.205773	0.13375	-1.53849	0.123929	0.999802
ENSCAFG00000004221	734.323	-0.388769	0.252736	-1.53824	0.12399	0.999802
ENSCAFG00000014958	1.27841	2.98906	1.94348	1.53799	0.12405	0.999802
ENSCAFG00000009735	8.26297	0.727687	0.473191	1.53783	0.12409	0.999802
ENSCAFG00000002120	85.2182	0.66334	0.431483	1.53735	0.124207	0.999802
ENSCAFG00000025546	5.34574	1.21168	0.788309	1.53706	0.124278	0.999802
ENSCAFG00000045814	482.866	0.249922	0.162609	1.53695	0.124306	0.999802
ENSCAFG00000043339	2.65429	-1.63024	1.06114	-1.53631	0.124462	0.999802
ENSCAFG00000013907	19.6455	0.554811	0.36116	1.53619	0.124491	0.999802
ENSCAFG00000053894	993.493	0.287893	0.187437	1.53594	0.124552	0.999802
ENSCAFG00000007671	220.079	0.374393	0.243767	1.53586	0.124572	0.999802
ENSCAFG00000051662	143.388	0.433204	0.28229	1.53461	0.124881	0.999802
ENSCAFG00000015648	462.136	0.307745	0.200547	1.53453	0.1249	0.999802
ENSCAFG00000023403	1.23814	2.17239	1.41573	1.53447	0.124914	0.999802
ENSCAFG00000019621	3.9404	1.34017	0.873441	1.53436	0.124942	0.999802
ENSCAFG00000009858	38.0228	-0.708703	0.462245	-1.53318	0.125232	0.999802
ENSCAFG00000012437	143.935	0.262539	0.171249	1.53308	0.125256	0.999802
ENSCAFG00000010103	10.9566	0.805302	0.525471	1.53253	0.125391	0.999802
ENSCAFG00000017092	24.6352	0.820279	0.535409	1.53206	0.125507	0.999802
ENSCAFG00000046342	593.728	0.351532	0.229608	1.53101	0.125767	0.999802
ENSCAFG00000049364	12.8436	0.611109	0.399175	1.53093	0.125787	0.999802
ENSCAFG00000057390	58.4466	0.369827	0.241572	1.53091	0.125791	0.999802
ENSCAFG00000003949	35.2824	-0.43252	0.282524	-1.53091	0.125791	0.999802
ENSCAFG00000017524	2808.83	0.382329	0.249757	1.5308	0.125818	0.999802
ENSCAFG00000019984	1155.83	-0.210844	0.137787	-1.53022	0.125963	0.999802
ENSCAFG00000056817	7.11422	-1.05574	0.689999	-1.53006	0.126001	0.999802
ENSCAFG00000057055	1517.4	0.274564	0.179487	1.52971	0.126088	0.999802
ENSCAFG00000007987	2469.73	0.364354	0.238196	1.52964	0.126107	0.999802
ENSCAFG00000004990	505.802	-0.423104	0.276696	-1.52913	0.126232	0.999802
ENSCAFG00000008919	172.721	-0.363981	0.238063	-1.52893	0.126282	0.999802
ENSCAFG00000018641	9586.98	-0.480676	0.314461	-1.52857	0.126371	0.999802
ENSCAFG00000002612	814.416	-0.246386	0.161191	-1.52854	0.12638	0.999802
ENSCAFG00000011631	327.49	0.278808	0.182407	1.5285	0.12639	0.999802
ENSCAFG00000019496	444.723	0.508376	0.332613	1.52843	0.126406	0.999802
ENSCAFG00000008544	2.3948	-1.84545	1.20751	-1.52831	0.126435	0.999802
ENSCAFG00000010857	28.6772	0.482459	0.315735	1.52805	0.1265	0.999802
ENSCAFG00000016497	1608.01	-0.269626	0.176497	-1.52765	0.126598	0.999802
ENSCAFG00000028731	22.6601	0.765314	0.50157	1.52584	0.12705	0.999802
ENSCAFG00000011973	12.5314	-0.885605	0.580475	-1.52566	0.127096	0.999802
ENSCAFG00000017786	12.8225	-0.927665	0.608088	-1.52554	0.127124	0.999802
ENSCAFG00000015960	2751.49	0.509059	0.333708	1.52546	0.127144	0.999802
ENSCAFG00000016128	80.881	-0.374376	0.245504	-1.52493	0.127277	0.999802
ENSCAFG00000005752	150.193	0.423925	0.278001	1.5249	0.127283	0.999802
ENSCAFG00000015801	312.568	0.422853	0.277353	1.5246	0.127359	0.999802
ENSCAFG00000031803	11.2789	-0.630545	0.413745	-1.52399	0.12751	0.999802
ENSCAFG00000013888	43.1368	-0.421962	0.277054	-1.52303	0.127751	0.999802
ENSCAFG00000002000	194.132	0.27197	0.178577	1.52298	0.127763	0.999802
ENSCAFG00000001403	21.3498	-0.757435	0.497389	-1.52282	0.127803	0.999802
ENSCAFG00000030762	347.233	0.179205	0.11775	1.52191	0.128031	0.999802
ENSCAFG00000002830	1.28538	1.87293	1.23082	1.52169	0.128086	0.999802
ENSCAFG00000042169	1.82343	1.86225	1.22419	1.52122	0.128206	0.999802
ENSCAFG00000019312	16.2944	0.910441	0.598683	1.52074	0.128325	0.999802
ENSCAFG00000008742	8.11166	-0.821139	0.539969	-1.52072	0.128331	0.999802
ENSCAFG00000014660	2.39813	1.75121	1.15157	1.52071	0.128333	0.999802
ENSCAFG00000029287	69.239	0.633606	0.416924	1.51972	0.128582	0.999802
ENSCAFG00000014854	41.3146	-0.574148	0.377845	-1.51953	0.128629	0.999802
ENSCAFG00000057018	1.39565	2.7211	1.79103	1.51929	0.128688	0.999802
ENSCAFG00000023107	1566.37	-0.890069	0.585898	-1.51915	0.128724	0.999802
ENSCAFG00000009010	471.464	0.402997	0.2653	1.51902	0.128757	0.999802
ENSCAFG00000006392	2.62415	-1.45158	0.955688	-1.51889	0.128791	0.999802
ENSCAFG00000006381	15.635	1.23805	0.815113	1.51888	0.128794	0.999802
ENSCAFG00000001362	55.3176	-0.497463	0.327622	-1.5184	0.128912	0.999802
ENSCAFG00000007686	1.94118	2.11679	1.39411	1.51839	0.128917	0.999802
ENSCAFG00000014788	145.477	0.36561	0.240903	1.51766	0.129099	0.999802
ENSCAFG00000004929	397.971	-0.437623	0.28847	-1.51705	0.129255	0.999802
ENSCAFG00000014236	526.735	0.397142	0.261802	1.51695	0.129278	0.999802
ENSCAFG00000014033	506.863	0.338357	0.223105	1.51659	0.129371	0.999802
ENSCAFG00000011532	1085.51	-0.395843	0.261016	-1.51655	0.129381	0.999802
ENSCAFG00000004574	672.411	0.490736	0.323624	1.51638	0.129423	0.999802
ENSCAFG00000015048	101.705	0.717021	0.473002	1.51589	0.129546	0.999802
ENSCAFG00000000740	0.765528	2.79878	1.84633	1.51586	0.129554	0.999802
ENSCAFG00000052775	29.5038	0.67762	0.447019	1.51586	0.129554	0.999802
ENSCAFG00000018347	2.1238	-1.89867	1.25275	-1.5156	0.12962	0.999802
ENSCAFG00000012902	62.6109	0.50338	0.332171	1.51542	0.129665	0.999802
ENSCAFG00000000341	177.225	-0.260384	0.171826	-1.51539	0.129673	0.999802
ENSCAFG00000045745	2.12529	1.84792	1.2195	1.51531	0.129694	0.999802
ENSCAFG00000005535	237.981	-0.412737	0.272383	-1.51528	0.129701	0.999802
ENSCAFG00000019601	1.6704	2.34031	1.54452	1.51523	0.129714	0.999802
ENSCAFG00000001699	6970.45	0.196069	0.129409	1.51512	0.129742	0.999802
ENSCAFG00000008984	3.6903	-1.17832	0.777989	-1.51457	0.129881	0.999802
ENSCAFG00000007621	2.03014	1.83336	1.21061	1.51441	0.129922	0.999802
ENSCAFG00000001849	1.13723	-2.50113	1.65206	-1.51394	0.13004	0.999802
ENSCAFG00000020151	3398.33	-0.264598	0.174812	-1.51362	0.130122	0.999802
ENSCAFG00000010716	712.855	0.398298	0.263146	1.5136	0.130127	0.999802
ENSCAFG00000011943	1802.09	0.240513	0.158914	1.51348	0.130158	0.999802
ENSCAFG00000057315	18.8897	1.18216	0.781219	1.51323	0.130222	0.999802
ENSCAFG00000018197	1.28038	2.39557	1.58407	1.51229	0.13046	0.999802
ENSCAFG00000009838	462.013	0.43362	0.287118	1.51025	0.13098	0.999802
ENSCAFG00000011489	179.131	0.418237	0.276955	1.51012	0.131012	0.999802
ENSCAFG00000003619	7.55718	-0.978991	0.6484	-1.50986	0.13108	0.999802
ENSCAFG00000000008	259.95	0.331453	0.219551	1.50969	0.131124	0.999802
ENSCAFG00000010009	7.73612	-1.05084	0.696311	-1.50916	0.131258	0.999802
ENSCAFG00000014955	782.044	0.37291	0.247113	1.50907	0.131282	0.999802
ENSCAFG00000028705	6733.32	0.226278	0.14995	1.50903	0.131292	0.999802
ENSCAFG00000012641	79.3501	0.345533	0.228982	1.509	0.1313	0.999802
ENSCAFG00000019506	1096.18	0.359993	0.238642	1.50851	0.131425	0.999802
ENSCAFG00000016085	1384.73	-0.250058	0.165772	-1.50844	0.131442	0.999802
ENSCAFG00000010744	324.837	-0.288923	0.191673	-1.50737	0.131715	0.999802
ENSCAFG00000012628	5.25396	1.08851	0.722362	1.50687	0.131844	0.999802
ENSCAFG00000014343	262.528	0.661468	0.439365	1.50551	0.132193	0.999802
ENSCAFG00000042564	1.81235	1.93752	1.28736	1.50504	0.132314	0.999802
ENSCAFG00000003403	2481.49	0.358796	0.238438	1.50477	0.132382	0.999802
ENSCAFG00000019546	997.661	0.407287	0.270728	1.50441	0.132475	0.999802
ENSCAFG00000009149	293.401	0.420603	0.279587	1.50437	0.132486	0.999802
ENSCAFG00000000918	129.83	0.408264	0.271449	1.50402	0.132577	0.999802
ENSCAFG00000055936	162.596	0.742135	0.493689	1.50324	0.132776	0.999802
ENSCAFG00000005905	438.171	0.264319	0.175875	1.50288	0.132869	0.999802
ENSCAFG00000009349	432.533	0.357494	0.237888	1.50278	0.132895	0.999802
ENSCAFG00000006227	26.2465	-0.501122	0.333504	-1.5026	0.132943	0.999802
ENSCAFG00000012520	150.821	0.626511	0.417055	1.50223	0.133039	0.999802
ENSCAFG00000013491	12.4371	-0.90853	0.60482	-1.50215	0.133059	0.999802
ENSCAFG00000009069	1378.57	0.276317	0.183953	1.5021	0.13307	0.999802
ENSCAFG00000057630	3296.79	-0.268113	0.178549	-1.50162	0.133196	0.999802
ENSCAFG00000002803	24.5029	-0.715939	0.47696	-1.50104	0.133344	0.999802
ENSCAFG00000015362	1032.19	0.377403	0.251448	1.50092	0.133376	0.999802
ENSCAFG00000006874	590.74	0.392183	0.261346	1.50063	0.133452	0.999802
ENSCAFG00000004800	3.77944	1.33893	0.89237	1.50042	0.133507	0.999802
ENSCAFG00000011348	7.10434	0.850188	0.566648	1.50038	0.133515	0.999802
ENSCAFG00000016747	293.706	0.333404	0.222268	1.50001	0.133612	0.999802
ENSCAFG00000019111	188.002	0.247064	0.164759	1.49954	0.133733	0.999802
ENSCAFG00000008969	13.696	-0.734314	0.489757	-1.49934	0.133785	0.999802
ENSCAFG00000049822	448.624	0.340497	0.227107	1.49928	0.133801	0.999802
ENSCAFG00000002229	2.16296	-1.33536	0.890982	-1.49875	0.133939	0.999802
ENSCAFG00000002575	22.9941	0.592197	0.395184	1.49854	0.133994	0.999802
ENSCAFG00000028967	5.85547	-1.09118	0.728236	-1.49839	0.134031	0.999802
ENSCAFG00000018206	24.0842	0.632709	0.422459	1.49768	0.134216	0.999802
ENSCAFG00000019475	230.705	0.323528	0.216023	1.49765	0.134223	0.999802
ENSCAFG00000017002	260.802	0.325015	0.217131	1.49686	0.134429	0.999802
ENSCAFG00000012405	2400.88	0.214191	0.143101	1.49678	0.134451	0.999802
ENSCAFG00000012183	1773.54	0.373036	0.249308	1.49628	0.13458	0.999802
ENSCAFG00000001450	7.55183	0.738961	0.493948	1.49603	0.134646	0.999802
ENSCAFG00000019702	3181.59	0.46647	0.311878	1.49568	0.134736	0.999802
ENSCAFG00000057611	640.588	0.338739	0.226495	1.49557	0.134765	0.999802
ENSCAFG00000019648	1950.18	0.284749	0.190543	1.49441	0.135069	0.999802
ENSCAFG00000012043	149.881	0.29621	0.198305	1.49371	0.135252	0.999802
ENSCAFG00000001908	336.138	0.432907	0.289876	1.49342	0.135328	0.999802
ENSCAFG00000015872	1215.92	0.25109	0.168143	1.49331	0.135355	0.999802
ENSCAFG00000058233	3871.21	0.416192	0.278714	1.49326	0.135369	0.999802
ENSCAFG00000006334	11.9803	0.843291	0.564943	1.4927	0.135515	0.999802
ENSCAFG00000012986	0.754349	2.33275	1.56338	1.49212	0.135668	0.999802
ENSCAFG00000053988	303.271	0.203656	0.136488	1.49211	0.13567	0.999802
ENSCAFG00000012567	9970.24	0.436515	0.292553	1.49209	0.135676	0.999802
ENSCAFG00000010998	2441.5	0.259814	0.174184	1.49161	0.135802	0.999802
ENSCAFG00000057769	977.23	-0.414133	0.277676	-1.49143	0.13585	0.999802
ENSCAFG00000015695	804.762	-0.468261	0.314011	-1.49123	0.135902	0.999802
ENSCAFG00000015519	1595.96	0.275512	0.184784	1.491	0.135963	0.999802
ENSCAFG00000013864	852.892	0.328727	0.220494	1.49087	0.135996	0.999802
ENSCAFG00000016917	71.6447	-0.615975	0.41325	-1.49056	0.136076	0.999802
ENSCAFG00000001606	3.67163	1.3641	0.915163	1.49055	0.136079	0.999802
ENSCAFG00000015039	235.119	0.353641	0.237308	1.49022	0.136166	0.999802
ENSCAFG00000011828	562.93	-0.319344	0.214321	-1.49003	0.136216	0.999802
ENSCAFG00000054567	2590.34	-0.360836	0.242178	-1.48996	0.136234	0.999802
ENSCAFG00000052274	59.2612	0.534108	0.358524	1.48974	0.136292	0.999802
ENSCAFG00000010961	3142	-0.251273	0.168676	-1.48968	0.136309	0.999802
ENSCAFG00000008618	50.0446	0.485549	0.325943	1.48967	0.13631	0.999802
ENSCAFG00000028925	67.0286	0.33423	0.22441	1.48937	0.13639	0.999802
ENSCAFG00000009181	35.5502	-0.72837	0.489098	-1.48921	0.136432	0.999802
ENSCAFG00000000594	912.574	-0.704044	0.472796	-1.48911	0.136459	0.999802
ENSCAFG00000006474	197.494	0.313598	0.210676	1.48853	0.13661	0.999802
ENSCAFG00000019401	1731.92	0.385996	0.259339	1.48838	0.13665	0.999802
ENSCAFG00000016708	375.978	0.331464	0.22274	1.48812	0.136718	0.999802
ENSCAFG00000031956	53.1849	0.613493	0.412274	1.48807	0.136732	0.999802
ENSCAFG00000000116	366.965	0.293858	0.197549	1.48752	0.136878	0.999802
ENSCAFG00000057117	61.0145	-0.710492	0.477734	-1.48721	0.136959	0.999802
ENSCAFG00000015464	1.57106	2.68171	1.8033	1.48711	0.136986	0.999802
ENSCAFG00000015206	27.8564	1.03512	0.696178	1.48686	0.137053	0.999802
ENSCAFG00000019173	89.9204	0.55601	0.374034	1.48652	0.137141	0.999802
ENSCAFG00000003710	4820.66	-0.134225	0.0902977	-1.48648	0.137153	0.999802
ENSCAFG00000017306	298.185	0.260077	0.174965	1.48645	0.13716	0.999802
ENSCAFG00000010979	21.5721	0.727076	0.489165	1.48636	0.137184	0.999802
ENSCAFG00000004935	6.2817	0.922271	0.620687	1.48589	0.137309	0.999802
ENSCAFG00000004978	84.2812	0.564051	0.379662	1.48567	0.137368	0.999802
ENSCAFG00000015313	33.032	0.648256	0.436443	1.48532	0.13746	0.999802
ENSCAFG00000030104	382.082	0.592926	0.399258	1.48507	0.137526	0.999802
ENSCAFG00000031237	1.32777	-2.1194	1.42776	-1.48442	0.137696	0.999802
ENSCAFG00000010890	816.277	0.308888	0.208301	1.4829	0.138102	0.999802
ENSCAFG00000010566	17.7432	-0.915724	0.61753	-1.48288	0.138105	0.999802
ENSCAFG00000010040	219.978	0.268507	0.181128	1.48241	0.138231	0.999802
ENSCAFG00000002334	45.1083	0.346365	0.23367	1.48228	0.138266	0.999802
ENSCAFG00000030689	417.018	0.445197	0.300456	1.48174	0.138409	0.999802
ENSCAFG00000055632	356.84	0.222944	0.150478	1.48157	0.138454	0.999802
ENSCAFG00000029067	6.27076	4.56223	3.08146	1.48054	0.138729	0.999802
ENSCAFG00000015189	194.133	0.374888	0.253372	1.47959	0.138982	0.999802
ENSCAFG00000006450	81.4766	0.423004	0.285997	1.47905	0.139126	0.999802
ENSCAFG00000008935	23.7572	0.559218	0.37811	1.47898	0.139145	0.999802
ENSCAFG00000052806	11.8923	1.0943	0.740291	1.47821	0.139352	0.999802
ENSCAFG00000004217	626.686	-0.19347	0.130969	-1.47723	0.139615	0.999802
ENSCAFG00000041293	1717.76	0.279577	0.189284	1.47703	0.139668	0.999802
ENSCAFG00000000752	1655.03	-0.172747	0.116963	-1.47694	0.139693	0.999802
ENSCAFG00000006113	380.691	0.245293	0.166082	1.47694	0.139693	0.999802
ENSCAFG00000017645	260.155	-0.264822	0.17931	-1.4769	0.139703	0.999802
ENSCAFG00000005579	67.6366	-0.359689	0.243566	-1.47676	0.139739	0.999802
ENSCAFG00000059417	945.569	-0.388041	0.262817	-1.47647	0.139819	0.999802
ENSCAFG00000059367	0.719629	-2.89653	1.96196	-1.47635	0.139851	0.999802
ENSCAFG00000001669	14.5428	-0.596304	0.404018	-1.47594	0.139961	0.999802
ENSCAFG00000013112	755.644	0.444948	0.3015	1.47578	0.140003	0.999802
ENSCAFG00000031728	9.55552	-0.814155	0.551795	-1.47546	0.140088	0.999802
ENSCAFG00000011509	77.9302	0.397893	0.269712	1.47525	0.140145	0.999802
ENSCAFG00000013366	1003.28	0.343522	0.232881	1.4751	0.140187	0.999802
ENSCAFG00000052880	271.62	0.439768	0.29818	1.47484	0.140255	0.999802
ENSCAFG00000004678	26.1858	0.468901	0.317968	1.47468	0.140299	0.999802
ENSCAFG00000007895	3.12723	-1.48729	1.00859	-1.47462	0.140315	0.999802
ENSCAFG00000028599	83.0082	0.276286	0.187398	1.47432	0.140394	0.999802
ENSCAFG00000052899	236.897	0.224651	0.152383	1.47425	0.140414	0.999802
ENSCAFG00000030792	1054.99	-0.26921	0.182676	-1.4737	0.140563	0.999802
ENSCAFG00000000128	1.47376	2.13592	1.44953	1.47353	0.140609	0.999802
ENSCAFG00000018470	1.7467	-1.68491	1.14366	-1.47326	0.14068	0.999802
ENSCAFG00000023407	234.949	0.469964	0.319023	1.47313	0.140715	0.999802
ENSCAFG00000010064	33.8399	0.499536	0.339134	1.47297	0.140758	0.999802
ENSCAFG00000005393	94.4481	0.28234	0.191698	1.47284	0.140794	0.999802
ENSCAFG00000028613	4535.69	0.298505	0.202694	1.47268	0.140836	0.999802
ENSCAFG00000018440	8598.17	0.543134	0.368864	1.47245	0.1409	0.999802
ENSCAFG00000015026	109.367	0.598972	0.406874	1.47213	0.140985	0.999802
ENSCAFG00000020077	468.012	-0.246163	0.167414	-1.47039	0.141457	0.999802
ENSCAFG00000014161	2.14787	1.55625	1.05844	1.47033	0.141473	0.999802
ENSCAFG00000056398	335.854	-0.317298	0.215819	-1.47021	0.141506	0.999802
ENSCAFG00000029336	31.3224	0.772903	0.525716	1.47019	0.14151	0.999802
ENSCAFG00000018220	14.5621	0.571096	0.388613	1.46957	0.141677	0.999802
ENSCAFG00000012164	137.006	0.211413	0.144028	1.46786	0.142142	0.999802
ENSCAFG00000006022	9.43863	-0.806481	0.549442	-1.46782	0.142153	0.999802
ENSCAFG00000001559	8.81205	0.80697	0.549892	1.46751	0.142238	0.999802
ENSCAFG00000054519	10.3432	0.572559	0.390185	1.4674	0.142266	0.999802
ENSCAFG00000017573	145.722	0.276494	0.188429	1.46737	0.142276	0.999802
ENSCAFG00000015037	202.853	0.258709	0.176358	1.46696	0.142388	0.999802
ENSCAFG00000006657	90.1513	0.370255	0.252418	1.46683	0.142423	0.999802
ENSCAFG00000011740	2843.04	-0.286616	0.195488	-1.46616	0.142606	0.999802
ENSCAFG00000019395	1102.42	0.200645	0.136854	1.46612	0.142615	0.999802
ENSCAFG00000003248	161.962	-0.258226	0.176167	-1.4658	0.142702	0.999802
ENSCAFG00000005927	149.54	0.510091	0.348099	1.46536	0.142822	0.999802
ENSCAFG00000031460	48.9082	-0.432925	0.295446	-1.46533	0.142832	0.999802
ENSCAFG00000045428	7.84027	0.872899	0.595847	1.46497	0.142929	0.999802
ENSCAFG00000010177	1418.06	0.37368	0.255125	1.46469	0.143004	0.999802
ENSCAFG00000003216	4384.1	-0.25476	0.174013	-1.46403	0.143187	0.999802
ENSCAFG00000010180	199.089	0.348074	0.237831	1.46354	0.14332	0.999802
ENSCAFG00000031142	114.185	-0.30839	0.210806	-1.46291	0.143492	0.999802
ENSCAFG00000011835	232.481	0.472228	0.322874	1.46258	0.143583	0.999802
ENSCAFG00000009922	1206.37	-0.290038	0.198314	-1.46252	0.143598	0.999802
ENSCAFG00000002293	167.394	0.356224	0.243591	1.46238	0.143636	0.999802
ENSCAFG00000000880	0.876011	-3.05879	2.09168	-1.46236	0.143642	0.999802
ENSCAFG00000011191	1173.96	0.261315	0.178735	1.46203	0.143734	0.999802
ENSCAFG00000001956	1005.09	-0.298488	0.204174	-1.46193	0.14376	0.999802
ENSCAFG00000059366	14.6738	0.728571	0.498432	1.46173	0.143816	0.999802
ENSCAFG00000011638	329.835	-0.676799	0.463264	-1.46094	0.144033	0.999802
ENSCAFG00000056248	9141.33	-0.347795	0.238066	-1.46091	0.144039	0.999802
ENSCAFG00000006310	2.24945	1.68954	1.15657	1.46081	0.144067	0.999802
ENSCAFG00000000255	286.443	0.677693	0.463964	1.46066	0.144109	0.999802
ENSCAFG00000024066	208.834	0.293913	0.201223	1.46063	0.144117	0.999802
ENSCAFG00000014449	730.245	0.372643	0.255131	1.46059	0.144127	0.999802
ENSCAFG00000019704	439.844	0.257661	0.176443	1.46031	0.144205	0.999802
ENSCAFG00000015594	702.586	0.307127	0.210375	1.4599	0.144317	0.999802
ENSCAFG00000012878	2195.94	0.45796	0.313697	1.45988	0.144323	0.999802
ENSCAFG00000009534	40.3495	0.744216	0.509793	1.45984	0.144334	0.999802
ENSCAFG00000002978	320.521	-0.37725	0.258462	-1.4596	0.144401	0.999802
ENSCAFG00000030502	9.95864	-0.818144	0.560719	-1.4591	0.144538	0.999802
ENSCAFG00000001422	10.774	-1.43953	0.98699	-1.45851	0.144701	0.999802
ENSCAFG00000005776	3285.72	-0.249278	0.170929	-1.45837	0.144738	0.999802
ENSCAFG00000019654	85.2715	0.370984	0.254427	1.45811	0.144809	0.999802
ENSCAFG00000014405	119.76	-0.69054	0.473627	-1.45798	0.144845	0.999802
ENSCAFG00000001605	617.377	0.285005	0.195517	1.4577	0.144923	0.999802
ENSCAFG00000019426	4.56658	1.03634	0.711152	1.45727	0.145041	0.999802
ENSCAFG00000017904	618.255	0.323066	0.221838	1.45632	0.145305	0.999802
ENSCAFG00000015180	1967.87	-0.512304	0.351806	-1.45621	0.145334	0.999802
ENSCAFG00000018687	303.136	0.234212	0.160849	1.4561	0.145365	0.999802
ENSCAFG00000015973	49.9447	0.63264	0.434477	1.4561	0.145366	0.999802
ENSCAFG00000008157	504.269	0.220381	0.151422	1.45541	0.145555	0.999802
ENSCAFG00000029891	988.142	-0.540905	0.371653	-1.4554	0.145558	0.999802
ENSCAFG00000008456	5180.69	0.301846	0.207526	1.4545	0.145809	0.999802
ENSCAFG00000002214	133.725	-0.490583	0.337289	-1.45449	0.145811	0.999802
ENSCAFG00000048309	0.856945	2.38035	1.63671	1.45435	0.14585	0.999802
ENSCAFG00000049927	293.829	0.182908	0.12586	1.45326	0.14615	0.999802
ENSCAFG00000006678	338.344	-0.39718	0.273306	-1.45324	0.146157	0.999802
ENSCAFG00000029191	1458.89	0.271608	0.186926	1.45302	0.146217	0.999802
ENSCAFG00000019060	2404.59	-0.174986	0.120574	-1.45127	0.146705	0.999802
ENSCAFG00000020023	365.166	-0.638688	0.440283	-1.45063	0.146882	0.999802
ENSCAFG00000010804	1.4518	-1.60823	1.10874	-1.4505	0.14692	0.999802
ENSCAFG00000014736	3.55461	-1.37263	0.946399	-1.45037	0.146956	0.999802
ENSCAFG00000000060	61.0878	0.660679	0.455551	1.45028	0.146979	0.999802
ENSCAFG00000012815	725.428	0.46426	0.320295	1.44948	0.147204	0.999802
ENSCAFG00000011916	829.68	-0.277111	0.191186	-1.44943	0.147217	0.999802
ENSCAFG00000017047	31.9737	-0.64032	0.441904	-1.449	0.147337	0.999802
ENSCAFG00000008250	115.047	0.26547	0.183254	1.44865	0.147436	0.999802
ENSCAFG00000011061	264.359	0.34915	0.241083	1.44825	0.147546	0.999802
ENSCAFG00000001239	649.609	0.19039	0.131531	1.4475	0.147758	0.999802
ENSCAFG00000019406	183.162	0.316147	0.218474	1.44707	0.147877	0.999802
ENSCAFG00000017977	1025.44	0.33972	0.234786	1.44693	0.147915	0.999802
ENSCAFG00000001885	34.137	0.50138	0.346597	1.44658	0.148015	0.999802
ENSCAFG00000018544	3.68216	1.35612	0.93748	1.44656	0.148021	0.999802
ENSCAFG00000018545	557.47	0.280952	0.194277	1.44614	0.148137	0.999802
ENSCAFG00000006598	676.32	0.291733	0.201763	1.44592	0.148199	0.999802
ENSCAFG00000045584	30.7642	0.501594	0.346908	1.4459	0.148206	0.999802
ENSCAFG00000005924	552.371	0.51992	0.359708	1.44539	0.148347	0.999802
ENSCAFG00000046427	1.09312	-3.33526	2.30752	-1.44538	0.14835	0.999802
ENSCAFG00000052967	477.734	0.237894	0.164592	1.44536	0.148357	0.999802
ENSCAFG00000003304	411.274	0.335958	0.232443	1.44534	0.148363	0.999802
ENSCAFG00000010303	1.26685	-2.26611	1.56809	-1.44514	0.148419	0.999802
ENSCAFG00000011959	458.111	0.307808	0.213037	1.44486	0.148498	0.999802
ENSCAFG00000007553	123.583	0.8232	0.569754	1.44483	0.148505	0.999802
ENSCAFG00000012357	2.48885	1.56994	1.08669	1.4447	0.148542	0.999802
ENSCAFG00000012693	155.238	-0.34891	0.241573	-1.44433	0.148647	0.999802
ENSCAFG00000009345	65.2684	0.438196	0.303433	1.44413	0.148703	0.999802
ENSCAFG00000008475	513.934	0.23674	0.164096	1.44269	0.149107	0.999802
ENSCAFG00000012320	14.4827	-0.939588	0.651376	-1.44247	0.149171	0.999802
ENSCAFG00000029848	2062.61	0.376527	0.261035	1.44244	0.149178	0.999802
ENSCAFG00000000882	101.602	0.428629	0.29725	1.44198	0.149307	0.999802
ENSCAFG00000032511	134.757	0.376726	0.261278	1.44186	0.149342	0.999802
ENSCAFG00000014927	323.164	0.245578	0.170336	1.44173	0.14938	0.999802
ENSCAFG00000003613	378.98	0.312996	0.217154	1.44136	0.149484	0.999802
ENSCAFG00000009414	3.50367	1.23172	0.854876	1.44082	0.149636	0.999802
ENSCAFG00000002996	4.43462	1.114	0.773256	1.44066	0.149679	0.999802
ENSCAFG00000053230	1.94351	1.71959	1.19434	1.43978	0.14993	0.999802
ENSCAFG00000015351	3.17541	1.16487	0.809106	1.4397	0.149951	0.999802
ENSCAFG00000001537	32.428	-1.09567	0.761283	-1.43924	0.150082	0.999802
ENSCAFG00000005548	21.3569	0.613205	0.426102	1.43911	0.150121	0.999802
ENSCAFG00000001740	34.4911	0.617156	0.429002	1.43859	0.150268	0.999802
ENSCAFG00000019359	169.508	-0.472102	0.328239	-1.43829	0.150352	0.999802
ENSCAFG00000023194	19.3639	0.750889	0.52245	1.43725	0.150648	0.999802
ENSCAFG00000004402	1.96319	-1.47156	1.02395	-1.43714	0.150678	0.999802
ENSCAFG00000059384	1192.28	0.336888	0.234425	1.43708	0.150695	0.999802
ENSCAFG00000025131	77.7105	0.758898	0.528085	1.43707	0.150697	0.999802
ENSCAFG00000052952	46.1156	0.472495	0.328791	1.43707	0.150699	0.999802
ENSCAFG00000044891	2.23037	-1.09537	0.762303	-1.43692	0.15074	0.999802
ENSCAFG00000008037	580.885	-0.203463	0.141614	-1.43674	0.150793	0.999802
ENSCAFG00000004110	5.65986	-0.999464	0.695701	-1.43663	0.150824	0.999802
ENSCAFG00000058113	220.995	0.29607	0.206122	1.43638	0.150893	0.999802
ENSCAFG00000050613	2.17787	-4.37448	3.04552	-1.43636	0.150899	0.999802
ENSCAFG00000019636	4.5657	-0.972411	0.677067	-1.43621	0.150942	0.999802
ENSCAFG00000028707	3254.06	-0.373578	0.260147	-1.43602	0.150996	0.999802
ENSCAFG00000002904	1.29934	2.05462	1.43101	1.43579	0.151063	0.999802
ENSCAFG00000011216	296.181	0.270799	0.188712	1.43499	0.151291	0.999802
ENSCAFG00000020017	30.8051	0.475545	0.331416	1.43489	0.151319	0.999802
ENSCAFG00000054335	2964.21	-0.605278	0.421913	-1.4346	0.1514	0.999802
ENSCAFG00000013035	115.003	0.397926	0.277408	1.43444	0.151446	0.999802
ENSCAFG00000020143	86.4693	0.473403	0.330237	1.43352	0.151708	0.999802
ENSCAFG00000014873	720.651	-0.155002	0.108136	-1.4334	0.151744	0.999802
ENSCAFG00000002099	3309.65	-0.298776	0.208471	-1.43318	0.151806	0.999802
ENSCAFG00000024955	29328.9	0.347564	0.242573	1.43282	0.151909	0.999802
ENSCAFG00000000453	506.561	0.34874	0.243418	1.43268	0.15195	0.999802
ENSCAFG00000028940	498.627	-0.393262	0.27456	-1.43234	0.152047	0.999802
ENSCAFG00000014403	9.52076	0.939363	0.65588	1.43222	0.152082	0.999802
ENSCAFG00000055835	22.013	-0.641239	0.447787	-1.43202	0.152139	0.999802
ENSCAFG00000010695	2.95579	1.98559	1.38704	1.43153	0.152279	0.999802
ENSCAFG00000049941	3108.04	0.156193	0.109118	1.43141	0.152313	0.999802
ENSCAFG00000016811	5.66198	0.977106	0.682728	1.43118	0.152379	0.999802
ENSCAFG00000010160	433.621	0.542943	0.379389	1.4311	0.152402	0.999802
ENSCAFG00000010593	1909.52	0.236902	0.165548	1.43102	0.152425	0.999802
ENSCAFG00000057956	32.2783	0.595669	0.41638	1.43059	0.152548	0.999802
ENSCAFG00000020381	44.7553	0.520164	0.363664	1.43034	0.152619	0.999802
ENSCAFG00000012525	20.7167	-0.758979	0.530653	-1.43027	0.152639	0.999802
ENSCAFG00000047744	1775.15	-0.231224	0.161666	-1.43026	0.152643	0.999802
ENSCAFG00000032463	1194.93	0.32682	0.228506	1.43025	0.152645	0.999802
ENSCAFG00000014823	173.85	-0.616874	0.431369	-1.43004	0.152706	0.999802
ENSCAFG00000013391	2003.56	0.187562	0.13117	1.42992	0.152741	0.999802
ENSCAFG00000024660	16.5303	-1.87286	1.30978	-1.4299	0.152746	0.999802
ENSCAFG00000023160	2.15119	1.52992	1.06999	1.42984	0.152762	0.999802
ENSCAFG00000055370	14.2198	0.65571	0.45864	1.42968	0.152808	0.999802
ENSCAFG00000013342	3.13229	1.21372	0.849083	1.42945	0.152874	0.999802
ENSCAFG00000013412	1635.6	-0.170362	0.119273	-1.42834	0.153195	0.999802
ENSCAFG00000011917	116.992	0.365015	0.255562	1.42828	0.15321	0.999802
ENSCAFG00000002104	7.19904	-0.79323	0.555402	-1.42821	0.153232	0.999802
ENSCAFG00000052231	40.6961	0.932692	0.653084	1.42813	0.153253	0.999802
ENSCAFG00000010713	143.356	-0.244653	0.171332	-1.42795	0.153305	0.999802
ENSCAFG00000017433	663.397	-0.217649	0.152483	-1.42736	0.153476	0.999802
ENSCAFG00000007165	1.11113	-2.21827	1.5542	-1.42728	0.1535	0.999802
ENSCAFG00000015309	872.738	0.463545	0.324783	1.42725	0.153509	0.999802
ENSCAFG00000010955	5.32275	1.68222	1.17888	1.42697	0.15359	0.999802
ENSCAFG00000012455	29.1793	0.656132	0.459827	1.42691	0.153606	0.999802
ENSCAFG00000017561	289.359	-0.538361	0.37751	-1.42608	0.153844	0.999802
ENSCAFG00000030906	944.838	-0.229173	0.160739	-1.42575	0.153941	0.999802
ENSCAFG00000007539	1.50592	1.99739	1.40143	1.42525	0.154084	0.999802
ENSCAFG00000057652	3.37092	-1.11665	0.783744	-1.42477	0.154224	0.999802
ENSCAFG00000051664	42.1419	-0.860107	0.603783	-1.42453	0.154293	0.999802
ENSCAFG00000002049	45.5677	-0.443627	0.311474	-1.42428	0.154365	0.999802
ENSCAFG00000007939	0.630028	-2.83594	1.99119	-1.42424	0.154376	0.999802
ENSCAFG00000007563	294.482	0.452451	0.317705	1.42412	0.154411	0.999802
ENSCAFG00000017249	151.743	0.408969	0.287226	1.42386	0.154488	0.999802
ENSCAFG00000055109	425.102	0.166164	0.116705	1.42379	0.154506	0.999802
ENSCAFG00000055534	1507.78	0.383214	0.269165	1.42372	0.154529	0.999802
ENSCAFG00000008457	100.213	0.329959	0.231788	1.42354	0.154579	0.999802
ENSCAFG00000018059	321.311	0.629962	0.442737	1.42288	0.154771	0.999802
ENSCAFG00000007966	1.09618	-2.81731	1.98015	-1.42277	0.154802	0.999802
ENSCAFG00000012101	485.043	0.298456	0.20978	1.42271	0.15482	0.999802
ENSCAFG00000000430	3.96606	0.965322	0.678555	1.42261	0.154848	0.999802
ENSCAFG00000041746	2.09591	-1.68939	1.18759	-1.42254	0.154869	0.999802
ENSCAFG00000015333	2.78692	-1.33684	0.940086	-1.42204	0.155013	0.999802
ENSCAFG00000009780	13.2018	-0.764788	0.537923	-1.42174	0.155102	0.999802
ENSCAFG00000013048	388.815	0.510668	0.359186	1.42173	0.155103	0.999802
ENSCAFG00000008378	39.8041	0.569696	0.400855	1.4212	0.155258	0.999802
ENSCAFG00000054942	4.70819	1.07586	0.757048	1.42112	0.155281	0.999802
ENSCAFG00000002017	819.233	0.372864	0.262492	1.42048	0.155469	0.999802
ENSCAFG00000052857	0.696028	-3.23393	2.27666	-1.42047	0.155471	0.999802
ENSCAFG00000010161	32.56	-0.759906	0.534969	-1.42047	0.155472	0.999802
ENSCAFG00000011287	124.994	0.468687	0.33	1.42026	0.155532	0.999802
ENSCAFG00000014071	447.201	-0.855243	0.602401	-1.41972	0.155688	0.999802
ENSCAFG00000058971	730.611	0.563481	0.396956	1.4195	0.155752	0.999802
ENSCAFG00000004793	615.576	-0.216896	0.15293	-1.41827	0.156112	0.999802
ENSCAFG00000005654	68.9994	0.356611	0.251527	1.41778	0.156254	0.999802
ENSCAFG00000057247	3.49614	1.9048	1.34351	1.41777	0.156256	0.999802
ENSCAFG00000046617	13.4049	-1.04176	0.734889	-1.41757	0.156317	0.999802
ENSCAFG00000011605	1.949	2.23975	1.58001	1.41755	0.156321	0.999802
ENSCAFG00000029053	122.999	-0.430069	0.303538	-1.41685	0.156526	0.999802
ENSCAFG00000042798	6.84833	1.26541	0.893219	1.41669	0.156575	0.999802
ENSCAFG00000030377	37.5758	0.497717	0.351396	1.4164	0.156658	0.999802
ENSCAFG00000032410	203.619	0.366389	0.258693	1.41631	0.156686	0.999802
ENSCAFG00000014968	4.53734	-1.2126	0.856336	-1.41604	0.156765	0.999802
ENSCAFG00000014476	1.05366	-2.35687	1.66523	-1.41534	0.156968	0.999802
ENSCAFG00000004887	21.1695	-0.668252	0.472504	-1.41428	0.15728	0.999802
ENSCAFG00000011067	229.958	0.311147	0.220035	1.41408	0.157339	0.999802
ENSCAFG00000015291	248.031	0.386273	0.27317	1.41404	0.157351	0.999802
ENSCAFG00000016281	298.876	0.441288	0.312102	1.41392	0.157385	0.999802
ENSCAFG00000055759	536.7	0.256056	0.181181	1.41327	0.157578	0.999802
ENSCAFG00000008567	37.4104	-0.712363	0.504103	-1.41313	0.157617	0.999802
ENSCAFG00000003043	6.36243	0.801332	0.567214	1.41275	0.157729	0.999802
ENSCAFG00000001974	83.9032	0.696836	0.493446	1.41218	0.157896	0.999802
ENSCAFG00000001604	4.34549	0.922177	0.653325	1.41151	0.158093	0.999802
ENSCAFG00000017072	31.983	0.608786	0.431332	1.41141	0.158124	0.999802
ENSCAFG00000012085	8.49974	-0.725347	0.514211	-1.4106	0.158362	0.999802
ENSCAFG00000013120	220.459	0.353932	0.250921	1.41053	0.158383	0.999802
ENSCAFG00000001176	538.586	0.478278	0.339132	1.4103	0.158452	0.999802
ENSCAFG00000010745	279.35	0.236869	0.167965	1.41023	0.158471	0.999802
ENSCAFG00000016759	930.404	0.197195	0.139853	1.41002	0.158534	0.999802
ENSCAFG00000006888	21.049	-0.632134	0.448778	-1.40857	0.158963	0.999802
ENSCAFG00000018728	65.4111	0.457794	0.325065	1.40831	0.159038	0.999802
ENSCAFG00000014432	210.611	0.762257	0.541354	1.40806	0.159115	0.999802
ENSCAFG00000049421	37.4997	0.676613	0.480532	1.40805	0.159116	0.999802
ENSCAFG00000004612	454.333	0.370601	0.263206	1.40803	0.159123	0.999802
ENSCAFG00000015035	3.25279	-1.54667	1.09849	-1.408	0.159132	0.999802
ENSCAFG00000020123	61.2289	0.516891	0.367192	1.40769	0.159224	0.999802
ENSCAFG00000001540	298.821	0.431457	0.306602	1.40722	0.159361	0.999802
ENSCAFG00000058198	1289.69	0.351862	0.250066	1.40708	0.159405	0.999802
ENSCAFG00000009609	423.333	-0.387563	0.275475	-1.40689	0.15946	0.999802
ENSCAFG00000010286	2.95969	2.07992	1.47839	1.40688	0.159464	0.999802
ENSCAFG00000024487	2528.55	0.518717	0.368703	1.40687	0.159466	0.999802
ENSCAFG00000019429	435.715	-0.259275	0.184294	-1.40686	0.15947	0.999802
ENSCAFG00000000873	0.323135	-4.3496	3.09207	-1.40669	0.159518	0.999802
ENSCAFG00000032343	50.1413	-0.360821	0.256508	-1.40667	0.159527	0.999802
ENSCAFG00000012903	360.355	-0.518251	0.368446	-1.40658	0.159551	0.999802
ENSCAFG00000004096	15.5121	0.540752	0.384464	1.40651	0.159573	0.999802
ENSCAFG00000019269	73.7313	0.419731	0.298439	1.40642	0.1596	0.999802
ENSCAFG00000016528	1.31217	-2.54686	1.81091	-1.40639	0.159608	0.999802
ENSCAFG00000042028	1.36682	-3.23031	2.29691	-1.40637	0.159614	0.999802
ENSCAFG00000059421	547.689	-0.463741	0.329757	-1.40631	0.159632	0.999802
ENSCAFG00000024335	305.111	-0.28533	0.20292	-1.40612	0.159687	0.999802
ENSCAFG00000011399	52.7385	-0.346566	0.246666	-1.405	0.160021	0.999802
ENSCAFG00000049474	175.33	-0.629908	0.448368	-1.40489	0.160053	0.999802
ENSCAFG00000009293	841.426	-0.42533	0.302825	-1.40454	0.160158	0.999802
ENSCAFG00000018299	424.516	0.17788	0.126652	1.40448	0.160175	0.999802
ENSCAFG00000001736	1440.12	0.3244	0.231033	1.40413	0.16028	0.999802
ENSCAFG00000053108	9.0371	1.46323	1.04213	1.40407	0.160298	0.999802
ENSCAFG00000004017	91.3139	-0.412042	0.29368	-1.40303	0.160608	0.999802
ENSCAFG00000023324	98941.2	0.862383	0.614834	1.40263	0.160728	0.999802
ENSCAFG00000006411	4070.15	0.361297	0.257666	1.40219	0.160858	0.999802
ENSCAFG00000028558	5.26444	1.0504	0.749212	1.402	0.160914	0.999802
ENSCAFG00000031753	812.432	0.654561	0.46699	1.40166	0.161017	0.999802
ENSCAFG00000051155	79.9342	0.332736	0.237472	1.40116	0.161166	0.999802
ENSCAFG00000011029	1232.49	0.354323	0.252889	1.4011	0.161184	0.999802
ENSCAFG00000004787	13.9646	0.588114	0.419777	1.40102	0.161209	0.999802
ENSCAFG00000014221	9.30605	0.857646	0.612208	1.40091	0.161242	0.999802
ENSCAFG00000017232	139.912	0.393678	0.281094	1.40052	0.161358	0.999802
ENSCAFG00000005435	97.3998	0.324412	0.231767	1.39974	0.161592	0.999802
ENSCAFG00000002250	13.9329	0.614204	0.438826	1.39965	0.161617	0.999802
ENSCAFG00000002439	618.408	-0.155149	0.110852	-1.39961	0.161631	0.999802
ENSCAFG00000019428	1246.96	-0.299333	0.213945	-1.39911	0.161779	0.999802
ENSCAFG00000007743	1.82704	-1.3275	0.948844	-1.39907	0.161793	0.999802
ENSCAFG00000051139	2.65998	1.2188	0.871168	1.39904	0.161802	0.999802
ENSCAFG00000016405	180.954	-0.366851	0.262291	-1.39864	0.16192	0.999802
ENSCAFG00000010201	114.74	0.243442	0.174071	1.39852	0.161956	0.999802
ENSCAFG00000032052	222.608	0.281584	0.201417	1.39802	0.162108	0.999802
ENSCAFG00000054198	312.762	-0.496508	0.355177	-1.39791	0.162139	0.999802
ENSCAFG00000005389	27.3111	0.590822	0.422772	1.3975	0.162265	0.999802
ENSCAFG00000000381	1247.85	-0.329347	0.23567	-1.39749	0.162267	0.999802
ENSCAFG00000030535	157.712	0.266096	0.190431	1.39734	0.162312	0.999802
ENSCAFG00000041734	924.38	0.334525	0.239449	1.39706	0.162395	0.999802
ENSCAFG00000017476	297.135	0.695825	0.498113	1.39692	0.162437	0.999802
ENSCAFG00000025332	1620.92	0.494874	0.35432	1.39669	0.162507	0.999802
ENSCAFG00000016189	6.06306	1.02258	0.732392	1.39622	0.162647	0.999802
ENSCAFG00000009435	89.1311	0.355718	0.254784	1.39616	0.162667	0.999802
ENSCAFG00000011521	96.1348	-0.30126	0.215835	-1.39578	0.162779	0.999802
ENSCAFG00000025410	21.9869	-0.846856	0.607122	-1.39487	0.163056	0.999802
ENSCAFG00000017118	892.059	0.403698	0.289493	1.3945	0.163168	0.999802
ENSCAFG00000029541	6.93587	-0.94632	0.678698	-1.39432	0.163222	0.999802
ENSCAFG00000009248	2599.83	-0.252998	0.181485	-1.39404	0.163304	0.999802
ENSCAFG00000052509	543.569	-0.452079	0.324367	-1.39372	0.163401	0.999802
ENSCAFG00000051032	52.8675	0.560715	0.402377	1.39351	0.163466	0.999802
ENSCAFG00000008468	558.261	0.25706	0.184481	1.39343	0.163491	0.999802
ENSCAFG00000011342	2.21766	-1.02922	0.738726	-1.39323	0.16355	0.999802
ENSCAFG00000042622	5.81278	-1.44719	1.03876	-1.39319	0.163562	0.999802
ENSCAFG00000004250	3160.64	-0.254785	0.182929	-1.3928	0.163679	0.999802
ENSCAFG00000029836	60.5767	0.54998	0.394887	1.39275	0.163695	0.999802
ENSCAFG00000009131	215.797	-0.336808	0.241903	-1.39232	0.163824	0.999802
ENSCAFG00000005346	185.642	0.302086	0.217001	1.39209	0.163895	0.999802
ENSCAFG00000047673	2211.82	0.246498	0.177093	1.39192	0.163947	0.999802
ENSCAFG00000013587	30.7532	-0.506625	0.363985	-1.39188	0.163957	0.999802
ENSCAFG00000054283	493.727	0.220385	0.15834	1.39185	0.163969	0.999802
ENSCAFG00000055170	528.205	0.834888	0.599992	1.3915	0.164074	0.999802
ENSCAFG00000016453	875.344	-0.310253	0.222997	-1.39129	0.164138	0.999802
ENSCAFG00000018434	308.098	0.469454	0.337513	1.39092	0.16425	0.999802
ENSCAFG00000008962	12.9934	0.73752	0.530272	1.39083	0.164276	0.999802
ENSCAFG00000018063	3649.73	0.459032	0.330056	1.39077	0.164295	0.999802
ENSCAFG00000012514	386.223	0.220113	0.158277	1.39068	0.164321	0.999802
ENSCAFG00000019388	486.23	0.310596	0.223353	1.39061	0.164345	0.999802
ENSCAFG00000023963	501.873	0.237318	0.170679	1.39043	0.164397	0.999802
ENSCAFG00000001995	214.045	0.299228	0.215206	1.39043	0.1644	0.999802
ENSCAFG00000006596	1.1027	-2.79216	2.0085	-1.39017	0.164476	0.999802
ENSCAFG00000003813	1.38455	-2.16869	1.56003	-1.39016	0.164481	0.999802
ENSCAFG00000005735	75.7939	-0.285434	0.205412	-1.38956	0.164662	0.999802
ENSCAFG00000012906	27.1112	-0.98854	0.711431	-1.38951	0.164678	0.999802
ENSCAFG00000008534	377.411	-0.538707	0.387715	-1.38944	0.164699	0.999802
ENSCAFG00000020362	73.1194	0.500564	0.360373	1.38902	0.164827	0.999802
ENSCAFG00000009904	48.6223	0.517084	0.372389	1.38856	0.164966	0.999802
ENSCAFG00000000940	174.062	0.22767	0.164026	1.38801	0.165134	0.999802
ENSCAFG00000009144	1.50645	-2.23309	1.60895	-1.38792	0.165161	0.999802
ENSCAFG00000005896	779.928	0.257519	0.185575	1.38768	0.165235	0.999802
ENSCAFG00000050172	34.5712	-0.537229	0.387247	-1.3873	0.165349	0.999802
ENSCAFG00000012206	12.7533	0.901419	0.649857	1.3871	0.16541	0.999802
ENSCAFG00000018629	2482.71	0.316739	0.228351	1.38707	0.16542	0.999802
ENSCAFG00000030215	5.29678	0.944609	0.681197	1.38669	0.165536	0.999802
ENSCAFG00000011660	35.7032	-0.469556	0.33868	-1.38643	0.165616	0.999802
ENSCAFG00000016503	4.10845	0.832762	0.600727	1.38626	0.165668	0.999802
ENSCAFG00000004790	4.77874	0.970657	0.700206	1.38624	0.165672	0.999802
ENSCAFG00000016584	3758.34	0.472816	0.34114	1.38599	0.16575	0.999802
ENSCAFG00000011451	2108.98	0.303185	0.218751	1.38598	0.165753	0.999802
ENSCAFG00000058747	56.921	0.496844	0.358511	1.38585	0.165792	0.999802
ENSCAFG00000011202	5152.72	-0.25459	0.183829	-1.38493	0.166074	0.999802
ENSCAFG00000031908	44.627	0.461001	0.332879	1.38489	0.166086	0.999802
ENSCAFG00000019455	703.687	0.286383	0.206813	1.38475	0.16613	0.999802
ENSCAFG00000015346	1984.76	0.245604	0.177377	1.38464	0.166162	0.999802
ENSCAFG00000009017	657.133	-0.367809	0.265688	-1.38437	0.166247	0.999802
ENSCAFG00000006762	2.13527	1.67006	1.20664	1.38406	0.16634	0.999802
ENSCAFG00000024923	11.131	-0.707992	0.511726	-1.38354	0.166501	0.999802
ENSCAFG00000003879	1.391	-1.96683	1.42216	-1.38298	0.16667	0.999802
ENSCAFG00000019368	115.014	0.343095	0.248103	1.38287	0.166704	0.999802
ENSCAFG00000024225	227.224	0.422489	0.305572	1.38262	0.166783	0.999802
ENSCAFG00000011334	4901.96	0.277749	0.20094	1.38225	0.166895	0.999802
ENSCAFG00000012135	1.94161	-1.88287	1.36322	-1.38119	0.167219	0.999802
ENSCAFG00000009035	516.33	-0.522329	0.378197	-1.3811	0.167247	0.999802
ENSCAFG00000058555	0.923276	2.59602	1.8806	1.38042	0.167457	0.999802
ENSCAFG00000031359	28.0668	0.892983	0.646925	1.38035	0.167478	0.999802
ENSCAFG00000028682	1128.81	0.307129	0.222561	1.37998	0.167594	0.999802
ENSCAFG00000052252	657.302	0.569174	0.412571	1.37958	0.167716	0.999802
ENSCAFG00000023069	240.429	-0.325309	0.235815	-1.37951	0.167738	0.999802
ENSCAFG00000013401	1498.23	-0.348316	0.252599	-1.37893	0.167916	0.999802
ENSCAFG00000018855	245.482	0.23732	0.172124	1.37877	0.167965	0.999802
ENSCAFG00000055464	9.30054	0.664728	0.482178	1.37859	0.16802	0.999802
ENSCAFG00000008000	1593.24	0.398667	0.289276	1.37815	0.168156	0.999802
ENSCAFG00000055943	765.937	0.349997	0.254151	1.37712	0.168474	0.999802
ENSCAFG00000002744	1796.05	0.235071	0.170744	1.37675	0.168591	0.999802
ENSCAFG00000032271	2.77889	1.86379	1.35402	1.37648	0.168673	0.999802
ENSCAFG00000009524	288.115	0.21266	0.154545	1.37604	0.16881	0.999802
ENSCAFG00000002565	273.185	-0.244045	0.177408	-1.37562	0.16894	0.999802
ENSCAFG00000056983	1.04139	2.77416	2.01676	1.37556	0.168959	0.999802
ENSCAFG00000028849	11.4452	0.580922	0.422319	1.37555	0.16896	0.999802
ENSCAFG00000031516	303.472	0.23623	0.171748	1.37545	0.168993	0.999802
ENSCAFG00000016851	723.897	0.218487	0.158896	1.37503	0.169122	0.999802
ENSCAFG00000000214	68.0166	-0.416708	0.303073	-1.37494	0.169149	0.999802
ENSCAFG00000058277	3.15251	1.24334	0.904589	1.37448	0.169293	0.999802
ENSCAFG00000029252	209.784	0.656687	0.477834	1.3743	0.169348	0.999802
ENSCAFG00000008028	99.8632	-0.432123	0.314485	-1.37407	0.169421	0.999802
ENSCAFG00000010228	5.47754	0.817296	0.594828	1.374	0.169441	0.999802
ENSCAFG00000019536	770.077	0.35891	0.261286	1.37363	0.169556	0.999802
ENSCAFG00000003477	2262.81	0.277119	0.201752	1.37356	0.169578	0.999802
ENSCAFG00000012985	541.586	0.173967	0.126758	1.37243	0.16993	0.999802
ENSCAFG00000001324	7817.25	0.223477	0.162867	1.37214	0.17002	0.999802
ENSCAFG00000007760	474.778	0.246921	0.180007	1.37173	0.170148	0.999802
ENSCAFG00000009708	30.4392	-0.393575	0.287026	-1.37121	0.170308	0.999802
ENSCAFG00000018351	6.50054	0.909336	0.663544	1.37042	0.170555	0.999802
ENSCAFG00000011507	972.654	-0.231328	0.168818	-1.37028	0.170599	0.999802
ENSCAFG00000010285	265.814	0.308407	0.225127	1.36992	0.170711	0.999802
ENSCAFG00000028782	82.1199	0.233615	0.170557	1.36972	0.170774	0.999802
ENSCAFG00000006086	80.1679	-0.393869	0.287572	-1.36964	0.1708	0.999802
ENSCAFG00000007929	501.448	0.291378	0.212798	1.36927	0.170914	0.999802
ENSCAFG00000019461	112.649	0.366929	0.268019	1.36904	0.170986	0.999802
ENSCAFG00000002788	749.565	0.289846	0.21172	1.36901	0.170998	0.999802
ENSCAFG00000013246	1.57269	-1.79045	1.30814	-1.36869	0.171095	0.999802
ENSCAFG00000019078	117.004	-0.654448	0.478392	-1.36802	0.171307	0.999802
ENSCAFG00000008549	918.174	0.226951	0.165905	1.36795	0.171327	0.999802
ENSCAFG00000017117	47.1218	0.367525	0.26871	1.36774	0.171394	0.999802
ENSCAFG00000053791	407.837	1.15873	0.84729	1.36757	0.171447	0.999802
ENSCAFG00000017525	795.795	-0.235338	0.172101	-1.36744	0.171488	0.999802
ENSCAFG00000031061	9749.11	0.321656	0.235265	1.36721	0.17156	0.999802
ENSCAFG00000024271	95.9501	0.384968	0.281751	1.36634	0.171832	0.999802
ENSCAFG00000008090	88.3578	0.38504	0.281839	1.36617	0.171886	0.999802
ENSCAFG00000050871	827.513	0.262764	0.192396	1.36575	0.172019	0.999802
ENSCAFG00000009374	76.2291	-0.249198	0.182465	-1.36573	0.172025	0.999802
ENSCAFG00000007551	32.6026	-0.687231	0.503251	-1.36558	0.17207	0.999802
ENSCAFG00000023629	1172.55	0.383342	0.280776	1.36529	0.172161	0.999802
ENSCAFG00000010267	915.024	-0.266946	0.195533	-1.36522	0.172183	0.999802
ENSCAFG00000006051	446.337	-0.721926	0.528862	-1.36506	0.172235	0.999802
ENSCAFG00000001442	1528.14	0.322718	0.236448	1.36486	0.172298	0.999802
ENSCAFG00000056277	120.384	-0.422012	0.309234	-1.3647	0.172348	0.999802
ENSCAFG00000013667	16.8152	-0.719234	0.527081	-1.36456	0.172392	0.999802
ENSCAFG00000002753	37.3297	-0.62529	0.458252	-1.36451	0.172407	0.999802
ENSCAFG00000013538	60.4026	-0.631552	0.462859	-1.36446	0.172423	0.999802
ENSCAFG00000032137	14.2583	-1.34404	0.985342	-1.36403	0.172558	0.999802
ENSCAFG00000000119	198.222	0.245275	0.179835	1.36389	0.172603	0.999802
ENSCAFG00000013854	182.71	0.332055	0.2435	1.36367	0.17267	0.999802
ENSCAFG00000008668	572.573	-0.443532	0.325254	-1.36365	0.172678	0.999802
ENSCAFG00000009302	532.126	0.274075	0.20099	1.36362	0.172687	0.999802
ENSCAFG00000001875	1049.18	0.356336	0.261319	1.3636	0.172692	0.999802
ENSCAFG00000028715	36.1833	0.444685	0.326142	1.36347	0.172734	0.999802
ENSCAFG00000011966	1937.62	0.359888	0.26402	1.36311	0.172849	0.999802
ENSCAFG00000001622	328.094	0.209283	0.153552	1.36295	0.172899	0.999802
ENSCAFG00000012579	112.236	0.611553	0.448903	1.36233	0.173095	0.999802
ENSCAFG00000007875	19678.3	0.395027	0.290016	1.36209	0.173171	0.999802
ENSCAFG00000044898	73.6631	0.464611	0.341196	1.36171	0.173289	0.999802
ENSCAFG00000054222	550.196	-0.285822	0.209903	-1.36169	0.173297	0.999802
ENSCAFG00000011673	12.7824	-0.62594	0.459768	-1.36143	0.173379	0.999802
ENSCAFG00000005061	13.6007	-0.721282	0.529912	-1.36114	0.173471	0.999802
ENSCAFG00000011462	8.44994	0.795509	0.584462	1.3611	0.173483	0.999802
ENSCAFG00000001798	975.324	-0.213474	0.156917	-1.36042	0.173697	0.999802
ENSCAFG00000000073	711.309	-0.418763	0.30795	-1.35984	0.17388	0.999802
ENSCAFG00000043189	167.69	0.522079	0.383988	1.35962	0.173949	0.999802
ENSCAFG00000050530	133.567	0.719432	0.529162	1.35957	0.173967	0.999802
ENSCAFG00000017012	139.451	0.243379	0.179022	1.35949	0.17399	0.999802
ENSCAFG00000057311	107.145	0.494673	0.363877	1.35945	0.174003	0.999802
ENSCAFG00000011786	349.467	-0.155731	0.114579	-1.35916	0.174097	0.999802
ENSCAFG00000003604	222.612	0.370655	0.272757	1.35892	0.174173	0.999802
ENSCAFG00000010602	4.63331	1.16242	0.855561	1.35866	0.174253	0.999802
ENSCAFG00000011795	216.96	-0.40287	0.296543	-1.35855	0.174288	0.999802
ENSCAFG00000016601	1468.02	-0.437215	0.321855	-1.35842	0.17433	0.999802
ENSCAFG00000032251	280.61	0.258521	0.190337	1.35823	0.17439	0.999802
ENSCAFG00000057257	32.577	-0.622947	0.458743	-1.35794	0.174482	0.999802
ENSCAFG00000030145	1022.69	-0.220442	0.162349	-1.35783	0.174519	0.999802
ENSCAFG00000014967	222.266	0.230979	0.170148	1.35751	0.174618	0.999802
ENSCAFG00000003941	7.82308	-0.786623	0.579538	-1.35733	0.174677	0.999802
ENSCAFG00000009671	386.713	-0.482345	0.355455	-1.35698	0.174787	0.999802
ENSCAFG00000010254	75.1147	0.389764	0.28725	1.35688	0.174819	0.999802
ENSCAFG00000019689	869.91	0.418619	0.308609	1.35647	0.174951	0.999802
ENSCAFG00000000941	587.642	0.317029	0.233748	1.35629	0.175008	0.999802
ENSCAFG00000005401	196.476	0.316758	0.233607	1.35594	0.175117	0.999802
ENSCAFG00000030141	852.829	-0.271525	0.200279	-1.35573	0.175185	0.999802
ENSCAFG00000058715	1008.84	0.433147	0.319536	1.35555	0.175242	0.999802
ENSCAFG00000004603	152.943	0.246737	0.182024	1.35552	0.175253	0.999802
ENSCAFG00000051505	176.531	0.395649	0.291898	1.35544	0.175279	0.999802
ENSCAFG00000000158	1084.23	-0.183373	0.135333	-1.35498	0.175425	0.999802
ENSCAFG00000006042	187.297	0.244225	0.180283	1.35467	0.175522	0.999802
ENSCAFG00000011974	665.499	-0.566957	0.418676	-1.35417	0.175684	0.999802
ENSCAFG00000004745	25209.9	0.311519	0.230045	1.35416	0.175684	0.999802
ENSCAFG00000003067	1794.99	-0.344667	0.254531	-1.35413	0.175696	0.999802
ENSCAFG00000013114	2.74505	1.63212	1.2053	1.35412	0.175697	0.999802
ENSCAFG00000018960	6.20389	0.70134	0.51806	1.35378	0.175806	0.999802
ENSCAFG00000010483	45.5727	0.482306	0.356277	1.35374	0.17582	0.999802
ENSCAFG00000009334	80.5292	0.576076	0.425547	1.35373	0.175822	0.999802
ENSCAFG00000010654	71.2167	0.341232	0.252091	1.35361	0.175862	0.999802
ENSCAFG00000057342	818.104	0.294451	0.217566	1.35339	0.175932	0.999802
ENSCAFG00000008740	572.687	0.199112	0.14713	1.35331	0.175956	0.999802
ENSCAFG00000057893	513.56	0.219332	0.162096	1.3531	0.176024	0.999802
ENSCAFG00000018724	54.0317	0.366624	0.27096	1.35306	0.176037	0.999802
ENSCAFG00000019064	5549.91	-0.255195	0.188608	-1.35304	0.176041	0.999802
ENSCAFG00000051698	542.137	0.28868	0.213414	1.35268	0.176159	0.999802
ENSCAFG00000007689	135.553	0.314684	0.232648	1.35262	0.176176	0.999802
ENSCAFG00000051772	3.28752	1.1186	0.827118	1.35241	0.176244	0.999802
ENSCAFG00000020102	26.5589	0.433357	0.320466	1.35227	0.176288	0.999802
ENSCAFG00000010942	674.15	-0.287687	0.212803	-1.35189	0.176411	0.999802
ENSCAFG00000054129	190.669	0.47189	0.349095	1.35175	0.176455	0.999802
ENSCAFG00000019829	56.5356	0.463729	0.343058	1.35175	0.176455	0.999802
ENSCAFG00000012174	2.00712	1.7973	1.33029	1.35106	0.176676	0.999802
ENSCAFG00000011285	33.9128	-0.303266	0.22447	-1.35103	0.176684	0.999802
ENSCAFG00000009994	222.488	0.43849	0.324578	1.35095	0.17671	0.999802
ENSCAFG00000013979	3604.8	0.400521	0.296555	1.35058	0.17683	0.999802
ENSCAFG00000031270	1822.01	0.32535	0.240933	1.35038	0.176895	0.999802
ENSCAFG00000012198	11.2572	-0.684476	0.506962	-1.35015	0.176967	0.999802
ENSCAFG00000008657	174.631	0.282753	0.209432	1.3501	0.176984	0.999802
ENSCAFG00000000239	3.94574	-1.07608	0.797136	-1.34994	0.177037	0.999802
ENSCAFG00000002916	43.5182	0.424754	0.314675	1.34982	0.177075	0.999802
ENSCAFG00000025213	887.059	-0.255145	0.189045	-1.34965	0.177128	0.999802
[truncated: 18,318 more rows]
