# Supplementary material for: Differential Gene Expression Associated with Idiopathic Epilepsy in Belgian Shepherd Dogs
Source: Genes (Basel). 2024 Nov 15;15(11):1474. doi: 10.3390/genes15111474 (PMC11593353; doi:10.3390/genes15111474)
Supplement: Supplementary file 1 [file genes-15-01474-s001.zip › TableS2.xlsx]

## Sheet: isACTG_Kallisto_DESeq
Ensembl Gene Dog10K_Boxer_Tasha	baseMean	log2FoldChange	lfcSE	stat	pvalue	padj	Ensembl Gene Name for those determined to be relevant loci
ENSCAFG00000057689	6.39591	18.8472	3.53466	5.33211	9.70805e-08	0.00167901	CLIC1
ENSCAFG00000030013	72.4509	3.51294	0.676749	5.1909	2.09277e-07	0.00180972	RHEX
ENSCAFG00000012112	591.963	6.44115	1.41255	4.55994	5.11676e-06	0.024061	ACE2
ENSCAFG00000000083	210.354	0.81429	0.179269	4.54228	5.56484e-06	0.024061	PIGN
ENSCAFG00000058658	23.3431	4.62419	1.06143	4.35658	1.32109e-05	0.0456965	SLC45A3
ENSCAFG00000050906	1550.47	-1.37309	0.330795	-4.15087	3.31219e-05	0.095474	EPDR1
ENSCAFG00000013414	1.54448	-3.01092	2.05817	-1.46291	0.143492	0.998034	ADAM23
ENSCAFG00000013485	374.075	0.0685201	0.3857	0.177652	0.858997	0.998034	KLF7
ENSCAFG00000002731	192.508	0.161283	0.320008	0.503998	0.614263	0.998034	RAPGEF5
ENSCAFG00000059406	142.303	3.53382	0.925268	3.81924	0.000133862	0.32768
ENSCAFG00000032734	23.587	3.54613	0.93603	3.78848	0.000151572	0.32768
ENSCAFG00000004143	496.298	5.06716	1.35734	3.73316	0.000189089	0.346132
ENSCAFG00000057899	79.2805	0.952066	0.258336	3.68538	0.000228358	0.346132
ENSCAFG00000011047	217.801	4.02996	1.0947	3.68133	0.00023202	0.346132
ENSCAFG00000011726	64.3458	4.19597	1.14836	3.6539	0.000258291	0.346132
ENSCAFG00000008294	524.016	0.575679	0.157633	3.65203	0.000260174	0.346132
ENSCAFG00000005937	108.012	1.35186	0.374703	3.60781	0.000308789	0.357347
ENSCAFG00000012896	369.251	-3.35518	0.930223	-3.60686	0.000309928	0.357347
ENSCAFG00000000448	179.678	1.08198	0.302823	3.57299	0.000352923	0.360108
ENSCAFG00000055936	105924	-1.75829	0.492211	-3.57222	0.000353966	0.360108
ENSCAFG00000024867	5236.51	0.963173	0.27494	3.50321	0.00045968	0.430239
ENSCAFG00000054640	18.0863	-3.5645	1.01965	-3.49579	0.000472653	0.430239
ENSCAFG00000003102	2739.65	-1.47999	0.427218	-3.46425	0.000531715	0.4598
ENSCAFG00000031506	210.805	0.550848	0.160224	3.43799	0.000586043	0.482648
ENSCAFG00000048907	85.7185	-0.690708	0.202046	-3.41857	0.000629502	0.494874
ENSCAFG00000015054	18947.6	6.06091	1.80969	3.34915	0.000810607	0.569811
ENSCAFG00000010407	29.1736	-1.71934	0.514094	-3.3444	0.000824617	0.569811
ENSCAFG00000057257	88.8772	-1.35208	0.405771	-3.33214	0.000861819	0.569811
ENSCAFG00000002050	519.566	0.638646	0.191675	3.33191	0.000862513	0.569811
ENSCAFG00000000290	43.8536	-1.0538	0.317094	-3.32331	0.000889558	0.569811
ENSCAFG00000010161	35.5382	-1.96893	0.600378	-3.27948	0.00103999	0.642382
ENSCAFG00000003029	2297.05	1.08381	0.332202	3.26252	0.00110428	0.658568
ENSCAFG00000010603	65.6165	1.32251	0.409357	3.23071	0.00123483	0.7063
ENSCAFG00000005384	85.219	-1.56678	0.487212	-3.21581	0.00130075	0.7063
ENSCAFG00000018361	4.22158	-4.44897	1.38404	-3.21448	0.00130683	0.7063
ENSCAFG00000013401	1762.74	-0.816887	0.254978	-3.20375	0.00135651	0.710933
ENSCAFG00000006082	220.096	-0.875471	0.275159	-3.18169	0.0014642	0.734588
ENSCAFG00000050162	811.881	1.05646	0.333315	3.16956	0.00152671	0.734588
ENSCAFG00000000696	11.346	-2.29318	0.723604	-3.16911	0.00152907	0.734588
ENSCAFG00000011729	336.349	0.491465	0.155645	3.1576	0.00159075	0.743566
ENSCAFG00000012517	63.7124	1.88731	0.605422	3.11735	0.00182485	0.79338
ENSCAFG00000009614	71.9961	1.25074	0.401662	3.11392	0.0018462	0.79338
ENSCAFG00000029826	9832.37	1.36135	0.438754	3.10277	0.00191721	0.79338
ENSCAFG00000030603	187.751	0.458292	0.147771	3.10136	0.00192633	0.79338
ENSCAFG00000009629	74.6188	0.878049	0.283236	3.10006	0.0019348	0.79338
ENSCAFG00000012556	159.661	-1.54753	0.500118	-3.09433	0.00197255	0.79338
ENSCAFG00000005044	227.03	1.19155	0.386029	3.08669	0.00202398	0.795561
ENSCAFG00000032259	46.803	-1.74065	0.567557	-3.06692	0.00216277	0.831225
ENSCAFG00000025287	203.446	-1.65076	0.540331	-3.05509	0.00224992	0.845922
ENSCAFG00000031682	7.09098	4.17878	1.37534	3.03836	0.00237867	0.875299
ENSCAFG00000029076	281.581	0.727861	0.242936	2.9961	0.00273458	0.961028
ENSCAFG00000012436	4.61321	-3.61568	1.20865	-2.99151	0.00277602	0.961028
ENSCAFG00000003849	2100.59	0.546679	0.182759	2.99125	0.00277834	0.961028
ENSCAFG00000020143	97.9682	0.901932	0.302813	2.97851	0.0028965	0.982254
ENSCAFG00000050923	41.7293	1.93743	0.656056	2.95314	0.00314556	0.998034
ENSCAFG00000056572	18.9844	-1.69223	0.5805	-2.91513	0.00355541	0.998034
ENSCAFG00000002732	487.481	0.844578	0.290493	2.90739	0.00364455	0.998034
ENSCAFG00000050496	255.809	-0.969266	0.333743	-2.90423	0.00368155	0.998034
ENSCAFG00000019513	216.559	0.57658	0.198628	2.90281	0.00369829	0.998034
ENSCAFG00000058708	2.72704	-4.603	1.58662	-2.90115	0.00371799	0.998034
ENSCAFG00000003189	8.77862	-2.15347	0.743691	-2.89565	0.0037837	0.998034
ENSCAFG00000000502	1210.33	1.33297	0.460809	2.89267	0.00381986	0.998034
ENSCAFG00000052961	58.6348	1.49057	0.515829	2.88966	0.00385664	0.998034
ENSCAFG00000002390	24.7597	-1.74139	0.603595	-2.88503	0.00391376	0.998034
ENSCAFG00000019801	17.7157	1.43156	0.497002	2.88039	0.00397179	0.998034
ENSCAFG00000011252	1723.74	0.847392	0.294653	2.8759	0.0040288	0.998034
ENSCAFG00000052708	2.88358	-3.9293	1.36688	-2.87465	0.00404471	0.998034
ENSCAFG00000054356	3287.25	-0.430075	0.150266	-2.86208	0.00420868	0.998034
ENSCAFG00000003758	10.8362	1.60704	0.561589	2.86159	0.00421523	0.998034
ENSCAFG00000004905	43.2763	1.93282	0.677357	2.85347	0.00432444	0.998034
ENSCAFG00000001502	48.36	1.74988	0.613789	2.85094	0.00435904	0.998034
ENSCAFG00000000282	3741.07	0.445383	0.156271	2.85008	0.00437084	0.998034
ENSCAFG00000009713	307.807	-1.00635	0.353807	-2.84436	0.00445004	0.998034
ENSCAFG00000013723	50.2001	-1.21338	0.427337	-2.8394	0.00451981	0.998034
ENSCAFG00000009664	58.3297	1.95371	0.69109	2.827	0.0046986	0.998034
ENSCAFG00000005991	377.53	0.867137	0.307142	2.82325	0.00475399	0.998034
ENSCAFG00000019130	80.6859	0.998558	0.354036	2.8205	0.00479491	0.998034
ENSCAFG00000010546	73.4753	1.30961	0.464861	2.81721	0.00484435	0.998034
ENSCAFG00000009232	50.7188	1.02599	0.365332	2.80837	0.00497929	0.998034
ENSCAFG00000025113	1858.73	0.707617	0.25276	2.79956	0.00511717	0.998034
ENSCAFG00000032457	5.53694	-2.68398	0.959153	-2.79828	0.00513748	0.998034
ENSCAFG00000016521	14.7229	4.97667	1.77919	2.79715	0.0051556	0.998034
ENSCAFG00000019596	17.6384	1.5615	0.559584	2.79046	0.00526338	0.998034
ENSCAFG00000028879	56.0316	-1.18379	0.424709	-2.78731	0.00531477	0.998034
ENSCAFG00000001144	2.15307	-4.26537	1.53297	-2.78242	0.00539547	0.998034
ENSCAFG00000020307	346.614	0.767531	0.275859	2.78233	0.00539694	0.998034
ENSCAFG00000031210	175.142	-1.29651	0.466734	-2.77784	0.00547209	0.998034
ENSCAFG00000011950	81.1148	1.63709	0.589893	2.77523	0.00551628	0.998034
ENSCAFG00000007482	53.6094	-0.722001	0.260814	-2.76826	0.00563561	0.998034
ENSCAFG00000051664	104.588	-1.60137	0.58086	-2.75689	0.00583533	0.998034
ENSCAFG00000023568	237.862	-1.17811	0.427709	-2.75448	0.0058786	0.998034
ENSCAFG00000008265	1357.97	0.776567	0.282091	2.75289	0.00590712	0.998034
ENSCAFG00000016501	53.3125	-1.2102	0.439682	-2.75245	0.00591503	0.998034
ENSCAFG00000028967	7.66372	-1.78112	0.64986	-2.74077	0.00612953	0.998034
ENSCAFG00000059402	56.5457	0.993488	0.363257	2.73494	0.00623908	0.998034
ENSCAFG00000014011	33.0838	1.64513	0.602746	2.72939	0.00634519	0.998034
ENSCAFG00000054365	14.0866	1.739	0.637144	2.72937	0.00634551	0.998034
ENSCAFG00000011512	99.6433	0.944977	0.346364	2.72828	0.00636664	0.998034
ENSCAFG00000013396	40.8169	2.36482	0.867732	2.72529	0.00642453	0.998034
ENSCAFG00000005948	1510.98	0.582921	0.213948	2.7246	0.00643802	0.998034
ENSCAFG00000012657	365.5	1.13846	0.418793	2.71844	0.00655899	0.998034
ENSCAFG00000018928	419.675	0.432314	0.159332	2.71329	0.00666185	0.998034
ENSCAFG00000052469	12.5256	1.30229	0.481033	2.70727	0.0067838	0.998034
ENSCAFG00000020071	133.464	0.592904	0.219784	2.69767	0.00698276	0.998034
ENSCAFG00000015190	1796.49	2.03553	0.755919	2.69278	0.00708581	0.998034
ENSCAFG00000024882	12.4927	2.55945	0.952324	2.68758	0.00719715	0.998034
ENSCAFG00000003006	267.876	0.546553	0.203511	2.68562	0.0072395	0.998034
ENSCAFG00000005036	38.8845	-0.816101	0.30402	-2.68437	0.00726668	0.998034
ENSCAFG00000000898	335.926	0.819631	0.305537	2.68259	0.00730539	0.998034
ENSCAFG00000004778	466.786	0.555421	0.207432	2.6776	0.00741512	0.998034
ENSCAFG00000008354	12.1167	-1.24281	0.464434	-2.67597	0.00745126	0.998034
ENSCAFG00000009782	107.313	-1.89973	0.710407	-2.67415	0.007492	0.998034
ENSCAFG00000018162	160.187	1.46512	0.548365	2.67179	0.00754483	0.998034
ENSCAFG00000023446	63.3283	-1.36327	0.510456	-2.67068	0.00756979	0.998034
ENSCAFG00000000905	126.965	0.73598	0.275694	2.66956	0.00759515	0.998034
ENSCAFG00000016497	1748.49	-0.510055	0.1911	-2.66905	0.00760659	0.998034
ENSCAFG00000019367	228.581	0.706761	0.265209	2.66492	0.00770071	0.998034
ENSCAFG00000024869	61.4471	1.38335	0.51961	2.66228	0.00776127	0.998034
ENSCAFG00000008051	33.9143	0.779085	0.293135	2.65777	0.00786587	0.998034
ENSCAFG00000013844	20.7367	1.29753	0.49079	2.64377	0.00819882	0.998034
ENSCAFG00000006212	4.44524	-4.20815	1.59226	-2.64287	0.00822057	0.998034
ENSCAFG00000003962	46.0935	-1.08954	0.412451	-2.64163	0.00825094	0.998034
ENSCAFG00000029376	114.562	2.9938	1.13386	2.64037	0.00828148	0.998034
ENSCAFG00000015693	99.3994	-1.73797	0.658591	-2.63891	0.00831719	0.998034
ENSCAFG00000052697	41.1297	1.6269	0.617177	2.63604	0.0083881	0.998034
ENSCAFG00000011059	7.16641	2.73221	1.03811	2.63191	0.0084906	0.998034
ENSCAFG00000019256	426.987	0.585113	0.222338	2.63164	0.00849745	0.998034
ENSCAFG00000018088	1.29515	4.0567	1.54559	2.62469	0.00867285	0.998034
ENSCAFG00000023158	147.099	0.623047	0.237733	2.62078	0.00877284	0.998034
ENSCAFG00000024786	42.3484	-1.98817	0.758633	-2.62073	0.00877424	0.998034
ENSCAFG00000051077	1335.89	0.283397	0.108164	2.62005	0.00879162	0.998034
ENSCAFG00000010822	15.8885	-2.30003	0.878017	-2.61957	0.00880402	0.998034
ENSCAFG00000014700	347.552	0.395527	0.151079	2.61802	0.00884411	0.998034
ENSCAFG00000013418	4954.88	0.895129	0.341999	2.61735	0.00886165	0.998034
ENSCAFG00000009687	745.652	-0.527978	0.201744	-2.61707	0.0088689	0.998034
ENSCAFG00000010902	8.37039	-3.50687	1.34054	-2.61601	0.00889628	0.998034
ENSCAFG00000002145	3.86868	4.41918	1.69011	2.61472	0.00892994	0.998034
ENSCAFG00000010487	9.62761	-2.24304	0.858591	-2.61247	0.00898913	0.998034
ENSCAFG00000017474	11.7884	-1.74195	0.667727	-2.60878	0.0090865	0.998034
ENSCAFG00000005872	8407.37	-0.319832	0.122753	-2.60549	0.00917429	0.998034
ENSCAFG00000000445	2070.48	0.710122	0.273086	2.60036	0.00931247	0.998034
ENSCAFG00000020408	4.84541	-3.02195	1.16622	-2.59124	0.0095632	0.998034
ENSCAFG00000001113	2657.92	0.437351	0.169505	2.58016	0.00987541	0.998034
ENSCAFG00000046843	7.77348	-3.61582	1.4041	-2.57519	0.0100186	0.998034
ENSCAFG00000051997	167.269	0.59933	0.233035	2.57184	0.0101159	0.998034
ENSCAFG00000012972	6.091	-3.27844	1.27687	-2.56755	0.0102419	0.998034
ENSCAFG00000058722	6.45118	-1.99208	0.776981	-2.56387	0.0103513	0.998034
ENSCAFG00000024700	55.3185	-1.38947	0.542219	-2.56256	0.0103904	0.998034
ENSCAFG00000007966	6.36887	-1.97966	0.773248	-2.56019	0.0104615	0.998034
ENSCAFG00000002978	349.909	-0.725229	0.283617	-2.55707	0.0105558	0.998034
ENSCAFG00000057490	56.8676	-0.932455	0.365645	-2.55016	0.0107672	0.998034
ENSCAFG00000007895	6.12827	-2.18366	0.856457	-2.54964	0.0107834	0.998034
ENSCAFG00000029881	22.7469	-1.30084	0.510376	-2.54879	0.0108097	0.998034
ENSCAFG00000013071	156.027	1.20703	0.474791	2.54223	0.0110147	0.998034
ENSCAFG00000007448	26.0304	-0.983819	0.388352	-2.53332	0.0112988	0.998034
ENSCAFG00000014490	2.32399	-3.61596	1.42875	-2.53085	0.0113786	0.998034
ENSCAFG00000044585	19.3491	4.33253	1.71257	2.52983	0.0114117	0.998034
ENSCAFG00000007060	567.284	1.17679	0.465695	2.52695	0.0115059	0.998034
ENSCAFG00000023831	29.7166	-1.19427	0.472978	-2.52501	0.0115695	0.998034
ENSCAFG00000015457	21.6529	-1.727	0.685344	-2.51991	0.0117385	0.998034
ENSCAFG00000019824	2.80096	2.12833	0.845439	2.51743	0.0118215	0.998034
ENSCAFG00000018016	5.54377	-2.245	0.894288	-2.51038	0.0120601	0.998034
ENSCAFG00000007760	774.848	0.355204	0.14152	2.50992	0.0120758	0.998034
ENSCAFG00000017137	100.091	-1.38506	0.552296	-2.50783	0.0121476	0.998034
ENSCAFG00000016596	110.191	1.12322	0.447926	2.50761	0.0121552	0.998034
ENSCAFG00000025335	3.71015	-2.81003	1.1211	-2.5065	0.0121931	0.998034
ENSCAFG00000004046	742.772	-0.427643	0.170671	-2.50566	0.0122222	0.998034
ENSCAFG00000009962	23.7525	-1.59242	0.637583	-2.49759	0.012504	0.998034
ENSCAFG00000011767	13.5612	-1.0597	0.42438	-2.49706	0.0125228	0.998034
ENSCAFG00000020052	107.73	0.643612	0.257769	2.49686	0.0125298	0.998034
ENSCAFG00000017544	35.6428	-1.726	0.691402	-2.49638	0.0125468	0.998034
ENSCAFG00000005223	4477.31	-0.390833	0.156575	-2.49615	0.012555	0.998034
ENSCAFG00000004827	22.5829	-1.29531	0.519362	-2.49405	0.0126296	0.998034
ENSCAFG00000007073	114.555	-0.658438	0.264094	-2.4932	0.0126599	0.998034
ENSCAFG00000011012	109.933	1.16013	0.466028	2.4894	0.0127959	0.998034
ENSCAFG00000003324	497.158	-1.27946	0.51419	-2.4883	0.0128355	0.998034
ENSCAFG00000000517	45.4719	-1.08617	0.436729	-2.48705	0.0128809	0.998034
ENSCAFG00000011519	6.13932	-2.38038	0.957208	-2.4868	0.0128899	0.998034
ENSCAFG00000007400	11.1069	1.12754	0.453544	2.48606	0.0129164	0.998034
ENSCAFG00000008324	95.6194	1.39737	0.562099	2.48599	0.0129193	0.998034
ENSCAFG00000013001	16.0953	-2.14712	0.864055	-2.48493	0.0129575	0.998034
ENSCAFG00000016416	2632.12	-0.467403	0.188105	-2.4848	0.0129625	0.998034
ENSCAFG00000007437	9.87739	-2.08193	0.838725	-2.48226	0.0130552	0.998034
ENSCAFG00000015759	5.25959	2.12154	0.855072	2.48113	0.0130968	0.998034
ENSCAFG00000032414	5200.6	0.420235	0.169443	2.48009	0.0131349	0.998034
ENSCAFG00000047672	2.58406	-4.09617	1.65189	-2.47969	0.0131496	0.998034
ENSCAFG00000013596	701.55	1.02769	0.414511	2.47929	0.0131644	0.998034
ENSCAFG00000000613	78.8769	-1.14918	0.46397	-2.47683	0.0132555	0.998034
ENSCAFG00000007906	39.04	-1.36679	0.551883	-2.4766	0.0132641	0.998034
ENSCAFG00000003621	864.065	0.716035	0.289295	2.4751	0.0133197	0.998034
ENSCAFG00000011179	165.635	-0.955871	0.386532	-2.47294	0.0134006	0.998034
ENSCAFG00000051540	519.149	0.423445	0.171397	2.47055	0.0134906	0.998034
ENSCAFG00000031933	52.386	-0.996554	0.404693	-2.46249	0.0137976	0.998034
ENSCAFG00000003677	1.83998	2.99151	1.21549	2.46116	0.0138487	0.998034
ENSCAFG00000006411	4193.34	0.609004	0.24758	2.45983	0.0139004	0.998034
ENSCAFG00000016394	9.88215	-1.98666	0.807913	-2.459	0.0139323	0.998034
ENSCAFG00000028833	139.347	0.526909	0.214656	2.45466	0.0141017	0.998034
ENSCAFG00000030155	82.2284	1.29109	0.52598	2.45463	0.0141029	0.998034
ENSCAFG00000012902	83.1671	-0.723399	0.294764	-2.45416	0.0141213	0.998034
ENSCAFG00000030300	823.886	0.975117	0.39777	2.45146	0.0142278	0.998034
ENSCAFG00000017337	714.967	0.618252	0.252226	2.45119	0.0142386	0.998034
ENSCAFG00000002123	656.285	0.613729	0.250387	2.45112	0.0142412	0.998034
ENSCAFG00000018916	255.538	1.19365	0.487013	2.45097	0.0142473	0.998034
ENSCAFG00000016820	27.2637	-1.13025	0.46219	-2.44542	0.0144685	0.998034
ENSCAFG00000017425	76.5603	-0.947536	0.38901	-2.43576	0.0148604	0.998034
ENSCAFG00000011540	10.4077	1.20583	0.495507	2.43353	0.0149525	0.998034
ENSCAFG00000000134	46.1224	0.947218	0.39043	2.42609	0.0152626	0.998034
ENSCAFG00000002002	157.391	-0.545911	0.22537	-2.42229	0.0154232	0.998034
ENSCAFG00000002278	4035.48	-0.896839	0.370539	-2.42036	0.0155049	0.998034
ENSCAFG00000004020	4.07667	-2.95434	1.22144	-2.41873	0.0155747	0.998034
ENSCAFG00000015592	456.161	0.695684	0.287728	2.41785	0.0156126	0.998034
ENSCAFG00000045966	82352	-2.06362	0.85392	-2.41664	0.0156645	0.998034
ENSCAFG00000000990	812.736	0.914589	0.378539	2.4161	0.0156876	0.998034
ENSCAFG00000008293	17.5242	0.838639	0.347299	2.41475	0.0157461	0.998034
ENSCAFG00000016531	79.9991	-0.82169	0.340708	-2.41171	0.0158777	0.998034
ENSCAFG00000001051	12.5243	-2.88904	1.1983	-2.41094	0.0159115	0.998034
ENSCAFG00000012927	19.2049	1.24055	0.514604	2.41068	0.0159227	0.998034
ENSCAFG00000031727	29.8329	2.01371	0.836494	2.40732	0.0160702	0.998034
ENSCAFG00000006420	1154.75	0.955236	0.396917	2.40664	0.0160999	0.998034
ENSCAFG00000014843	2.90945	-3.5294	1.467	-2.40585	0.0161347	0.998034
ENSCAFG00000006276	2.70432	3.16497	1.3168	2.40353	0.0162378	0.998034
ENSCAFG00000005369	753.73	0.310797	0.129455	2.4008	0.0163592	0.998034
ENSCAFG00000009918	26.2088	-0.802563	0.334312	-2.40064	0.0163663	0.998034
ENSCAFG00000014877	4.34957	3.09048	1.28901	2.39756	0.0165047	0.998034
ENSCAFG00000008693	265.699	1.03797	0.433504	2.39437	0.0166488	0.998034
ENSCAFG00000011006	1190.7	0.363752	0.151984	2.39335	0.0166951	0.998034
ENSCAFG00000018008	2.52501	-3.9323	1.64438	-2.39135	0.0167864	0.998034
ENSCAFG00000010352	1407.82	1.40254	0.58687	2.38987	0.0168543	0.998034
ENSCAFG00000000629	86.2575	0.596026	0.249679	2.38717	0.0169788	0.998034
ENSCAFG00000006566	10.1781	1.36855	0.573298	2.38715	0.0169795	0.998034
ENSCAFG00000016887	73.9419	-1.26296	0.529127	-2.38688	0.0169921	0.998034
ENSCAFG00000016799	42.7027	-0.646775	0.271133	-2.38545	0.0170581	0.998034
ENSCAFG00000032079	1.63552	3.22024	1.35083	2.38389	0.0171308	0.998034
ENSCAFG00000011108	34.4172	-1.07061	0.44998	-2.37923	0.0173487	0.998034
ENSCAFG00000023035	2895.26	0.850499	0.358752	2.37071	0.0177537	0.998034
ENSCAFG00000001000	190.821	0.760602	0.320856	2.37054	0.0177622	0.998034
ENSCAFG00000051928	300.565	-0.318701	0.134547	-2.3687	0.0178506	0.998034
ENSCAFG00000011715	985.723	-0.671631	0.284288	-2.3625	0.0181519	0.998034
ENSCAFG00000005712	493.071	0.713406	0.302337	2.35964	0.0182928	0.998034
ENSCAFG00000016746	33.2957	0.682314	0.289334	2.35822	0.0183626	0.998034
ENSCAFG00000030417	1461.59	0.785392	0.333062	2.35809	0.018369	0.998034
ENSCAFG00000055965	296.86	-0.741041	0.314527	-2.35605	0.0184706	0.998034
ENSCAFG00000010979	26.7704	1.29013	0.547637	2.35581	0.0184822	0.998034
ENSCAFG00000004587	553.057	0.530344	0.22542	2.35269	0.0186383	0.998034
ENSCAFG00000031193	4.13917	-2.68991	1.14492	-2.34943	0.0188021	0.998034
ENSCAFG00000019981	366.552	0.297544	0.126689	2.34862	0.0188429	0.998034
ENSCAFG00000052503	1.59226	-3.84038	1.63553	-2.34809	0.0188699	0.998034
ENSCAFG00000008468	648.744	0.386426	0.1648	2.34482	0.0190361	0.998034
ENSCAFG00000008523	166.643	1.20937	0.516281	2.34246	0.019157	0.998034
ENSCAFG00000001417	8.85359	1.29664	0.55412	2.34	0.0192836	0.998034
ENSCAFG00000004332	139.809	0.562916	0.240675	2.3389	0.0193405	0.998034
ENSCAFG00000032536	1295.74	0.3153	0.134828	2.33853	0.0193596	0.998034
ENSCAFG00000017913	3.23151	-2.80339	1.19898	-2.33814	0.0193798	0.998034
ENSCAFG00000046583	12.5194	-2.31986	0.992228	-2.33804	0.0193854	0.998034
ENSCAFG00000016772	1.9695	-3.48076	1.48927	-2.33722	0.0194278	0.998034
ENSCAFG00000018607	117.733	-1.15421	0.494446	-2.33436	0.0195771	0.998034
ENSCAFG00000000497	775.382	0.949643	0.406887	2.33392	0.0195998	0.998034
ENSCAFG00000010118	634.064	0.38066	0.163187	2.33266	0.0196659	0.998034
ENSCAFG00000004428	36.5311	1.30971	0.561772	2.33138	0.0197331	0.998034
ENSCAFG00000014837	7.32315	2.62999	1.12963	2.32818	0.0199026	0.998034
ENSCAFG00000018146	13.879	1.99217	0.856548	2.32581	0.0200287	0.998034
ENSCAFG00000056633	78.5064	0.778445	0.334745	2.32549	0.0200459	0.998034
ENSCAFG00000019837	3.10089	3.8909	1.67335	2.32522	0.0200604	0.998034
ENSCAFG00000008037	750.687	-0.369783	0.1591	-2.32422	0.0201136	0.998034
ENSCAFG00000056231	9.7579	1.05716	0.45491	2.3239	0.0201309	0.998034
ENSCAFG00000002797	599.609	0.575254	0.247889	2.32061	0.0203081	0.998034
ENSCAFG00000051131	30.7217	-1.42659	0.614928	-2.31994	0.0203444	0.998034
ENSCAFG00000004479	268.551	-0.446826	0.192716	-2.31857	0.0204181	0.998034
ENSCAFG00000013859	299.495	0.441044	0.190531	2.31482	0.0206229	0.998034
ENSCAFG00000016325	2.88757	-2.99364	1.29359	-2.3142	0.0206566	0.998034
ENSCAFG00000029143	3.23977	-4.65875	2.01445	-2.31267	0.020741	0.998034
ENSCAFG00000005927	136.96	-0.668785	0.289492	-2.3102	0.0208772	0.998034
ENSCAFG00000054615	94.4813	-0.736172	0.318736	-2.30966	0.0209068	0.998034
ENSCAFG00000052879	90.1677	-0.667016	0.288794	-2.30966	0.020907	0.998034
ENSCAFG00000019636	24.508	0.938666	0.40657	2.30874	0.0209579	0.998034
ENSCAFG00000007586	52.7298	-2.65507	1.15032	-2.30811	0.020993	0.998034
ENSCAFG00000029652	24.3691	-0.926696	0.401813	-2.30628	0.0210948	0.998034
ENSCAFG00000007406	164.808	1.5436	0.669357	2.30609	0.0211055	0.998034
ENSCAFG00000008764	2.05657	-3.40334	1.47731	-2.30375	0.0212369	0.998034
ENSCAFG00000011458	3504.98	0.453135	0.196733	2.30331	0.0212617	0.998034
ENSCAFG00000018762	133.441	-0.51287	0.222714	-2.30282	0.021289	0.998034
ENSCAFG00000007865	4255.67	-1.1596	0.50376	-2.3019	0.021341	0.998034
ENSCAFG00000017963	3.20822	2.87552	1.25302	2.29487	0.0217404	0.998034
ENSCAFG00000012947	231.623	0.463854	0.20224	2.29358	0.0218146	0.998034
ENSCAFG00000001778	11284.6	0.637134	0.277911	2.29258	0.021872	0.998034
ENSCAFG00000005105	2182.35	0.566107	0.246939	2.29249	0.0218772	0.998034
ENSCAFG00000017612	148.859	0.942871	0.412018	2.28842	0.0221131	0.998034
ENSCAFG00000048074	33.6914	1.9633	0.857962	2.28832	0.0221186	0.998034
ENSCAFG00000015104	649.852	0.318586	0.139279	2.28739	0.0221728	0.998034
ENSCAFG00000014202	344.573	0.316607	0.138465	2.28655	0.022222	0.998034
ENSCAFG00000004793	622.188	-0.343763	0.150365	-2.28619	0.0222433	0.998034
ENSCAFG00000058770	56.7528	-1.75955	0.770402	-2.28393	0.0223754	0.998034
ENSCAFG00000000554	226.527	0.437692	0.191664	2.28364	0.0223926	0.998034
ENSCAFG00000002709	9.48143	-2.68271	1.17539	-2.2824	0.0224656	0.998034
ENSCAFG00000042018	182.269	0.435829	0.191052	2.28121	0.0225361	0.998034
ENSCAFG00000020007	831.289	0.526095	0.231086	2.27662	0.0228091	0.998034
ENSCAFG00000011921	199.354	0.680182	0.299538	2.27077	0.0231609	0.998034
ENSCAFG00000009534	52.3755	1.17011	0.515756	2.26873	0.0232848	0.998034
ENSCAFG00000016010	39.3829	-1.09696	0.48353	-2.26866	0.0232892	0.998034
ENSCAFG00000004308	141.902	0.419262	0.184876	2.26779	0.0233418	0.998034
ENSCAFG00000029471	201.145	-1.01218	0.446637	-2.26623	0.0234375	0.998034
ENSCAFG00000002994	62.0571	-0.649019	0.286802	-2.26295	0.0236385	0.998034
ENSCAFG00000014152	2.1865	-3.5012	1.54942	-2.25969	0.0238408	0.998034
ENSCAFG00000000311	12.4739	1.02884	0.455336	2.25952	0.0238512	0.998034
ENSCAFG00000032690	195.087	0.39572	0.175183	2.2589	0.0238896	0.998034
ENSCAFG00000052392	662.643	0.677481	0.299934	2.25877	0.0238977	0.998034
ENSCAFG00000019866	157.71	-0.649445	0.28755	-2.25855	0.0239117	0.998034
ENSCAFG00000008481	903.14	0.326656	0.144871	2.25481	0.0241454	0.998034
ENSCAFG00000016502	44.8279	1.02212	0.453353	2.25457	0.0241604	0.998034
ENSCAFG00000032469	713.459	0.825189	0.366083	2.2541	0.0241898	0.998034
ENSCAFG00000014602	3.43831	-3.25739	1.44731	-2.25064	0.0244081	0.998034
ENSCAFG00000018869	22.4347	0.820737	0.364743	2.25018	0.0244378	0.998034
ENSCAFG00000028905	215.731	-0.684523	0.304323	-2.24933	0.0244914	0.998034
ENSCAFG00000003733	1179.55	0.318522	0.141665	2.24842	0.0245494	0.998034
ENSCAFG00000009819	4140.68	-0.361448	0.160808	-2.2477	0.024595	0.998034
ENSCAFG00000029230	968.708	-1.03594	0.461204	-2.24616	0.0246937	0.998034
ENSCAFG00000011874	14.7925	-1.84939	0.823559	-2.24561	0.0247292	0.998034
ENSCAFG00000020329	330.367	-0.472151	0.210354	-2.24456	0.0247965	0.998034
ENSCAFG00000032029	152.708	0.577848	0.257507	2.24401	0.0248317	0.998034
ENSCAFG00000041265	13.0992	1.67421	0.746237	2.24354	0.0248618	0.998034
ENSCAFG00000056878	1468.88	1.21574	0.542801	2.23975	0.025107	0.998034
ENSCAFG00000006421	17.7237	-1.41698	0.632964	-2.23865	0.0251787	0.998034
ENSCAFG00000029663	11.8935	0.976597	0.436267	2.23853	0.0251864	0.998034
ENSCAFG00000002212	571.057	0.266896	0.119292	2.23734	0.0252644	0.998034
ENSCAFG00000016129	3340.75	-0.403016	0.180171	-2.23685	0.0252962	0.998034
ENSCAFG00000018171	962.747	-1.65279	0.741212	-2.22985	0.0257574	0.998034
ENSCAFG00000017950	133.483	0.675402	0.302916	2.22967	0.0257694	0.998034
ENSCAFG00000012772	1203.74	0.95391	0.427912	2.22922	0.0257991	0.998034
ENSCAFG00000012751	5.09141	-1.96339	0.881791	-2.22659	0.0259746	0.998034
ENSCAFG00000012598	829.984	-0.895351	0.402184	-2.22622	0.0259992	0.998034
ENSCAFG00000013783	655.37	-0.754687	0.339081	-2.22568	0.0260354	0.998034
ENSCAFG00000018251	3.36834	-2.64079	1.1877	-2.22344	0.0261859	0.998034
ENSCAFG00000002968	362.485	-0.984928	0.442993	-2.22335	0.0261923	0.998034
ENSCAFG00000005426	109.817	1.11812	0.503577	2.22036	0.0263945	0.998034
ENSCAFG00000046974	75.3183	-0.562938	0.254135	-2.21511	0.0267522	0.998034
ENSCAFG00000005906	118.509	-1.10865	0.500737	-2.21403	0.0268265	0.998034
ENSCAFG00000054143	1349.36	-0.632451	0.285667	-2.21394	0.0268329	0.998034
ENSCAFG00000008061	2092.92	-0.503922	0.227922	-2.21095	0.0270396	0.998034
ENSCAFG00000031295	45.1115	1.29299	0.584898	2.21063	0.0270614	0.998034
ENSCAFG00000025410	24.0833	-1.5908	0.720153	-2.20897	0.0271765	0.998034
ENSCAFG00000014312	322.404	-1.12256	0.508602	-2.20716	0.027303	0.998034
ENSCAFG00000014980	163.502	0.576119	0.261385	2.2041	0.027517	0.998034
ENSCAFG00000005820	125.149	-0.611472	0.277446	-2.20393	0.0275292	0.998034
ENSCAFG00000018405	11.8463	1.88293	0.854662	2.20313	0.0275854	0.998034
ENSCAFG00000057252	249.967	-0.929548	0.422598	-2.1996	0.0278351	0.998034
ENSCAFG00000007085	409.57	0.661374	0.300748	2.1991	0.027871	0.998034
ENSCAFG00000014270	431.14	0.432971	0.196975	2.1981	0.0279418	0.998034
ENSCAFG00000001819	408.876	0.478199	0.217554	2.19807	0.0279441	0.998034
ENSCAFG00000000247	18.0648	1.05083	0.478175	2.19759	0.0279783	0.998034
ENSCAFG00000017379	1.42622	4.21849	1.92109	2.19589	0.0280999	0.998034
ENSCAFG00000051929	24.4611	-1.35919	0.619278	-2.19481	0.0281775	0.998034
ENSCAFG00000000079	486.013	0.587919	0.268051	2.19331	0.0282849	0.998034
ENSCAFG00000053008	23.2488	0.914245	0.417251	2.19111	0.0284435	0.998034
ENSCAFG00000013149	211.129	0.500769	0.228605	2.19054	0.0284852	0.998034
ENSCAFG00000005096	12.0847	-1.62962	0.744183	-2.18981	0.0285382	0.998034
ENSCAFG00000018169	1692.19	-0.893019	0.407991	-2.18882	0.0286098	0.998034
ENSCAFG00000018552	2.99537	-2.56555	1.17228	-2.18851	0.0286321	0.998034
ENSCAFG00000050951	459.364	0.895719	0.409632	2.18665	0.0287684	0.998034
ENSCAFG00000016757	41.6534	-0.984063	0.451576	-2.17918	0.0293186	0.998034
ENSCAFG00000018610	101.232	-0.745283	0.34254	-2.17575	0.0295738	0.998034
ENSCAFG00000010718	498.139	-0.376468	0.173072	-2.17521	0.0296143	0.998034
ENSCAFG00000017072	36.9152	1.05663	0.48578	2.17512	0.0296208	0.998034
ENSCAFG00000028475	273.458	0.422678	0.194459	2.17361	0.0297343	0.998034
ENSCAFG00000009920	464.171	-1.20228	0.55339	-2.17258	0.0298122	0.998034
ENSCAFG00000010424	102.958	1.22532	0.564541	2.17047	0.0299711	0.998034
ENSCAFG00000018132	119.197	0.652864	0.300904	2.16968	0.0300314	0.998034
ENSCAFG00000011940	607.307	1.06055	0.488963	2.16897	0.030085	0.998034
ENSCAFG00000006977	44.0836	0.870195	0.401453	2.16761	0.0301882	0.998034
ENSCAFG00000055886	119.393	-0.669848	0.309395	-2.16502	0.0303859	0.998034
ENSCAFG00000001916	484.266	0.506756	0.234197	2.16381	0.0304793	0.998034
ENSCAFG00000042313	32.8488	-0.94623	0.438028	-2.16021	0.0307567	0.998034
ENSCAFG00000025404	2.6636	2.24185	1.0378	2.16019	0.0307582	0.998034
ENSCAFG00000011750	1331.51	0.485042	0.224792	2.15773	0.0309487	0.998034
ENSCAFG00000013503	381.318	-0.617977	0.2868	-2.15473	0.0311831	0.998034
ENSCAFG00000003555	31.8492	0.954145	0.443278	2.15248	0.0313599	0.998034
ENSCAFG00000018379	858.617	-0.807428	0.375213	-2.15192	0.0314039	0.998034
ENSCAFG00000001614	462.749	-0.477444	0.221894	-2.15168	0.0314226	0.998034
ENSCAFG00000009238	1871.4	0.35261	0.163981	2.1503	0.0315312	0.998034
ENSCAFG00000028601	8.39358	1.18396	0.550911	2.1491	0.0316269	0.998034
ENSCAFG00000009883	446.105	-0.9012	0.419933	-2.14606	0.0318683	0.998034
ENSCAFG00000007077	15696.8	-1.55559	0.72529	-2.14479	0.0319698	0.998034
ENSCAFG00000004022	1117.74	0.575206	0.268383	2.14323	0.0320948	0.998034
ENSCAFG00000024187	492.041	-0.916888	0.428185	-2.14134	0.0322468	0.998034
ENSCAFG00000003713	669.34	0.259666	0.121389	2.13913	0.032425	0.998034
ENSCAFG00000002499	1.56865	3.25108	1.51999	2.13887	0.0324459	0.998034
ENSCAFG00000004911	862.272	-0.713532	0.333806	-2.13757	0.032552	0.998034
ENSCAFG00000015264	7.42239	1.51261	0.708114	2.13612	0.0326699	0.998034
ENSCAFG00000019122	632.929	-0.310902	0.145568	-2.13578	0.0326975	0.998034
ENSCAFG00000016705	1047.87	-1.0959	0.51347	-2.1343	0.0328183	0.998034
ENSCAFG00000049968	89.2454	0.478799	0.224341	2.13425	0.0328223	0.998034
ENSCAFG00000029682	15.1968	1.36707	0.640784	2.13343	0.0328894	0.998034
ENSCAFG00000019995	1247.8	0.532291	0.249504	2.13339	0.0328924	0.998034
ENSCAFG00000008584	24.6608	1.05488	0.495664	2.12822	0.033319	0.998034
ENSCAFG00000012736	180.036	0.483473	0.227184	2.12811	0.0333283	0.998034
ENSCAFG00000002000	229.247	0.35202	0.165529	2.12664	0.0334502	0.998034
ENSCAFG00000005090	7.89539	1.35731	0.638394	2.12614	0.0334917	0.998034
ENSCAFG00000020423	1546.54	0.240317	0.113045	2.12585	0.033516	0.998034
ENSCAFG00000020166	76.5726	0.998754	0.469858	2.12565	0.0335323	0.998034
ENSCAFG00000004216	5.3017	-5.52903	2.60116	-2.1256	0.0335367	0.998034
ENSCAFG00000010637	3608.58	0.410329	0.193411	2.12154	0.0338762	0.998034
ENSCAFG00000017108	1689.68	-0.36165	0.170532	-2.12072	0.0339455	0.998034
ENSCAFG00000017002	319.374	0.449329	0.211921	2.12027	0.0339833	0.998034
ENSCAFG00000008211	2.54582	-3.27717	1.54583	-2.12	0.0340059	0.998034
ENSCAFG00000031385	16.5655	0.769648	0.36306	2.11989	0.0340151	0.998034
ENSCAFG00000043911	43.5347	1.20676	0.569516	2.11892	0.0340972	0.998034
ENSCAFG00000003255	1.48765	-3.74067	1.76546	-2.11881	0.0341066	0.998034
ENSCAFG00000001381	322.443	0.522461	0.246761	2.11727	0.0342369	0.998034
ENSCAFG00000029187	19.9042	0.92238	0.435649	2.11726	0.0342381	0.998034
ENSCAFG00000015040	753.223	0.419303	0.198094	2.11669	0.0342861	0.998034
ENSCAFG00000001534	1666.94	0.396457	0.187394	2.11564	0.0343755	0.998034
ENSCAFG00000018196	199.647	0.413273	0.195372	2.11532	0.0344031	0.998034
ENSCAFG00000032052	248.58	0.512856	0.242799	2.11227	0.0346636	0.998034
ENSCAFG00000009837	25.1191	-1.68684	0.798684	-2.11203	0.034684	0.998034
ENSCAFG00000000436	91.5114	0.47586	0.225464	2.11058	0.0348082	0.998034
ENSCAFG00000031661	146.591	0.674018	0.319565	2.10917	0.0349297	0.998034
ENSCAFG00000016276	816.807	-0.377366	0.178936	-2.10894	0.0349496	0.998034
ENSCAFG00000031993	225.603	0.4582	0.217274	2.10886	0.034957	0.998034
ENSCAFG00000018792	128.062	0.459635	0.217985	2.10856	0.0349827	0.998034
ENSCAFG00000013794	1918.04	0.882684	0.418812	2.10759	0.0350665	0.998034
ENSCAFG00000048946	581.627	0.253929	0.120676	2.10422	0.0353596	0.998034
ENSCAFG00000018682	779.184	-0.496323	0.235913	-2.10384	0.0353924	0.998034
ENSCAFG00000004035	103.437	0.549825	0.261361	2.1037	0.0354046	0.998034
ENSCAFG00000011418	15.9797	1.41391	0.672151	2.10356	0.0354173	0.998034
ENSCAFG00000008907	88.9226	-1.1155	0.530321	-2.10344	0.0354275	0.998034
ENSCAFG00000006459	1089.77	0.369957	0.175888	2.10337	0.0354335	0.998034
ENSCAFG00000014179	2.40353	-3.13672	1.49574	-2.0971	0.0359844	0.998034
ENSCAFG00000030848	52.1786	0.793602	0.378483	2.0968	0.0360116	0.998034
ENSCAFG00000056012	22.2099	-0.954506	0.455495	-2.09553	0.0361235	0.998034
ENSCAFG00000000150	108.963	0.66249	0.316379	2.09398	0.0362621	0.998034
ENSCAFG00000008588	2.25487	4.68038	2.23668	2.09256	0.0363887	0.998034
ENSCAFG00000012685	198.394	0.70235	0.33623	2.0889	0.0367168	0.998034
ENSCAFG00000012922	21.378	-1.01621	0.486498	-2.08884	0.0367225	0.998034
ENSCAFG00000005129	18.7588	-1.62133	0.778792	-2.08186	0.0373555	0.998034
ENSCAFG00000010955	6.97408	2.1585	1.03731	2.08086	0.0374469	0.998034
ENSCAFG00000010060	174.305	-0.408459	0.196466	-2.07904	0.0376141	0.998034
ENSCAFG00000016904	613.629	0.383743	0.184596	2.07882	0.0376337	0.998034
ENSCAFG00000005675	2036.62	1.23714	0.59625	2.07487	0.0379982	0.998034
ENSCAFG00000048454	10.1868	-1.9357	0.933207	-2.07425	0.0380562	0.998034
ENSCAFG00000028580	20.3634	1.36255	0.657086	2.07362	0.0381144	0.998034
ENSCAFG00000019091	293.691	-0.728777	0.351482	-2.07344	0.0381313	0.998034
ENSCAFG00000000880	5.56741	3.19083	1.54042	2.07141	0.0383209	0.998034
ENSCAFG00000005228	972.878	0.275612	0.13317	2.06963	0.0384873	0.998034
ENSCAFG00000006514	177.026	-0.860005	0.415607	-2.06928	0.0385202	0.998034
ENSCAFG00000004379	893.422	0.318811	0.154162	2.06802	0.038638	0.998034
ENSCAFG00000017029	178.124	0.930346	0.449874	2.06802	0.0386385	0.998034
ENSCAFG00000015151	58.6145	0.760621	0.367869	2.06764	0.0386742	0.998034
ENSCAFG00000002391	239.992	0.317045	0.153342	2.06756	0.0386813	0.998034
ENSCAFG00000004727	52.8608	0.945583	0.457381	2.06739	0.0386977	0.998034
ENSCAFG00000006669	16.3112	1.27927	0.619096	2.06636	0.0387946	0.998034
ENSCAFG00000017915	240.401	-0.431796	0.20905	-2.06551	0.0388744	0.998034
ENSCAFG00000014967	246.263	0.370119	0.179413	2.06294	0.039118	0.998034
ENSCAFG00000018989	7.31539	-2.23341	1.08369	-2.06093	0.0393102	0.998034
ENSCAFG00000018230	3.30448	1.88718	0.91596	2.06033	0.0393667	0.998034
ENSCAFG00000015982	51.4822	0.864216	0.419738	2.05894	0.0395001	0.998034
ENSCAFG00000013321	94.8056	0.454549	0.220821	2.05845	0.0395473	0.998034
ENSCAFG00000024932	41.3472	0.627242	0.304914	2.05711	0.0396753	0.998034
ENSCAFG00000029079	468.272	0.317221	0.154234	2.05675	0.0397099	0.998034
ENSCAFG00000003341	1208.04	0.548709	0.266914	2.05575	0.0398068	0.998034
ENSCAFG00000025322	3.61383	-4.23799	2.0619	-2.05539	0.0398416	0.998034
ENSCAFG00000030599	473.442	-0.397189	0.193259	-2.05521	0.0398583	0.998034
ENSCAFG00000023160	4.20553	2.61352	1.27217	2.05439	0.0399381	0.998034
ENSCAFG00000015642	19.1163	-1.14385	0.556852	-2.05413	0.0399628	0.998034
ENSCAFG00000017729	483.616	0.414782	0.20208	2.05256	0.040115	0.998034
ENSCAFG00000003133	74.1032	0.613327	0.298977	2.05142	0.0402265	0.998034
ENSCAFG00000054380	66.3571	-0.587557	0.286869	-2.04817	0.0405433	0.998034
ENSCAFG00000003410	142.774	-0.408001	0.199333	-2.04683	0.0406747	0.998034
ENSCAFG00000057682	2.57217	-2.76497	1.35102	-2.04658	0.040699	0.998034
ENSCAFG00000001609	372.588	0.651058	0.318138	2.04646	0.0407111	0.998034
ENSCAFG00000053459	38.0608	0.852054	0.416714	2.0447	0.0408846	0.998034
ENSCAFG00000009609	451.111	-0.689487	0.337401	-2.04353	0.0410004	0.998034
ENSCAFG00000048252	304.998	0.414936	0.203094	2.04308	0.0410448	0.998034
ENSCAFG00000013632	30.035	-0.783292	0.383403	-2.043	0.0410523	0.998034
ENSCAFG00000008330	646.328	0.417798	0.204514	2.04288	0.0410642	0.998034
ENSCAFG00000029424	335.799	-0.392998	0.192395	-2.04266	0.0410862	0.998034
ENSCAFG00000001380	3.78249	-2.269	1.11145	-2.04147	0.0412043	0.998034
ENSCAFG00000000364	28.7117	5.30743	2.60107	2.04048	0.0413024	0.998034
ENSCAFG00000057833	270.225	0.383611	0.188165	2.0387	0.0414799	0.998034
ENSCAFG00000010826	8455.22	0.563077	0.276275	2.03811	0.0415394	0.998034
ENSCAFG00000012741	1214.78	-0.373723	0.183569	-2.03587	0.0417632	0.998034
ENSCAFG00000008348	34.9786	0.773796	0.380193	2.03527	0.0418233	0.998034
ENSCAFG00000014319	12.0303	-1.8182	0.893349	-2.03526	0.0418245	0.998034
ENSCAFG00000003232	10.754	1.57787	0.775411	2.03488	0.0418632	0.998034
ENSCAFG00000009305	13.8448	-1.34111	0.659292	-2.03416	0.0419351	0.998034
ENSCAFG00000028482	30.0037	2.03835	1.00273	2.03281	0.0420718	0.998034
ENSCAFG00000002120	106.913	0.812473	0.399807	2.03216	0.0421373	0.998034
ENSCAFG00000006503	63.2913	0.670218	0.330006	2.03093	0.0422625	0.998034
ENSCAFG00000029541	8.97593	-1.50263	0.739987	-2.03062	0.0422936	0.998034
ENSCAFG00000000167	1042.77	0.475001	0.233932	2.03051	0.042305	0.998034
ENSCAFG00000000587	2.07369	3.22342	1.58818	2.02963	0.042394	0.998034
ENSCAFG00000015135	53.4567	0.558713	0.275344	2.02914	0.0424437	0.998034
ENSCAFG00000001075	1514.14	-0.197612	0.0974707	-2.0274	0.0426217	0.998034
ENSCAFG00000023094	29.7649	0.772204	0.380949	2.02706	0.0426567	0.998034
ENSCAFG00000018268	258.789	-0.869026	0.428822	-2.02654	0.0427091	0.998034
ENSCAFG00000024385	1038.16	-1.4466	0.714022	-2.02599	0.0427661	0.998034
ENSCAFG00000047599	4.99008	-2.70413	1.33482	-2.02583	0.0427819	0.998034
ENSCAFG00000005593	63.1312	-1.44095	0.711659	-2.02477	0.0428909	0.998034
ENSCAFG00000004118	403.682	0.486036	0.240086	2.02442	0.0429266	0.998034
ENSCAFG00000016984	296.374	0.998125	0.493608	2.0221	0.0431661	0.998034
ENSCAFG00000055525	35.6876	0.638131	0.315647	2.02166	0.0432117	0.998034
ENSCAFG00000030095	1372.03	-0.613332	0.303394	-2.02157	0.0432208	0.998034
ENSCAFG00000005330	36.5699	-0.841256	0.416175	-2.0214	0.0432382	0.998034
ENSCAFG00000014589	930.088	0.410895	0.203331	2.02082	0.0432986	0.998034
ENSCAFG00000016252	371.514	1.86449	0.922975	2.02008	0.0433748	0.998034
ENSCAFG00000006825	609.186	0.643033	0.318402	2.01957	0.0434283	0.998034
ENSCAFG00000015971	45.741	0.562646	0.278656	2.01914	0.0434726	0.998034
ENSCAFG00000043285	95.194	1.257	0.622811	2.01827	0.0435627	0.998034
ENSCAFG00000018300	67.2289	0.922941	0.457329	2.01811	0.0435797	0.998034
ENSCAFG00000053312	88.8832	0.484129	0.2399	2.01805	0.0435865	0.998034
ENSCAFG00000019848	19.0848	1.10232	0.54745	2.01355	0.0440569	0.998034
ENSCAFG00000001563	563.582	-0.254798	0.126687	-2.01125	0.044299	0.998034
ENSCAFG00000002222	48.5351	-0.741413	0.368679	-2.011	0.0443258	0.998034
ENSCAFG00000000450	1847.34	0.404757	0.20136	2.01012	0.0444189	0.998034
ENSCAFG00000053005	488.251	-1.04007	0.51766	-2.00918	0.0445176	0.998034
ENSCAFG00000007670	626.665	0.39323	0.195724	2.0091	0.0445264	0.998034
ENSCAFG00000009839	3294.52	0.789413	0.393225	2.00753	0.0446928	0.998034
ENSCAFG00000006768	18.4774	0.762793	0.38017	2.00645	0.0448079	0.998034
ENSCAFG00000007766	149.739	-0.67627	0.337105	-2.00611	0.0448443	0.998034
ENSCAFG00000019243	5.85115	-1.77996	0.887512	-2.00556	0.0449036	0.998034
ENSCAFG00000012364	510.389	0.554866	0.276672	2.0055	0.0449095	0.998034
ENSCAFG00000054770	57.3546	-1.10114	0.54935	-2.00444	0.0450226	0.998034
ENSCAFG00000006551	408.493	0.344341	0.172228	1.99933	0.0455724	0.998034
ENSCAFG00000050981	2317.04	0.468653	0.234472	1.99876	0.0456344	0.998034
ENSCAFG00000012373	1.23699	2.99832	1.50148	1.99691	0.0458351	0.998034
ENSCAFG00000006042	195.902	0.409053	0.204885	1.9965	0.0458795	0.998034
ENSCAFG00000007268	21.0752	1.09123	0.546616	1.99633	0.0458979	0.998034
ENSCAFG00000006072	757.253	0.464987	0.232998	1.99567	0.04597	0.998034
ENSCAFG00000009949	30.291	0.760217	0.381083	1.99488	0.0460557	0.998034
ENSCAFG00000040684	2.7025	-2.79739	1.40292	-1.99398	0.046154	0.998034
ENSCAFG00000032293	2.11414	-4.07747	2.04515	-1.99372	0.0461827	0.998034
ENSCAFG00000015641	25.1288	1.22589	0.61491	1.9936	0.0461953	0.998034
ENSCAFG00000011164	717.428	0.567522	0.284792	1.99276	0.0462879	0.998034
ENSCAFG00000055492	27.8886	2.5303	1.26984	1.99262	0.0463031	0.998034
ENSCAFG00000019030	1207.34	-0.477259	0.239726	-1.99085	0.0464973	0.998034
ENSCAFG00000005023	4.55409	-2.39828	1.20468	-1.9908	0.0465026	0.998034
ENSCAFG00000020125	91.2111	-0.542373	0.272448	-1.99074	0.0465095	0.998034
ENSCAFG00000044650	1271	0.728926	0.366247	1.99026	0.0465628	0.998034
ENSCAFG00000011907	4.25532	-3.39013	1.70337	-1.99026	0.0465628	0.998034
ENSCAFG00000014163	330.319	0.46942	0.235998	1.98908	0.0466923	0.998034
ENSCAFG00000018720	344.757	-0.6624	0.333092	-1.98864	0.0467409	0.998034
ENSCAFG00000003942	937.786	0.362985	0.182619	1.98766	0.0468489	0.998034
ENSCAFG00000009759	107.762	-0.661919	0.333029	-1.98757	0.046859	0.998034
ENSCAFG00000006621	18.3072	-0.929614	0.468265	-1.98523	0.047119	0.998034
ENSCAFG00000055062	14.7236	1.09109	0.549646	1.98508	0.0471359	0.998034
ENSCAFG00000004365	3660.05	0.188247	0.0948465	1.98476	0.0471717	0.998034
ENSCAFG00000011049	335.593	-0.489985	0.246945	-1.98418	0.0472353	0.998034
ENSCAFG00000043280	104.624	1.35019	0.680739	1.98342	0.0473204	0.998034
ENSCAFG00000050843	384.441	-0.758196	0.382322	-1.98313	0.0473524	0.998034
ENSCAFG00000029612	14.9785	0.876887	0.442177	1.98311	0.0473551	0.998034
ENSCAFG00000000446	29.3802	0.882697	0.445304	1.98223	0.0474532	0.998034
ENSCAFG00000018929	129.241	-1.41931	0.716035	-1.98218	0.0474586	0.998034
ENSCAFG00000004762	336.049	-0.495746	0.250134	-1.98192	0.0474884	0.998034
ENSCAFG00000054326	632.599	-0.972281	0.490648	-1.98163	0.0475212	0.998034
ENSCAFG00000003692	11399.5	-0.528197	0.266579	-1.98139	0.0475477	0.998034
ENSCAFG00000010519	3.76177	1.67391	0.845078	1.98077	0.0476168	0.998034
ENSCAFG00000006100	1213.87	0.571504	0.288756	1.9792	0.0477939	0.998034
ENSCAFG00000001970	3.95383	2.49763	1.26226	1.97869	0.0478508	0.998034
ENSCAFG00000015773	7.94648	6.8963	3.48878	1.97671	0.0480747	0.998034
ENSCAFG00000006115	151.019	0.507821	0.256961	1.97625	0.048126	0.998034
ENSCAFG00000001784	151.808	0.432829	0.219365	1.9731	0.0484837	0.998034
ENSCAFG00000046699	25.6696	-1.09689	0.556055	-1.97263	0.0485378	0.998034
ENSCAFG00000004801	5.02603	-1.77951	0.902347	-1.97209	0.0485994	0.998034
ENSCAFG00000044898	79.0886	0.671545	0.340553	1.97193	0.0486179	0.998034
ENSCAFG00000018009	306.633	-0.607178	0.30795	-1.97168	0.0486464	0.998034
ENSCAFG00000052110	130.608	0.408409	0.207179	1.97129	0.0486906	0.998034
ENSCAFG00000043988	45.1052	0.581732	0.295117	1.97119	0.0487019	0.998034
ENSCAFG00000032290	7.70399	1.43287	0.727182	1.97044	0.0487883	0.998034
ENSCAFG00000014049	4.70865	2.27678	1.1557	1.97005	0.0488326	0.998034
ENSCAFG00000020362	118.363	0.825538	0.419259	1.96904	0.0489487	0.998034
ENSCAFG00000015248	1146.46	0.354478	0.18033	1.96572	0.0493311	0.998034
ENSCAFG00000000230	53.6244	0.865559	0.44095	1.96294	0.0496533	0.998034
ENSCAFG00000019621	10.0451	1.22551	0.624421	1.96264	0.0496886	0.998034
ENSCAFG00000019458	45.0806	-0.655788	0.334182	-1.96237	0.0497195	0.998034
ENSCAFG00000002156	4.18995	-2.10783	1.07439	-1.96188	0.0497759	0.998034
ENSCAFG00000000897	2.5109	2.20357	1.12356	1.96124	0.0498516	0.998034
ENSCAFG00000019121	11.039	2.59991	1.32589	1.96088	0.0498936	0.998034
ENSCAFG00000003471	2079.2	0.411044	0.209781	1.95939	0.0500666	0.998034
ENSCAFG00000005585	473.056	0.428206	0.21864	1.9585	0.0501716	0.998034
ENSCAFG00000043522	730.1	-0.361098	0.184464	-1.95756	0.0502819	0.998034
ENSCAFG00000017611	355.562	0.889003	0.454245	1.9571	0.0503355	0.998034
ENSCAFG00000020089	71.9045	-0.469308	0.239998	-1.95547	0.0505281	0.998034
ENSCAFG00000006334	17.9573	1.06939	0.547065	1.95478	0.0506094	0.998034
ENSCAFG00000043864	99.5671	1.32198	0.67659	1.95389	0.0507145	0.998034
ENSCAFG00000028707	3602.87	-0.603	0.308825	-1.95256	0.0508715	0.998034
ENSCAFG00000007012	4.72694	-2.24493	1.14998	-1.95214	0.0509216	0.998034
ENSCAFG00000006557	152.39	1.80514	0.925218	1.95104	0.051052	0.998034
ENSCAFG00000019333	120.37	0.363043	0.186179	1.94997	0.0511796	0.998034
ENSCAFG00000030121	10.0412	-1.08399	0.555925	-1.94988	0.0511905	0.998034
ENSCAFG00000018024	863.315	0.367914	0.188811	1.94859	0.0513449	0.998034
ENSCAFG00000053695	43.6618	-0.81971	0.420887	-1.94758	0.0514654	0.998034
ENSCAFG00000008168	901.16	0.678851	0.348609	1.94731	0.051497	0.998034
ENSCAFG00000016405	216.399	-0.594527	0.305447	-1.94642	0.0516044	0.998034
ENSCAFG00000054666	186.573	-0.771331	0.396499	-1.94535	0.0517327	0.998034
ENSCAFG00000007045	395.498	-1.03894	0.534153	-1.94503	0.0517719	0.998034
ENSCAFG00000058867	117.511	-0.992186	0.510969	-1.94177	0.0521645	0.998034
ENSCAFG00000018816	21.8535	1.8416	0.948536	1.94152	0.0521956	0.998034
ENSCAFG00000018773	5.57802	1.28471	0.661805	1.94122	0.0522315	0.998034
ENSCAFG00000009588	526.617	0.2703	0.139249	1.94113	0.0522423	0.998034
ENSCAFG00000018912	15.5444	0.920421	0.474298	1.9406	0.0523071	0.998034
ENSCAFG00000006461	861.964	0.304937	0.157388	1.93749	0.0526857	0.998034
ENSCAFG00000008975	17.5219	-3.35791	1.73316	-1.93745	0.0526903	0.998034
ENSCAFG00000012697	33.6445	0.722806	0.373526	1.93509	0.0529792	0.998034
ENSCAFG00000057989	4.33226	2.48451	1.28423	1.93464	0.0530343	0.998034
ENSCAFG00000005702	3777.38	0.294037	0.152089	1.93332	0.0531967	0.998034
ENSCAFG00000011847	2.86245	-2.10351	1.08842	-1.93263	0.0532819	0.998034
ENSCAFG00000029278	6.10396	-2.15301	1.1141	-1.9325	0.0532976	0.998034
ENSCAFG00000048924	8.83537	1.44188	0.74654	1.93142	0.0534313	0.998034
ENSCAFG00000018576	232.78	-0.757307	0.392214	-1.93085	0.0535013	0.998034
ENSCAFG00000056803	10.3088	-1.17428	0.608346	-1.93029	0.0535712	0.998034
ENSCAFG00000017779	29.9517	-1.3936	0.722036	-1.93009	0.0535955	0.998034
ENSCAFG00000051416	50.8954	0.668351	0.34628	1.93009	0.0535957	0.998034
ENSCAFG00000003826	371.916	0.25736	0.133369	1.92969	0.0536456	0.998034
ENSCAFG00000013606	544.678	0.385468	0.200041	1.92695	0.0539859	0.998034
ENSCAFG00000031603	3.61829	-2.10773	1.09385	-1.9269	0.0539926	0.998034
ENSCAFG00000003399	1739.2	0.456363	0.236849	1.92681	0.0540032	0.998034
ENSCAFG00000046686	2.71747	1.62658	0.844511	1.92606	0.0540971	0.998034
ENSCAFG00000025434	12.7661	0.77088	0.400309	1.92571	0.0541403	0.998034
ENSCAFG00000000283	487.29	-0.83658	0.434436	-1.92567	0.0541459	0.998034
ENSCAFG00000004324	279.755	0.299733	0.155682	1.92529	0.0541931	0.998034
ENSCAFG00000010112	299.284	-0.618334	0.321378	-1.92401	0.0543532	0.998034
ENSCAFG00000002189	186.871	0.5684	0.295448	1.92386	0.0543722	0.998034
ENSCAFG00000010064	41.6584	0.723678	0.376244	1.92343	0.0544262	0.998034
ENSCAFG00000052546	3.0664	-3.66277	1.90453	-1.92319	0.0544567	0.998034
ENSCAFG00000013367	924.588	0.566983	0.294895	1.92266	0.054523	0.998034
ENSCAFG00000007029	16.1409	1.74815	0.909241	1.92265	0.0545244	0.998034
ENSCAFG00000025406	179.551	0.422198	0.219624	1.92237	0.0545591	0.998034
ENSCAFG00000004034	8598.74	-0.299683	0.156084	-1.92001	0.0548567	0.998034
ENSCAFG00000012726	902.806	0.402649	0.209714	1.91999	0.0548587	0.998034
ENSCAFG00000007100	351.734	0.443114	0.230812	1.91981	0.0548825	0.998034
ENSCAFG00000051915	1.6996	-3.24025	1.6888	-1.91867	0.0550257	0.998034
ENSCAFG00000010684	321.028	0.540646	0.281804	1.91852	0.0550451	0.998034
ENSCAFG00000017411	274.046	-0.573356	0.298888	-1.91829	0.0550736	0.998034
ENSCAFG00000004613	63.7294	-0.636669	0.331945	-1.918	0.0551112	0.998034
ENSCAFG00000006763	80.7478	-1.10262	0.575314	-1.91654	0.0552958	0.998034
ENSCAFG00000050983	208.232	-0.309465	0.161482	-1.9164	0.0553137	0.998034
ENSCAFG00000012805	378.51	0.337634	0.176185	1.91636	0.0553196	0.998034
ENSCAFG00000023063	617.036	0.724007	0.377912	1.91581	0.0553897	0.998034
ENSCAFG00000001296	4431.57	-0.882187	0.460545	-1.91553	0.0554252	0.998034
ENSCAFG00000007893	169.306	-0.914284	0.477505	-1.91471	0.0555295	0.998034
ENSCAFG00000005605	298.764	0.405021	0.211552	1.91452	0.0555535	0.998034
ENSCAFG00000049411	16.3749	0.731349	0.382154	1.91376	0.0556515	0.998034
ENSCAFG00000055024	42.0003	-1.10365	0.577002	-1.91273	0.0557825	0.998034
ENSCAFG00000017134	3191.93	0.619185	0.32378	1.91236	0.0558296	0.998034
ENSCAFG00000004872	180.398	-0.673909	0.352471	-1.91196	0.0558818	0.998034
ENSCAFG00000023617	1.94546	-3.33245	1.74301	-1.9119	0.0558893	0.998034
ENSCAFG00000007273	60.7156	1.15519	0.604427	1.91122	0.0559768	0.998034
ENSCAFG00000016774	850.803	0.467624	0.244964	1.90895	0.0562688	0.998034
ENSCAFG00000054306	25.8552	1.10622	0.579616	1.90854	0.056321	0.998034
ENSCAFG00000020131	789.276	-0.480048	0.251528	-1.90853	0.0563232	0.998034
ENSCAFG00000011200	525.429	0.670757	0.35185	1.90637	0.0566019	0.998034
ENSCAFG00000000740	20.7018	0.85029	0.446069	1.90618	0.0566263	0.998034
ENSCAFG00000023528	3.07416	2.63267	1.38114	1.90617	0.0566287	0.998034
ENSCAFG00000018229	346.764	-0.364652	0.191317	-1.90601	0.0566496	0.998034
ENSCAFG00000019129	63.6406	-0.859941	0.451345	-1.90529	0.056743	0.998034
ENSCAFG00000028978	2036.11	-0.3923	0.205926	-1.90506	0.0567725	0.998034
ENSCAFG00000003387	1.14804	2.47236	1.29908	1.90316	0.05702	0.998034
ENSCAFG00000001779	75.4904	0.816249	0.42912	1.90215	0.0571517	0.998034
ENSCAFG00000008719	448.153	0.494127	0.259878	1.90138	0.0572526	0.998034
ENSCAFG00000017382	294.972	0.560825	0.295045	1.90081	0.0573263	0.998034
ENSCAFG00000009498	3767.3	-0.888186	0.467385	-1.90033	0.0573899	0.998034
ENSCAFG00000017714	901.505	-0.319328	0.168099	-1.89965	0.0574795	0.998034
ENSCAFG00000014533	1368.75	-0.772672	0.406819	-1.8993	0.0575249	0.998034
ENSCAFG00000015098	4094.97	-0.899614	0.473666	-1.89926	0.0575305	0.998034
ENSCAFG00000050165	1677.32	-0.29147	0.153571	-1.89795	0.0577027	0.998034
ENSCAFG00000050631	105.885	-0.947592	0.49929	-1.89788	0.057712	0.998034
ENSCAFG00000001517	1.41473	-3.64113	1.91863	-1.89778	0.0577257	0.998034
ENSCAFG00000052374	998.192	0.393374	0.207291	1.89769	0.0577371	0.998034
ENSCAFG00000009152	2181.41	0.279452	0.147381	1.89612	0.0579435	0.998034
ENSCAFG00000014940	29.3442	0.871828	0.459795	1.89612	0.0579438	0.998034
ENSCAFG00000012102	13.0877	-1.0541	0.556303	-1.89483	0.0581151	0.998034
ENSCAFG00000016920	914.256	-0.43164	0.227809	-1.89474	0.0581264	0.998034
ENSCAFG00000009574	288.226	0.370741	0.195686	1.89457	0.0581492	0.998034
ENSCAFG00000055011	421.895	-0.302114	0.159481	-1.89436	0.0581773	0.998034
ENSCAFG00000012866	1750.38	-0.796109	0.420364	-1.89386	0.0582439	0.998034
ENSCAFG00000007254	2554.53	0.358664	0.189413	1.89356	0.0582835	0.998034
ENSCAFG00000011916	1008.26	-0.488529	0.258059	-1.89309	0.0583459	0.998034
ENSCAFG00000017800	2221.84	-0.205986	0.108821	-1.89288	0.0583732	0.998034
ENSCAFG00000005752	180.856	0.501392	0.264993	1.8921	0.0584781	0.998034
ENSCAFG00000000115	2524.24	-0.258622	0.136745	-1.89128	0.0585875	0.998034
ENSCAFG00000013553	32.5418	1.08223	0.572267	1.89112	0.0586083	0.998034
ENSCAFG00000011233	61.629	0.985626	0.521436	1.89022	0.058729	0.998034
ENSCAFG00000002477	76.7609	-0.634457	0.335692	-1.88999	0.0587588	0.998034
ENSCAFG00000005255	2.04279	-2.75994	1.46074	-1.88941	0.0588363	0.998034
ENSCAFG00000007573	704.08	0.342995	0.181564	1.88912	0.0588762	0.998034
ENSCAFG00000007358	43.8455	-0.964068	0.51036	-1.889	0.0588922	0.998034
ENSCAFG00000008786	5.91675	1.46148	0.77463	1.88668	0.0592029	0.998034
ENSCAFG00000001961	458.399	0.296267	0.157041	1.88656	0.0592191	0.998034
ENSCAFG00000003238	6.07667	1.16549	0.618168	1.88539	0.0593766	0.998034
ENSCAFG00000009669	202.732	0.540794	0.286848	1.8853	0.05939	0.998034
ENSCAFG00000015105	3437.81	0.459796	0.243903	1.88516	0.0594082	0.998034
ENSCAFG00000003120	1300.68	0.518404	0.275051	1.88475	0.0594629	0.998034
ENSCAFG00000020011	117.626	0.430782	0.228696	1.88365	0.0596125	0.998034
ENSCAFG00000019299	10.032	-1.35344	0.719111	-1.8821	0.0598219	0.998034
ENSCAFG00000005327	350.028	0.344738	0.18318	1.88196	0.0598409	0.998034
ENSCAFG00000031318	14.0178	1.58747	0.843854	1.88122	0.0599425	0.998034
ENSCAFG00000017092	32.4494	1.00441	0.533933	1.88115	0.0599515	0.998034
ENSCAFG00000000255	286.246	0.872173	0.463688	1.88095	0.0599792	0.998034
ENSCAFG00000012933	1169.53	0.193549	0.102977	1.87953	0.0601716	0.998034
ENSCAFG00000031020	322.853	0.310732	0.16533	1.87947	0.0601806	0.998034
ENSCAFG00000011381	551.342	0.529275	0.281617	1.87942	0.0601876	0.998034
ENSCAFG00000005768	851.719	-0.558477	0.297211	-1.87906	0.0602369	0.998034
ENSCAFG00000056700	2.14612	-4.22326	2.24878	-1.87803	0.0603774	0.998034
ENSCAFG00000058371	1.23451	3.51951	1.87451	1.87756	0.0604413	0.998034
ENSCAFG00000019526	653.772	-0.519997	0.276959	-1.87753	0.0604459	0.998034
ENSCAFG00000016457	337.651	0.788267	0.420035	1.87667	0.060563	0.998034
ENSCAFG00000009464	1271.68	0.351261	0.187229	1.87611	0.0606406	0.998034
ENSCAFG00000008343	15.9035	-1.17561	0.626766	-1.87567	0.0607006	0.998034
ENSCAFG00000000828	2054.21	0.432121	0.230471	1.87495	0.0607993	0.998034
ENSCAFG00000055972	84.1831	0.700699	0.373751	1.87478	0.0608236	0.998034
ENSCAFG00000052416	24.1052	-1.03827	0.553866	-1.87458	0.0608502	0.998034
ENSCAFG00000004856	546.708	-0.74889	0.399814	-1.8731	0.0610548	0.998034
ENSCAFG00000006224	25.348	-1.17126	0.625413	-1.87278	0.0610987	0.998034
ENSCAFG00000029577	20.779	0.561055	0.299763	1.87166	0.061253	0.998034
ENSCAFG00000007099	35.8179	1.04647	0.559583	1.87009	0.0614712	0.998034
ENSCAFG00000005535	532.894	-0.592084	0.316655	-1.86981	0.0615107	0.998034
ENSCAFG00000004655	2564.01	-0.509493	0.272498	-1.86972	0.0615233	0.998034
ENSCAFG00000009632	20.5848	-0.777032	0.415637	-1.8695	0.0615534	0.998034
ENSCAFG00000001149	20.433	0.753915	0.403461	1.86862	0.0616761	0.998034
ENSCAFG00000028610	140.601	0.411191	0.220132	1.86793	0.0617718	0.998034
ENSCAFG00000001515	112.445	0.62435	0.334283	1.86773	0.0617995	0.998034
ENSCAFG00000018071	307.987	0.256459	0.137433	1.86606	0.0620326	0.998034
ENSCAFG00000015996	25.4832	1.1787	0.631774	1.86569	0.0620844	0.998034
ENSCAFG00000054302	73.5484	0.638707	0.34258	1.8644	0.0622649	0.998034
ENSCAFG00000015454	966.665	-0.311078	0.166894	-1.86393	0.0623321	0.998034
ENSCAFG00000002728	1092.77	0.304006	0.163143	1.86343	0.0624013	0.998034
ENSCAFG00000013692	782.335	0.863607	0.463593	1.86286	0.0624824	0.998034
ENSCAFG00000023972	796.999	0.650298	0.349144	1.86255	0.062526	0.998034
ENSCAFG00000001606	8.70787	-1.22071	0.655587	-1.86201	0.0626014	0.998034
ENSCAFG00000046724	28.0399	-0.82398	0.442606	-1.86166	0.0626515	0.998034
ENSCAFG00000053294	600.927	-0.491665	0.264192	-1.86101	0.0627428	0.998034
ENSCAFG00000009905	11372.5	2.38392	1.28117	1.86073	0.0627823	0.998034
ENSCAFG00000004556	232.508	-1.02237	0.549705	-1.85986	0.0629055	0.998034
ENSCAFG00000053430	80.0084	0.715244	0.384633	1.85955	0.0629494	0.998034
ENSCAFG00000015872	1373.26	0.312028	0.167906	1.85835	0.0631199	0.998034
ENSCAFG00000041085	7.3766	1.26571	0.681108	1.85832	0.0631241	0.998034
ENSCAFG00000013206	134.556	0.539533	0.290403	1.85788	0.0631864	0.998034
ENSCAFG00000000159	249.128	0.405517	0.218311	1.85752	0.0632375	0.998034
ENSCAFG00000002345	1.49557	-2.66043	1.43232	-1.85743	0.0632506	0.998034
ENSCAFG00000018619	2413.97	0.286922	0.154501	1.85709	0.0632989	0.998034
ENSCAFG00000015743	810.506	-0.261452	0.140828	-1.85654	0.0633773	0.998034
ENSCAFG00000028533	39.8568	0.741597	0.39962	1.85575	0.0634885	0.998034
ENSCAFG00000005966	182.136	0.48889	0.263505	1.85534	0.0635483	0.998034
ENSCAFG00000006502	1507.08	-0.376361	0.202856	-1.85531	0.0635517	0.998034
ENSCAFG00000004662	252.246	-0.765647	0.412736	-1.85505	0.0635885	0.998034
ENSCAFG00000051480	3.98849	2.33245	1.25738	1.85501	0.063595	0.998034
ENSCAFG00000058121	1.8541	2.97395	1.60344	1.85474	0.0636339	0.998034
ENSCAFG00000053830	403.682	0.265339	0.143092	1.85432	0.0636928	0.998034
ENSCAFG00000014668	96.0513	0.742801	0.400613	1.85416	0.063716	0.998034
ENSCAFG00000008922	250.086	-0.727097	0.392227	-1.85377	0.0637724	0.998034
ENSCAFG00000006383	69.7358	0.56326	0.303937	1.85321	0.0638519	0.998034
ENSCAFG00000016831	97.5707	-0.486469	0.262511	-1.85313	0.0638633	0.998034
ENSCAFG00000011257	181.136	0.317327	0.171251	1.85299	0.0638832	0.998034
ENSCAFG00000009612	150.551	1.78478	0.963235	1.8529	0.0638962	0.998034
ENSCAFG00000012960	3923	-0.415782	0.224584	-1.85134	0.06412	0.998034
ENSCAFG00000004609	2229.42	0.478681	0.258797	1.84964	0.0643659	0.998034
ENSCAFG00000009863	519.306	0.43711	0.236356	1.84937	0.0644048	0.998034
ENSCAFG00000011493	348.795	-0.413093	0.223455	-1.84866	0.0645066	0.998034
ENSCAFG00000003380	33.8872	0.789231	0.427108	1.84785	0.0646246	0.998034
ENSCAFG00000007562	357.278	0.707609	0.382972	1.84768	0.0646487	0.998034
ENSCAFG00000002627	162.513	-0.924228	0.500527	-1.84651	0.0648184	0.998034
ENSCAFG00000009853	1030.96	0.224807	0.121747	1.84651	0.0648188	0.998034
ENSCAFG00000009181	42.2871	-0.900624	0.487788	-1.84634	0.0648426	0.998034
ENSCAFG00000002616	32.2884	0.666522	0.361096	1.84583	0.0649169	0.998034
ENSCAFG00000006465	1.90748	-2.93281	1.58897	-1.84574	0.0649306	0.998034
ENSCAFG00000005218	1042.94	-0.434774	0.235588	-1.84548	0.0649673	0.998034
ENSCAFG00000008782	21.4558	-0.765059	0.415238	-1.84246	0.0654079	0.998034
ENSCAFG00000032458	8284	-0.849146	0.460899	-1.84237	0.0654213	0.998034
ENSCAFG00000003727	23.0145	-0.867649	0.471106	-1.84173	0.0655152	0.998034
ENSCAFG00000059252	2.05794	-2.30805	1.2536	-1.84114	0.0656006	0.998034
ENSCAFG00000000586	80.0507	0.646731	0.351298	1.84097	0.0656253	0.998034
ENSCAFG00000011877	334.464	0.658915	0.357952	1.84079	0.0656517	0.998034
ENSCAFG00000013392	1783.58	0.364748	0.198257	1.83978	0.0658009	0.998034
ENSCAFG00000030694	101.448	-0.506378	0.275453	-1.83834	0.0660116	0.998034
ENSCAFG00000007316	2.43219	1.97511	1.07531	1.83678	0.0662417	0.998034
ENSCAFG00000006181	425.964	0.28934	0.157647	1.83537	0.0664511	0.998034
ENSCAFG00000006448	5.97627	1.28252	0.699071	1.8346	0.0665646	0.998034
ENSCAFG00000003710	5266.14	-0.187907	0.10244	-1.83431	0.0666082	0.998034
ENSCAFG00000016286	2764.6	-0.705241	0.384501	-1.83417	0.0666285	0.998034
ENSCAFG00000020290	17.3079	-1.08468	0.591503	-1.83377	0.0666888	0.998034
ENSCAFG00000010380	120.823	0.415433	0.226628	1.8331	0.066787	0.998034
ENSCAFG00000005741	52.3478	-1.26952	0.692576	-1.83304	0.066797	0.998034
ENSCAFG00000016963	21.2897	0.630712	0.344292	1.83191	0.0669646	0.998034
ENSCAFG00000056037	173.977	0.448184	0.244665	1.83183	0.0669774	0.998034
ENSCAFG00000016466	1.76682	3.30044	1.80323	1.8303	0.0672056	0.998034
ENSCAFG00000015617	9.53585	-1.28576	0.702694	-1.82976	0.0672863	0.998034
ENSCAFG00000014040	5.26693	-2.01165	1.09975	-1.82919	0.0673711	0.998034
ENSCAFG00000000618	107.012	0.609717	0.333502	1.82823	0.0675157	0.998034
ENSCAFG00000044821	18.4827	1.06849	0.584462	1.82815	0.0675267	0.998034
ENSCAFG00000016179	116.52	-1.09453	0.598731	-1.82808	0.0675368	0.998034
ENSCAFG00000001834	491.245	0.313604	0.171629	1.82722	0.067666	0.998034
ENSCAFG00000015429	22.9228	-0.771838	0.422452	-1.82704	0.067693	0.998034
ENSCAFG00000010715	541.959	0.355222	0.194527	1.82608	0.0678387	0.998034
ENSCAFG00000019085	509.193	0.501599	0.274839	1.82507	0.0679912	0.998034
ENSCAFG00000056189	112.524	-0.682389	0.373939	-1.82487	0.0680212	0.998034
ENSCAFG00000002742	1247.42	0.381037	0.208825	1.82467	0.0680503	0.998034
ENSCAFG00000007720	474.29	0.249451	0.136778	1.82376	0.0681881	0.998034
ENSCAFG00000008609	568.631	0.438836	0.240663	1.82345	0.0682355	0.998034
ENSCAFG00000032244	1669.94	-0.32441	0.177926	-1.82328	0.0682603	0.998034
ENSCAFG00000032273	135.707	-0.847337	0.464759	-1.82317	0.068277	0.998034
ENSCAFG00000058939	313.964	0.301125	0.165169	1.82314	0.0682823	0.998034
ENSCAFG00000057621	15306.4	-0.437007	0.239741	-1.82283	0.0683285	0.998034
ENSCAFG00000009269	4.0702	1.8425	1.01086	1.82271	0.0683479	0.998034
ENSCAFG00000025045	2857.18	-0.288837	0.158506	-1.82225	0.0684173	0.998034
ENSCAFG00000028754	9.8104	-1.42504	0.782127	-1.822	0.0684542	0.998034
ENSCAFG00000044469	161.776	0.955266	0.524396	1.82165	0.0685081	0.998034
ENSCAFG00000009108	122.787	0.396464	0.217684	1.82128	0.0685637	0.998034
ENSCAFG00000002918	1652.4	0.371248	0.203943	1.82035	0.0687054	0.998034
ENSCAFG00000019780	1787.12	-0.506402	0.278366	-1.8192	0.0688811	0.998034
ENSCAFG00000005094	22.9743	0.905295	0.497652	1.81913	0.068891	0.998034
ENSCAFG00000029598	56.2331	0.615851	0.338634	1.81863	0.0689676	0.998034
ENSCAFG00000004318	222.484	-0.732256	0.402781	-1.818	0.069064	0.998034
ENSCAFG00000008336	73.729	-0.906201	0.498611	-1.81745	0.0691481	0.998034
ENSCAFG00000007483	2.69411	-2.6936	1.4823	-1.81717	0.0691907	0.998034
ENSCAFG00000014175	2726.34	0.521158	0.286817	1.81704	0.0692111	0.998034
ENSCAFG00000012015	5485.09	-0.968094	0.532859	-1.81679	0.0692492	0.998034
ENSCAFG00000000318	293.508	0.416238	0.229128	1.81661	0.0692761	0.998034
ENSCAFG00000005879	175.808	0.355941	0.196057	1.8155	0.0694477	0.998034
ENSCAFG00000012320	20.5769	-1.19028	0.655915	-1.81468	0.0695728	0.998034
ENSCAFG00000005031	889.996	0.416013	0.229323	1.81409	0.0696634	0.998034
ENSCAFG00000002397	10.5191	-0.822611	0.453534	-1.81378	0.0697113	0.998034
ENSCAFG00000020195	568.224	-0.3138	0.17307	-1.81314	0.0698109	0.998034
ENSCAFG00000024871	19.9123	-1.13809	0.627835	-1.81272	0.0698745	0.998034
ENSCAFG00000002556	2.7424	-2.42153	1.33623	-1.81221	0.0699544	0.998034
ENSCAFG00000059412	49.0641	-1.26221	0.696792	-1.81146	0.0700691	0.998034
ENSCAFG00000013612	707.609	-1.01315	0.559609	-1.81047	0.0702228	0.998034
ENSCAFG00000018642	5.77331	-2.06136	1.13876	-1.81018	0.0702678	0.998034
ENSCAFG00000029114	729.888	0.326401	0.180337	1.80995	0.070304	0.998034
ENSCAFG00000020243	69.0019	-0.725558	0.400912	-1.80977	0.0703315	0.998034
ENSCAFG00000009058	4326.81	0.335171	0.185297	1.80884	0.0704762	0.998034
ENSCAFG00000011234	110.719	-0.805697	0.445439	-1.80877	0.0704867	0.998034
ENSCAFG00000010357	311.837	0.261741	0.144722	1.80857	0.0705176	0.998034
ENSCAFG00000012240	4.65319	1.56543	0.866023	1.80761	0.0706676	0.998034
ENSCAFG00000025115	2299.12	0.448388	0.24816	1.80685	0.0707857	0.998034
ENSCAFG00000006743	1115.41	0.286766	0.158729	1.80664	0.0708177	0.998034
ENSCAFG00000019864	879.891	-0.340267	0.18843	-1.80581	0.0709488	0.998034
ENSCAFG00000054819	57.1747	0.520921	0.288474	1.80578	0.0709522	0.998034
ENSCAFG00000012144	109.235	0.701081	0.388444	1.80484	0.0710993	0.998034
ENSCAFG00000019173	248.895	0.37371	0.207069	1.80476	0.0711123	0.998034
ENSCAFG00000015611	258.139	-0.468076	0.259522	-1.80361	0.071293	0.998034
ENSCAFG00000004500	274.432	-0.757667	0.420239	-1.80294	0.0713974	0.998034
ENSCAFG00000016293	313.598	0.520333	0.288741	1.80207	0.0715339	0.998034
ENSCAFG00000013652	101.209	0.703773	0.390652	1.80153	0.0716189	0.998034
ENSCAFG00000052535	993.113	-0.89385	0.496256	-1.80119	0.0716736	0.998034
ENSCAFG00000004446	3232.2	0.676151	0.375575	1.80031	0.0718117	0.998034
ENSCAFG00000032282	70.1899	0.612286	0.340136	1.80012	0.0718417	0.998034
ENSCAFG00000002152	97.4888	-0.574542	0.319292	-1.79942	0.0719517	0.998034
ENSCAFG00000031614	609.875	1.2781	0.710285	1.79942	0.071953	0.998034
ENSCAFG00000012370	1444.64	-0.448318	0.249165	-1.79929	0.0719735	0.998034
ENSCAFG00000031097	18.304	-4.74124	2.63612	-1.79857	0.072087	0.998034
ENSCAFG00000044287	1.39916	-3.6598	2.0357	-1.79781	0.0722073	0.998034
ENSCAFG00000004797	88.7002	-0.537317	0.298878	-1.79778	0.0722117	0.998034
ENSCAFG00000000594	1291.93	-1.02113	0.568313	-1.79677	0.0723726	0.998034
ENSCAFG00000048673	14.221	-1.11087	0.618337	-1.79655	0.0724067	0.998034
ENSCAFG00000007515	57.5568	0.478325	0.26639	1.79558	0.0725611	0.998034
ENSCAFG00000019974	133.295	-1.02142	0.569608	-1.7932	0.0729408	0.998034
ENSCAFG00000004955	1513.04	0.456805	0.25476	1.79308	0.0729605	0.998034
ENSCAFG00000007852	1215.59	0.305161	0.170289	1.79202	0.0731294	0.998034
ENSCAFG00000018332	3553.79	0.343961	0.191989	1.79157	0.0732024	0.998034
ENSCAFG00000010588	171.22	-0.370115	0.206594	-1.79151	0.0732116	0.998034
ENSCAFG00000004931	332.669	-0.623053	0.347912	-1.79083	0.07332	0.998034
ENSCAFG00000042210	819.454	-0.846621	0.472892	-1.7903	0.0734049	0.998034
ENSCAFG00000015798	4953.86	-0.304862	0.170298	-1.79017	0.0734262	0.998034
ENSCAFG00000020223	571.213	0.395371	0.220869	1.79007	0.0734422	0.998034
ENSCAFG00000016544	121.651	0.449762	0.251261	1.79002	0.0734501	0.998034
ENSCAFG00000004107	2994.27	-0.322741	0.180344	-1.78958	0.0735209	0.998034
ENSCAFG00000013459	1485.01	-0.909348	0.508224	-1.78927	0.0735719	0.998034
ENSCAFG00000055370	15.0319	0.93305	0.521908	1.78777	0.0738137	0.998034
ENSCAFG00000011974	912.846	-0.893783	0.500014	-1.78752	0.073854	0.998034
ENSCAFG00000009602	1686.07	0.285029	0.159468	1.78737	0.0738769	0.998034
ENSCAFG00000011755	466.644	1.63823	0.917939	1.78469	0.0743123	0.998034
ENSCAFG00000054810	1041.62	0.249854	0.140034	1.78424	0.0743851	0.998034
ENSCAFG00000028788	3969.14	0.344314	0.193016	1.78386	0.0744458	0.998034
ENSCAFG00000030893	56.5603	0.49827	0.279402	1.78335	0.0745301	0.998034
ENSCAFG00000014431	71.9659	0.590837	0.331412	1.78278	0.0746213	0.998034
ENSCAFG00000023702	800.389	0.426844	0.239494	1.78227	0.0747046	0.998034
ENSCAFG00000004293	59.8169	0.695586	0.390309	1.78214	0.0747261	0.998034
ENSCAFG00000009486	11.196	1.19651	0.6715	1.78184	0.0747755	0.998034
ENSCAFG00000049902	3.97306	1.37452	0.771529	1.78156	0.0748218	0.998034
ENSCAFG00000008191	75.0551	-0.782149	0.439119	-1.78118	0.0748833	0.998034
ENSCAFG00000043258	482.621	-0.691783	0.388603	-1.78018	0.0750465	0.998034
ENSCAFG00000020403	258.302	0.331334	0.186188	1.77957	0.0751467	0.998034
ENSCAFG00000020220	373.713	-0.655491	0.36838	-1.77939	0.0751763	0.998034
ENSCAFG00000013382	169.834	-0.548384	0.308439	-1.77793	0.0754149	0.998034
ENSCAFG00000001431	142.272	0.361945	0.203584	1.77786	0.0754263	0.998034
ENSCAFG00000017042	719.225	-0.308001	0.17331	-1.77717	0.0755408	0.998034
ENSCAFG00000010833	75.1189	1.2702	0.714873	1.77681	0.0755989	0.998034
ENSCAFG00000011489	204.98	0.531865	0.299706	1.77463	0.0759597	0.998034
ENSCAFG00000016985	1.18626	3.27874	1.84853	1.7737	0.0761128	0.998034
ENSCAFG00000023079	191.508	0.348974	0.196755	1.77365	0.0761215	0.998034
ENSCAFG00000011247	35810.8	-0.259028	0.146045	-1.77363	0.0761252	0.998034
ENSCAFG00000019392	3.5281	-2.17553	1.22678	-1.77336	0.0761688	0.998034
ENSCAFG00000012552	60.5685	0.688522	0.388401	1.77271	0.0762769	0.998034
ENSCAFG00000058196	501.752	0.276406	0.155923	1.77271	0.0762773	0.998034
ENSCAFG00000011521	105.173	-0.437681	0.246953	-1.77232	0.0763407	0.998034
ENSCAFG00000001913	226.118	0.423582	0.239096	1.7716	0.0764617	0.998034
ENSCAFG00000018637	1389.75	0.43529	0.245745	1.77131	0.0765099	0.998034
ENSCAFG00000011923	321.093	0.339183	0.191495	1.77124	0.0765206	0.998034
ENSCAFG00000015209	4653	-0.51616	0.29144	-1.77107	0.0765491	0.998034
ENSCAFG00000015945	2.67583	-2.87082	1.62105	-1.77096	0.0765671	0.998034
ENSCAFG00000053386	13.0127	0.932104	0.526476	1.77046	0.0766508	0.998034
ENSCAFG00000055984	14.3852	-1.42767	0.806402	-1.77042	0.0766578	0.998034
ENSCAFG00000029353	197.75	-1.13772	0.642685	-1.77027	0.0766829	0.998034
ENSCAFG00000000745	807.456	-0.257958	0.145734	-1.77007	0.0767161	0.998034
ENSCAFG00000001553	7366.96	-0.822629	0.464797	-1.76987	0.0767494	0.998034
ENSCAFG00000013244	3403.04	0.359084	0.202913	1.76965	0.0767862	0.998034
ENSCAFG00000032577	175.682	0.364727	0.206136	1.76935	0.0768359	0.998034
ENSCAFG00000018466	74.3605	-1.05201	0.594692	-1.769	0.0768934	0.998034
ENSCAFG00000019880	244.956	-0.602423	0.340661	-1.7684	0.0769946	0.998034
ENSCAFG00000030792	1109.55	-0.373764	0.211403	-1.76802	0.077058	0.998034
ENSCAFG00000032538	1734.34	0.391966	0.22171	1.76792	0.077074	0.998034
ENSCAFG00000006892	10.3146	-1.1073	0.626478	-1.7675	0.0771444	0.998034
ENSCAFG00000028870	3580.89	0.40113	0.226966	1.76736	0.0771687	0.998034
ENSCAFG00000014291	1311.42	0.31091	0.175937	1.76717	0.0771997	0.998034
ENSCAFG00000003655	27.8413	1.07476	0.60819	1.76714	0.0772047	0.998034
ENSCAFG00000004135	183.072	-0.333783	0.189045	-1.76563	0.0774584	0.998034
ENSCAFG00000009933	2.62495	-2.97836	1.68709	-1.76538	0.0774997	0.998034
ENSCAFG00000057170	273.49	0.61542	0.348639	1.76521	0.0775288	0.998034
ENSCAFG00000007534	1007.72	0.312589	0.177194	1.76411	0.0777134	0.998034
ENSCAFG00000013305	26.7506	-0.897702	0.508934	-1.76389	0.0777511	0.998034
ENSCAFG00000012001	449.175	-0.724666	0.411101	-1.76275	0.0779432	0.998034
ENSCAFG00000041930	2189.32	0.187714	0.10653	1.76207	0.0780567	0.998034
ENSCAFG00000017561	381.224	-0.614544	0.348818	-1.76179	0.0781047	0.998034
ENSCAFG00000009928	2053.96	-0.481171	0.273214	-1.76115	0.0782122	0.998034
ENSCAFG00000001445	6667.01	-0.369324	0.209798	-1.76038	0.0783435	0.998034
ENSCAFG00000015397	25.6949	0.910207	0.517088	1.76026	0.0783643	0.998034
ENSCAFG00000018272	102.366	0.688563	0.391314	1.75962	0.0784726	0.998034
ENSCAFG00000012823	602.616	0.374225	0.21273	1.75915	0.0785514	0.998034
ENSCAFG00000017637	947.315	0.364087	0.20697	1.75913	0.078556	0.998034
ENSCAFG00000023919	34.7247	-1.07434	0.6109	-1.75863	0.0786411	0.998034
ENSCAFG00000012523	1.69777	-3.68892	2.09792	-1.75837	0.0786847	0.998034
ENSCAFG00000002656	10393.5	-0.530408	0.301653	-1.75834	0.0786903	0.998034
ENSCAFG00000007449	470.195	0.267586	0.152185	1.75829	0.078698	0.998034
ENSCAFG00000014730	532.873	-0.309028	0.175759	-1.75825	0.0787051	0.998034
ENSCAFG00000002979	99.3058	0.407078	0.231546	1.75808	0.0787331	0.998034
ENSCAFG00000002717	18.5773	0.867443	0.493449	1.75792	0.0787614	0.998034
ENSCAFG00000017454	379.242	-0.271166	0.154266	-1.75779	0.0787839	0.998034
ENSCAFG00000007086	32.5069	0.627285	0.3571	1.75661	0.0789843	0.998034
ENSCAFG00000015646	219.175	-0.309471	0.176238	-1.75598	0.0790915	0.998034
ENSCAFG00000051774	2.31883	-2.427	1.38224	-1.75584	0.0791155	0.998034
ENSCAFG00000005109	4796.32	0.495324	0.282192	1.75527	0.0792124	0.998034
ENSCAFG00000011533	318.504	0.601704	0.342934	1.75458	0.0793319	0.998034
ENSCAFG00000007881	67.966	-0.68918	0.392977	-1.75374	0.0794748	0.998034
ENSCAFG00000018784	13735.2	-0.77195	0.44024	-1.75348	0.0795204	0.998034
ENSCAFG00000053486	19.781	1.02517	0.584654	1.75346	0.0795229	0.998034
ENSCAFG00000019339	17.8177	0.907787	0.517848	1.753	0.0796019	0.998034
ENSCAFG00000004409	2167.14	-0.568204	0.324163	-1.75283	0.0796304	0.998034
ENSCAFG00000019346	3621.7	0.382981	0.218547	1.75239	0.0797063	0.998034
ENSCAFG00000002451	462.109	0.406539	0.232003	1.7523	0.0797216	0.998034
ENSCAFG00000013102	24975	0.482754	0.275517	1.75218	0.0797436	0.998034
ENSCAFG00000005430	3034.69	0.606337	0.346048	1.75218	0.0797437	0.998034
ENSCAFG00000001418	370.246	0.628534	0.358791	1.75181	0.0798065	0.998034
ENSCAFG00000004545	522.374	0.371386	0.212026	1.7516	0.079842	0.998034
ENSCAFG00000059209	60.6413	1.14784	0.655481	1.75115	0.0799204	0.998034
ENSCAFG00000057183	23959.7	-0.554668	0.316821	-1.75073	0.0799924	0.998034
ENSCAFG00000050144	70.2195	-0.576071	0.329088	-1.75051	0.0800307	0.998034
ENSCAFG00000010044	5.03786	1.43722	0.821132	1.75029	0.0800681	0.998034
ENSCAFG00000005839	947.009	0.539721	0.308718	1.74827	0.080418	0.998034
ENSCAFG00000001969	455.478	0.336599	0.192552	1.7481	0.0804475	0.998034
ENSCAFG00000051831	12.0734	-0.921099	0.527018	-1.74776	0.0805058	0.998034
ENSCAFG00000029565	434.782	0.339899	0.194635	1.74634	0.0807514	0.998034
ENSCAFG00000009303	626.639	0.252927	0.144922	1.74527	0.0809381	0.998034
ENSCAFG00000002023	157.29	-0.835841	0.478965	-1.7451	0.0809677	0.998034
ENSCAFG00000012304	6145.3	0.342625	0.196393	1.74459	0.0810564	0.998034
ENSCAFG00000018454	7.127	-1.30598	0.748635	-1.74449	0.0810745	0.998034
ENSCAFG00000005032	194.08	0.386075	0.221416	1.74367	0.0812171	0.998034
ENSCAFG00000015929	164.794	0.779652	0.447199	1.74341	0.0812615	0.998034
ENSCAFG00000009662	762.892	0.4073	0.233705	1.74279	0.0813697	0.998034
ENSCAFG00000020023	485.68	-0.860833	0.49394	-1.74279	0.0813702	0.998034
ENSCAFG00000023943	115.14	0.403096	0.231406	1.74195	0.0815176	0.998034
ENSCAFG00000053732	11.7145	-1.25479	0.720483	-1.7416	0.0815791	0.998034
ENSCAFG00000003720	339.782	-0.781665	0.448883	-1.74135	0.0816214	0.998034
ENSCAFG00000008879	1505.04	-0.355726	0.204319	-1.74103	0.0816782	0.998034
ENSCAFG00000001078	72.3816	0.75734	0.435011	1.74097	0.0816893	0.998034
ENSCAFG00000004978	104.373	0.747741	0.429545	1.74077	0.0817234	0.998034
ENSCAFG00000005944	9.78968	-0.948763	0.545242	-1.74008	0.0818455	0.998034
ENSCAFG00000003463	2.28824	-2.25392	1.29531	-1.74006	0.0818492	0.998034
ENSCAFG00000010240	19.5872	-1.15126	0.661647	-1.73999	0.0818612	0.998034
ENSCAFG00000016123	2036.24	-0.567241	0.326044	-1.73977	0.0818994	0.998034
ENSCAFG00000001531	4.42769	-1.58265	0.909734	-1.73968	0.0819146	0.998034
ENSCAFG00000014690	2431.56	-0.33108	0.190383	-1.73902	0.0820309	0.998034
ENSCAFG00000004594	20.6891	1.20831	0.695262	1.73791	0.0822259	0.998034
ENSCAFG00000020121	2.48743	2.17763	1.25311	1.73779	0.0822485	0.998034
ENSCAFG00000018180	14.9122	-0.935308	0.538553	-1.73671	0.0824393	0.998034
ENSCAFG00000015972	1261.32	-0.301998	0.173939	-1.73623	0.0825232	0.998034
ENSCAFG00000043232	20.0168	-1.13485	0.653647	-1.73618	0.0825315	0.998034
ENSCAFG00000023575	240.6	0.323552	0.186394	1.73585	0.0825899	0.998034
ENSCAFG00000000242	109.774	-0.36161	0.208329	-1.73577	0.082605	0.998034
ENSCAFG00000032307	281.064	0.30169	0.173818	1.73567	0.0826228	0.998034
ENSCAFG00000005018	565.74	-0.668531	0.385291	-1.73513	0.0827176	0.998034
ENSCAFG00000025084	500.941	0.477745	0.275444	1.73445	0.082838	0.998034
ENSCAFG00000005856	300.045	-0.348309	0.200824	-1.7344	0.0828475	0.998034
ENSCAFG00000057813	165.486	0.737442	0.425237	1.73419	0.0828847	0.998034
ENSCAFG00000003290	830.094	0.35844	0.206745	1.73373	0.0829659	0.998034
ENSCAFG00000007344	48.05	-0.837577	0.483156	-1.73355	0.0829972	0.998034
ENSCAFG00000015656	110.776	0.463286	0.267293	1.73325	0.0830512	0.998034
ENSCAFG00000006675	18.4138	-1.46682	0.846415	-1.73298	0.0830992	0.998034
ENSCAFG00000012327	1014.58	0.346641	0.20005	1.73277	0.0831371	0.998034
ENSCAFG00000029776	151.985	0.350764	0.202436	1.73272	0.0831456	0.998034
ENSCAFG00000042292	1.00794	-3.09658	1.78719	-1.73265	0.0831578	0.998034
ENSCAFG00000009660	1077.37	0.415591	0.239876	1.73253	0.0831798	0.998034
ENSCAFG00000003510	20.1896	-1.08833	0.628226	-1.73238	0.0832051	0.998034
ENSCAFG00000031994	10.2541	-1.20479	0.695678	-1.73182	0.0833057	0.998034
ENSCAFG00000012084	1.61217	2.48954	1.43777	1.73153	0.0833568	0.998034
ENSCAFG00000029846	200.607	0.36436	0.210436	1.73145	0.0833715	0.998034
ENSCAFG00000031816	220.624	0.701272	0.405054	1.73131	0.0833971	0.998034
ENSCAFG00000019361	65.0396	0.479604	0.277074	1.73096	0.0834594	0.998034
ENSCAFG00000052100	3.36037	-1.723	0.995634	-1.73056	0.0835304	0.998034
ENSCAFG00000019666	195.92	0.434713	0.251206	1.73051	0.0835397	0.998034
ENSCAFG00000017143	2822.97	-0.278768	0.161097	-1.73043	0.0835527	0.998034
ENSCAFG00000007973	658.803	0.313378	0.181117	1.73025	0.0835848	0.998034
ENSCAFG00000011764	640.895	0.325616	0.188201	1.73015	0.0836035	0.998034
ENSCAFG00000015005	945.517	0.325475	0.188139	1.72997	0.0836353	0.998034
ENSCAFG00000020342	1933.4	1.56044	0.902182	1.72963	0.0836972	0.998034
ENSCAFG00000024923	30.0308	-0.990143	0.572484	-1.72956	0.0837097	0.998034
ENSCAFG00000010655	1.67929	2.73508	1.58173	1.72917	0.0837789	0.998034
ENSCAFG00000012407	14.7471	1.14669	0.663258	1.72887	0.0838319	0.998034
ENSCAFG00000014055	414.68	0.420919	0.243497	1.72864	0.0838735	0.998034
ENSCAFG00000008331	656.293	0.357798	0.207054	1.72804	0.0839802	0.998034
ENSCAFG00000006488	3877.59	-0.393639	0.227847	-1.72765	0.0840511	0.998034
ENSCAFG00000001977	446.525	0.464473	0.268933	1.7271	0.0841503	0.998034
ENSCAFG00000000213	3.67163	1.74366	1.00962	1.72705	0.0841583	0.998034
ENSCAFG00000008112	336.039	0.41411	0.239805	1.72686	0.0841924	0.998034
ENSCAFG00000005786	870.103	0.264429	0.153181	1.72625	0.0843023	0.998034
ENSCAFG00000004052	247.533	-0.397658	0.230389	-1.72603	0.0843422	0.998034
ENSCAFG00000016939	30776.5	-1.58469	0.918323	-1.72563	0.0844133	0.998034
ENSCAFG00000014678	289.086	-0.90423	0.52453	-1.72389	0.0847281	0.998034
ENSCAFG00000012101	569.122	0.422158	0.244912	1.72371	0.08476	0.998034
ENSCAFG00000047285	278.353	0.408223	0.236849	1.72356	0.084788	0.998034
ENSCAFG00000019125	381.213	0.285766	0.165816	1.72339	0.0848176	0.998034
ENSCAFG00000012206	11.8291	1.21853	0.707113	1.72324	0.0848447	0.998034
ENSCAFG00000010285	285.282	0.453327	0.263114	1.72293	0.0849012	0.998034
ENSCAFG00000004765	259.117	-1.66205	0.964723	-1.72282	0.0849203	0.998034
ENSCAFG00000014827	1135.93	0.414838	0.240918	1.72191	0.0850863	0.998034
ENSCAFG00000018208	796.21	0.434939	0.252592	1.7219	0.0850868	0.998034
ENSCAFG00000049483	9.82136	-1.63206	0.948001	-1.72158	0.0851462	0.998034
ENSCAFG00000020137	770.034	-0.251445	0.146091	-1.72115	0.0852234	0.998034
ENSCAFG00000004774	878.447	0.310266	0.180279	1.72103	0.0852454	0.998034
ENSCAFG00000008640	11373	-0.484987	0.281809	-1.72098	0.085254	0.998034
ENSCAFG00000058971	597.294	1.05682	0.614122	1.72086	0.0852762	0.998034
ENSCAFG00000008938	691.539	-0.466163	0.270922	-1.72065	0.0853136	0.998034
ENSCAFG00000003275	25.3783	-1.15857	0.673459	-1.72032	0.0853734	0.998034
ENSCAFG00000053205	23.4271	-0.851849	0.495259	-1.72001	0.0854309	0.998034
ENSCAFG00000018072	826.374	-0.266078	0.154731	-1.71962	0.0855009	0.998034
ENSCAFG00000000239	9.55762	-1.10164	0.640821	-1.71911	0.0855942	0.998034
ENSCAFG00000031319	5.00503	2.00771	1.16884	1.71769	0.0858531	0.998034
ENSCAFG00000012464	492.39	0.582966	0.339606	1.7166	0.0860528	0.998034
ENSCAFG00000019917	63.8941	-0.586243	0.341651	-1.71591	0.0861785	0.998034
ENSCAFG00000042650	3224.65	-0.250045	0.145815	-1.71481	0.0863802	0.998034
ENSCAFG00000050109	146.775	-0.285665	0.166592	-1.71476	0.0863884	0.998034
ENSCAFG00000014559	1448.52	0.544302	0.317538	1.71413	0.0865047	0.998034
ENSCAFG00000007870	143.013	0.555135	0.323885	1.71399	0.0865307	0.998034
ENSCAFG00000019449	49.8557	-0.719196	0.419638	-1.71385	0.0865564	0.998034
ENSCAFG00000004211	842.143	0.249368	0.145517	1.71367	0.0865898	0.998034
ENSCAFG00000014600	205.333	0.758854	0.44285	1.71357	0.0866077	0.998034
ENSCAFG00000042602	6.72712	-2.19911	1.28376	-1.71302	0.0867093	0.998034
ENSCAFG00000001533	12357.2	-1.17628	0.686681	-1.713	0.0867129	0.998034
ENSCAFG00000018684	299.925	0.347756	0.203099	1.71225	0.0868514	0.998034
ENSCAFG00000018965	2727.34	0.744863	0.435174	1.71164	0.0869625	0.998034
ENSCAFG00000014732	77.7423	0.344462	0.201273	1.71142	0.0870042	0.998034
ENSCAFG00000025484	147.835	-1.15837	0.676873	-1.71136	0.0870152	0.998034
ENSCAFG00000020263	2995.38	-0.555563	0.324791	-1.71052	0.0871692	0.998034
ENSCAFG00000047576	42.9066	-0.8817	0.515513	-1.71034	0.0872039	0.998034
ENSCAFG00000050628	2727.36	-0.672724	0.393456	-1.70978	0.0873068	0.998034
ENSCAFG00000016020	132514	-0.37878	0.221548	-1.7097	0.0873219	0.998034
ENSCAFG00000020412	674.327	0.390395	0.228393	1.70931	0.087393	0.998034
ENSCAFG00000018909	531.762	0.409142	0.239419	1.7089	0.0874698	0.998034
ENSCAFG00000007136	16.6219	0.874053	0.511557	1.70861	0.0875224	0.998034
ENSCAFG00000000925	38.8501	1.31411	0.769109	1.70861	0.0875236	0.998034
ENSCAFG00000055509	5.15692	1.17264	0.686338	1.70854	0.0875358	0.998034
ENSCAFG00000051878	74.1533	0.331578	0.194092	1.70835	0.0875707	0.998034
ENSCAFG00000043457	19.2783	1.28005	0.749445	1.708	0.0876368	0.998034
ENSCAFG00000007432	4.03143	1.57099	0.919955	1.70768	0.0876951	0.998034
ENSCAFG00000007936	8.78811	1.53816	0.900813	1.70753	0.0877242	0.998034
ENSCAFG00000017953	11.3247	-1.10183	0.645313	-1.70743	0.087742	0.998034
ENSCAFG00000008470	969.763	0.281636	0.165026	1.70661	0.0878936	0.998034
ENSCAFG00000012494	50.8356	-0.717103	0.420359	-1.70593	0.0880206	0.998034
ENSCAFG00000003850	537.238	0.505111	0.296398	1.70416	0.0883506	0.998034
ENSCAFG00000006624	287.462	0.309379	0.181651	1.70315	0.0885401	0.998034
ENSCAFG00000029179	179.958	0.534036	0.313701	1.70238	0.0886849	0.998034
ENSCAFG00000031953	1740.42	0.867049	0.509341	1.70229	0.0887001	0.998034
ENSCAFG00000017636	45.3781	-0.688972	0.404782	-1.70208	0.0887403	0.998034
ENSCAFG00000000674	58.8647	0.450567	0.26476	1.70179	0.0887939	0.998034
ENSCAFG00000054912	29.2737	0.618231	0.363393	1.70127	0.0888919	0.998034
ENSCAFG00000016280	21.8058	0.889481	0.522841	1.70125	0.088897	0.998034
ENSCAFG00000057560	4.84875	2.37843	1.39867	1.70049	0.089038	0.998034
ENSCAFG00000019664	153.869	0.413646	0.243274	1.70033	0.0890688	0.998034
ENSCAFG00000006086	90.8254	-0.623109	0.366494	-1.70019	0.0890954	0.998034
ENSCAFG00000015977	291.584	0.516893	0.304026	1.70016	0.0891013	0.998034
ENSCAFG00000053806	41.0531	0.549105	0.323085	1.69957	0.0892124	0.998034
ENSCAFG00000001989	198.618	-0.268169	0.157801	-1.69942	0.089241	0.998034
ENSCAFG00000006084	432.808	0.345676	0.203478	1.69884	0.0893496	0.998034
ENSCAFG00000003469	248.49	0.384195	0.22623	1.69825	0.0894608	0.998034
ENSCAFG00000014965	374.352	-0.955017	0.562537	-1.6977	0.0895652	0.998034
ENSCAFG00000057421	462.115	0.688073	0.405601	1.69643	0.0898047	0.998034
ENSCAFG00000007909	7.34864	1.67019	0.984636	1.69625	0.0898381	0.998034
ENSCAFG00000004475	1116.29	0.255037	0.150358	1.6962	0.0898479	0.998034
ENSCAFG00000024651	21.8807	-0.807108	0.47584	-1.69617	0.0898529	0.998034
ENSCAFG00000008118	14645.1	0.426167	0.251267	1.69607	0.0898732	0.998034
ENSCAFG00000042209	7.97359	1.4431	0.850905	1.69596	0.0898932	0.998034
ENSCAFG00000051053	976.502	0.34249	0.201951	1.6959	0.0899041	0.998034
ENSCAFG00000004396	31.3107	-0.607159	0.358074	-1.69563	0.0899569	0.998034
ENSCAFG00000030919	604.077	-0.964354	0.568789	-1.69545	0.0899894	0.998034
ENSCAFG00000052491	350.058	-0.523361	0.308726	-1.69523	0.0900316	0.998034
ENSCAFG00000030784	29.4875	0.642705	0.379137	1.69518	0.090041	0.998034
ENSCAFG00000017333	3237.89	-0.438745	0.258873	-1.69483	0.0901076	0.998034
ENSCAFG00000030761	6.66917	1.34571	0.794415	1.69397	0.0902715	0.998034
ENSCAFG00000011825	6.05937	-1.04997	0.619925	-1.69371	0.0903201	0.998034
ENSCAFG00000046950	106.657	0.748343	0.441939	1.69332	0.090395	0.998034
ENSCAFG00000001612	275.315	0.634478	0.374931	1.69225	0.0905978	0.998034
ENSCAFG00000012761	527.902	-0.620835	0.366874	-1.69223	0.0906018	0.998034
ENSCAFG00000010654	96.3724	0.50842	0.300498	1.69192	0.090661	0.998034
ENSCAFG00000016792	140.073	0.442653	0.261643	1.69182	0.0906802	0.998034
ENSCAFG00000032597	596.997	0.320901	0.189709	1.69154	0.0907328	0.998034
ENSCAFG00000018933	164.443	0.455796	0.269471	1.69145	0.0907507	0.998034
ENSCAFG00000000248	1367.32	0.473721	0.280106	1.69122	0.0907948	0.998034
ENSCAFG00000043966	31.0529	1.46883	0.868598	1.69104	0.09083	0.998034
ENSCAFG00000000429	13.9446	0.793532	0.469461	1.6903	0.0909698	0.998034
ENSCAFG00000001852	32.3654	0.657871	0.389207	1.69028	0.0909739	0.998034
ENSCAFG00000030211	126.717	-0.787739	0.466276	-1.68943	0.0911376	0.998034
ENSCAFG00000017434	195.364	-0.47923	0.283727	-1.68905	0.0912093	0.998034
ENSCAFG00000045428	18.3468	0.672579	0.398347	1.68842	0.0913298	0.998034
ENSCAFG00000018291	421.294	-1.23469	0.731443	-1.68802	0.0914069	0.998034
ENSCAFG00000032590	391.147	0.45413	0.269077	1.68773	0.0914625	0.998034
ENSCAFG00000058906	758.502	-0.920345	0.545326	-1.6877	0.0914692	0.998034
ENSCAFG00000007424	897.583	0.33105	0.196169	1.68758	0.0914928	0.998034
ENSCAFG00000008467	158.291	1.16711	0.691772	1.68712	0.0915794	0.998034
ENSCAFG00000005874	2812.53	-0.548511	0.325118	-1.68711	0.091582	0.998034
ENSCAFG00000009776	62.6422	-0.474962	0.281539	-1.68702	0.0915996	0.998034
ENSCAFG00000003600	1.33206	-3.53718	2.09793	-1.68603	0.0917896	0.998034
ENSCAFG00000011205	1130.41	0.299088	0.177421	1.68575	0.0918446	0.998034
ENSCAFG00000024487	2830.29	-0.427687	0.253859	-1.68474	0.0920385	0.998034
ENSCAFG00000013949	1.84361	2.50118	1.48478	1.68455	0.0920761	0.998034
ENSCAFG00000013641	179.378	0.520802	0.309249	1.68408	0.0921654	0.998034
ENSCAFG00000057352	14.9973	1.35618	0.805358	1.68394	0.0921927	0.998034
ENSCAFG00000011744	579.621	-0.400324	0.237766	-1.68369	0.0922413	0.998034
ENSCAFG00000015217	2677.09	-0.855274	0.508091	-1.68331	0.0923157	0.998034
ENSCAFG00000012674	7328.75	-0.949469	0.564188	-1.6829	0.092395	0.998034
ENSCAFG00000012675	241.705	-1.28654	0.764497	-1.68286	0.0924031	0.998034
ENSCAFG00000003390	172.336	0.690634	0.410395	1.68285	0.0924041	0.998034
ENSCAFG00000018507	244.863	0.298034	0.177129	1.68259	0.092455	0.998034
ENSCAFG00000009246	813.067	0.247572	0.147146	1.6825	0.0924726	0.998034
ENSCAFG00000006491	8895.81	0.389084	0.231291	1.68223	0.0925251	0.998034
ENSCAFG00000031771	5.78993	-1.58277	0.940982	-1.68204	0.0925603	0.998034
ENSCAFG00000003574	591.193	0.195206	0.116066	1.68186	0.0925969	0.998034
ENSCAFG00000013761	1382.47	0.281332	0.167282	1.68178	0.0926109	0.998034
ENSCAFG00000005354	10557.3	0.45891	0.272936	1.68138	0.0926888	0.998034
ENSCAFG00000053149	5.12976	1.33368	0.793447	1.68087	0.0927876	0.998034
ENSCAFG00000019497	43.7701	0.4655	0.276974	1.68066	0.0928285	0.998034
ENSCAFG00000018776	974.497	-0.268841	0.160008	-1.68017	0.092924	0.998034
ENSCAFG00000052024	0.930844	-3.07977	1.8336	-1.67963	0.0930291	0.998034
ENSCAFG00000019635	61.3515	0.587647	0.349918	1.67939	0.0930768	0.998034
ENSCAFG00000013607	19.6954	-0.821829	0.489387	-1.6793	0.0930929	0.998034
ENSCAFG00000010026	347.088	0.298997	0.178148	1.67836	0.0932761	0.998034
ENSCAFG00000019895	232.868	0.494232	0.294518	1.6781	0.0933266	0.998034
ENSCAFG00000052757	1.11926	3.09174	1.84249	1.67803	0.093342	0.998034
ENSCAFG00000050259	5102.71	-0.480266	0.286265	-1.6777	0.0934058	0.998034
ENSCAFG00000011970	665.184	1.24677	0.743183	1.67761	0.0934225	0.998034
ENSCAFG00000030459	842.151	0.469624	0.280024	1.67708	0.093526	0.998034
ENSCAFG00000050536	1497.48	0.642729	0.3833	1.67683	0.0935756	0.998034
ENSCAFG00000054304	0.989205	3.11447	1.85737	1.67681	0.0935791	0.998034
ENSCAFG00000028453	279.583	0.54045	0.322407	1.67629	0.0936807	0.998034
ENSCAFG00000002886	12.3749	-1.09264	0.651934	-1.67599	0.0937396	0.998034
ENSCAFG00000000039	25.7184	-1.19654	0.713996	-1.67583	0.0937713	0.998034
ENSCAFG00000017219	411.28	0.287201	0.17138	1.67581	0.0937751	0.998034
ENSCAFG00000007008	39.5286	-0.799872	0.477308	-1.6758	0.0937775	0.998034
ENSCAFG00000013874	366.928	-0.847544	0.505779	-1.67572	0.0937927	0.998034
ENSCAFG00000009494	338.221	-0.720818	0.430213	-1.67549	0.0938379	0.998034
ENSCAFG00000031673	159.906	0.532653	0.317918	1.67544	0.0938473	0.998034
ENSCAFG00000000072	209.922	-0.480481	0.286978	-1.67427	0.0940766	0.998034
ENSCAFG00000042795	1.62811	-3.86204	2.30677	-1.67422	0.0940868	0.998034
ENSCAFG00000008221	23898.5	-0.489428	0.292334	-1.67421	0.09409	0.998034
ENSCAFG00000045582	131.82	0.475	0.283735	1.6741	0.0941117	0.998034
ENSCAFG00000005965	76.4194	0.859078	0.513292	1.67366	0.094197	0.998034
ENSCAFG00000017167	70.7373	-0.880922	0.52641	-1.67345	0.0942386	0.998034
ENSCAFG00000057528	5.43377	1.54377	0.923269	1.67207	0.0945111	0.998034
ENSCAFG00000017862	366.799	0.432746	0.258929	1.67129	0.0946638	0.998034
ENSCAFG00000004267	1788.24	-0.259817	0.155486	-1.671	0.0947223	0.998034
ENSCAFG00000017956	73.2545	0.620767	0.371513	1.67091	0.0947385	0.998034
ENSCAFG00000001091	32703.4	-0.66631	0.398965	-1.6701	0.0949004	0.998034
ENSCAFG00000001885	58.6513	0.636843	0.381382	1.66983	0.0949529	0.998034
ENSCAFG00000010911	1.48147	-3.59602	2.15432	-1.66921	0.0950749	0.998034
ENSCAFG00000012034	372.729	-0.319433	0.191418	-1.66877	0.0951624	0.998034
ENSCAFG00000014374	115.032	-1.00947	0.605219	-1.66794	0.0953285	0.998034
ENSCAFG00000004011	5740.82	-0.406786	0.24396	-1.66743	0.0954288	0.998034
ENSCAFG00000016989	913.216	-0.225882	0.135471	-1.66738	0.0954382	0.998034
ENSCAFG00000048015	4.07894	1.68808	1.01242	1.66736	0.0954431	0.998034
ENSCAFG00000005578	59.6978	-0.814293	0.48842	-1.6672	0.095475	0.998034
ENSCAFG00000043059	122.882	0.273874	0.16429	1.66701	0.0955127	0.998034
ENSCAFG00000013555	1.66785	3.27783	1.96699	1.66642	0.0956303	0.998034
ENSCAFG00000014105	391.852	-0.323519	0.194223	-1.66571	0.095771	0.998034
ENSCAFG00000000078	1120.09	0.251911	0.151241	1.66563	0.0957868	0.998034
ENSCAFG00000025192	1675.58	0.337034	0.202361	1.66551	0.0958116	0.998034
ENSCAFG00000012906	39.2895	-1.4229	0.854555	-1.66507	0.0958978	0.998034
ENSCAFG00000011914	499.269	0.218967	0.131513	1.66499	0.0959148	0.998034
ENSCAFG00000015242	952.882	0.371362	0.223056	1.66488	0.0959362	0.998034
ENSCAFG00000000550	27.0309	-0.780375	0.468865	-1.66439	0.0960337	0.998034
ENSCAFG00000042598	16734.2	-0.505082	0.30349	-1.66425	0.0960632	0.998034
ENSCAFG00000011147	2421.76	-0.624235	0.375173	-1.66386	0.0961404	0.998034
ENSCAFG00000008164	15827.1	0.376694	0.226455	1.66344	0.0962247	0.998034
ENSCAFG00000015594	713.123	0.315822	0.189881	1.66327	0.0962587	0.998034
ENSCAFG00000057221	59.1143	0.757192	0.455278	1.66314	0.0962839	0.998034
ENSCAFG00000010209	73.3492	-0.707196	0.425314	-1.66276	0.0963603	0.998034
ENSCAFG00000031967	18.7246	5.84535	3.5161	1.66245	0.0964218	0.998034
ENSCAFG00000053682	42.3081	-0.60498	0.364064	-1.66174	0.0965649	0.998034
ENSCAFG00000046588	64.999	-1.23466	0.743013	-1.66169	0.0965748	0.998034
ENSCAFG00000018780	2.77756	-2.34107	1.40925	-1.66122	0.0966691	0.998034
ENSCAFG00000005233	96.2301	-0.522475	0.314664	-1.66042	0.0968304	0.998034
ENSCAFG00000009810	166.302	-0.67866	0.408733	-1.6604	0.0968339	0.998034
ENSCAFG00000055635	1700.84	-0.751058	0.452548	-1.65962	0.096991	0.998034
ENSCAFG00000001960	36.0171	0.813272	0.490073	1.65949	0.0970168	0.998034
ENSCAFG00000020383	7.15215	1.95598	1.17895	1.65908	0.0971002	0.998034
ENSCAFG00000008315	763.015	0.375207	0.226154	1.65908	0.0971004	0.998034
ENSCAFG00000002392	260.933	0.371575	0.223977	1.65899	0.0971187	0.998034
ENSCAFG00000013106	3452.95	0.283629	0.170997	1.65868	0.0971811	0.998034
ENSCAFG00000016689	464.256	-0.374095	0.225585	-1.65833	0.09725	0.998034
ENSCAFG00000005462	12.3895	0.9182	0.553986	1.65744	0.09743	0.998034
ENSCAFG00000018685	224.998	0.356414	0.21512	1.65682	0.0975562	0.998034
ENSCAFG00000005720	288.296	-0.220494	0.13312	-1.65635	0.097651	0.998034
ENSCAFG00000010696	7699.42	0.294144	0.177632	1.65592	0.0977381	0.998034
ENSCAFG00000054534	248.58	0.422581	0.255309	1.65517	0.0978895	0.998034
ENSCAFG00000014197	10.511	-1.22113	0.737996	-1.65465	0.0979952	0.998034
ENSCAFG00000046247	114.557	0.312724	0.189086	1.65387	0.098153	0.998034
ENSCAFG00000003260	15859.1	-0.393671	0.238116	-1.65327	0.0982752	0.998034
ENSCAFG00000006713	18.2377	-0.700924	0.423981	-1.6532	0.0982911	0.998034
ENSCAFG00000010665	93.799	0.573354	0.346832	1.65312	0.0983073	0.998034
ENSCAFG00000014990	1.55499	2.86127	1.73094	1.65301	0.0983287	0.998034
ENSCAFG00000009608	73.881	0.435154	0.263279	1.65282	0.0983671	0.998034
ENSCAFG00000049561	54.4122	0.736008	0.445332	1.65272	0.0983886	0.998034
ENSCAFG00000031316	3.28144	1.38742	0.839564	1.65255	0.0984225	0.998034
ENSCAFG00000007839	2026.82	0.551148	0.333648	1.65189	0.0985578	0.998034
ENSCAFG00000017716	688.753	0.430198	0.260487	1.65151	0.0986341	0.998034
ENSCAFG00000004263	922.38	-0.431856	0.261508	-1.65141	0.0986551	0.998034
ENSCAFG00000031485	26.7923	0.653942	0.396005	1.65135	0.0986678	0.998034
ENSCAFG00000002640	6.23293	-1.34103	0.812175	-1.65116	0.0987059	0.998034
ENSCAFG00000012706	526.064	-0.326486	0.197766	-1.65088	0.0987639	0.998034
ENSCAFG00000019654	99.4418	0.38696	0.234456	1.65046	0.0988494	0.998034
ENSCAFG00000016012	7.42431	-1.19933	0.726818	-1.6501	0.0989216	0.998034
ENSCAFG00000005220	292.416	0.335055	0.203059	1.65004	0.0989346	0.998034
ENSCAFG00000010585	81.0988	0.65918	0.399513	1.64996	0.0989513	0.998034
ENSCAFG00000015842	1.16321	-3.12136	1.8935	-1.64846	0.0992593	0.998034
ENSCAFG00000030862	411.352	-0.490662	0.297889	-1.64713	0.0995318	0.998034
ENSCAFG00000054650	1.24174	-3.42458	2.07935	-1.64695	0.0995686	0.998034
ENSCAFG00000013172	122.925	0.386034	0.234461	1.64648	0.0996658	0.998034
ENSCAFG00000010725	4316.93	0.354771	0.215478	1.64643	0.0996743	0.998034
ENSCAFG00000008487	5588.07	0.349486	0.212316	1.64606	0.099751	0.998034
ENSCAFG00000042949	1878.27	0.218707	0.132931	1.64526	0.0999161	0.998034
ENSCAFG00000000622	333.184	0.235943	0.143463	1.64463	0.100046	0.998034
ENSCAFG00000015505	46.2349	-0.888336	0.540627	-1.64316	0.10035	0.998034
ENSCAFG00000017855	93.4355	-1.00581	0.612469	-1.64222	0.100544	0.998034
ENSCAFG00000032108	1376.59	0.277152	0.168814	1.64176	0.10064	0.998034
ENSCAFG00000012722	5.79829	-1.7614	1.07306	-1.64148	0.100697	0.998034
ENSCAFG00000055178	76.8173	-0.564756	0.344085	-1.64133	0.100729	0.998034
ENSCAFG00000006362	92.617	0.563563	0.343474	1.64077	0.100845	0.998034
ENSCAFG00000055561	11.2675	-1.07189	0.653458	-1.64033	0.100937	0.998034
ENSCAFG00000011405	36301.2	0.513083	0.31293	1.63961	0.101086	0.998034
ENSCAFG00000011398	541.93	-1.32654	0.809233	-1.63925	0.10116	0.998034
ENSCAFG00000002804	809.822	0.639593	0.39019	1.63919	0.101175	0.998034
ENSCAFG00000056395	26.5577	0.723729	0.441524	1.63916	0.10118	0.998034
ENSCAFG00000012056	180.905	0.458451	0.279711	1.63901	0.10121	0.998034
ENSCAFG00000010037	1322.49	0.25569	0.156037	1.63865	0.101287	0.998034
ENSCAFG00000024926	787.923	-0.333241	0.203389	-1.63844	0.10133	0.998034
ENSCAFG00000051348	1736.48	-0.379645	0.231804	-1.63778	0.101467	0.998034
ENSCAFG00000013091	6.859	-1.21769	0.74371	-1.63732	0.101564	0.998034
ENSCAFG00000005254	11.9932	-0.870591	0.531768	-1.63716	0.101597	0.998034
ENSCAFG00000005435	141.888	0.272392	0.166405	1.63692	0.101646	0.998034
ENSCAFG00000002646	16361.6	0.310937	0.189998	1.63653	0.10173	0.998034
ENSCAFG00000000833	93.3648	-1.16412	0.71156	-1.63601	0.101837	0.998034
ENSCAFG00000007549	10.2838	0.969884	0.592966	1.63565	0.101913	0.998034
ENSCAFG00000058893	1.2257	-3.44512	2.10639	-1.63556	0.101933	0.998034
ENSCAFG00000005461	82.8278	0.721018	0.440869	1.63545	0.101956	0.998034
ENSCAFG00000009036	2411.22	0.353134	0.215935	1.63538	0.10197	0.998034
ENSCAFG00000051662	154.299	0.356803	0.218244	1.63488	0.102074	0.998034
ENSCAFG00000015668	536.511	0.297517	0.182071	1.63407	0.102244	0.998034
ENSCAFG00000016966	3070.16	-0.524028	0.320732	-1.63385	0.10229	0.998034
ENSCAFG00000017030	66.0739	0.440615	0.269746	1.63344	0.102375	0.998034
ENSCAFG00000003592	589.002	0.310631	0.190177	1.63338	0.102389	0.998034
ENSCAFG00000010113	75.9625	-0.973063	0.596065	-1.63248	0.102579	0.998034
ENSCAFG00000011496	3.30765	-2.41771	1.48248	-1.63086	0.10292	0.998034
ENSCAFG00000059367	2.51017	-1.83341	1.12434	-1.63066	0.102963	0.998034
ENSCAFG00000025201	2.73088	-2.24258	1.37543	-1.63045	0.103006	0.998034
ENSCAFG00000012580	11.0642	-1.24521	0.76412	-1.6296	0.103185	0.998034
ENSCAFG00000010813	18.6312	-0.858274	0.526739	-1.62941	0.103226	0.998034
ENSCAFG00000000755	1140.54	0.391146	0.240083	1.62921	0.103269	0.998034
ENSCAFG00000030765	623.754	0.297996	0.182912	1.62917	0.103276	0.998034
ENSCAFG00000008623	4.83439	-1.60426	0.984981	-1.62872	0.103373	0.998034
ENSCAFG00000016786	15.9816	-0.875913	0.537868	-1.62849	0.103421	0.998034
ENSCAFG00000006254	103.479	-0.537868	0.330436	-1.62775	0.103578	0.998034
ENSCAFG00000003966	132.153	-0.58375	0.358629	-1.62773	0.103583	0.998034
ENSCAFG00000053432	71.5811	0.428595	0.263367	1.62737	0.103659	0.998034
ENSCAFG00000008775	234.698	0.286914	0.176308	1.62735	0.103664	0.998034
ENSCAFG00000055733	286.835	-0.814366	0.500829	-1.62604	0.103942	0.998034
ENSCAFG00000004686	10.7597	0.99616	0.613193	1.62454	0.10426	0.998034
ENSCAFG00000005523	269.534	0.425256	0.26181	1.62429	0.104313	0.998034
ENSCAFG00000016787	618.472	-0.344692	0.212302	-1.6236	0.104462	0.998034
ENSCAFG00000013015	3634.12	0.422535	0.260276	1.62341	0.104501	0.998034
ENSCAFG00000056744	1455.43	0.322718	0.19879	1.62341	0.104502	0.998034
ENSCAFG00000011807	5.51657	1.1372	0.700555	1.62329	0.104527	0.998034
ENSCAFG00000010052	9239.23	-0.343999	0.211962	-1.62293	0.104604	0.998034
ENSCAFG00000028848	8821.39	-0.36497	0.224929	-1.6226	0.104675	0.998034
ENSCAFG00000016265	1268.03	0.441813	0.272314	1.62244	0.10471	0.998034
ENSCAFG00000058042	171.921	0.351385	0.21658	1.62242	0.104712	0.998034
ENSCAFG00000032391	55.9234	-0.694925	0.428469	-1.62188	0.104829	0.998034
ENSCAFG00000006555	297.685	0.334593	0.206365	1.62136	0.10494	0.998034
ENSCAFG00000000619	1802.23	0.382312	0.235805	1.62131	0.104952	0.998034
ENSCAFG00000013889	268.803	1.39254	0.859139	1.62085	0.105049	0.998034
ENSCAFG00000032583	8495.34	-0.461103	0.284536	-1.62055	0.105115	0.998034
ENSCAFG00000032626	309.293	-0.404817	0.249811	-1.6205	0.105126	0.998034
ENSCAFG00000013968	637.687	-0.849884	0.52468	-1.61981	0.105272	0.998034
ENSCAFG00000012701	2164.52	-0.272211	0.168069	-1.61964	0.105309	0.998034
ENSCAFG00000002296	1009.79	0.236903	0.146303	1.61927	0.105389	0.998034
ENSCAFG00000002105	155.305	0.768341	0.474503	1.61925	0.105393	0.998034
ENSCAFG00000019802	25.7754	0.545098	0.336746	1.61872	0.105507	0.998034
ENSCAFG00000018555	5.12892	-4.98449	3.07998	-1.61835	0.105587	0.998034
ENSCAFG00000017058	775.268	0.233153	0.144084	1.61817	0.105625	0.998034
ENSCAFG00000010284	20.9061	0.641825	0.396669	1.61804	0.105655	0.998034
ENSCAFG00000043712	424.423	0.328076	0.202847	1.61736	0.1058	0.998034
ENSCAFG00000004408	203.925	-0.520526	0.321863	-1.61723	0.105829	0.998034
ENSCAFG00000012765	543.992	-0.312999	0.193579	-1.61691	0.105897	0.998034
ENSCAFG00000056661	26.9468	-0.845062	0.522738	-1.61661	0.105963	0.998034
ENSCAFG00000013987	6.11514	-1.83374	1.13447	-1.61638	0.106013	0.998034
ENSCAFG00000056183	5.35587	1.08186	0.669385	1.61619	0.106053	0.998034
ENSCAFG00000005332	1763.32	0.554953	0.343395	1.61608	0.106078	0.998034
ENSCAFG00000025596	421.897	-0.882747	0.546229	-1.61608	0.106078	0.998034
ENSCAFG00000000699	12.516	-1.35642	0.839495	-1.61576	0.106147	0.998034
ENSCAFG00000012508	241.317	0.319386	0.197693	1.61557	0.106188	0.998034
ENSCAFG00000017399	252.236	0.235062	0.145573	1.61474	0.106367	0.998034
ENSCAFG00000013096	83.2774	0.438533	0.271613	1.61455	0.106409	0.998034
ENSCAFG00000003400	27.6766	-1.0946	0.678144	-1.61411	0.106503	0.998034
ENSCAFG00000012892	21.122	0.681079	0.421962	1.61408	0.106511	0.998034
ENSCAFG00000002034	809.456	0.233026	0.144412	1.61362	0.106611	0.998034
ENSCAFG00000005853	1.92512	2.31531	1.43505	1.61341	0.106656	0.998034
ENSCAFG00000058154	1.56706	2.70892	1.67916	1.61326	0.106688	0.998034
ENSCAFG00000014799	4.66684	-1.60323	0.994165	-1.61264	0.106823	0.998034
ENSCAFG00000008156	157.883	0.331722	0.205727	1.61244	0.106866	0.998034
ENSCAFG00000006410	97.3271	0.426537	0.264532	1.61242	0.10687	0.998034
ENSCAFG00000014007	1573.35	-0.540695	0.335339	-1.61238	0.106879	0.998034
ENSCAFG00000050785	48.4385	-0.694586	0.430788	-1.61236	0.106883	0.998034
ENSCAFG00000055884	423.752	0.489174	0.303515	1.61169	0.107028	0.998034
ENSCAFG00000008022	77.4131	-0.660814	0.410269	-1.61069	0.107248	0.998034
ENSCAFG00000011183	525.691	0.332198	0.206251	1.61065	0.107257	0.998034
ENSCAFG00000012437	189.399	0.268008	0.166468	1.60997	0.107404	0.998034
ENSCAFG00000028782	99.0962	0.269705	0.167526	1.60993	0.107413	0.998034
ENSCAFG00000030907	6.02897	1.01172	0.628456	1.60986	0.107429	0.998034
ENSCAFG00000007248	840.967	0.300088	0.186461	1.60939	0.107531	0.998034
ENSCAFG00000012281	121.162	0.83572	0.519309	1.60929	0.107552	0.998034
ENSCAFG00000032522	308.73	0.534497	0.332156	1.60917	0.107578	0.998034
ENSCAFG00000023460	504.815	0.262766	0.163309	1.60901	0.107613	0.998034
ENSCAFG00000015878	505.497	-0.994151	0.617899	-1.60892	0.107633	0.998034
ENSCAFG00000001507	517.157	0.239708	0.148991	1.60888	0.107643	0.998034
ENSCAFG00000013049	88.2027	0.751452	0.467147	1.6086	0.107704	0.998034
ENSCAFG00000009738	26.1989	-0.65831	0.409278	-1.60847	0.107733	0.998034
ENSCAFG00000007130	639.882	0.290547	0.180656	1.60829	0.107773	0.998034
ENSCAFG00000017357	7701.77	0.494939	0.307778	1.60811	0.107812	0.998034
ENSCAFG00000002711	1448.69	0.303639	0.188884	1.60754	0.107936	0.998034
ENSCAFG00000010168	1697.59	-0.390006	0.242639	-1.60735	0.107977	0.998034
ENSCAFG00000051349	1403.21	0.599327	0.372907	1.60717	0.108016	0.998034
ENSCAFG00000012477	429.057	-0.698956	0.434962	-1.60694	0.108068	0.998034
ENSCAFG00000008312	830.105	0.394861	0.245772	1.60661	0.108139	0.998034
ENSCAFG00000015161	567.93	0.372514	0.231942	1.60606	0.10826	0.998034
ENSCAFG00000050436	1926.51	0.203199	0.126601	1.60504	0.108486	0.998034
ENSCAFG00000012839	13.8319	-0.965046	0.601387	-1.6047	0.10856	0.998034
ENSCAFG00000031000	175.204	0.418412	0.260795	1.60437	0.108632	0.998034
ENSCAFG00000049343	19.0276	-1.15043	0.717072	-1.60435	0.108637	0.998034
ENSCAFG00000006509	738.599	0.262153	0.163421	1.60416	0.108678	0.998034
ENSCAFG00000019111	207.405	0.276006	0.172061	1.60412	0.108687	0.998034
ENSCAFG00000004874	165.736	0.405032	0.252495	1.60412	0.108688	0.998034
ENSCAFG00000006945	2637.01	0.151336	0.0944126	1.60292	0.108953	0.998034
ENSCAFG00000010164	276.595	0.24917	0.155521	1.60217	0.109119	0.998034
ENSCAFG00000012051	324.864	-0.383137	0.239182	-1.60186	0.109187	0.998034
ENSCAFG00000019689	1131.3	0.467354	0.291794	1.60166	0.109232	0.998034
ENSCAFG00000003072	111.769	0.472011	0.294716	1.60158	0.109249	0.998034
ENSCAFG00000000760	553.484	0.259776	0.162276	1.60083	0.109415	0.998034
ENSCAFG00000005788	1204.96	-0.329647	0.206049	-1.59985	0.109632	0.998034
ENSCAFG00000004719	142.904	0.335525	0.209855	1.59885	0.109855	0.998034
ENSCAFG00000010856	1359.47	-0.317545	0.198655	-1.59848	0.109937	0.998034
ENSCAFG00000016917	96.5775	-0.692011	0.432989	-1.59822	0.109995	0.998034
ENSCAFG00000052971	156.372	0.546196	0.341913	1.59747	0.110161	0.998034
ENSCAFG00000020102	40.203	-0.470488	0.294588	-1.5971	0.110243	0.998034
ENSCAFG00000018236	1.27075	2.93475	1.83784	1.59684	0.1103	0.998034
ENSCAFG00000012408	5123.12	-0.239543	0.150011	-1.59683	0.110303	0.998034
ENSCAFG00000002028	72.6908	1.05546	0.661036	1.59668	0.110338	0.998034
ENSCAFG00000003026	2002.02	-0.203489	0.127547	-1.5954	0.110622	0.998034
ENSCAFG00000014553	6903.1	-0.661894	0.414895	-1.59533	0.110638	0.998034
ENSCAFG00000030830	23.1149	0.94127	0.590033	1.59528	0.110649	0.998034
ENSCAFG00000006401	9.70994	-1.14831	0.720074	-1.59472	0.110775	0.998034
ENSCAFG00000008830	2923.71	0.432788	0.271401	1.59464	0.110792	0.998034
ENSCAFG00000015145	1876.99	0.254669	0.15973	1.59437	0.110854	0.998034
ENSCAFG00000023787	17.034	1.06328	0.666948	1.59424	0.110882	0.998034
ENSCAFG00000019376	30.6031	-0.541111	0.339455	-1.59406	0.110923	0.998034
ENSCAFG00000004236	1.18475	-3.32778	2.08787	-1.59386	0.110967	0.998034
ENSCAFG00000010234	541.898	0.306992	0.19265	1.59352	0.111044	0.998034
ENSCAFG00000012330	136.945	0.360434	0.226273	1.59291	0.111179	0.998034
ENSCAFG00000017587	25.8921	-0.620234	0.389436	-1.59265	0.11124	0.998034
ENSCAFG00000032096	5.97216	-1.60045	1.00504	-1.59242	0.111291	0.998034
ENSCAFG00000007880	760.829	0.283699	0.178213	1.59191	0.111405	0.998034
ENSCAFG00000014687	15.5737	-0.895325	0.56265	-1.59127	0.11155	0.998034
ENSCAFG00000017262	69.8995	0.422365	0.265498	1.59084	0.111645	0.998034
ENSCAFG00000002649	1730.12	0.510668	0.321049	1.59062	0.111695	0.998034
ENSCAFG00000055473	10.4982	1.12191	0.70551	1.59021	0.111787	0.998034
ENSCAFG00000001519	6502.3	0.560259	0.352522	1.58929	0.111995	0.998034
ENSCAFG00000005491	623.872	0.443497	0.279075	1.58917	0.112023	0.998034
ENSCAFG00000024660	21.4892	-2.6208	1.64918	-1.58915	0.112026	0.998034
ENSCAFG00000008668	666.378	-0.592491	0.373047	-1.58825	0.112231	0.998034
ENSCAFG00000017117	56.7065	0.45686	0.287681	1.58808	0.112268	0.998034
ENSCAFG00000016454	520.754	0.643758	0.405581	1.58725	0.112456	0.998034
ENSCAFG00000004951	3399.27	0.228194	0.143795	1.58694	0.112527	0.998034
ENSCAFG00000010998	2605.2	0.309032	0.194778	1.58658	0.112607	0.998034
ENSCAFG00000013981	172.578	0.488945	0.308213	1.58639	0.112652	0.998034
ENSCAFG00000009093	1.39547	1.81153	1.14197	1.58631	0.112668	0.998034
ENSCAFG00000017169	2614.57	0.388465	0.244905	1.58619	0.112697	0.998034
ENSCAFG00000004586	8846.83	-0.573552	0.361693	-1.58574	0.112798	0.998034
ENSCAFG00000017650	96.6467	0.362289	0.228495	1.58555	0.112842	0.998034
ENSCAFG00000018206	41.9439	0.681745	0.430286	1.5844	0.113103	0.998034
ENSCAFG00000058032	3429.52	-0.775049	0.489275	-1.58408	0.113176	0.998034
ENSCAFG00000015235	16.8386	0.849047	0.535996	1.58406	0.113181	0.998034
ENSCAFG00000013081	6419.51	0.454283	0.286827	1.58382	0.113235	0.998034
ENSCAFG00000018906	385.452	0.76999	0.486286	1.58341	0.113328	0.998034
ENSCAFG00000006835	6.39901	1.62663	1.0279	1.58247	0.113542	0.998034
ENSCAFG00000012128	5.74692	-1.38242	0.87388	-1.58194	0.113664	0.998034
ENSCAFG00000005905	497.934	0.26943	0.170317	1.58193	0.113665	0.998034
ENSCAFG00000009771	926.319	0.15715	0.0993639	1.58156	0.113751	0.998034
ENSCAFG00000043677	11.3681	-1.07372	0.678937	-1.58147	0.11377	0.998034
ENSCAFG00000015901	376001	-0.549445	0.347454	-1.58135	0.113799	0.998034
ENSCAFG00000014232	55.219	-0.536202	0.339224	-1.58067	0.113953	0.998034
ENSCAFG00000010685	805.66	0.407688	0.257996	1.58021	0.114058	0.998034
ENSCAFG00000008290	4.59388	-2.16887	1.37252	-1.58021	0.114059	0.998034
ENSCAFG00000030193	185.245	0.596935	0.377766	1.58017	0.114068	0.998034
ENSCAFG00000007620	16.0216	-0.73461	0.464972	-1.5799	0.114129	0.998034
ENSCAFG00000005566	0.961441	3.23314	2.04664	1.57973	0.114169	0.998034
ENSCAFG00000017917	474.482	-0.431597	0.27328	-1.57932	0.114263	0.998034
ENSCAFG00000003594	1926.88	-0.225169	0.142584	-1.57921	0.114288	0.998034
ENSCAFG00000015949	13268.1	-1.92197	1.21723	-1.57897	0.114342	0.998034
ENSCAFG00000045952	27.6649	0.739982	0.468658	1.57894	0.11435	0.998034
ENSCAFG00000011781	27.56	-0.898617	0.569156	-1.57886	0.114368	0.998034
ENSCAFG00000019968	8.90132	5.4981	3.48404	1.57808	0.114547	0.998034
ENSCAFG00000009364	606.822	-0.368912	0.23378	-1.57803	0.114558	0.998034
ENSCAFG00000031897	133.531	-0.457224	0.289743	-1.57803	0.114559	0.998034
ENSCAFG00000051155	140.09	0.344608	0.218395	1.57791	0.114587	0.998034
ENSCAFG00000012360	97.8148	0.546067	0.34608	1.57786	0.114597	0.998034
ENSCAFG00000024725	170.749	0.67434	0.427453	1.57758	0.114662	0.998034
ENSCAFG00000015022	28.1112	-0.82845	0.525273	-1.57718	0.114754	0.998034
ENSCAFG00000009114	2982.85	-0.455356	0.288719	-1.57716	0.114759	0.998034
ENSCAFG00000005522	577.635	0.229939	0.145819	1.57688	0.114822	0.998034
ENSCAFG00000014873	1011.61	-0.249718	0.158433	-1.57618	0.114985	0.998034
ENSCAFG00000001532	95.3996	0.42213	0.267832	1.5761	0.115002	0.998034
ENSCAFG00000024271	158.977	0.423916	0.268968	1.57609	0.115006	0.998034
ENSCAFG00000030923	2.04118	-2.49588	1.58361	-1.57607	0.115009	0.998034
ENSCAFG00000058332	2076.27	-0.614853	0.390217	-1.57567	0.115102	0.998034
ENSCAFG00000015482	723.592	-0.256761	0.162967	-1.57554	0.115132	0.998034
ENSCAFG00000044636	0.887223	2.96376	1.8814	1.5753	0.115188	0.998034
ENSCAFG00000030372	158.938	-0.489098	0.31061	-1.57464	0.11534	0.998034
ENSCAFG00000006536	1387.19	-0.213517	0.135639	-1.57416	0.11545	0.998034
ENSCAFG00000003039	1.4261	2.40419	1.52731	1.57413	0.115457	0.998034
ENSCAFG00000019167	459.351	-0.279722	0.177725	-1.57391	0.115509	0.998034
ENSCAFG00000012574	499.615	0.400293	0.254339	1.57385	0.115522	0.998034
ENSCAFG00000012380	100.975	-0.379956	0.241457	-1.5736	0.11558	0.998034
ENSCAFG00000019939	2282.9	-0.261932	0.166488	-1.57328	0.115655	0.998034
ENSCAFG00000056275	272.166	-0.457873	0.29109	-1.57296	0.115728	0.998034
ENSCAFG00000052441	264.401	0.238338	0.151542	1.57275	0.115778	0.998034
ENSCAFG00000002549	23.1694	-0.721599	0.458972	-1.57221	0.115902	0.998034
ENSCAFG00000015435	46.4961	-0.603868	0.384287	-1.5714	0.116091	0.998034
ENSCAFG00000010819	1439.36	0.230968	0.146999	1.57123	0.11613	0.998034
ENSCAFG00000012735	296.085	0.503264	0.320438	1.57055	0.116288	0.998034
ENSCAFG00000017126	1.16446	3.04429	1.93877	1.57022	0.116364	0.998034
ENSCAFG00000020239	4742.15	-0.353506	0.225151	-1.57009	0.116395	0.998034
ENSCAFG00000010652	5827.29	0.521516	0.332182	1.56997	0.116423	0.998034
ENSCAFG00000012636	125.765	0.408348	0.260121	1.56984	0.116453	0.998034
ENSCAFG00000006327	2.28351	-2.76885	1.76386	-1.56977	0.116468	0.998034
ENSCAFG00000019157	702.221	0.250934	0.159855	1.56976	0.116471	0.998034
ENSCAFG00000013482	13.342	-1.10029	0.701071	-1.56944	0.116544	0.998034
ENSCAFG00000008503	354.686	-0.266657	0.169923	-1.56928	0.116582	0.998034
ENSCAFG00000011109	1372.15	-0.260743	0.16618	-1.56904	0.116639	0.998034
ENSCAFG00000047055	875.363	0.259791	0.165599	1.5688	0.116695	0.998034
ENSCAFG00000003337	3.38465	-1.54438	0.984507	-1.56869	0.11672	0.998034
ENSCAFG00000052283	79.507	0.643549	0.410272	1.56859	0.116743	0.998034
ENSCAFG00000015239	3.60046	1.09958	0.701	1.56858	0.116745	0.998034
ENSCAFG00000007788	21453.8	-0.311572	0.198652	-1.56844	0.116779	0.998034
ENSCAFG00000016862	1151.66	-0.309534	0.19741	-1.56797	0.116888	0.998034
ENSCAFG00000011287	136.627	0.545693	0.348127	1.56751	0.116995	0.998034
ENSCAFG00000050294	595.809	0.515665	0.328974	1.5675	0.116999	0.998034
ENSCAFG00000015937	2153.43	0.411665	0.262688	1.56712	0.117086	0.998034
ENSCAFG00000008587	159.118	0.445372	0.284231	1.56694	0.117129	0.998034
ENSCAFG00000004702	257.532	0.388286	0.247814	1.56685	0.117151	0.998034
ENSCAFG00000013142	30.5309	0.707507	0.451582	1.56673	0.117178	0.998034
ENSCAFG00000006214	3115.69	0.449506	0.286925	1.56663	0.117201	0.998034
ENSCAFG00000010142	463.592	0.40509	0.258618	1.56636	0.117264	0.998034
ENSCAFG00000009829	1765.52	-0.611827	0.390619	-1.5663	0.117278	0.998034
ENSCAFG00000002792	1628.07	-0.210564	0.134469	-1.5659	0.117373	0.998034
ENSCAFG00000046811	7.13929	1.03738	0.662493	1.56587	0.117379	0.998034
ENSCAFG00000032751	498.271	0.368193	0.235211	1.56537	0.117496	0.998034
ENSCAFG00000030635	13958.2	-0.724723	0.46299	-1.56531	0.11751	0.998034
ENSCAFG00000005395	74.7213	-0.653411	0.417435	-1.5653	0.117513	0.998034
ENSCAFG00000014847	12.0969	0.896595	0.572862	1.56511	0.117556	0.998034
ENSCAFG00000014025	2.49386	-2.7134	1.73435	-1.56451	0.117698	0.998034
ENSCAFG00000007659	43.036	0.786787	0.503097	1.56389	0.117844	0.998034
ENSCAFG00000005775	1017.84	0.367333	0.234909	1.56373	0.117882	0.998034
ENSCAFG00000013426	39.1343	0.646942	0.413877	1.56313	0.118023	0.998034
ENSCAFG00000031784	90.3268	0.516541	0.330649	1.5622	0.11824	0.998034
ENSCAFG00000019489	190.135	-0.478139	0.306082	-1.56213	0.118258	0.998034
ENSCAFG00000014686	22.4072	-0.566277	0.362518	-1.56207	0.118272	0.998034
ENSCAFG00000018145	369.496	0.242148	0.155055	1.56169	0.118361	0.998034
ENSCAFG00000014650	29.6758	-0.659798	0.422512	-1.56161	0.11838	0.998034
ENSCAFG00000005748	4.7545	-1.72993	1.10813	-1.56113	0.118494	0.998034
ENSCAFG00000012820	490.06	0.221906	0.142167	1.56088	0.118552	0.998034
ENSCAFG00000004881	625.737	0.249384	0.159807	1.56053	0.118634	0.998034
ENSCAFG00000017101	11.0927	1.11114	0.712242	1.56006	0.118746	0.998034
ENSCAFG00000014729	770.975	-0.181206	0.116183	-1.55966	0.11884	0.998034
ENSCAFG00000013088	470.714	0.352511	0.226021	1.55964	0.118845	0.998034
ENSCAFG00000024310	46.1144	-0.595065	0.381584	-1.55946	0.118887	0.998034
ENSCAFG00000006721	1.64507	2.8893	1.85347	1.55886	0.119029	0.998034
ENSCAFG00000013103	1195.66	-0.242613	0.15565	-1.55871	0.119065	0.998034
ENSCAFG00000005750	4.38817	1.68639	1.08221	1.55828	0.119167	0.998034
ENSCAFG00000001617	425.568	0.393039	0.252341	1.55757	0.119335	0.998034
ENSCAFG00000011617	534.843	-0.271556	0.174381	-1.55726	0.119409	0.998034
ENSCAFG00000014484	1.35093	2.08845	1.34113	1.55723	0.119416	0.998034
ENSCAFG00000032024	758.176	0.673816	0.432797	1.55688	0.119498	0.998034
ENSCAFG00000031307	1.43758	2.00895	1.29046	1.55678	0.119523	0.998034
ENSCAFG00000017202	1384.41	0.273213	0.175505	1.55673	0.119536	0.998034
ENSCAFG00000050177	10.1788	-0.938354	0.60335	-1.55524	0.119889	0.998034
ENSCAFG00000004121	108.06	0.359617	0.231242	1.55515	0.11991	0.998034
ENSCAFG00000031257	125.693	-0.653093	0.419967	-1.5551	0.119921	0.998034
ENSCAFG00000014586	805.133	-0.377965	0.243087	-1.55486	0.11998	0.998034
ENSCAFG00000056564	19.216	-1.47745	0.950485	-1.55441	0.120086	0.998034
ENSCAFG00000030307	3.15669	1.59618	1.0271	1.55407	0.120168	0.998034
ENSCAFG00000011253	396.256	0.218998	0.140934	1.55391	0.120207	0.998034
ENSCAFG00000018465	1362.87	0.315239	0.202909	1.5536	0.12028	0.998034
ENSCAFG00000012784	403.03	-0.200319	0.128942	-1.55356	0.120289	0.998034
ENSCAFG00000001094	459.34	0.303733	0.195529	1.55339	0.12033	0.998034
ENSCAFG00000014800	2532.27	-0.238704	0.153695	-1.5531	0.1204	0.998034
ENSCAFG00000002599	90.5074	0.803482	0.517402	1.55292	0.120443	0.998034
ENSCAFG00000053642	5.10597	1.08547	0.699001	1.55289	0.120449	0.998034
ENSCAFG00000012931	271.524	-0.616026	0.396698	-1.55288	0.120451	0.998034
ENSCAFG00000003803	2151.29	-0.386598	0.249	-1.5526	0.120519	0.998034
ENSCAFG00000015599	915.253	-0.381988	0.246052	-1.55247	0.12055	0.998034
ENSCAFG00000009168	1400.47	0.280423	0.180642	1.55237	0.120574	0.998034
ENSCAFG00000009811	1472.38	-1.33534	0.860313	-1.55215	0.120625	0.998034
ENSCAFG00000004698	293.118	0.288006	0.18558	1.55192	0.120681	0.998034
ENSCAFG00000029620	972.843	0.37186	0.239723	1.55121	0.120852	0.998034
ENSCAFG00000017144	232.955	-0.675708	0.435638	-1.55107	0.120884	0.998034
ENSCAFG00000000797	2.97416	-1.96177	1.26522	-1.55053	0.121015	0.998034
ENSCAFG00000017951	6.77015	-0.944112	0.609209	-1.54973	0.121205	0.998034
ENSCAFG00000001529	2494.02	-0.644922	0.416168	-1.54967	0.121221	0.998034
ENSCAFG00000018561	1.44237	1.8778	1.21264	1.54852	0.121496	0.998034
ENSCAFG00000024052	1.53446	-2.88633	1.86408	-1.54839	0.121528	0.998034
ENSCAFG00000014451	23.0053	4.45637	2.87847	1.54817	0.121581	0.998034
ENSCAFG00000018277	4126.26	-0.373548	0.241343	-1.54779	0.121673	0.998034
ENSCAFG00000017904	682.955	0.302394	0.195396	1.54759	0.12172	0.998034
ENSCAFG00000015985	1.34352	2.66745	1.72389	1.54735	0.12178	0.998034
ENSCAFG00000000834	12.3849	1.67356	1.08181	1.547	0.121862	0.998034
ENSCAFG00000017715	7036.93	-0.395383	0.255633	-1.54668	0.12194	0.998034
ENSCAFG00000048209	57.6974	4.95339	3.20263	1.54666	0.121945	0.998034
ENSCAFG00000012295	383.071	0.717209	0.463748	1.54655	0.121972	0.998034
ENSCAFG00000016376	8.18769	-1.09579	0.708615	-1.54639	0.122011	0.998034
ENSCAFG00000029151	3918.54	-0.54914	0.355137	-1.54627	0.122038	0.998034
ENSCAFG00000018020	2.7297	-1.93891	1.25394	-1.54626	0.122042	0.998034
ENSCAFG00000015146	157.836	-0.53615	0.34696	-1.54528	0.122279	0.998034
ENSCAFG00000014498	229.076	0.486743	0.315013	1.54515	0.122309	0.998034
ENSCAFG00000018719	565.009	-0.339387	0.21966	-1.54506	0.122333	0.998034
ENSCAFG00000056922	304.652	-0.232927	0.150766	-1.54496	0.122356	0.998034
ENSCAFG00000012406	414.683	0.196338	0.127093	1.54484	0.122385	0.998034
ENSCAFG00000014541	1589.09	0.520223	0.336857	1.54434	0.122506	0.998034
ENSCAFG00000011953	707.029	0.434128	0.281182	1.54394	0.122603	0.998034
ENSCAFG00000024209	179.514	-1.76062	1.14053	-1.54368	0.122665	0.998034
ENSCAFG00000019714	17.301	-0.827977	0.53646	-1.54341	0.122732	0.998034
ENSCAFG00000017036	946.189	-0.393079	0.254687	-1.54338	0.122739	0.998034
ENSCAFG00000013189	5.41178	1.31383	0.851276	1.54336	0.122743	0.998034
ENSCAFG00000053199	6.38533	-1.40111	0.907835	-1.54335	0.122745	0.998034
ENSCAFG00000009744	1.28167	-3.18211	2.06246	-1.54287	0.122862	0.998034
ENSCAFG00000005785	43.9446	-0.621553	0.402951	-1.5425	0.122952	0.998034
ENSCAFG00000057943	1.89144	1.82194	1.18122	1.54243	0.122969	0.998034
ENSCAFG00000046308	1.07002	-3.21645	2.08586	-1.54202	0.123068	0.998034
ENSCAFG00000012637	139.231	0.28527	0.185026	1.54179	0.123126	0.998034
ENSCAFG00000001853	496.446	0.332511	0.215667	1.54178	0.123128	0.998034
ENSCAFG00000016425	3690.72	0.297021	0.192683	1.5415	0.123196	0.998034
ENSCAFG00000009867	259.692	0.559443	0.363073	1.54085	0.123352	0.998034
ENSCAFG00000043914	34.4841	0.619996	0.402398	1.54075	0.123377	0.998034
ENSCAFG00000023616	277.406	-0.32621	0.211723	-1.54074	0.12338	0.998034
ENSCAFG00000011168	3786.27	-0.609035	0.395336	-1.54055	0.123426	0.998034
ENSCAFG00000043606	3.07982	-2.19672	1.42597	-1.54051	0.123436	0.998034
ENSCAFG00000009381	891.206	0.222458	0.144455	1.53998	0.123566	0.998034
ENSCAFG00000014103	67.3431	0.486183	0.315715	1.53994	0.123575	0.998034
ENSCAFG00000000142	100.834	0.323942	0.210398	1.53966	0.123642	0.998034
ENSCAFG00000013332	1019.19	0.267016	0.173456	1.53939	0.12371	0.998034
ENSCAFG00000001337	341.986	0.72706	0.472485	1.5388	0.123853	0.998034
ENSCAFG00000008649	268.68	-0.32517	0.211315	-1.53879	0.123854	0.998034
ENSCAFG00000000415	13576.9	-0.634229	0.412224	-1.53855	0.123913	0.998034
ENSCAFG00000010887	681.783	-0.37816	0.245851	-1.53816	0.124009	0.998034
ENSCAFG00000018417	950.125	-0.224	0.145637	-1.53807	0.124031	0.998034
ENSCAFG00000000470	16.3067	0.725757	0.472126	1.53721	0.124242	0.998034
ENSCAFG00000014454	137.671	0.622783	0.405165	1.53711	0.124267	0.998034
ENSCAFG00000056182	1.69107	-2.65739	1.72885	-1.53708	0.124273	0.998034
ENSCAFG00000018733	2457.45	0.174936	0.113869	1.5363	0.124466	0.998034
ENSCAFG00000001622	362.479	0.358953	0.233723	1.5358	0.124587	0.998034
ENSCAFG00000018888	776.836	0.44507	0.289916	1.53517	0.124742	0.998034
ENSCAFG00000058406	35.7225	-0.74234	0.483679	-1.53478	0.124838	0.998034
ENSCAFG00000028743	583.956	0.256691	0.167255	1.53473	0.124851	0.998034
ENSCAFG00000015431	10.5114	-1.27136	0.828437	-1.53465	0.12487	0.998034
ENSCAFG00000012663	18.6217	-0.896801	0.584478	-1.53436	0.124941	0.998034
ENSCAFG00000010682	979.33	0.315106	0.205482	1.5335	0.125153	0.998034
ENSCAFG00000001935	816.334	0.353362	0.230515	1.53293	0.125294	0.998034
ENSCAFG00000054613	4184.07	-0.380332	0.248159	-1.53261	0.125371	0.998034
ENSCAFG00000015230	426.123	0.378253	0.246818	1.53252	0.125394	0.998034
ENSCAFG00000003272	2277.44	0.20494	0.133733	1.53246	0.12541	0.998034
ENSCAFG00000052952	49.5766	0.650279	0.424348	1.53242	0.125419	0.998034
ENSCAFG00000010053	63.0578	-0.814809	0.531852	-1.53202	0.125517	0.998034
ENSCAFG00000005734	53826.9	-0.399069	0.26049	-1.53199	0.125524	0.998034
ENSCAFG00000016744	76.6647	0.760992	0.496791	1.53182	0.125568	0.998034
ENSCAFG00000007416	282.433	0.43647	0.284942	1.53178	0.125576	0.998034
ENSCAFG00000017196	2.00076	-2.47461	1.61613	-1.53119	0.125721	0.998034
ENSCAFG00000000419	17.1828	0.913743	0.596796	1.53108	0.125749	0.998034
ENSCAFG00000030125	40.9053	0.435142	0.284218	1.53101	0.125766	0.998034
ENSCAFG00000003116	41.0644	0.703597	0.459667	1.53067	0.125851	0.998034
ENSCAFG00000025025	352.905	0.673342	0.439981	1.53039	0.12592	0.998034
ENSCAFG00000017107	4514.81	-0.254563	0.16636	-1.53019	0.12597	0.998034
ENSCAFG00000018634	39.5782	-0.928642	0.606918	-1.53009	0.125993	0.998034
ENSCAFG00000042154	80.7963	0.462519	0.30233	1.52985	0.126054	0.998034
ENSCAFG00000059017	4.1325	-1.81663	1.18793	-1.52924	0.126206	0.998034
ENSCAFG00000002833	170.331	0.290461	0.189956	1.52909	0.126242	0.998034
ENSCAFG00000005449	5166.51	0.321867	0.210511	1.52898	0.126269	0.998034
ENSCAFG00000003738	12.7992	1.02866	0.672788	1.52896	0.126275	0.998034
ENSCAFG00000055512	6.99264	-1.36152	0.890488	-1.52895	0.126276	0.998034
ENSCAFG00000018615	8132.08	0.237578	0.155433	1.52849	0.12639	0.998034
ENSCAFG00000017746	20.9722	0.612695	0.400977	1.528	0.126511	0.998034
ENSCAFG00000010879	6.15832	2.45153	1.60454	1.52787	0.126545	0.998034
ENSCAFG00000031501	13268.2	0.430626	0.282073	1.52665	0.126849	0.998034
ENSCAFG00000018363	2213.59	0.470828	0.308527	1.52605	0.126998	0.998034
ENSCAFG00000018061	668.612	0.254128	0.166563	1.52571	0.127081	0.998034
ENSCAFG00000016897	72.7467	-0.44392	0.29096	-1.52571	0.127082	0.998034
ENSCAFG00000016139	178.052	-0.484682	0.317683	-1.52568	0.127091	0.998034
ENSCAFG00000007903	45.9015	-0.475688	0.312078	-1.52426	0.127444	0.998034
ENSCAFG00000023155	5318.41	-0.233858	0.153428	-1.52422	0.127453	0.998034
ENSCAFG00000057311	112.764	-0.456337	0.299478	-1.52377	0.127565	0.998034
ENSCAFG00000014277	510.992	0.474986	0.311816	1.52329	0.127686	0.998034
ENSCAFG00000003353	149.481	-0.33251	0.218291	-1.52324	0.127699	0.998034
ENSCAFG00000006865	9.79673	-1.16375	0.764129	-1.52298	0.127764	0.998034
ENSCAFG00000002620	31.6015	-0.940868	0.617784	-1.52297	0.127766	0.998034
ENSCAFG00000017349	35.0582	0.582561	0.382523	1.52294	0.127773	0.998034
ENSCAFG00000002175	807.877	0.329988	0.216717	1.52267	0.127843	0.998034
ENSCAFG00000012768	455.528	0.353687	0.232319	1.52242	0.127904	0.998034
ENSCAFG00000012043	213.274	0.312061	0.204983	1.52238	0.127914	0.998034
ENSCAFG00000011169	26.5768	0.695217	0.456687	1.52231	0.127932	0.998034
ENSCAFG00000003791	34.9137	0.643558	0.422823	1.52205	0.127997	0.998034
ENSCAFG00000030793	9978.75	-0.738175	0.484995	-1.52203	0.128002	0.998034
ENSCAFG00000003077	133.548	0.340913	0.223995	1.52197	0.128018	0.998034
ENSCAFG00000029660	68.6583	-0.767958	0.504618	-1.52186	0.128044	0.998034
ENSCAFG00000012620	423.939	0.258961	0.170163	1.52183	0.128051	0.998034
ENSCAFG00000007863	232.491	0.409702	0.269225	1.52178	0.128063	0.998034
ENSCAFG00000013410	267.625	-0.621738	0.408613	-1.52158	0.128114	0.998034
ENSCAFG00000016616	44.0465	0.514377	0.338054	1.52158	0.128114	0.998034
ENSCAFG00000001302	17.1272	-2.85838	1.87885	-1.52135	0.128173	0.998034
ENSCAFG00000003922	28.0517	0.702474	0.46178	1.52123	0.128202	0.998034
ENSCAFG00000016586	1633.6	0.292914	0.192551	1.52123	0.128203	0.998034
ENSCAFG00000005130	491.475	0.408828	0.268754	1.5212	0.12821	0.998034
ENSCAFG00000005377	3.18346	2.0085	1.32036	1.52118	0.128215	0.998034
ENSCAFG00000031314	6881.62	-0.29843	0.196184	-1.52117	0.128217	0.998034
ENSCAFG00000002803	78.7675	-0.812298	0.534305	-1.52029	0.128438	0.998034
ENSCAFG00000058469	2237.52	0.251167	0.165261	1.51982	0.128556	0.998034
ENSCAFG00000051055	329.745	0.746695	0.491518	1.51916	0.128722	0.998034
ENSCAFG00000001942	326.352	0.748389	0.492973	1.51811	0.128986	0.998034
ENSCAFG00000018408	486.249	-0.18927	0.124679	-1.51806	0.128999	0.998034
ENSCAFG00000001569	23.2512	0.736558	0.485255	1.51788	0.129045	0.998034
ENSCAFG00000002543	176.003	0.431005	0.28398	1.51773	0.129082	0.998034
ENSCAFG00000009721	169.877	-0.370453	0.244133	-1.51743	0.129159	0.998034
ENSCAFG00000015219	716.981	0.478077	0.315078	1.51733	0.129183	0.998034
ENSCAFG00000004646	4972.15	-0.861036	0.567587	-1.51701	0.129264	0.998034
ENSCAFG00000058891	3.7544	2.03677	1.34298	1.51661	0.129366	0.998034
ENSCAFG00000001981	708.046	0.338019	0.222889	1.51654	0.129384	0.998034
ENSCAFG00000008177	3.99508	1.63725	1.07965	1.51647	0.129402	0.998034
ENSCAFG00000001221	219.15	-0.404727	0.266889	-1.51646	0.129402	0.998034
ENSCAFG00000010128	16.4202	0.950099	0.626558	1.51638	0.129424	0.998034
ENSCAFG00000011929	2683.25	0.513543	0.338686	1.51628	0.129448	0.998034
ENSCAFG00000056895	6.60805	1.00747	0.664449	1.51625	0.129456	0.998034
ENSCAFG00000016798	1188.26	0.556247	0.366918	1.516	0.129519	0.998034
ENSCAFG00000001753	522.722	-0.246952	0.162918	-1.51581	0.129568	0.998034
ENSCAFG00000000424	883.593	0.185991	0.122726	1.5155	0.129647	0.998034
ENSCAFG00000010245	26.321	0.737182	0.486463	1.51539	0.129673	0.998034
ENSCAFG00000009067	1394.11	0.348781	0.230167	1.51533	0.129688	0.998034
ENSCAFG00000014560	5.88101	1.46613	0.967642	1.51516	0.129733	0.998034
ENSCAFG00000013917	4664.36	-0.32311	0.213296	-1.51484	0.129812	0.998034
ENSCAFG00000045412	3.88961	-1.33867	0.883766	-1.51474	0.129839	0.998034
ENSCAFG00000004201	963.288	-0.367307	0.242514	-1.51458	0.129878	0.998034
ENSCAFG00000012363	2423.45	-0.609022	0.402129	-1.51449	0.129901	0.998034
ENSCAFG00000029504	105.79	0.454154	0.299951	1.51409	0.130002	0.998034
ENSCAFG00000012378	341.574	0.27468	0.181425	1.51402	0.130021	0.998034
ENSCAFG00000054478	1536.84	0.274191	0.181197	1.51322	0.130224	0.998034
ENSCAFG00000019823	16.035	0.646923	0.427519	1.5132	0.130228	0.998034
ENSCAFG00000019117	191.977	-0.306368	0.202498	-1.51295	0.130293	0.998034
ENSCAFG00000029470	283121	-0.688055	0.454845	-1.51273	0.130349	0.998034
ENSCAFG00000010355	411.499	0.255312	0.168922	1.51142	0.130682	0.998034
ENSCAFG00000007555	372.935	-0.354315	0.234478	-1.51108	0.130769	0.998034
ENSCAFG00000005091	208.68	-0.348365	0.230553	-1.511	0.130789	0.998034
ENSCAFG00000050729	1400.43	-0.434666	0.287703	-1.51081	0.130837	0.998034
ENSCAFG00000017085	1356.9	-0.390155	0.258311	-1.51041	0.13094	0.998034
ENSCAFG00000054445	289.699	0.217693	0.144144	1.51024	0.130982	0.998034
ENSCAFG00000005955	236.695	-0.241995	0.160241	-1.51019	0.130995	0.998034
ENSCAFG00000019581	507.422	0.355372	0.235355	1.50994	0.131059	0.998034
ENSCAFG00000003987	61.5749	-0.430989	0.285473	-1.50974	0.13111	0.998034
ENSCAFG00000015138	265.395	0.676828	0.448391	1.50946	0.131181	0.998034
ENSCAFG00000017661	1.2536	3.86885	2.56311	1.50944	0.131187	0.998034
ENSCAFG00000031013	2993.53	0.395736	0.262185	1.50938	0.131202	0.998034
ENSCAFG00000006655	3.55237	-2.02936	1.3448	-1.50904	0.131288	0.998034
ENSCAFG00000057999	14.2882	0.800455	0.530533	1.50877	0.131356	0.998034
ENSCAFG00000017235	52.2929	-0.40361	0.267515	-1.50874	0.131366	0.998034
ENSCAFG00000055409	1055.16	0.499863	0.331391	1.50838	0.131458	0.998034
ENSCAFG00000050452	189.964	-0.370667	0.245764	-1.50822	0.131498	0.998034
ENSCAFG00000017111	1812.32	-1.05351	0.698539	-1.50817	0.131512	0.998034
ENSCAFG00000015045	1013.3	-0.291141	0.193065	-1.50799	0.131557	0.998034
ENSCAFG00000010765	45.4005	0.455347	0.301992	1.50781	0.131603	0.998034
ENSCAFG00000053024	6.55528	-1.17257	0.777666	-1.50781	0.131604	0.998034
ENSCAFG00000002133	11.6492	0.757429	0.502342	1.5078	0.131607	0.998034
ENSCAFG00000000285	760.766	0.36839	0.244418	1.50722	0.131755	0.998034
ENSCAFG00000050591	792.944	0.314717	0.208821	1.50711	0.131781	0.998034
ENSCAFG00000040985	53.3097	0.651453	0.432266	1.50707	0.131794	0.998034
ENSCAFG00000012888	1850.45	0.555705	0.36874	1.50704	0.131801	0.998034
ENSCAFG00000030927	14887.4	-0.408278	0.270936	-1.50692	0.131832	0.998034
ENSCAFG00000020226	2.61124	-1.49054	0.989448	-1.50644	0.131954	0.998034
ENSCAFG00000030926	0.900811	2.82697	1.87706	1.50606	0.132051	0.998034
ENSCAFG00000053361	6.04327	-2.05208	1.36278	-1.50581	0.132117	0.998034
ENSCAFG00000013679	179.467	0.350924	0.233062	1.50571	0.132141	0.998034
ENSCAFG00000012876	106.277	0.444119	0.29502	1.50539	0.132224	0.998034
ENSCAFG00000020024	15.5585	0.942524	0.626101	1.50539	0.132225	0.998034
ENSCAFG00000057451	4064.46	0.611779	0.406651	1.50443	0.13247	0.998034
ENSCAFG00000009414	5.25877	1.40409	0.933333	1.50438	0.132483	0.998034
ENSCAFG00000015086	3.18059	-1.71203	1.13804	-1.50437	0.132487	0.998034
ENSCAFG00000008579	0.89171	-2.70553	1.79864	-1.50421	0.132528	0.998034
ENSCAFG00000048619	15048.2	-0.594078	0.39502	-1.50392	0.132602	0.998034
ENSCAFG00000003903	552.444	-0.345935	0.230027	-1.50389	0.132609	0.998034
ENSCAFG00000018857	18.3449	0.788978	0.525495	1.5014	0.133252	0.998034
ENSCAFG00000017344	3100.51	0.36201	0.241115	1.5014	0.133252	0.998034
ENSCAFG00000017840	559.451	0.22861	0.152267	1.50137	0.13326	0.998034
ENSCAFG00000007215	2510.39	0.29354	0.195525	1.50129	0.13328	0.998034
ENSCAFG00000044648	1.69471	-2.29967	1.53187	-1.50122	0.133299	0.998034
ENSCAFG00000001700	1751.45	-0.308854	0.205736	-1.50122	0.1333	0.998034
ENSCAFG00000002469	582.854	-0.338665	0.225602	-1.50116	0.133313	0.998034
ENSCAFG00000000014	1.91713	-2.41938	1.61181	-1.50104	0.133345	0.998034
ENSCAFG00000006809	10980.6	-0.664922	0.442992	-1.50098	0.133361	0.998034
ENSCAFG00000005226	526.313	0.27564	0.183729	1.50026	0.133547	0.998034
ENSCAFG00000018702	20.75	0.538221	0.358837	1.4999	0.133639	0.998034
ENSCAFG00000011365	1.72116	-1.84564	1.23062	-1.49976	0.133676	0.998034
ENSCAFG00000009324	5.25189	-1.08694	0.72506	-1.49911	0.133846	0.998034
ENSCAFG00000019669	6.84859	-1.16782	0.779116	-1.4989	0.1339	0.998034
ENSCAFG00000018767	34.5212	-0.874104	0.583185	-1.49885	0.133914	0.998034
ENSCAFG00000009000	101.013	0.320168	0.213638	1.49865	0.133964	0.998034
ENSCAFG00000010908	3.76312	-2.3303	1.55498	-1.49861	0.133976	0.998034
ENSCAFG00000016964	1460.6	-0.333626	0.22264	-1.4985	0.134003	0.998034
ENSCAFG00000059059	7.48776	-1.00872	0.673228	-1.49833	0.134047	0.998034
ENSCAFG00000004579	3466.79	-0.466696	0.311607	-1.49771	0.134209	0.998034
ENSCAFG00000018564	7.53637	-1.10863	0.740279	-1.49758	0.134242	0.998034
ENSCAFG00000017438	780.59	-0.556771	0.371838	-1.49735	0.134302	0.998034
ENSCAFG00000005479	725.226	-0.561555	0.375385	-1.49595	0.134668	0.998034
ENSCAFG00000006185	26.9601	0.89637	0.599281	1.49574	0.134721	0.998034
ENSCAFG00000006454	604.802	-0.323989	0.216626	-1.49561	0.134755	0.998034
ENSCAFG00000050176	446.78	0.196494	0.131385	1.49556	0.134767	0.998034
ENSCAFG00000028957	388.821	-0.779606	0.521311	-1.49547	0.134792	0.998034
ENSCAFG00000000946	11.7684	-0.852618	0.570215	-1.49526	0.134848	0.998034
ENSCAFG00000029891	1102.41	-0.655911	0.438693	-1.49515	0.134876	0.998034
ENSCAFG00000007299	59.4003	0.703691	0.470771	1.49476	0.134976	0.998034
ENSCAFG00000041315	16.3774	0.672251	0.450051	1.49372	0.135248	0.998034
ENSCAFG00000007516	1370.51	0.333954	0.223632	1.49332	0.135354	0.998034
ENSCAFG00000008253	0.937378	3.45997	2.31837	1.49241	0.135591	0.998034
ENSCAFG00000058797	26.4	0.578786	0.387834	1.49235	0.135606	0.998034
ENSCAFG00000051592	108.671	-0.306405	0.205347	-1.49213	0.135665	0.998034
ENSCAFG00000005698	28.3857	1.12716	0.755759	1.49142	0.13585	0.998034
ENSCAFG00000000676	686.352	-0.63057	0.422839	-1.49128	0.135889	0.998034
ENSCAFG00000051636	27.9311	-0.811972	0.544499	-1.49123	0.135901	0.998034
ENSCAFG00000052530	449.213	0.294786	0.197721	1.49092	0.135983	0.998034
ENSCAFG00000019660	216.046	0.687847	0.461409	1.49075	0.136026	0.998034
ENSCAFG00000023904	27.3062	-0.906894	0.60835	-1.49074	0.136028	0.998034
ENSCAFG00000000353	2909.97	0.340144	0.228172	1.49073	0.136032	0.998034
ENSCAFG00000012855	4547.4	-0.214472	0.143987	-1.48953	0.136348	0.998034
ENSCAFG00000014655	25.7201	0.854857	0.574051	1.48917	0.136444	0.998034
ENSCAFG00000010667	112.297	-0.649799	0.436385	-1.48905	0.136474	0.998034
ENSCAFG00000017991	588.671	0.357009	0.239764	1.489	0.136486	0.998034
ENSCAFG00000004537	3070.86	-0.465861	0.312932	-1.4887	0.136567	0.998034
ENSCAFG00000018035	1418.37	-0.585648	0.393468	-1.48843	0.136639	0.998034
ENSCAFG00000016721	471.116	-0.22282	0.149705	-1.4884	0.136645	0.998034
ENSCAFG00000006830	46.2158	-0.769758	0.517214	-1.48828	0.136678	0.998034
ENSCAFG00000030556	307.092	0.337497	0.226783	1.48819	0.1367	0.998034
ENSCAFG00000017846	1179.15	-0.408961	0.275015	-1.48705	0.137001	0.998034
ENSCAFG00000010040	237.51	0.327267	0.220088	1.48698	0.137021	0.998034
ENSCAFG00000030873	3964.52	0.368251	0.247698	1.48669	0.137095	0.998034
ENSCAFG00000009109	184.976	0.287302	0.19331	1.48622	0.137221	0.998034
ENSCAFG00000005873	1188.63	0.377538	0.254257	1.48487	0.137578	0.998034
ENSCAFG00000051010	339.792	-0.698539	0.470563	-1.48447	0.137683	0.998034
ENSCAFG00000024189	7.03077	-0.951859	0.641219	-1.48445	0.137689	0.998034
ENSCAFG00000000970	13.6686	-0.853553	0.575328	-1.48359	0.137917	0.998034
ENSCAFG00000006375	7.89195	0.749748	0.505388	1.48351	0.137939	0.998034
ENSCAFG00000010211	3661.07	0.261728	0.176429	1.48348	0.137947	0.998034
ENSCAFG00000032672	16.8524	0.873975	0.58923	1.48325	0.138008	0.998034
ENSCAFG00000000969	83.6462	0.367423	0.24774	1.4831	0.138049	0.998034
ENSCAFG00000006426	7.84718	0.97675	0.658655	1.48295	0.138089	0.998034
ENSCAFG00000010456	359.035	0.255687	0.172427	1.48287	0.138109	0.998034
ENSCAFG00000019991	2299.47	-0.483747	0.326323	-1.48242	0.138229	0.998034
ENSCAFG00000011917	134.328	0.412173	0.278105	1.48208	0.13832	0.998034
ENSCAFG00000011368	67.9822	0.463234	0.312622	1.48177	0.138402	0.998034
ENSCAFG00000018159	181.255	-0.523451	0.353358	-1.48136	0.138511	0.998034
ENSCAFG00000001624	378.931	-0.213583	0.144181	-1.48136	0.138512	0.998034
ENSCAFG00000050987	26.0025	2.07274	1.39926	1.48131	0.138524	0.998034
ENSCAFG00000008528	7.10802	1.02615	0.692801	1.48116	0.138564	0.998034
ENSCAFG00000006834	2908.65	-0.431088	0.291068	-1.48106	0.138592	0.998034
ENSCAFG00000003397	99.1405	-0.643139	0.434382	-1.48058	0.138718	0.998034
ENSCAFG00000004608	1608.74	-0.212183	0.143349	-1.48018	0.138824	0.998034
ENSCAFG00000004847	744.535	-0.474377	0.320624	-1.47954	0.138995	0.998034
ENSCAFG00000009872	1.12806	-3.15607	2.13326	-1.47946	0.139017	0.998034
ENSCAFG00000012482	14.0222	0.6772	0.457747	1.47942	0.139028	0.998034
ENSCAFG00000005802	2303.36	0.57681	0.389966	1.47913	0.139106	0.998034
ENSCAFG00000004084	158.873	0.356596	0.241113	1.47896	0.139151	0.998034
ENSCAFG00000018176	1257.38	-0.298139	0.201607	-1.47881	0.139191	0.998034
ENSCAFG00000016646	15.7279	1.29277	0.874248	1.47873	0.139213	0.998034
ENSCAFG00000019813	189.238	0.483474	0.326957	1.47871	0.139218	0.998034
ENSCAFG00000011520	579.975	0.405012	0.273903	1.47867	0.139229	0.998034
ENSCAFG00000009249	4.28805	1.25822	0.85138	1.47786	0.139445	0.998034
ENSCAFG00000006951	70.7736	-0.603679	0.408529	-1.47769	0.139491	0.998034
ENSCAFG00000010581	256.241	-0.24431	0.165372	-1.47734	0.139585	0.998034
ENSCAFG00000050428	77.9688	0.382887	0.259205	1.47716	0.139633	0.998034
ENSCAFG00000009421	1.14773	3.09713	2.09673	1.47712	0.139643	0.998034
ENSCAFG00000024620	1.35644	2.3966	1.62268	1.47694	0.139693	0.998034
ENSCAFG00000017314	494.454	0.327545	0.221805	1.47672	0.139749	0.998034
ENSCAFG00000015781	1532.56	0.338308	0.229149	1.47637	0.139845	0.998034
ENSCAFG00000000453	598.319	0.403397	0.273342	1.4758	0.139998	0.998034
ENSCAFG00000004958	5.78425	-0.966752	0.655151	-1.47562	0.140047	0.998034
ENSCAFG00000010319	585.148	0.479529	0.324999	1.47548	0.140084	0.998034
ENSCAFG00000032388	142.414	-0.463554	0.314212	-1.47529	0.140135	0.998034
ENSCAFG00000020224	1962.4	-0.277605	0.188219	-1.47491	0.140237	0.998034
ENSCAFG00000003608	1466.71	0.346259	0.234794	1.47474	0.140284	0.998034
ENSCAFG00000002541	26200.8	-0.58482	0.396679	-1.47429	0.140403	0.998034
ENSCAFG00000000038	3367.11	-0.617232	0.418737	-1.47403	0.140473	0.998034
ENSCAFG00000018452	349.718	-0.289467	0.196404	-1.47383	0.140527	0.998034
ENSCAFG00000019114	27.8276	-0.607832	0.412422	-1.47381	0.140532	0.998034
ENSCAFG00000057455	18.4455	1.00852	0.684295	1.47381	0.140533	0.998034
ENSCAFG00000031290	28.7126	-0.972097	0.659583	-1.4738	0.140534	0.998034
ENSCAFG00000014369	155.595	-0.326868	0.221799	-1.47371	0.140559	0.998034
ENSCAFG00000002801	20.2191	-0.807314	0.547838	-1.47364	0.140579	0.998034
ENSCAFG00000058809	701.044	1.15756	0.785541	1.47358	0.140594	0.998034
ENSCAFG00000009282	16.3308	-0.710163	0.481943	-1.47354	0.140605	0.998034
ENSCAFG00000002538	70.3442	0.672812	0.456733	1.4731	0.140725	0.998034
ENSCAFG00000002528	1601.9	0.280237	0.190261	1.47291	0.140775	0.998034
ENSCAFG00000043135	523.588	-0.469158	0.318592	-1.4726	0.14086	0.998034
ENSCAFG00000010085	122.291	0.448498	0.304627	1.47228	0.140944	0.998034
ENSCAFG00000015182	54.4751	0.393191	0.267093	1.47211	0.14099	0.998034
ENSCAFG00000014631	326.773	0.236213	0.16052	1.47155	0.141144	0.998034
ENSCAFG00000020088	203.364	0.893821	0.607624	1.47101	0.141289	0.998034
ENSCAFG00000003159	1.92158	2.73713	1.86108	1.47072	0.141366	0.998034
ENSCAFG00000055475	633.493	-0.53143	0.361356	-1.47066	0.141384	0.998034
ENSCAFG00000029461	316.711	-1.44195	0.980598	-1.47048	0.141431	0.998034
ENSCAFG00000007473	252.881	0.343297	0.233459	1.47048	0.141432	0.998034
ENSCAFG00000020008	1257.74	-0.458036	0.311515	-1.47035	0.141468	0.998034
ENSCAFG00000055996	91.5097	0.620931	0.422315	1.4703	0.141479	0.998034
ENSCAFG00000001425	70.3165	-0.452413	0.307804	-1.46981	0.141614	0.998034
ENSCAFG00000041232	396.029	0.613258	0.417239	1.4698	0.141616	0.998034
ENSCAFG00000029948	15.9819	0.7116	0.484218	1.46959	0.141674	0.998034
ENSCAFG00000011615	999.013	0.310721	0.211489	1.4692	0.141778	0.998034
ENSCAFG00000018012	1661.55	-0.335721	0.228533	-1.46902	0.141826	0.998034
ENSCAFG00000016119	24733.9	-0.495366	0.337212	-1.469	0.141832	0.998034
ENSCAFG00000009930	3261.39	0.374713	0.255295	1.46776	0.142169	0.998034
ENSCAFG00000019080	2.44755	2.15255	1.46695	1.46737	0.142277	0.998034
ENSCAFG00000003261	188.435	0.407734	0.278001	1.46666	0.142468	0.998034
ENSCAFG00000049281	286.565	-0.485625	0.331162	-1.46643	0.142532	0.998034
ENSCAFG00000019538	2574.02	-0.189112	0.128962	-1.46642	0.142533	0.998034
ENSCAFG00000002102	3899.43	0.343715	0.234418	1.46625	0.14258	0.998034
ENSCAFG00000051405	242.724	0.286866	0.195693	1.4659	0.142675	0.998034
ENSCAFG00000000234	212.912	0.513937	0.350642	1.4657	0.142729	0.998034
ENSCAFG00000024587	43.3779	-1.11821	0.763105	-1.46535	0.142826	0.998034
ENSCAFG00000003043	38.0639	0.654561	0.446752	1.46516	0.142878	0.998034
ENSCAFG00000009033	12.4268	-0.92529	0.631606	-1.46498	0.142926	0.998034
ENSCAFG00000029228	364.725	0.281386	0.192095	1.46483	0.142968	0.998034
ENSCAFG00000005140	347.407	0.345343	0.235763	1.46479	0.142979	0.998034
ENSCAFG00000056983	2.57612	1.98057	1.35218	1.46473	0.142996	0.998034
ENSCAFG00000013830	4268.2	-0.254706	0.173917	-1.46452	0.143051	0.998034
ENSCAFG00000031029	272.526	-0.349471	0.238652	-1.46435	0.143097	0.998034
ENSCAFG00000001137	2.936	1.81414	1.23891	1.4643	0.143111	0.998034
ENSCAFG00000000847	393.7	0.325071	0.222154	1.46326	0.143395	0.998034
ENSCAFG00000010419	4.45921	-1.35683	0.927303	-1.4632	0.143413	0.998034
ENSCAFG00000011638	326.708	-0.836449	0.571786	-1.46287	0.143503	0.998034
ENSCAFG00000018019	12.8304	0.836575	0.571952	1.46267	0.143559	0.998034
ENSCAFG00000041257	3.34787	1.51962	1.03901	1.46257	0.143586	0.998034
ENSCAFG00000017342	2351.82	0.305528	0.208992	1.46191	0.143766	0.998034
ENSCAFG00000042181	2260.08	-0.240982	0.164909	-1.46131	0.143931	0.998034
ENSCAFG00000008428	18.4981	0.614363	0.420515	1.46098	0.144021	0.998034
ENSCAFG00000007935	19.3244	0.652595	0.446787	1.46064	0.144114	0.998034
ENSCAFG00000000441	776.388	0.178327	0.122103	1.46046	0.144164	0.998034
ENSCAFG00000005038	6.07267	1.10625	0.75769	1.46003	0.144281	0.998034
ENSCAFG00000013817	75810.1	0.284185	0.194653	1.45996	0.144302	0.998034
ENSCAFG00000016627	254.448	-0.436593	0.299103	-1.45968	0.144379	0.998034
ENSCAFG00000011770	522.215	0.260453	0.178452	1.45951	0.144424	0.998034
ENSCAFG00000001536	1921.17	-0.27544	0.188786	-1.45901	0.144562	0.998034
ENSCAFG00000003058	16.5214	0.518543	0.355474	1.45874	0.144637	0.998034
ENSCAFG00000010369	2270.36	-0.587412	0.40271	-1.45865	0.144662	0.998034
ENSCAFG00000004445	198.067	0.303926	0.208366	1.45862	0.14467	0.998034
ENSCAFG00000050980	3.38681	-1.6466	1.12913	-1.45829	0.144759	0.998034
ENSCAFG00000015094	867.564	0.208456	0.142949	1.45826	0.14477	0.998034
ENSCAFG00000010457	19373.1	0.279265	0.191514	1.4582	0.144786	0.998034
ENSCAFG00000001827	193.061	0.28118	0.192843	1.45808	0.14482	0.998034
ENSCAFG00000008356	25.4907	-0.638731	0.438092	-1.45798	0.144845	0.998034
ENSCAFG00000014880	39.5716	-0.691399	0.474409	-1.45739	0.145009	0.998034
ENSCAFG00000011769	24.9299	-0.693352	0.475798	-1.45724	0.14505	0.998034
ENSCAFG00000001549	108.746	0.447604	0.307201	1.45704	0.145106	0.998034
ENSCAFG00000057123	1925.75	-0.352498	0.242021	-1.45647	0.145261	0.998034
ENSCAFG00000020204	4072.29	0.532421	0.365612	1.45625	0.145324	0.998034
ENSCAFG00000049605	61.9089	-0.526715	0.361712	-1.45617	0.145345	0.998034
ENSCAFG00000032571	44.8859	0.698622	0.479818	1.45601	0.145389	0.998034
ENSCAFG00000009113	1032.4	-0.607967	0.417572	-1.45596	0.145405	0.998034
ENSCAFG00000017868	67.6886	0.364754	0.250668	1.45513	0.145634	0.998034
ENSCAFG00000044459	418.895	-0.312621	0.214876	-1.45489	0.145699	0.998034
ENSCAFG00000006048	115.533	0.355029	0.244035	1.45483	0.145716	0.998034
ENSCAFG00000008901	6513.77	-0.43052	0.29606	-1.45416	0.145901	0.998034
ENSCAFG00000018333	1424.79	-0.258952	0.178129	-1.45373	0.146021	0.998034
ENSCAFG00000014174	2042.03	0.217488	0.14963	1.4535	0.146084	0.998034
ENSCAFG00000005134	250.428	0.26909	0.185169	1.45321	0.146165	0.998034
ENSCAFG00000007343	932.085	0.2758	0.189821	1.45295	0.146239	0.998034
ENSCAFG00000006017	2774.19	-0.254441	0.175166	-1.45257	0.146344	0.998034
ENSCAFG00000017404	1436.35	-0.345522	0.237901	-1.45238	0.146396	0.998034
ENSCAFG00000031157	3329.53	-0.509945	0.351127	-1.45231	0.146416	0.998034
ENSCAFG00000019524	1578.44	-0.305599	0.210433	-1.45224	0.146435	0.998034
ENSCAFG00000011308	786.678	0.288691	0.198792	1.45223	0.146438	0.998034
ENSCAFG00000059196	41.2322	-0.82232	0.566279	-1.45215	0.146461	0.998034
ENSCAFG00000009024	57.5619	-0.660094	0.454682	-1.45177	0.146565	0.998034
ENSCAFG00000012591	1106.95	-0.307325	0.211711	-1.45162	0.146606	0.998034
ENSCAFG00000050142	892.849	0.491807	0.338856	1.45137	0.146677	0.998034
ENSCAFG00000006544	35.953	-0.634935	0.437557	-1.45109	0.146755	0.998034
ENSCAFG00000009691	2722.99	-0.458611	0.316053	-1.45106	0.146764	0.998034
ENSCAFG00000010132	2604.12	0.337846	0.232846	1.45094	0.146796	0.998034
ENSCAFG00000013018	12.3378	-0.721476	0.49728	-1.45084	0.146823	0.998034
ENSCAFG00000058043	3.01336	-1.75039	1.20662	-1.45066	0.146874	0.998034
ENSCAFG00000004186	26354.1	-0.678176	0.467526	-1.45056	0.146902	0.998034
ENSCAFG00000000688	551.871	0.33305	0.229664	1.45016	0.147014	0.998034
ENSCAFG00000041885	21.1252	-0.584497	0.403079	-1.45008	0.147036	0.998034
ENSCAFG00000005076	23.2135	-0.857599	0.591451	-1.44999	0.147061	0.998034
ENSCAFG00000002179	1086	0.330803	0.228233	1.44941	0.147224	0.998034
ENSCAFG00000030461	151.1	0.343569	0.237109	1.44899	0.147339	0.998034
ENSCAFG00000015751	4.96288	1.29261	0.892663	1.44804	0.147606	0.998034
ENSCAFG00000025598	416.644	-0.375321	0.259243	-1.44775	0.147686	0.998034
ENSCAFG00000032112	2.50528	-2.36831	1.63627	-1.44738	0.14779	0.998034
ENSCAFG00000011668	25.7519	-0.805311	0.556418	-1.44731	0.147809	0.998034
ENSCAFG00000006203	2237.21	0.40972	0.283139	1.44706	0.14788	0.998034
ENSCAFG00000049665	35.0147	-0.53827	0.371999	-1.44697	0.147906	0.998034
ENSCAFG00000008871	8620.49	0.281675	0.19469	1.44679	0.147956	0.998034
ENSCAFG00000053628	687.623	0.237572	0.164264	1.44628	0.148099	0.998034
ENSCAFG00000018932	599.139	-0.467311	0.323138	-1.44617	0.14813	0.998034
ENSCAFG00000043673	0.838235	-2.82967	1.95717	-1.4458	0.148235	0.998034
ENSCAFG00000011029	1379.66	0.408247	0.282435	1.44545	0.148331	0.998034
ENSCAFG00000029464	3493.1	-0.704489	0.487391	-1.44543	0.148337	0.998034
ENSCAFG00000005691	471.308	-0.868726	0.601023	-1.44541	0.148342	0.998034
ENSCAFG00000018439	165.545	0.427637	0.295878	1.44532	0.148369	0.998034
ENSCAFG00000010104	251.34	0.425876	0.294689	1.44517	0.14841	0.998034
ENSCAFG00000016120	655.66	-0.679216	0.470158	-1.44465	0.148555	0.998034
ENSCAFG00000006189	1.7253	2.35437	1.62974	1.44463	0.148561	0.998034
ENSCAFG00000011401	5.59419	1.29663	0.897624	1.44451	0.148596	0.998034
ENSCAFG00000013511	1292.07	-0.692275	0.479277	-1.44442	0.148622	0.998034
ENSCAFG00000004251	9.20021	-0.870043	0.602844	-1.44323	0.148956	0.998034
ENSCAFG00000016140	784.136	-0.198762	0.137722	-1.44321	0.148962	0.998034
ENSCAFG00000013659	9719.54	0.261428	0.18115	1.44316	0.148974	0.998034
ENSCAFG00000018568	1075.62	0.434089	0.300831	1.44297	0.14903	0.998034
ENSCAFG00000030243	281.389	-0.515846	0.357551	-1.44272	0.1491	0.998034
ENSCAFG00000001020	297.792	0.297128	0.206023	1.44221	0.149244	0.998034
ENSCAFG00000057270	511.949	-0.447557	0.310408	-1.44183	0.149349	0.998034
ENSCAFG00000019729	134.842	0.361947	0.251049	1.44174	0.149375	0.998034
ENSCAFG00000056036	160.481	0.393564	0.272995	1.44165	0.1494	0.998034
ENSCAFG00000003213	1.39524	-2.52183	1.7495	-1.44146	0.149455	0.998034
ENSCAFG00000009012	140.896	0.362459	0.251453	1.44146	0.149455	0.998034
ENSCAFG00000030763	511.148	-0.857771	0.595227	-1.44108	0.149561	0.998034
ENSCAFG00000004455	59.2211	-0.502138	0.348451	-1.44106	0.149568	0.998034
ENSCAFG00000006164	5.67934	-1.56108	1.08361	-1.44063	0.149689	0.998034
ENSCAFG00000000903	436.895	0.642785	0.446287	1.4403	0.149784	0.998034
ENSCAFG00000008678	11389.6	-0.397156	0.275767	-1.44018	0.149815	0.998034
ENSCAFG00000003252	9986.48	-0.413193	0.286933	-1.44003	0.149858	0.998034
ENSCAFG00000014067	25.627	-0.894103	0.621107	-1.43953	0.15	0.998034
ENSCAFG00000030753	46.0272	0.668027	0.464208	1.43907	0.150131	0.998034
ENSCAFG00000016185	39.078	-0.734064	0.510117	-1.43901	0.150148	0.998034
ENSCAFG00000054922	41.678	-0.7184	0.49927	-1.4389	0.150178	0.998034
ENSCAFG00000002615	31.4031	-0.501333	0.348427	-1.43885	0.150194	0.998034
ENSCAFG00000007558	229.898	0.349322	0.242785	1.43881	0.150204	0.998034
ENSCAFG00000056576	2.84952	1.7156	1.19244	1.43872	0.150229	0.998034
ENSCAFG00000015654	7.55099	-1.53706	1.06856	-1.43844	0.15031	0.998034
ENSCAFG00000011439	1969.39	0.342196	0.237961	1.43803	0.150426	0.998034
ENSCAFG00000019515	808.972	-0.35163	0.244524	-1.43802	0.15043	0.998034
ENSCAFG00000015894	214.66	0.279039	0.194077	1.43777	0.150499	0.998034
ENSCAFG00000019386	387.196	-0.385386	0.268058	-1.43769	0.150521	0.998034
ENSCAFG00000049364	90.2003	-0.420345	0.292384	-1.43765	0.150533	0.998034
ENSCAFG00000014156	8.74242	-0.951703	0.66203	-1.43755	0.150561	0.998034
ENSCAFG00000012832	587.142	-0.853539	0.593771	-1.43749	0.150579	0.998034
ENSCAFG00000018942	323.723	-0.371541	0.258553	-1.437	0.150718	0.998034
ENSCAFG00000042548	1.10614	-3.32279	2.31238	-1.43696	0.15073	0.998034
ENSCAFG00000007355	458.227	0.287487	0.200087	1.43681	0.150771	0.998034
ENSCAFG00000016385	19478.2	0.262654	0.182863	1.43634	0.150905	0.998034
ENSCAFG00000019617	385.599	0.489115	0.340531	1.43633	0.150908	0.998034
ENSCAFG00000017282	547.908	0.428591	0.298445	1.43608	0.150979	0.998034
ENSCAFG00000008327	4247.27	0.293902	0.204717	1.43565	0.151102	0.998034
ENSCAFG00000017995	24.6876	-0.761936	0.530731	-1.43563	0.151107	0.998034
ENSCAFG00000001426	392.632	0.259206	0.180609	1.43518	0.151236	0.998034
ENSCAFG00000024883	156.12	1.25148	0.872106	1.43501	0.151283	0.998034
ENSCAFG00000010134	1.14888	2.75829	1.92228	1.4349	0.151315	0.998034
ENSCAFG00000007624	832.007	-0.6322	0.440706	-1.43452	0.151425	0.998034
ENSCAFG00000019378	135.786	-0.285988	0.199407	-1.43419	0.151517	0.998034
ENSCAFG00000023804	1815.99	0.320468	0.223454	1.43416	0.151528	0.998034
ENSCAFG00000001395	7576.37	0.33688	0.234937	1.43391	0.151597	0.998034
ENSCAFG00000029004	935.837	-0.588038	0.410093	-1.43391	0.151597	0.998034
ENSCAFG00000012188	63.8673	-0.682611	0.476097	-1.43376	0.15164	0.998034
ENSCAFG00000023936	929.696	0.334517	0.233326	1.43369	0.151661	0.998034
ENSCAFG00000006471	44.0246	0.454432	0.316984	1.43361	0.151683	0.998034
[truncated: 18,335 more rows]

## Sheet: isACTG_Salmon_DESeq
Ensembl Gene Dog10K_Boxer_Tasha	baseMean	log2FoldChange	lfcSE	stat	pvalue	padj	Ensembl Gene Name for those determined to be relevant loci
ENSCAFG00000000083	198.295	0.790737	0.164804	4.79803	1.60235e-06	0.00940026	PIGN
ENSCAFG00000030013	51.0907	3.3699	0.704894	4.78072	1.74667e-06	0.00940026	RHEX
ENSCAFG00000055475	16.6966	-3.69894	0.774539	-4.77566	1.79121e-06	0.00940026	ENSCAFG00000055475
ENSCAFG00000012112	435.035	6.32082	1.40621	4.49494	6.95881e-06	0.0230041	ACE2
ENSCAFG00000002050	400.997	0.607247	0.135408	4.48458	7.30568e-06	0.0230041	CHIC2
ENSCAFG00000050906	1324.4	-1.37712	0.326862	-4.21314	2.51845e-05	0.0660842	EPDR1
ENSCAFG00000013414	0.835801	-2.87598	3.60046	-0.798781	0.424417	0.999247	ADAM23
ENSCAFG00000013485	327.825	0.101315	0.383687	0.264056	0.791736	0.999247	KLF7
ENSCAFG00000002731	179.235	0.170048	0.38061	0.446778	0.655036	0.999247	RAPGEF5
ENSCAFG00000058658	20.3265	4.46529	1.15612	3.86232	0.000112313	0.252608
ENSCAFG00000000448	156.387	1.16187	0.306438	3.79153	0.000149721	0.288312
ENSCAFG00000010188	41.8976	-2.21249	0.587239	-3.76762	0.000164812	0.288312
ENSCAFG00000032734	17.8983	3.54504	0.955383	3.71059	0.000206774	0.325545
ENSCAFG00000004143	413.88	5.10033	1.3962	3.65299	0.000259202	0.353639
ENSCAFG00000011047	184.854	3.99577	1.11574	3.58126	0.000341935	0.353639
ENSCAFG00000024867	4740.5	0.958431	0.268277	3.57254	0.000353536	0.353639
ENSCAFG00000004905	31.6086	3.19827	0.899973	3.55374	0.000379797	0.353639
ENSCAFG00000000517	22.4858	-1.91751	0.539681	-3.55304	0.00038081	0.353639
ENSCAFG00000048907	58.6749	-0.807823	0.227557	-3.54997	0.000385271	0.353639
ENSCAFG00000006082	170.023	-1.09264	0.308659	-3.53998	0.00040016	0.353639
ENSCAFG00000001502	17.6997	2.86251	0.809246	3.53725	0.000404313	0.353639
ENSCAFG00000012896	327.178	-3.23069	0.923053	-3.5	0.000465258	0.375639
ENSCAFG00000009614	41.4046	1.48385	0.426074	3.48261	0.000496556	0.375639
ENSCAFG00000003029	2227.82	1.17507	0.337644	3.4802	0.000501043	0.375639
ENSCAFG00000031506	180.281	0.58216	0.170447	3.41549	0.000636675	0.455627
ENSCAFG00000003102	2513.38	-1.48307	0.437499	-3.38987	0.000699247	0.47865
ENSCAFG00000054356	2848.43	-0.456709	0.136134	-3.35485	0.000794074	0.504943
ENSCAFG00000056572	10.4868	-3.09927	0.924763	-3.35142	0.000803991	0.504943
ENSCAFG00000005937	63.4455	1.48256	0.443707	3.3413	0.000833874	0.504943
ENSCAFG00000003849	2034.57	0.558168	0.168283	3.31685	0.000910393	0.530861
ENSCAFG00000011726	52.0581	4.03094	1.22157	3.2998	0.000967554	0.544042
ENSCAFG00000028967	5.44879	-3.57826	1.09012	-3.28245	0.00102908	0.558683
ENSCAFG00000020408	4.14701	-4.98248	1.53985	-3.23569	0.00121349	0.630978
ENSCAFG00000010407	24.6824	-1.96796	0.609492	-3.22885	0.00124291	0.630978
ENSCAFG00000005044	174.811	1.22354	0.380772	3.21331	0.00131214	0.630978
ENSCAFG00000059406	99.6947	3.5723	1.11659	3.1993	0.0013776	0.630978
ENSCAFG00000057899	62.0135	0.872295	0.272972	3.19554	0.00139568	0.630978
ENSCAFG00000032259	43.4158	-1.83442	0.574316	-3.19409	0.00140271	0.630978
ENSCAFG00000025113	1670.13	0.709071	0.222585	3.18562	0.00144445	0.631705
ENSCAFG00000010161	33.8724	-1.94118	0.61383	-3.1624	0.00156473	0.665814
ENSCAFG00000013401	1495.55	-0.833825	0.266028	-3.13436	0.00172231	0.705382
ENSCAFG00000015759	3.32421	3.49379	1.11618	3.13012	0.00174733	0.705382
ENSCAFG00000008235	1738.76	3.92476	1.27429	3.07995	0.00207036	0.797278
ENSCAFG00000002732	415.297	0.872947	0.284254	3.07101	0.00213334	0.797278
ENSCAFG00000020071	106.021	0.762679	0.248496	3.06919	0.00214643	0.797278
ENSCAFG00000029076	269.628	0.753428	0.245826	3.06489	0.00217752	0.797278
ENSCAFG00000000290	36.3896	-1.05972	0.346953	-3.05436	0.0022554	0.807022
ENSCAFG00000003758	9.44923	1.64303	0.540621	3.03915	0.00237244	0.81641
ENSCAFG00000020143	89.2107	0.934239	0.307566	3.03752	0.00238534	0.81641
ENSCAFG00000012556	133.963	-1.4771	0.487346	-3.03089	0.00243831	0.816782
ENSCAFG00000029881	16.2126	-1.85226	0.614536	-3.01408	0.00257761	0.845456
ENSCAFG00000029826	8839.34	1.33884	0.445817	3.00311	0.00267238	0.858651
ENSCAFG00000011729	298.583	0.450038	0.150282	2.99462	0.00274791	0.865262
ENSCAFG00000025287	209.216	-1.61947	0.545349	-2.96961	0.00298177	0.920491
ENSCAFG00000000502	1148.14	1.31954	0.448407	2.94273	0.00325329	0.971099
ENSCAFG00000011252	1463.43	0.886614	0.301443	2.94123	0.00326907	0.971099
ENSCAFG00000010546	71.9086	1.28962	0.44034	2.92869	0.00340392	0.992432
ENSCAFG00000000898	272.796	0.843517	0.289112	2.91761	0.0035272	0.999247
ENSCAFG00000003006	228.568	0.560226	0.192398	2.91181	0.00359337	0.999247
ENSCAFG00000016799	26.7706	-0.914783	0.315086	-2.90328	0.00369278	0.999247
ENSCAFG00000005384	34.9207	-1.48431	0.511393	-2.90248	0.00370216	0.999247
ENSCAFG00000018361	3.72733	-4.28251	1.47805	-2.89741	0.00376257	0.999247
ENSCAFG00000016772	5.2165	-2.60385	0.902158	-2.88625	0.00389861	0.999247
ENSCAFG00000019367	182.451	0.778875	0.271354	2.87033	0.0041004	0.999247
ENSCAFG00000016820	10.8496	-2.08829	0.729013	-2.86454	0.00417614	0.999247
ENSCAFG00000024882	10.0391	3.11595	1.09174	2.8541	0.00431583	0.999247
ENSCAFG00000010603	47.6213	1.34686	0.473376	2.84522	0.0044381	0.999247
ENSCAFG00000024786	36.8473	-2.28343	0.80258	-2.84511	0.00443957	0.999247
ENSCAFG00000028879	42.0415	-1.40498	0.49404	-2.84385	0.00445718	0.999247
ENSCAFG00000002994	46.3742	-0.861623	0.303703	-2.83706	0.00455314	0.999247
ENSCAFG00000020307	326.808	0.716225	0.253798	2.82203	0.00477209	0.999247
ENSCAFG00000005991	247.63	0.889936	0.315919	2.81698	0.00484777	0.999247
ENSCAFG00000001819	336.968	0.611494	0.217772	2.80796	0.0049857	0.999247
ENSCAFG00000000833	28.1599	-1.69541	0.604008	-2.80693	0.00500162	0.999247
ENSCAFG00000016501	27.9884	-1.43177	0.511187	-2.80087	0.00509643	0.999247
ENSCAFG00000014011	29.215	1.65959	0.593026	2.79851	0.00513391	0.999247
ENSCAFG00000030603	168.788	0.469376	0.168016	2.79364	0.0052119	0.999247
ENSCAFG00000016521	11.0475	5.16951	1.8549	2.78695	0.00532075	0.999247
ENSCAFG00000003390	132.651	1.04301	0.374636	2.78406	0.00536828	0.999247
ENSCAFG00000012517	47.7718	1.72345	0.61941	2.7824	0.00539586	0.999247
ENSCAFG00000003275	16.0579	-2.73001	0.98144	-2.78163	0.00540864	0.999247
ENSCAFG00000000696	9.58038	-2.08931	0.751143	-2.78151	0.00541072	0.999247
ENSCAFG00000001113	2405.06	0.444959	0.160889	2.76563	0.00568129	0.999247
ENSCAFG00000000473	8.24879	1.77524	0.643545	2.75853	0.0058062	0.999247
ENSCAFG00000009713	225.011	-0.99848	0.36367	-2.74557	0.00604062	0.999247
ENSCAFG00000008265	1260.85	0.773972	0.283549	2.72959	0.00634133	0.999247
ENSCAFG00000007895	3.01675	-4.06911	1.4938	-2.724	0.00644974	0.999247
ENSCAFG00000014877	6.69918	3.19894	1.17646	2.71914	0.00654528	0.999247
ENSCAFG00000009232	46.7764	1.01301	0.372572	2.71897	0.00654846	0.999247
ENSCAFG00000001417	8.67653	1.92222	0.707607	2.7165	0.00659752	0.999247
ENSCAFG00000000282	3490.93	0.435965	0.161281	2.70313	0.00686893	0.999247
ENSCAFG00000012947	112.212	0.827618	0.306624	2.69913	0.00695211	0.999247
ENSCAFG00000023831	23.5876	-1.3001	0.481948	-2.69759	0.00698437	0.999247
ENSCAFG00000014156	4.22814	-3.12602	1.15895	-2.69728	0.00699094	0.999247
ENSCAFG00000000311	9.81194	1.35541	0.502816	2.69564	0.00702532	0.999247
ENSCAFG00000031682	6.01753	4.05744	1.51035	2.68642	0.00722217	0.999247
ENSCAFG00000017950	59.2159	1.01293	0.377741	2.68156	0.00732803	0.999247
ENSCAFG00000004778	424.192	0.519345	0.194017	2.67679	0.00743301	0.999247
ENSCAFG00000018928	377.426	0.431051	0.16128	2.67268	0.00752476	0.999247
ENSCAFG00000000445	1903.13	0.732845	0.27472	2.66761	0.00763932	0.999247
ENSCAFG00000002222	32.9553	-1.10737	0.415137	-2.66748	0.00764213	0.999247
ENSCAFG00000050162	501.172	0.881483	0.330777	2.66488	0.00770151	0.999247
ENSCAFG00000020290	15.0016	-1.57323	0.590611	-2.66373	0.00772805	0.999247
ENSCAFG00000015190	1668.1	2.03371	0.764536	2.66005	0.00781283	0.999247
ENSCAFG00000018405	8.50267	2.6603	1.00204	2.65488	0.00793362	0.999247
ENSCAFG00000009782	94.1004	-1.88998	0.713134	-2.65025	0.00804327	0.999247
ENSCAFG00000052227	3.82013	4.20227	1.58938	2.64396	0.00819425	0.999247
ENSCAFG00000017474	11.809	-1.58361	0.599864	-2.63994	0.00829204	0.999247
ENSCAFG00000006675	13.9726	-2.79658	1.06002	-2.63823	0.00833398	0.999247
ENSCAFG00000051077	1235	0.315664	0.119769	2.63561	0.00839855	0.999247
ENSCAFG00000017337	675.389	0.627134	0.238911	2.62497	0.00866572	0.999247
ENSCAFG00000018162	126.3	1.45798	0.556784	2.61857	0.00882983	0.999247
ENSCAFG00000015054	17272.7	5.93402	2.26732	2.61719	0.00886568	0.999247
ENSCAFG00000016416	2306.64	-0.459669	0.175741	-2.61561	0.00890689	0.999247
ENSCAFG00000059402	49.2895	1.00036	0.383698	2.60714	0.00913023	0.999247
ENSCAFG00000019256	342.38	0.578889	0.22211	2.60631	0.00915223	0.999247
ENSCAFG00000029376	60.0107	3.19261	1.22506	2.60609	0.00915817	0.999247
ENSCAFG00000052879	60.5682	-0.779768	0.299322	-2.60511	0.0091844	0.999247
ENSCAFG00000016394	8.19966	-2.38898	0.917682	-2.60328	0.00923372	0.999247
ENSCAFG00000023035	2299.41	0.919802	0.354214	2.59674	0.00941126	0.999247
ENSCAFG00000015592	399.851	0.701916	0.270431	2.59555	0.00944409	0.999247
ENSCAFG00000018704	6.77631	-2.76209	1.06665	-2.5895	0.00961156	0.999247
ENSCAFG00000011458	3231.16	0.460181	0.178161	2.58295	0.00979594	0.999247
ENSCAFG00000016497	1598.93	-0.490457	0.190205	-2.57857	0.00992107	0.999247
ENSCAFG00000010979	19.3533	1.36539	0.529625	2.57802	0.00993676	0.999247
ENSCAFG00000011950	24.6712	4.51506	1.75383	2.5744	0.0100415	0.999247
ENSCAFG00000018989	5.95018	-3.25647	1.26726	-2.5697	0.0101787	0.999247
ENSCAFG00000001515	41.0849	0.917242	0.357343	2.56684	0.0102629	0.999247
ENSCAFG00000005820	108.257	-0.730174	0.284956	-2.56241	0.010395	0.999247
ENSCAFG00000014040	3.40104	-4.01255	1.56626	-2.56186	0.0104113	0.999247
ENSCAFG00000052469	11.0278	1.27561	0.498196	2.56045	0.0104536	0.999247
ENSCAFG00000014650	20.7441	-1.11638	0.436218	-2.55923	0.0104903	0.999247
ENSCAFG00000023568	188.499	-1.14048	0.446687	-2.5532	0.0106739	0.999247
ENSCAFG00000016531	65.7534	-0.869467	0.340865	-2.55077	0.0107487	0.999247
ENSCAFG00000050983	159.961	-0.436095	0.171	-2.55027	0.0107639	0.999247
ENSCAFG00000008693	225.952	1.09006	0.427525	2.5497	0.0107817	0.999247
ENSCAFG00000020052	100.218	0.63541	0.249294	2.54884	0.0108082	0.999247
ENSCAFG00000013418	3103.92	0.889851	0.349557	2.54565	0.0109074	0.999247
ENSCAFG00000000970	6.32219	-2.03552	0.800941	-2.54141	0.0110405	0.999247
ENSCAFG00000005966	140.107	0.610173	0.240112	2.5412	0.0110473	0.999247
ENSCAFG00000017913	2.38591	-3.10917	1.22633	-2.53535	0.0112335	0.999247
ENSCAFG00000002978	320.103	-0.734378	0.290227	-2.53036	0.0113947	0.999247
ENSCAFG00000030300	682.559	0.983098	0.39041	2.51812	0.0117985	0.999247
ENSCAFG00000001000	168.101	0.787897	0.312901	2.51804	0.0118009	0.999247
ENSCAFG00000011059	6.8563	2.63336	1.046	2.51754	0.0118177	0.999247
ENSCAFG00000013844	7.89518	2.48233	0.986643	2.51593	0.0118718	0.999247
ENSCAFG00000015693	86.9608	-1.6411	0.652655	-2.51449	0.0119204	0.999247
ENSCAFG00000008468	545.066	0.441641	0.175769	2.51262	0.0119837	0.999247
ENSCAFG00000000905	113.246	0.793973	0.317237	2.50278	0.0123223	0.999247
ENSCAFG00000011750	1213.54	0.528817	0.211378	2.50176	0.0123576	0.999247
ENSCAFG00000007760	470.735	0.464943	0.186007	2.49959	0.0124336	0.999247
ENSCAFG00000019489	154.372	-0.69164	0.27682	-2.49852	0.0124715	0.999247
ENSCAFG00000004046	642.392	-0.42138	0.168679	-2.49811	0.0124856	0.999247
ENSCAFG00000031210	111.252	-1.17245	0.469707	-2.49613	0.0125557	0.999247
ENSCAFG00000015104	574.132	0.330654	0.132484	2.49581	0.0125669	0.999247
ENSCAFG00000017544	25.334	-1.82054	0.730035	-2.49377	0.0126395	0.999247
ENSCAFG00000003621	781.05	0.742137	0.298152	2.48912	0.0128059	0.999247
ENSCAFG00000009534	41.4029	1.34257	0.540414	2.48434	0.0129791	0.999247
ENSCAFG00000013596	513.113	1.04806	0.421907	2.48411	0.0129877	0.999247
ENSCAFG00000032414	4688.08	0.413023	0.166757	2.47679	0.0132568	0.999247
ENSCAFG00000054770	28.6281	-1.81822	0.737816	-2.46433	0.013727	0.999247
ENSCAFG00000016502	28.3516	1.22039	0.49562	2.46236	0.0138027	0.999247
ENSCAFG00000018132	112.387	0.746355	0.303157	2.46194	0.0138188	0.999247
ENSCAFG00000011006	1048.11	0.3576	0.145264	2.46173	0.0138269	0.999247
ENSCAFG00000005712	463.935	0.671735	0.27319	2.45886	0.0139381	0.999247
ENSCAFG00000006420	969.599	0.984679	0.400643	2.45775	0.0139812	0.999247
ENSCAFG00000007060	482.104	1.15214	0.46929	2.45508	0.0140853	0.999247
ENSCAFG00000001784	167.984	0.53421	0.218136	2.44898	0.0143262	0.999247
ENSCAFG00000017137	86.1234	-1.35882	0.555668	-2.44539	0.0144697	0.999247
ENSCAFG00000005948	1332.64	0.571309	0.233894	2.4426	0.0145818	0.999247
ENSCAFG00000030155	75.4124	1.31515	0.540481	2.43329	0.0149623	0.999247
ENSCAFG00000030893	36.2644	0.723771	0.29779	2.43047	0.0150792	0.999247
ENSCAFG00000002123	602.234	0.569623	0.234466	2.42944	0.015122	0.999247
ENSCAFG00000010118	596.511	0.376933	0.155309	2.42698	0.0152249	0.999247
ENSCAFG00000001916	440.807	0.538436	0.22195	2.42593	0.015269	0.999247
ENSCAFG00000011874	10.6213	-1.95322	0.805287	-2.42549	0.0152877	0.999247
ENSCAFG00000010352	1174.07	1.4461	0.596915	2.42261	0.0154093	0.999247
ENSCAFG00000023446	41.1139	-1.43721	0.593679	-2.42086	0.0154838	0.999247
ENSCAFG00000046843	6.92079	-3.33935	1.37973	-2.4203	0.0155078	0.999247
ENSCAFG00000024700	48.3261	-1.4026	0.579636	-2.4198	0.0155289	0.999247
ENSCAFG00000011179	133.018	-0.953692	0.394677	-2.41639	0.0156754	0.999247
ENSCAFG00000024869	39.7458	1.67985	0.695301	2.41601	0.0156916	0.999247
ENSCAFG00000008907	81.4598	-1.37364	0.568948	-2.41435	0.0157635	0.999247
ENSCAFG00000006621	13.6565	-1.14223	0.473291	-2.41338	0.0158054	0.999247
ENSCAFG00000024883	10.5195	1.54646	0.642191	2.40809	0.0160361	0.999247
ENSCAFG00000019121	6.38077	3.75437	1.56075	2.40549	0.0161509	0.999247
ENSCAFG00000007335	5.64697	-4.38605	1.82362	-2.40514	0.0161665	0.999247
ENSCAFG00000004827	20.4582	-1.28744	0.535526	-2.40407	0.0162137	0.999247
ENSCAFG00000002278	3391.89	-0.892955	0.372446	-2.39754	0.0165055	0.999247
ENSCAFG00000012657	254.769	0.965597	0.402745	2.39754	0.0165056	0.999247
ENSCAFG00000032029	128.808	0.638336	0.266295	2.39711	0.0165251	0.999247
ENSCAFG00000004090	2.92842	2.79903	1.17065	2.391	0.0168025	0.999247
ENSCAFG00000030599	382.984	-0.502444	0.210152	-2.39087	0.0168086	0.999247
ENSCAFG00000009687	649.51	-0.51189	0.214247	-2.38926	0.0168825	0.999247
ENSCAFG00000009837	25.0739	-1.7193	0.71983	-2.38848	0.0169182	0.999247
ENSCAFG00000014843	2.88964	-3.52443	1.47644	-2.38711	0.0169813	0.999247
ENSCAFG00000001778	10599	0.655715	0.275246	2.38229	0.0172053	0.999247
ENSCAFG00000000497	616.517	0.923387	0.388094	2.37929	0.017346	0.999247
ENSCAFG00000019866	118.764	-0.758972	0.319464	-2.37577	0.0175126	0.999247
ENSCAFG00000010128	10.2547	1.46879	0.618251	2.37571	0.017515	0.999247
ENSCAFG00000003324	193.188	-1.28958	0.543043	-2.37473	0.0175616	0.999247
ENSCAFG00000009819	3514.12	-0.3829	0.161283	-2.37409	0.0175922	0.999247
ENSCAFG00000006411	3801.05	0.606037	0.255302	2.37381	0.0176058	0.999247
ENSCAFG00000020329	287.302	-0.528482	0.222851	-2.37146	0.0177182	0.999247
ENSCAFG00000001614	314.393	-0.558705	0.235938	-2.36802	0.0178836	0.999247
ENSCAFG00000044585	11.7947	4.32938	1.83506	2.35925	0.0183118	0.999247
ENSCAFG00000019596	11.9216	1.50155	0.636627	2.35861	0.0183437	0.999247
ENSCAFG00000007865	6356.01	-1.29488	0.549423	-2.35681	0.0184328	0.999247
ENSCAFG00000025131	82.2359	1.06639	0.45256	2.35634	0.0184561	0.999247
ENSCAFG00000004379	871.341	0.344882	0.146391	2.3559	0.0184781	0.999247
ENSCAFG00000012046	2.64734	-3.81406	1.61943	-2.3552	0.018513	0.999247
ENSCAFG00000019130	47.1442	0.939991	0.399286	2.35418	0.0185637	0.999247
ENSCAFG00000028905	124.753	-0.66928	0.285154	-2.34708	0.0189209	0.999247
ENSCAFG00000000990	356.568	0.87631	0.373512	2.34613	0.0189693	0.999247
ENSCAFG00000020007	722.695	0.537508	0.229224	2.3449	0.0190322	0.999247
ENSCAFG00000049605	33.1235	-0.965475	0.412696	-2.33943	0.0193131	0.999247
ENSCAFG00000006254	67.2771	-0.831096	0.355276	-2.3393	0.0193199	0.999247
ENSCAFG00000055965	228.505	-0.758855	0.324719	-2.33696	0.0194412	0.999247
ENSCAFG00000010822	14.3071	-2.28988	0.979919	-2.33681	0.0194491	0.999247
ENSCAFG00000012525	21.3847	-1.53541	0.657151	-2.33647	0.0194669	0.999247
ENSCAFG00000011921	153.664	0.640865	0.274419	2.33536	0.0195248	0.999247
ENSCAFG00000049968	44.1076	0.652171	0.279593	2.33257	0.0196709	0.999247
ENSCAFG00000018607	98.1504	-1.11943	0.480021	-2.33204	0.0196987	0.999247
ENSCAFG00000019513	169.976	0.554	0.237795	2.32973	0.0198203	0.999247
ENSCAFG00000007073	100.614	-0.621566	0.267598	-2.32276	0.0201923	0.999247
ENSCAFG00000005872	6815.07	-0.320448	0.1382	-2.31873	0.0204096	0.999247
ENSCAFG00000017072	31.6847	1.04316	0.450223	2.31698	0.0205049	0.999247
ENSCAFG00000012972	4.60559	-3.04294	1.31384	-2.31606	0.0205552	0.999247
ENSCAFG00000057833	253.86	0.422154	0.183219	2.30409	0.0212174	0.999247
ENSCAFG00000008354	11.0669	-1.16646	0.506282	-2.30397	0.0212246	0.999247
ENSCAFG00000024310	32.3515	-1.0361	0.449728	-2.30383	0.0212324	0.999247
ENSCAFG00000051664	45.9962	-1.4123	0.614193	-2.29945	0.0214797	0.999247
ENSCAFG00000020089	33.2555	-0.812476	0.354635	-2.29102	0.0219623	0.999247
ENSCAFG00000004479	242.705	-0.412635	0.180262	-2.28908	0.0220746	0.999247
ENSCAFG00000052392	594.988	0.638949	0.279238	2.28819	0.0221267	0.999247
ENSCAFG00000007406	136.734	1.60565	0.702116	2.28687	0.0222033	0.999247
ENSCAFG00000005105	1829.12	0.607583	0.265696	2.28676	0.0222096	0.999247
ENSCAFG00000000079	450.614	0.581581	0.254533	2.2849	0.0223189	0.999247
ENSCAFG00000024871	9.84107	-2.08054	0.911118	-2.2835	0.022401	0.999247
ENSCAFG00000057813	68.2186	0.995948	0.436203	2.28322	0.0224173	0.999247
ENSCAFG00000031727	23.6303	2.0667	0.905434	2.28255	0.0224567	0.999247
ENSCAFG00000004022	1029.1	0.598085	0.26214	2.28155	0.0225159	0.999247
ENSCAFG00000004428	23.0966	1.36128	0.597275	2.27915	0.0226583	0.999247
ENSCAFG00000013071	131.14	1.23472	0.542396	2.27642	0.022821	0.999247
ENSCAFG00000011907	3.29772	-4.49063	1.97392	-2.27498	0.0229073	0.999247
ENSCAFG00000030823	3.63452	-2.21814	0.97623	-2.27215	0.0230773	0.999247
ENSCAFG00000056878	1371.74	1.18813	0.523502	2.26958	0.0232332	0.999247
ENSCAFG00000056564	13.9321	-2.93175	1.29186	-2.26941	0.0232436	0.999247
ENSCAFG00000006459	981.254	0.389583	0.171931	2.26592	0.0234564	0.999247
ENSCAFG00000017915	204.225	-0.485955	0.214783	-2.26254	0.0236639	0.999247
ENSCAFG00000005369	651.312	0.290429	0.128416	2.26163	0.0237201	0.999247
ENSCAFG00000007012	4.494	-2.6626	1.17824	-2.25982	0.0238326	0.999247
ENSCAFG00000002499	1.8266	2.92487	1.29432	2.25977	0.0238354	0.999247
ENSCAFG00000004872	164.983	-0.885839	0.392041	-2.25956	0.0238489	0.999247
ENSCAFG00000013606	574.655	0.378991	0.168299	2.25189	0.0243294	0.999247
ENSCAFG00000032690	143.066	0.489759	0.217544	2.25131	0.0243657	0.999247
ENSCAFG00000014980	148.985	0.592037	0.263026	2.25087	0.0243941	0.999247
ENSCAFG00000016917	73.9177	-1.10784	0.492503	-2.24941	0.0244867	0.999247
ENSCAFG00000003720	315.556	-1.0787	0.479953	-2.24752	0.0246068	0.999247
ENSCAFG00000031193	1.56388	-3.81179	1.69761	-2.24539	0.024743	0.999247
ENSCAFG00000004266	32.7263	-0.914752	0.407587	-2.24431	0.0248125	0.999247
ENSCAFG00000058770	24.8246	-1.90989	0.851981	-2.2417	0.0249807	0.999247
ENSCAFG00000013723	32.3723	-1.11829	0.499615	-2.2383	0.0252012	0.999247
ENSCAFG00000011940	558.172	1.08982	0.487095	2.23739	0.0252606	0.999247
ENSCAFG00000053950	2.134	-4.09236	1.82999	-2.23627	0.025334	0.999247
ENSCAFG00000053806	32.8386	0.837122	0.374365	2.23611	0.0253445	0.999247
ENSCAFG00000013783	621.258	-0.747419	0.334681	-2.23323	0.0255338	0.999247
ENSCAFG00000029187	17.7111	1.00533	0.450325	2.23245	0.0255853	0.999247
ENSCAFG00000003410	125.37	-0.45258	0.202937	-2.23015	0.0257377	0.999247
ENSCAFG00000018325	3.0481	-2.91414	1.30684	-2.22991	0.0257537	0.999247
ENSCAFG00000019864	760.234	-0.435937	0.195656	-2.22808	0.025875	0.999247
ENSCAFG00000000230	35.776	1.08726	0.488422	2.22607	0.0260095	0.999247
ENSCAFG00000005442	9.80133	-1.43158	0.64341	-2.22499	0.0260818	0.999247
ENSCAFG00000005426	96.7565	1.12871	0.508139	2.22126	0.0263335	0.999247
ENSCAFG00000030417	1115.77	0.726712	0.327409	2.21959	0.0264468	0.999247
ENSCAFG00000013859	211.925	0.463202	0.208778	2.21863	0.0265118	0.999247
ENSCAFG00000012685	176.435	0.729673	0.329052	2.2175	0.0265888	0.999247
ENSCAFG00000017612	87.1369	1.13763	0.514231	2.21229	0.0269468	0.999247
ENSCAFG00000013949	3.98929	4.32093	1.95623	2.20881	0.0271881	0.999247
ENSCAFG00000005096	7.13951	-2.23776	1.01328	-2.20843	0.0272145	0.999247
ENSCAFG00000017714	698.666	-0.33045	0.149758	-2.20656	0.0273448	0.999247
ENSCAFG00000052188	2.29582	-3.92368	1.77919	-2.20532	0.0274314	0.999247
ENSCAFG00000024187	374.588	-0.971523	0.4412	-2.202	0.0276652	0.999247
ENSCAFG00000002549	15.4929	-1.5946	0.724269	-2.20167	0.0276889	0.999247
ENSCAFG00000008902	4.05808	-3.12164	1.41817	-2.20117	0.0277236	0.999247
ENSCAFG00000010718	420.742	-0.375167	0.170455	-2.20097	0.027738	0.999247
ENSCAFG00000019880	154.178	-0.911547	0.414181	-2.20084	0.0277474	0.999247
ENSCAFG00000055561	17.9675	-1.03976	0.473173	-2.19742	0.0279904	0.999247
ENSCAFG00000018762	110.479	-0.498665	0.226954	-2.19721	0.0280057	0.999247
ENSCAFG00000016705	877.303	-1.12724	0.513097	-2.19693	0.0280253	0.999247
ENSCAFG00000007482	21.846	-0.80208	0.366708	-2.18725	0.0287246	0.999247
ENSCAFG00000006892	8.24058	-1.56788	0.717122	-2.18635	0.0287902	0.999247
ENSCAFG00000017995	36.7406	-0.890459	0.40742	-2.1856	0.0288446	0.999247
ENSCAFG00000051540	370.819	0.447928	0.205107	2.18387	0.0289716	0.999247
ENSCAFG00000009962	10.5885	-1.79064	0.820392	-2.18267	0.0290602	0.999247
ENSCAFG00000018171	813.373	-1.6196	0.742252	-2.182	0.0291092	0.999247
ENSCAFG00000051416	45.3804	0.750007	0.343773	2.18169	0.0291322	0.999247
ENSCAFG00000009588	496.341	0.298016	0.136623	2.18131	0.0291606	0.999247
ENSCAFG00000025410	22.9128	-1.61963	0.74313	-2.17947	0.0292966	0.999247
ENSCAFG00000050109	88.5621	-0.391502	0.179703	-2.17861	0.0293606	0.999247
ENSCAFG00000013149	174.493	0.52545	0.241329	2.17732	0.0294566	0.999247
ENSCAFG00000012741	1258.71	-0.375981	0.172736	-2.17662	0.0295088	0.999247
ENSCAFG00000000150	97.8353	0.687277	0.315782	2.17643	0.0295233	0.999247
ENSCAFG00000015138	146.619	0.914737	0.420295	2.17642	0.0295241	0.999247
ENSCAFG00000028482	24.8665	2.29128	1.05287	2.17622	0.0295391	0.999247
ENSCAFG00000049364	12.4765	0.981365	0.451209	2.17497	0.0296325	0.999247
ENSCAFG00000057490	54.1867	-0.889548	0.409034	-2.17475	0.0296486	0.999247
ENSCAFG00000012922	15.5376	-1.24801	0.574265	-2.17324	0.0297623	0.999247
ENSCAFG00000014270	355.648	0.427386	0.196661	2.17321	0.0297644	0.999247
ENSCAFG00000009105	43.2882	-0.914211	0.420972	-2.17167	0.0298809	0.999247
ENSCAFG00000029230	848.5	-1.02086	0.470258	-2.17084	0.0299432	0.999247
ENSCAFG00000001924	8.98562	-1.5863	0.731037	-2.16993	0.0300123	0.999247
ENSCAFG00000004118	374.642	0.485025	0.223635	2.16883	0.0300958	0.999247
ENSCAFG00000004135	158.292	-0.405641	0.187052	-2.1686	0.0301133	0.999247
ENSCAFG00000003232	3.46133	2.29402	1.05803	2.16821	0.0301427	0.999247
ENSCAFG00000001380	3.36535	-2.89996	1.34114	-2.1623	0.030595	0.999247
ENSCAFG00000008343	11.1722	-1.3191	0.61007	-2.16222	0.0306015	0.999247
ENSCAFG00000054143	1136.19	-0.611478	0.282883	-2.16159	0.0306497	0.999247
ENSCAFG00000052708	1.94346	-4.09859	1.89694	-2.16063	0.0307236	0.999247
ENSCAFG00000008168	757.518	0.747034	0.345754	2.16059	0.0307267	0.999247
ENSCAFG00000003402	10.5645	-1.85004	0.856685	-2.15953	0.0308091	0.999247
ENSCAFG00000030694	87.5184	-0.566144	0.262342	-2.15804	0.0309247	0.999247
ENSCAFG00000029471	186.805	-0.956035	0.443111	-2.15755	0.0309626	0.999247
ENSCAFG00000008634	14.6112	1.1222	0.520523	2.15591	0.031091	0.999247
ENSCAFG00000010826	8062.57	0.598391	0.277735	2.15454	0.0311978	0.999247
ENSCAFG00000014163	291.004	0.511398	0.237445	2.15376	0.0312594	0.999247
ENSCAFG00000018169	1480.18	-0.870018	0.404236	-2.15225	0.0313775	0.999247
ENSCAFG00000010380	65.8737	0.514275	0.238953	2.1522	0.0313815	0.999247
ENSCAFG00000017108	1554.52	-0.370204	0.172036	-2.1519	0.0314055	0.999247
ENSCAFG00000014466	1.5653	-3.48577	1.62001	-2.15169	0.0314218	0.999247
ENSCAFG00000010637	3357.27	0.404375	0.188077	2.15006	0.0315508	0.999247
ENSCAFG00000016265	944.806	0.604144	0.281011	2.1499	0.0315635	0.999247
ENSCAFG00000050843	280.241	-0.860645	0.400694	-2.14788	0.0317229	0.999247
ENSCAFG00000005702	3547.12	0.321929	0.149937	2.14709	0.0317862	0.999247
ENSCAFG00000017963	2.13501	3.30538	1.53967	2.1468	0.031809	0.999247
ENSCAFG00000009181	33.7802	-1.27931	0.596335	-2.14529	0.0319295	0.999247
ENSCAFG00000029969	8.10899	-2.33145	1.08709	-2.14467	0.0319793	0.999247
ENSCAFG00000054615	70.043	-0.881665	0.411105	-2.14462	0.031983	0.999247
ENSCAFG00000008061	1978.25	-0.498363	0.232391	-2.14451	0.0319924	0.999247
ENSCAFG00000053459	32.3395	0.963133	0.449487	2.14274	0.032134	0.999247
ENSCAFG00000008211	1.63291	-3.36552	1.5717	-2.14132	0.0322484	0.999247
ENSCAFG00000010112	240.556	-0.684292	0.319845	-2.13945	0.0323991	0.999247
ENSCAFG00000016596	79.2169	1.07185	0.501627	2.13675	0.0326181	0.999247
ENSCAFG00000004911	650.382	-0.682923	0.319692	-2.13619	0.0326637	0.999247
ENSCAFG00000032536	1172.16	0.282336	0.132195	2.13576	0.0326991	0.999247
ENSCAFG00000007358	27.7679	-1.15808	0.542453	-2.13489	0.0327698	0.999247
ENSCAFG00000044898	70.8928	0.757581	0.355381	2.13174	0.0330281	0.999247
ENSCAFG00000053005	341.041	-1.11099	0.521301	-2.1312	0.0330728	0.999247
ENSCAFG00000004035	81.3229	0.565515	0.265384	2.13093	0.0330948	0.999247
ENSCAFG00000032282	66.2803	0.690868	0.324245	2.1307	0.0331142	0.999247
ENSCAFG00000015646	168.806	-0.417952	0.196343	-2.12868	0.0332804	0.999247
ENSCAFG00000029114	685.821	0.357338	0.167902	2.12825	0.0333161	0.999247
ENSCAFG00000006424	6.5909	2.08443	0.980051	2.12686	0.0334315	0.999247
ENSCAFG00000023158	115.776	0.599595	0.282094	2.12551	0.0335439	0.999247
ENSCAFG00000017029	140.748	0.973461	0.459107	2.12034	0.0339776	0.999247
ENSCAFG00000012281	94.2218	1.08422	0.511654	2.11905	0.0340862	0.999247
ENSCAFG00000005879	149.157	0.423785	0.199989	2.11904	0.0340869	0.999247
ENSCAFG00000003713	648.606	0.275182	0.129922	2.11805	0.0341707	0.999247
ENSCAFG00000053251	6.81609	3.50204	1.65397	2.11736	0.0342293	0.999247
ENSCAFG00000016129	2029	-0.392936	0.185633	-2.11673	0.0342828	0.999247
ENSCAFG00000054326	551.659	-1.02753	0.485526	-2.11632	0.0343172	0.999247
ENSCAFG00000001381	258.926	0.49037	0.231768	2.11578	0.0343636	0.999247
ENSCAFG00000031993	202.254	0.496021	0.234475	2.11546	0.034391	0.999247
ENSCAFG00000032469	634.762	0.783261	0.370375	2.11478	0.034449	0.999247
ENSCAFG00000043922	5.50435	1.31965	0.624171	2.11425	0.0344942	0.999247
ENSCAFG00000053264	6.06305	1.71383	0.810645	2.11415	0.0345022	0.999247
ENSCAFG00000020125	78.5628	-0.653558	0.309512	-2.11158	0.0347228	0.999247
ENSCAFG00000011346	4.41284	2.39929	1.1363	2.11149	0.0347304	0.999247
ENSCAFG00000031295	33.5683	1.30502	0.618353	2.11047	0.0348178	0.999247
ENSCAFG00000015264	6.7294	1.56455	0.74213	2.10819	0.035015	0.999247
ENSCAFG00000009602	1594.02	0.328293	0.155998	2.10446	0.0353379	0.999247
ENSCAFG00000012805	349.171	0.356616	0.169463	2.10439	0.0353445	0.999247
ENSCAFG00000012598	680.12	-0.837033	0.397847	-2.10391	0.0353865	0.999247
ENSCAFG00000018379	753.645	-0.786065	0.373908	-2.1023	0.0355273	0.999247
ENSCAFG00000020166	68.5498	0.998568	0.475614	2.09953	0.0357698	0.999247
ENSCAFG00000032096	2.0722	-4.17358	1.98961	-2.09768	0.035933	0.999247
ENSCAFG00000004324	100.198	0.415382	0.198025	2.09762	0.0359387	0.999247
ENSCAFG00000003471	1897.7	0.439038	0.209475	2.09589	0.0360916	0.999247
ENSCAFG00000051997	90.1841	0.584183	0.278836	2.09508	0.0361641	0.999247
ENSCAFG00000018196	177.89	0.394591	0.188372	2.09474	0.0361938	0.999247
ENSCAFG00000003555	17.046	0.964889	0.461002	2.09303	0.0363469	0.999247
ENSCAFG00000016904	563.835	0.380775	0.181932	2.09295	0.0363537	0.999247
ENSCAFG00000001779	63.5636	0.998967	0.477316	2.09289	0.0363594	0.999247
ENSCAFG00000010684	284.791	0.583408	0.278888	2.09191	0.0364465	0.999247
ENSCAFG00000023845	5.05029	-1.49002	0.712279	-2.09191	0.0364465	0.999247
ENSCAFG00000043522	679.36	-0.378929	0.181209	-2.09112	0.0365174	0.999247
ENSCAFG00000011916	819.6	-0.455319	0.217765	-2.09088	0.0365393	0.999247
ENSCAFG00000051774	1.95948	-3.13425	1.49987	-2.08968	0.0366462	0.999247
ENSCAFG00000005435	90.7924	0.388665	0.186225	2.08707	0.0368817	0.999247
ENSCAFG00000003341	1086.72	0.516394	0.247442	2.08693	0.0368943	0.999247
ENSCAFG00000015972	875.823	-0.342899	0.164333	-2.08661	0.0369236	0.999247
ENSCAFG00000009574	277.751	0.383596	0.184069	2.08398	0.0371623	0.999247
ENSCAFG00000001534	1650.38	0.402007	0.192949	2.08348	0.0372072	0.999247
ENSCAFG00000019218	2.12871	-3.55569	1.70778	-2.08205	0.0373375	0.999247
ENSCAFG00000017317	118.263	-0.646414	0.310725	-2.08034	0.037494	0.999247
ENSCAFG00000050951	450.642	0.796786	0.38301	2.08033	0.0374956	0.999247
ENSCAFG00000057352	12.3402	1.72898	0.83148	2.0794	0.037581	0.999247
ENSCAFG00000018024	821.729	0.395303	0.190123	2.0792	0.037599	0.999247
ENSCAFG00000019030	1041.7	-0.48539	0.233578	-2.07806	0.0377035	0.999247
ENSCAFG00000053209	1.92522	4.23609	2.03912	2.07742	0.0377631	0.999247
ENSCAFG00000005223	4476.23	-0.31763	0.152976	-2.07634	0.0378623	0.999247
ENSCAFG00000011049	224.713	-0.523993	0.252466	-2.0755	0.0379406	0.999247
ENSCAFG00000010813	16.7928	-1.1	0.530634	-2.07299	0.0381735	0.999247
ENSCAFG00000007670	586.188	0.360999	0.174188	2.07246	0.0382223	0.999247
ENSCAFG00000004793	599.304	-0.324285	0.156565	-2.07125	0.0383353	0.999247
ENSCAFG00000056344	19.2615	-0.959356	0.463448	-2.07004	0.0384485	0.999247
ENSCAFG00000006551	391.189	0.388482	0.187697	2.06973	0.0384773	0.999247
ENSCAFG00000007419	6.25319	1.24144	0.600978	2.0657	0.0388566	0.999247
ENSCAFG00000002797	538.604	0.535537	0.259279	2.06548	0.0388774	0.999247
ENSCAFG00000031994	7.65747	-1.81967	0.881506	-2.06427	0.0389917	0.999247
ENSCAFG00000008330	602.261	0.435596	0.211017	2.06427	0.0389919	0.999247
ENSCAFG00000028610	94.6951	0.530828	0.257175	2.06407	0.039011	0.999247
ENSCAFG00000010424	91.1075	1.18002	0.571779	2.06378	0.0390389	0.999247
ENSCAFG00000052366	2.70971	-3.15516	1.52936	-2.06307	0.0391063	0.999247
ENSCAFG00000009920	420.47	-1.15949	0.562033	-2.06303	0.0391099	0.999247
ENSCAFG00000019981	326.66	0.289957	0.140576	2.06263	0.0391476	0.999247
ENSCAFG00000005228	913.873	0.298866	0.144907	2.06247	0.0391632	0.999247
ENSCAFG00000008037	594.906	-0.335257	0.162565	-2.0623	0.0391794	0.999247
ENSCAFG00000005927	127.343	-0.570372	0.276708	-2.06128	0.0392764	0.999247
ENSCAFG00000009839	2761.99	0.81598	0.395959	2.06077	0.0393251	0.999247
ENSCAFG00000008719	417.549	0.521371	0.253036	2.06046	0.0393546	0.999247
ENSCAFG00000011381	519.45	0.563938	0.273889	2.059	0.0394941	0.999247
ENSCAFG00000001051	12.0356	-2.82683	1.37337	-2.05831	0.0395601	0.999247
ENSCAFG00000029278	5.21307	-2.73656	1.32973	-2.05799	0.0395915	0.999247
ENSCAFG00000056633	67.7216	0.773791	0.376114	2.05733	0.0396543	0.999247
ENSCAFG00000009414	3.61132	1.9738	0.959704	2.05668	0.0397175	0.999247
ENSCAFG00000029652	15.8573	-1.52007	0.739106	-2.05663	0.0397215	0.999247
ENSCAFG00000056036	93.4738	0.467207	0.227218	2.05621	0.0397628	0.999247
ENSCAFG00000014873	724.415	-0.256037	0.124535	-2.05595	0.0397875	0.999247
ENSCAFG00000019122	545.599	-0.33403	0.162487	-2.05573	0.0398084	0.999247
ENSCAFG00000019802	22.8335	0.591956	0.287975	2.05558	0.0398228	0.999247
ENSCAFG00000018610	90.0577	-0.717094	0.349479	-2.05189	0.0401802	0.999247
ENSCAFG00000043285	79.6712	1.30821	0.63764	2.05164	0.0402048	0.999247
ENSCAFG00000007085	322.777	0.622964	0.303704	2.05122	0.0402454	0.999247
ENSCAFG00000010060	153.202	-0.390285	0.190284	-2.05107	0.0402605	0.999247
ENSCAFG00000001622	327.937	0.363083	0.177085	2.05033	0.0403323	0.999247
ENSCAFG00000009863	466.378	0.46428	0.226443	2.05032	0.0403335	0.999247
ENSCAFG00000014202	267.272	0.358427	0.174834	2.05009	0.0403554	0.999247
ENSCAFG00000003733	1049.83	0.323584	0.157915	2.04911	0.0404517	0.999247
ENSCAFG00000000167	1011.55	0.481438	0.235099	2.0478	0.0405792	0.999247
ENSCAFG00000009949	22.7584	0.900447	0.439841	2.04721	0.0406373	0.999247
ENSCAFG00000019091	218.702	-0.769034	0.375714	-2.04686	0.0406716	0.999247
ENSCAFG00000008584	23.0848	0.958465	0.468822	2.04441	0.040913	0.999247
ENSCAFG00000002968	284.138	-0.938105	0.459163	-2.04308	0.0410447	0.999247
ENSCAFG00000017729	457.459	0.411114	0.201272	2.04257	0.0410945	0.999247
ENSCAFG00000007852	1109.32	0.341313	0.167158	2.04186	0.0411657	0.999247
ENSCAFG00000013794	1196.72	0.854485	0.418749	2.04057	0.0412938	0.999247
ENSCAFG00000004587	389.86	0.562285	0.275634	2.03997	0.0413534	0.999247
ENSCAFG00000012697	22.633	0.98395	0.483379	2.03557	0.0417938	0.999247
ENSCAFG00000009853	876.885	0.213793	0.105041	2.03533	0.041818	0.999247
ENSCAFG00000005888	18.0702	0.825667	0.405691	2.03521	0.0418296	0.999247
ENSCAFG00000008809	6.94722	-1.69227	0.831807	-2.03445	0.041906	0.999247
ENSCAFG00000046247	77.9313	0.394717	0.194078	2.03381	0.0419711	0.999247
ENSCAFG00000016984	249.048	0.99521	0.489708	2.03225	0.0421283	0.999247
ENSCAFG00000002728	1026.85	0.323487	0.159181	2.0322	0.0421338	0.999247
ENSCAFG00000006100	1102.55	0.600706	0.295681	2.0316	0.0421941	0.999247
ENSCAFG00000032052	217.577	0.473895	0.233377	2.0306	0.0422957	0.999247
ENSCAFG00000012436	3.14273	-3.01602	1.48692	-2.02837	0.0425225	0.999247
ENSCAFG00000017134	2990.3	0.64697	0.319126	2.02732	0.0426298	0.999247
ENSCAFG00000009609	419.191	-0.67641	0.333774	-2.02655	0.0427083	0.999247
ENSCAFG00000016757	33.7595	-0.892104	0.440467	-2.02536	0.0428302	0.999247
ENSCAFG00000003942	889.261	0.407368	0.201229	2.0244	0.0429288	0.999247
ENSCAFG00000003120	1166.95	0.564205	0.278714	2.02432	0.0429373	0.999247
ENSCAFG00000018146	12.3744	1.71529	0.847868	2.02307	0.043066	0.999247
ENSCAFG00000001075	1298.94	-0.188484	0.0931939	-2.02249	0.0431256	0.999247
ENSCAFG00000052110	83.7412	0.569693	0.281703	2.02232	0.0431435	0.999247
ENSCAFG00000031614	560.535	1.23689	0.61164	2.02225	0.043151	0.999247
ENSCAFG00000008975	14.9719	-3.45368	1.70807	-2.02198	0.0431784	0.999247
ENSCAFG00000005425	10.7306	1.07699	0.532716	2.02169	0.0432081	0.999247
ENSCAFG00000009629	61.5273	0.544272	0.269448	2.01995	0.0433881	0.999247
ENSCAFG00000010566	19.1174	-1.39895	0.692568	-2.01994	0.0433894	0.999247
ENSCAFG00000010064	35.8327	0.715199	0.354121	2.01965	0.0434202	0.999247
ENSCAFG00000019995	1081.18	0.490198	0.24285	2.01852	0.0435373	0.999247
ENSCAFG00000000450	1413.09	0.367142	0.181911	2.01826	0.0435646	0.999247
ENSCAFG00000009883	340.191	-0.845472	0.418955	-2.01805	0.043586	0.999247
ENSCAFG00000030765	542.114	0.349116	0.173046	2.01747	0.0436461	0.999247
ENSCAFG00000024385	928.178	-1.42832	0.709407	-2.0134	0.0440724	0.999247
ENSCAFG00000017611	322.276	0.913954	0.454321	2.01169	0.0442525	0.999247
ENSCAFG00000055972	75.735	0.815786	0.405548	2.01157	0.0442658	0.999247
ENSCAFG00000057252	227.543	-0.871258	0.433144	-2.01147	0.0442753	0.999247
ENSCAFG00000032112	1.67604	-3.83457	1.90637	-2.01145	0.0442778	0.999247
ENSCAFG00000011715	854.52	-0.502609	0.249882	-2.01138	0.0442851	0.999247
ENSCAFG00000007437	5.21243	-1.84312	0.916623	-2.01078	0.0443492	0.999247
ENSCAFG00000014589	854.773	0.414184	0.206233	2.00833	0.044608	0.999247
ENSCAFG00000049498	2.29183	-3.77189	1.87846	-2.00797	0.044647	0.999247
ENSCAFG00000017425	48.8311	-0.960492	0.478425	-2.00761	0.0446848	0.999247
ENSCAFG00000000424	845.809	0.260879	0.12996	2.00738	0.0447096	0.999247
ENSCAFG00000017779	26.8454	-1.46476	0.730895	-2.00407	0.0450627	0.999247
ENSCAFG00000018773	4.6731	1.43771	0.717829	2.00286	0.0451925	0.999247
ENSCAFG00000004556	196.152	-1.06863	0.534656	-1.99873	0.0456375	0.999247
ENSCAFG00000054302	61.8007	0.739066	0.369979	1.99759	0.0457611	0.999247
ENSCAFG00000015040	684.131	0.412656	0.206623	1.99714	0.0458095	0.999247
ENSCAFG00000000247	15.2918	0.966369	0.484097	1.99623	0.045909	0.999247
ENSCAFG00000000446	26.2476	0.866125	0.434006	1.99565	0.0459719	0.999247
ENSCAFG00000028707	3211.04	-0.610638	0.306005	-1.99552	0.0459864	0.999247
ENSCAFG00000029424	263.311	-0.39154	0.196314	-1.99446	0.0461014	0.999247
ENSCAFG00000006977	33.1436	0.863785	0.433432	1.9929	0.0462729	0.999247
ENSCAFG00000011200	492.352	0.661241	0.331838	1.99266	0.0462987	0.999247
ENSCAFG00000016252	286.831	1.85302	0.929966	1.99256	0.0463092	0.999247
ENSCAFG00000001961	422.828	0.289004	0.145222	1.99008	0.046582	0.999247
ENSCAFG00000007268	19.2237	1.14683	0.57661	1.98892	0.0467103	0.999247
ENSCAFG00000014312	297.601	-1.00633	0.506046	-1.98861	0.0467442	0.999247
ENSCAFG00000054226	290.398	0.33432	0.168124	1.98853	0.0467527	0.999247
ENSCAFG00000020403	233.375	0.335945	0.169195	1.98555	0.0470829	0.999247
ENSCAFG00000012902	58.9311	-0.71051	0.357994	-1.9847	0.0471783	0.999247
ENSCAFG00000003692	10011	-0.545938	0.275182	-1.98392	0.047265	0.999247
ENSCAFG00000032538	1620.28	0.409286	0.206362	1.98334	0.0473296	0.999247
ENSCAFG00000059059	2.15907	-2.86023	1.44289	-1.98229	0.0474465	0.999247
ENSCAFG00000051592	103.387	-0.421383	0.212631	-1.98176	0.0475057	0.999247
ENSCAFG00000020362	72.1355	0.823503	0.415711	1.98095	0.0475969	0.999247
ENSCAFG00000003962	29.692	-1.1427	0.577181	-1.9798	0.047726	0.999247
ENSCAFG00000018229	287.623	-0.383232	0.19361	-1.9794	0.0477709	0.999247
ENSCAFG00000011164	587.025	0.568651	0.287306	1.97925	0.0477876	0.999247
ENSCAFG00000006763	57.2399	-1.22818	0.620579	-1.97909	0.0478061	0.999247
ENSCAFG00000043280	45.5436	1.43979	0.728073	1.97754	0.047981	0.999247
ENSCAFG00000019974	121.505	-1.12891	0.57091	-1.97739	0.0479975	0.999247
ENSCAFG00000044650	1169.06	0.709031	0.35867	1.97684	0.0480603	0.999247
ENSCAFG00000031661	123.306	0.713927	0.361163	1.97675	0.0480704	0.999247
ENSCAFG00000016276	712.001	-0.3825	0.193538	-1.97636	0.0481138	0.999247
ENSCAFG00000015945	2.09612	-3.52699	1.78811	-1.97246	0.0485566	0.999247
ENSCAFG00000020423	1154.86	0.243505	0.123691	1.96865	0.0489927	0.999247
ENSCAFG00000008481	839.161	0.311398	0.158192	1.96848	0.0490128	0.999247
ENSCAFG00000008623	3.83366	-2.18923	1.11294	-1.96707	0.0491749	0.999247
ENSCAFG00000005031	831.482	0.431255	0.219301	1.9665	0.0492411	0.999247
ENSCAFG00000018291	260.569	-1.28513	0.653635	-1.96612	0.0492842	0.999247
ENSCAFG00000007534	925.737	0.317058	0.161285	1.96583	0.0493186	0.999247
ENSCAFG00000014732	60.4779	0.436648	0.222186	1.96523	0.0493872	0.999247
ENSCAFG00000013001	11.2812	-1.94548	0.990514	-1.96411	0.0495169	0.999247
ENSCAFG00000006084	399.638	0.379774	0.193372	1.96396	0.0495347	0.999247
ENSCAFG00000019666	166.269	0.496796	0.253015	1.96351	0.0495875	0.999247
ENSCAFG00000019333	100.922	0.397319	0.202371	1.96332	0.0496096	0.999247
ENSCAFG00000055219	4.5748	-1.94506	0.991916	-1.96091	0.0498892	0.999247
ENSCAFG00000008191	50.6041	-0.910648	0.46495	-1.9586	0.0501601	0.999247
ENSCAFG00000009811	120.153	-1.23787	0.632047	-1.95851	0.0501701	0.999247
ENSCAFG00000029079	424.105	0.332456	0.169798	1.95795	0.0502361	0.999247
ENSCAFG00000012001	254.179	-0.813299	0.415594	-1.95695	0.0503529	0.999247
ENSCAFG00000012960	3933.03	-0.364794	0.186477	-1.95624	0.050437	0.999247
ENSCAFG00000001970	3.67391	2.47941	1.26747	1.95618	0.0504437	0.999247
ENSCAFG00000018268	222.247	-0.837129	0.42817	-1.95513	0.0505674	0.999247
ENSCAFG00000030830	15.4971	1.14257	0.584928	1.95335	0.0507787	0.999247
ENSCAFG00000009573	1.26433	-3.46512	1.77421	-1.95305	0.0508133	0.999247
ENSCAFG00000006069	1.72615	-3.1552	1.61573	-1.95279	0.050844	0.999247
ENSCAFG00000002615	25.7267	-0.693517	0.355154	-1.95272	0.0508527	0.999247
ENSCAFG00000012933	1062.1	0.215477	0.110349	1.95269	0.0508563	0.999247
ENSCAFG00000055815	15.0403	-1.10465	0.565722	-1.95264	0.0508623	0.999247
ENSCAFG00000004545	442.165	0.346232	0.17749	1.95071	0.0510912	0.999247
ENSCAFG00000054150	23.6208	0.858631	0.440169	1.95068	0.0510946	0.999247
ENSCAFG00000000587	1.99475	3.169	1.62468	1.95053	0.0511126	0.999247
ENSCAFG00000016774	795.281	0.488223	0.250422	1.9496	0.0512238	0.999247
ENSCAFG00000031318	9.97749	1.54898	0.794624	1.94932	0.051257	0.999247
ENSCAFG00000008470	851.356	0.263835	0.135389	1.94872	0.0513291	0.999247
ENSCAFG00000000159	209.626	0.466971	0.239657	1.94849	0.0513558	0.999247
ENSCAFG00000017637	911.02	0.399067	0.204809	1.94848	0.051357	0.999247
ENSCAFG00000016124	4.16068	1.71922	0.882464	1.9482	0.051391	0.999247
ENSCAFG00000000242	27.3052	-0.827062	0.424664	-1.94757	0.0514667	0.999247
ENSCAFG00000007893	144.31	-0.935912	0.480807	-1.94654	0.0515896	0.999247
ENSCAFG00000006825	415.419	0.609245	0.313167	1.94543	0.051723	0.999247
ENSCAFG00000003399	1609.02	0.460713	0.236926	1.94454	0.0518303	0.999247
ENSCAFG00000019801	10.3983	1.17525	0.605408	1.94126	0.0522269	0.999247
ENSCAFG00000007254	2460.05	0.382545	0.197075	1.94112	0.0522437	0.999247
ENSCAFG00000025115	2095.97	0.458249	0.236112	1.94081	0.0522814	0.999247
ENSCAFG00000002886	10.4795	-1.44342	0.743885	-1.94038	0.052334	0.999247
ENSCAFG00000011234	95.1072	-0.788023	0.406184	-1.94006	0.0523719	0.999247
ENSCAFG00000004332	74.5007	0.567304	0.292757	1.9378	0.0526482	0.999247
ENSCAFG00000012726	812.945	0.412519	0.213049	1.93626	0.0528354	0.999247
ENSCAFG00000014668	87.4598	0.754838	0.389924	1.93586	0.0528848	0.999247
ENSCAFG00000010955	5.85829	2.48204	1.28216	1.93583	0.0528882	0.999247
ENSCAFG00000009905	10174	2.47362	1.27787	1.93573	0.0529004	0.999247
ENSCAFG00000004765	214.504	-2.04735	1.05846	-1.93427	0.0530794	0.999247
ENSCAFG00000018792	106.196	0.475512	0.246063	1.93248	0.0533005	0.999247
ENSCAFG00000004762	280.15	-0.476499	0.246576	-1.93246	0.0533025	0.999247
ENSCAFG00000000134	38.6085	0.814506	0.421604	1.93192	0.0533694	0.999247
ENSCAFG00000007273	56.9277	1.18178	0.612076	1.93078	0.0535106	0.999247
ENSCAFG00000002627	143.018	-0.968261	0.501782	-1.92964	0.0536512	0.999247
ENSCAFG00000017800	1863.05	-0.209562	0.108709	-1.92772	0.0538895	0.999247
ENSCAFG00000001814	25.5346	0.887583	0.460538	1.92727	0.0539455	0.999247
ENSCAFG00000012364	429.147	0.522497	0.271149	1.92697	0.0539831	0.999247
ENSCAFG00000048252	277.995	0.3877	0.201268	1.92629	0.0540679	0.999247
ENSCAFG00000006557	96.7563	1.87805	0.974985	1.92624	0.0540748	0.999247
ENSCAFG00000016185	27.5603	-1.00147	0.520256	-1.92495	0.054235	0.999247
ENSCAFG00000013459	792.209	-0.9573	0.497441	-1.92445	0.0542982	0.999247
ENSCAFG00000008156	120.364	0.492677	0.256126	1.92357	0.0544087	0.999247
ENSCAFG00000005839	831.69	0.562221	0.29234	1.92317	0.0544582	0.999247
ENSCAFG00000050993	29.4451	0.661575	0.344057	1.92287	0.0544967	0.999247
ENSCAFG00000019676	197.711	0.502237	0.261267	1.92231	0.0545665	0.999247
ENSCAFG00000014967	222.851	0.36987	0.192665	1.91975	0.0548889	0.999247
ENSCAFG00000012636	98.349	0.514703	0.268134	1.91958	0.0549116	0.999247
ENSCAFG00000009464	1172.77	0.322656	0.168137	1.91901	0.0549831	0.999247
ENSCAFG00000002023	138.246	-0.903671	0.470907	-1.919	0.0549844	0.999247
ENSCAFG00000001913	197.431	0.438743	0.228645	1.91888	0.0549991	0.999247
ENSCAFG00000006185	25.7626	0.732052	0.381502	1.91887	0.0550012	0.999247
ENSCAFG00000000828	1762.56	0.456444	0.237915	1.91852	0.0550453	0.999247
ENSCAFG00000012304	5642.18	0.323609	0.168748	1.91771	0.0551477	0.999247
ENSCAFG00000028788	3825.58	0.375013	0.195659	1.91666	0.0552811	0.999247
ENSCAFG00000025084	459.707	0.506146	0.264085	1.9166	0.0552883	0.999247
ENSCAFG00000006042	188.321	0.382056	0.199356	1.91645	0.0553079	0.999247
ENSCAFG00000043864	25.7353	1.68084	0.877891	1.91463	0.0555396	0.999247
ENSCAFG00000004655	1967.17	-0.551879	0.288266	-1.91448	0.0555589	0.999247
ENSCAFG00000007424	815.68	0.364962	0.190931	1.91149	0.0559415	0.999247
ENSCAFG00000005605	256.228	0.395685	0.207112	1.91049	0.0560703	0.999247
ENSCAFG00000018576	205.781	-0.767319	0.401697	-1.91019	0.0561082	0.999247
ENSCAFG00000007562	302.566	0.754255	0.395083	1.90911	0.0562484	0.999247
ENSCAFG00000014965	264.561	-1.11662	0.584962	-1.90887	0.0562788	0.999247
ENSCAFG00000018916	52.5389	1.07617	0.563905	1.90842	0.0563364	0.999247
ENSCAFG00000008609	540.15	0.438656	0.22988	1.90819	0.0563662	0.999247
ENSCAFG00000007840	135.266	0.747782	0.39189	1.90814	0.0563728	0.999247
ENSCAFG00000010982	6.48851	1.01486	0.531867	1.90811	0.0563765	0.999247
ENSCAFG00000014533	893.881	-0.748565	0.392345	-1.90792	0.0564009	0.999247
ENSCAFG00000059365	11.456	-1.1644	0.610419	-1.90754	0.0564501	0.999247
ENSCAFG00000013761	1203.92	0.303859	0.159364	1.9067	0.0565597	0.999247
ENSCAFG00000011914	446.832	0.261704	0.137377	1.90502	0.0567781	0.999247
ENSCAFG00000051010	224.15	-0.411733	0.216133	-1.905	0.0567802	0.999247
ENSCAFG00000005902	3.2705	1.82815	0.959903	1.90451	0.0568437	0.999247
ENSCAFG00000013392	1644.71	0.385356	0.202372	1.90419	0.0568851	0.999247
ENSCAFG00000050981	2128.07	0.468658	0.246132	1.90409	0.0568983	0.999247
ENSCAFG00000050541	37.2418	-0.799493	0.419884	-1.90408	0.0569	0.999247
ENSCAFG00000018300	53.0295	0.892974	0.469016	1.90393	0.0569194	0.999247
ENSCAFG00000057257	34.2131	-1.04576	0.549621	-1.9027	0.0570801	0.999247
ENSCAFG00000009498	3356.17	-0.891833	0.468844	-1.90219	0.0571458	0.999247
ENSCAFG00000000622	314.661	0.243081	0.12789	1.9007	0.0573418	0.999247
ENSCAFG00000051053	958.374	0.362379	0.190823	1.89903	0.0575605	0.999247
ENSCAFG00000029682	13.7125	1.3264	0.698707	1.89837	0.0576477	0.999247
ENSCAFG00000015248	1019.85	0.345187	0.181848	1.89822	0.0576667	0.999247
ENSCAFG00000031020	293.122	0.324006	0.170716	1.89793	0.0577056	0.999247
ENSCAFG00000001969	412.191	0.378772	0.199581	1.89783	0.0577183	0.999247
ENSCAFG00000004609	1999.16	0.471592	0.248567	1.89724	0.057796	0.999247
ENSCAFG00000010519	3.47049	1.7654	0.931176	1.89588	0.0579761	0.999247
ENSCAFG00000019780	1510.74	-0.520238	0.27448	-1.89536	0.0580447	0.999247
ENSCAFG00000013332	974.661	0.276322	0.145837	1.89473	0.0581278	0.999247
ENSCAFG00000028849	11.0683	0.893278	0.471742	1.89357	0.0582817	0.999247
ENSCAFG00000006421	15.1471	-1.30444	0.689165	-1.89278	0.0583873	0.999247
ENSCAFG00000018637	1353.08	0.461653	0.243905	1.89276	0.05839	0.999247
ENSCAFG00000012327	951.776	0.371643	0.196543	1.8909	0.0586374	0.999247
ENSCAFG00000018316	128.154	-0.522202	0.276372	-1.88949	0.0588268	0.999247
ENSCAFG00000013612	655.146	-1.0568	0.559729	-1.88806	0.0590181	0.999247
ENSCAFG00000005032	182.147	0.410024	0.217171	1.88802	0.059023	0.999247
ENSCAFG00000043432	7.93211	1.74744	0.925574	1.88795	0.0590323	0.999247
ENSCAFG00000010588	129.305	-0.41328	0.218953	-1.88753	0.0590888	0.999247
ENSCAFG00000008523	109.419	0.988979	0.524042	1.88721	0.0591316	0.999247
ENSCAFG00000013692	745.408	0.863652	0.457641	1.88718	0.059136	0.999247
ENSCAFG00000015161	457.528	0.462263	0.245053	1.88638	0.0592438	0.999247
ENSCAFG00000042210	809.298	-0.910987	0.482968	-1.88623	0.0592641	0.999247
ENSCAFG00000005665	444.462	0.268402	0.142332	1.88575	0.059329	0.999247
ENSCAFG00000001609	307.598	0.727348	0.385762	1.88548	0.0593646	0.999247
ENSCAFG00000018145	324.719	0.277461	0.147164	1.88539	0.0593768	0.999247
ENSCAFG00000012823	549.457	0.378596	0.20086	1.88488	0.0594463	0.999247
ENSCAFG00000005906	98.5445	-1.02269	0.542788	-1.88414	0.0595466	0.999247
ENSCAFG00000006514	97.0865	-0.752599	0.399699	-1.88292	0.0597117	0.999247
ENSCAFG00000019173	80.2128	0.704412	0.374203	1.88243	0.0597775	0.999247
ENSCAFG00000000874	1.53796	2.98652	1.58707	1.88178	0.059866	0.999247
ENSCAFG00000000364	26.5248	6.61624	3.51692	1.88126	0.0599364	0.999247
ENSCAFG00000032273	115.992	-0.874395	0.464911	-1.88078	0.0600018	0.999247
ENSCAFG00000005910	74.2805	0.484624	0.257708	1.88052	0.0600377	0.999247
ENSCAFG00000005023	4.26597	-2.28419	1.2148	-1.8803	0.0600675	0.999247
ENSCAFG00000016457	281.912	0.824181	0.438382	1.88005	0.0601013	0.999247
ENSCAFG00000000234	185.006	0.594334	0.316236	1.8794	0.0601897	0.999247
ENSCAFG00000032391	35.5786	-0.823262	0.438194	-1.87876	0.0602771	0.999247
ENSCAFG00000009058	3421.56	0.382915	0.203883	1.87811	0.060366	0.999247
ENSCAFG00000007573	668.293	0.361164	0.192318	1.87795	0.0603883	0.999247
ENSCAFG00000032108	1270.61	0.319417	0.170152	1.87724	0.0604848	0.999247
ENSCAFG00000025192	1535.27	0.395352	0.210723	1.87617	0.0606324	0.999247
ENSCAFG00000020137	695.768	-0.267217	0.142444	-1.87594	0.0606634	0.999247
ENSCAFG00000011521	98.2133	-0.487262	0.259782	-1.87566	0.0607021	0.999247
ENSCAFG00000000283	409.839	-0.807821	0.430761	-1.87533	0.0607468	0.999247
ENSCAFG00000042949	1798.32	0.219319	0.117039	1.8739	0.0609447	0.999247
ENSCAFG00000059129	14.193	-0.926542	0.494481	-1.87376	0.0609629	0.999247
ENSCAFG00000011489	182.532	0.625969	0.334134	1.8734	0.0610127	0.999247
ENSCAFG00000004955	1321.17	0.499651	0.266799	1.87276	0.0611013	0.999247
ENSCAFG00000018206	22.2716	0.89437	0.477943	1.87129	0.0613048	0.999247
ENSCAFG00000004211	743.645	0.266281	0.142307	1.87116	0.0613224	0.999247
ENSCAFG00000014175	3043.71	0.502104	0.268354	1.87105	0.0613382	0.999247
ENSCAFG00000003710	4879.18	-0.19611	0.10486	-1.8702	0.0614563	0.999247
ENSCAFG00000005327	324.538	0.329733	0.176504	1.86813	0.0617438	0.999247
ENSCAFG00000005675	1834.92	1.2669	0.678276	1.86783	0.0617864	0.999247
ENSCAFG00000009632	16.3908	-0.899439	0.48165	-1.86741	0.061844	0.999247
ENSCAFG00000057989	2.45383	3.01077	1.6123	1.86738	0.0618482	0.999247
ENSCAFG00000015971	11.2529	1.24948	0.669157	1.86724	0.0618684	0.999247
ENSCAFG00000010685	719.656	0.43179	0.231273	1.86702	0.0618991	0.999247
ENSCAFG00000019848	16.5655	1.0716	0.573992	1.86693	0.061911	0.999247
ENSCAFG00000011877	318.377	0.658815	0.353086	1.86587	0.0620591	0.999247
ENSCAFG00000002120	83.167	0.961757	0.515609	1.86528	0.0621415	0.999247
ENSCAFG00000015743	676.776	-0.288075	0.154495	-1.86462	0.0622349	0.999247
ENSCAFG00000004746	180.679	-0.342686	0.18381	-1.86435	0.0622727	0.999247
ENSCAFG00000023616	234.573	-0.402464	0.216006	-1.86321	0.0624332	0.999247
ENSCAFG00000006454	563.734	-0.406749	0.218727	-1.85962	0.0629394	0.999247
ENSCAFG00000005018	425.198	-0.727561	0.391317	-1.85926	0.0629897	0.999247
ENSCAFG00000023972	694.343	0.715541	0.384871	1.85917	0.0630032	0.999247
ENSCAFG00000018816	19.2581	1.89425	1.01914	1.85867	0.0630745	0.999247
ENSCAFG00000002391	203.653	0.280133	0.150722	1.85861	0.0630827	0.999247
ENSCAFG00000007100	323.597	0.449077	0.241685	1.85811	0.0631533	0.999247
ENSCAFG00000011755	417.448	1.6742	0.901347	1.85745	0.0632478	0.999247
ENSCAFG00000017673	33.005	0.583011	0.313951	1.85701	0.0633092	0.999247
ENSCAFG00000023758	313.585	0.256702	0.138249	1.85682	0.0633374	0.999247
ENSCAFG00000018929	112.501	-1.37101	0.738367	-1.85681	0.0633376	0.999247
ENSCAFG00000031933	37.3911	-0.810517	0.436537	-1.8567	0.0633541	0.999247
ENSCAFG00000013244	3019.81	0.384224	0.206954	1.85657	0.0633723	0.999247
ENSCAFG00000020131	641.697	-0.465459	0.250772	-1.85611	0.0634382	0.999247
ENSCAFG00000015642	14.7327	-1.04565	0.563628	-1.85521	0.0635659	0.999247
ENSCAFG00000017454	306.249	-0.288372	0.155447	-1.85511	0.0635801	0.999247
ENSCAFG00000011692	1.45399	2.9315	1.58231	1.85267	0.0639299	0.999247
ENSCAFG00000019129	46.6236	-0.66522	0.359163	-1.85214	0.0640059	0.999247
ENSCAFG00000002656	14851.3	-0.580566	0.313604	-1.85127	0.064131	0.999247
ENSCAFG00000001296	1283.54	-0.769638	0.415911	-1.85049	0.0642431	0.999247
ENSCAFG00000004396	26.7143	-0.683582	0.369627	-1.84938	0.0644025	0.999247
ENSCAFG00000019917	37.5235	-0.748263	0.404775	-1.84859	0.0645169	0.999247
ENSCAFG00000000986	223.149	0.334246	0.180844	1.84826	0.0645651	0.999247
ENSCAFG00000043258	561.245	-0.738998	0.399913	-1.8479	0.0646173	0.999247
ENSCAFG00000012663	16.0388	-1.15372	0.624781	-1.8466	0.0648051	0.999247
ENSCAFG00000018555	53.3913	-0.705716	0.382258	-1.84618	0.0648664	0.999247
ENSCAFG00000018332	3305.46	0.360851	0.195497	1.84582	0.0649187	0.999247
ENSCAFG00000031673	133.709	0.574421	0.311215	1.84574	0.0649303	0.999247
ENSCAFG00000004318	108.728	-0.781884	0.423737	-1.84521	0.0650069	0.999247
ENSCAFG00000018720	319.515	-0.637888	0.345873	-1.84428	0.0651419	0.999247
ENSCAFG00000056700	2.0371	-4.16785	2.26014	-1.84407	0.0651727	0.999247
ENSCAFG00000050165	952.177	-0.283122	0.15354	-1.84396	0.0651892	0.999247
ENSCAFG00000016123	1567.2	-0.620588	0.336727	-1.843	0.0653289	0.999247
ENSCAFG00000057497	0.976013	3.41304	1.85249	1.8424	0.0654164	0.999247
ENSCAFG00000013367	849.886	0.562774	0.305622	1.84141	0.0655622	0.999247
ENSCAFG00000023063	528.691	0.697513	0.379134	1.83975	0.0658045	0.999247
ENSCAFG00000020195	467.109	-0.296327	0.161177	-1.83851	0.0659869	0.999247
ENSCAFG00000005593	49.464	-1.36533	0.742687	-1.83836	0.066009	0.999247
ENSCAFG00000029846	193.906	0.375052	0.204029	1.83823	0.0660286	0.999247
ENSCAFG00000011917	110.892	0.50986	0.277526	1.83717	0.0661854	0.999247
ENSCAFG00000002392	242.091	0.418947	0.228103	1.83666	0.0662602	0.999247
ENSCAFG00000032458	7367.41	-0.8452	0.460601	-1.83499	0.0665067	0.999247
ENSCAFG00000044169	2.42682	-2.64122	1.43965	-1.83463	0.0665611	0.999247
ENSCAFG00000047285	257.953	0.423151	0.230718	1.83407	0.0666443	0.999247
ENSCAFG00000005905	425.474	0.293804	0.160263	1.83327	0.066763	0.999247
ENSCAFG00000050177	4.28763	-1.48409	0.809591	-1.83314	0.0667824	0.999247
ENSCAFG00000002770	9.27968	1.37858	0.752201	1.83273	0.0668421	0.999247
ENSCAFG00000002742	1176.79	0.424328	0.231587	1.83226	0.0669123	0.999247
ENSCAFG00000002036	0.769833	3.37484	1.84212	1.83205	0.0669446	0.999247
ENSCAFG00000020223	539.266	0.406087	0.22171	1.83161	0.0670094	0.999247
ENSCAFG00000006502	1423.14	-0.382994	0.209139	-1.83129	0.0670577	0.999247
ENSCAFG00000000318	263.261	0.406278	0.2219	1.8309	0.0671148	0.999247
ENSCAFG00000029504	100.254	0.511674	0.279733	1.82915	0.0673771	0.999247
ENSCAFG00000028782	81.2208	0.341583	0.186876	1.82786	0.0675706	0.999247
ENSCAFG00000011012	36.5697	0.980389	0.536496	1.82739	0.0676406	0.999247
ENSCAFG00000015105	3127.35	0.45839	0.250846	1.82738	0.0676431	0.999247
ENSCAFG00000012464	411.982	0.622321	0.34106	1.82467	0.0680514	0.999247
ENSCAFG00000014431	56.3949	0.680197	0.373081	1.82319	0.0682747	0.999247
ENSCAFG00000002918	1506.83	0.388355	0.213048	1.82285	0.0683258	0.999247
ENSCAFG00000015098	2364.03	-0.86187	0.472908	-1.82249	0.0683807	0.999247
ENSCAFG00000011974	712.714	-0.932862	0.511906	-1.82233	0.0684048	0.999247
ENSCAFG00000043911	24.3866	1.34678	0.739217	1.82189	0.068471	0.999247
ENSCAFG00000019526	547.958	-0.511352	0.280759	-1.82132	0.0685585	0.999247
ENSCAFG00000009662	715.644	0.429363	0.235775	1.82107	0.0685958	0.999247
ENSCAFG00000057621	11026.8	-0.445803	0.244808	-1.82103	0.0686024	0.999247
ENSCAFG00000041265	8.05514	1.46466	0.804303	1.82103	0.0686029	0.999247
ENSCAFG00000000811	1555.08	0.229283	0.125941	1.82055	0.0686747	0.999247
ENSCAFG00000018744	2.83072	-3.29552	1.81071	-1.82001	0.0687572	0.999247
ENSCAFG00000008331	586.347	0.26451	0.145438	1.81871	0.0689551	0.999247
ENSCAFG00000001078	62.3165	0.834928	0.459356	1.81761	0.0691243	0.999247
ENSCAFG00000053294	484.727	-0.512757	0.282204	-1.81697	0.0692211	0.999247
ENSCAFG00000005741	51.6624	-1.47312	0.810786	-1.8169	0.0692324	0.999247
ENSCAFG00000032307	220.256	0.356601	0.196287	1.81673	0.069258	0.999247
ENSCAFG00000012380	89.3214	-0.466977	0.257057	-1.81663	0.0692741	0.999247
ENSCAFG00000007973	614.674	0.339724	0.187052	1.8162	0.0693399	0.999247
ENSCAFG00000009024	34.468	-0.852838	0.469657	-1.81587	0.0693901	0.999247
ENSCAFG00000014687	13.43	-1.0383	0.571968	-1.81531	0.0694758	0.999247
ENSCAFG00000002002	92.2253	-0.487144	0.268482	-1.81444	0.0696101	0.999247
ENSCAFG00000011205	1065.29	0.317365	0.17495	1.81403	0.069673	0.999247
ENSCAFG00000015641	16.6139	1.19598	0.659878	1.81242	0.0699211	0.999247
ENSCAFG00000005383	99.4958	0.4503	0.248454	1.81241	0.0699235	0.999247
ENSCAFG00000010053	59.8083	-0.999812	0.552002	-1.81125	0.0701028	0.999247
ENSCAFG00000001507	482.712	0.246582	0.136154	1.81106	0.0701319	0.999247
ENSCAFG00000001834	418.005	0.317946	0.17561	1.81052	0.0702149	0.999247
ENSCAFG00000002152	79.7456	-0.619115	0.342015	-1.8102	0.0702655	0.999247
ENSCAFG00000023920	192.544	1.48227	0.81907	1.8097	0.0703424	0.999247
ENSCAFG00000012927	14.6657	1.29933	0.717995	1.80967	0.0703476	0.999247
ENSCAFG00000001402	1.91322	-3.51116	1.9408	-1.80913	0.0704309	0.999247
ENSCAFG00000018417	763.156	-0.247399	0.136756	-1.80906	0.0704423	0.999247
ENSCAFG00000029660	69.6067	-0.992653	0.548763	-1.80889	0.070468	0.999247
ENSCAFG00000008118	13845.3	0.454008	0.251022	1.80863	0.070508	0.999247
ENSCAFG00000023848	12.2316	-0.863324	0.477344	-1.8086	0.0705132	0.999247
ENSCAFG00000018682	689.346	-0.450965	0.249349	-1.80857	0.0705183	0.999247
ENSCAFG00000004446	2951.37	0.686726	0.379741	1.80841	0.0705431	0.999247
ENSCAFG00000012015	4754.64	-0.96402	0.533565	-1.80675	0.0708009	0.999247
ENSCAFG00000017058	739.037	0.227524	0.125936	1.80667	0.0708138	0.999247
ENSCAFG00000053308	30.3884	-0.723021	0.400197	-1.80666	0.0708149	0.999247
ENSCAFG00000004931	293.456	-0.648654	0.359079	-1.80644	0.0708495	0.999247
ENSCAFG00000004856	409.499	-0.704645	0.390234	-1.8057	0.0709652	0.999247
ENSCAFG00000018009	261.38	-0.540732	0.29957	-1.80503	0.07107	0.999247
ENSCAFG00000012552	49.595	0.681079	0.377527	1.80405	0.0712228	0.999247
ENSCAFG00000002189	160.563	0.588873	0.32659	1.8031	0.0713731	0.999247
ENSCAFG00000011533	274.061	0.61159	0.339222	1.80292	0.071401	0.999247
ENSCAFG00000049233	3.99765	-1.63722	0.908392	-1.80232	0.0714944	0.999247
ENSCAFG00000055011	346.292	-0.315907	0.175348	-1.8016	0.0716079	0.999247
ENSCAFG00000018684	271.227	0.372291	0.206677	1.80132	0.0716527	0.999247
ENSCAFG00000025406	144.163	0.380298	0.211211	1.80056	0.0717722	0.999247
ENSCAFG00000014559	1286.59	0.598494	0.332418	1.80043	0.0717934	0.999247
ENSCAFG00000000618	69.2853	0.693215	0.385033	1.80041	0.0717967	0.999247
ENSCAFG00000004833	9.9911	-1.0867	0.603775	-1.79984	0.0718858	0.999247
ENSCAFG00000001081	36.8199	-0.693254	0.385322	-1.79916	0.0719941	0.999247
ENSCAFG00000007242	16.3734	0.897587	0.498898	1.79914	0.0719967	0.999247
ENSCAFG00000006461	647.53	0.358919	0.199558	1.79856	0.0720877	0.999247
ENSCAFG00000058809	817.482	1.44497	0.803578	1.79817	0.0721498	0.999247
ENSCAFG00000041930	2081.01	0.187794	0.104513	1.79686	0.0723579	0.999247
ENSCAFG00000011493	294.315	-0.419648	0.233613	-1.79634	0.0724404	0.999247
ENSCAFG00000007906	31.1741	-1.10869	0.61729	-1.79606	0.072485	0.999247
ENSCAFG00000000255	234.3	0.845439	0.471087	1.79466	0.0727086	0.999247
ENSCAFG00000011233	45.2383	0.971912	0.541852	1.79369	0.0728633	0.999247
ENSCAFG00000050923	14.6754	1.8205	1.01505	1.79351	0.072891	0.999247
ENSCAFG00000010715	488.905	0.336191	0.187472	1.79329	0.0729267	0.999247
ENSCAFG00000018619	2185.08	0.270986	0.151202	1.79221	0.0730995	0.999247
ENSCAFG00000048946	267.715	0.252134	0.140763	1.79119	0.0732621	0.999247
ENSCAFG00000002156	2.7155	-2.05607	1.14844	-1.79033	0.0734015	0.999247
ENSCAFG00000019346	3142.77	0.404406	0.226	1.78941	0.0735488	0.999247
ENSCAFG00000016981	410.269	0.225668	0.126212	1.788	0.0737756	0.999247
ENSCAFG00000004107	2705.25	-0.315312	0.176366	-1.78782	0.0738044	0.999247
ENSCAFG00000007344	44.7427	-0.854882	0.478212	-1.78766	0.0738304	0.999247
ENSCAFG00000019180	5.02299	2.44656	1.36859	1.78764	0.0738333	0.999247
ENSCAFG00000024725	137.296	0.764955	0.428207	1.78642	0.074032	0.999247
ENSCAFG00000002646	16975.9	0.29297	0.164043	1.78594	0.0741094	0.999247
ENSCAFG00000006503	53.8885	0.631078	0.353477	1.78534	0.0742057	0.999247
ENSCAFG00000012866	1285.33	-0.761507	0.426618	-1.78498	0.074264	0.999247
ENSCAFG00000012370	1271.48	-0.475426	0.266377	-1.78479	0.0742955	0.999247
ENSCAFG00000031202	228.707	0.334695	0.187532	1.78474	0.0743034	0.999247
ENSCAFG00000007601	3.7053	2.06339	1.15735	1.78286	0.0746097	0.999247
ENSCAFG00000028870	3378.36	0.382107	0.214356	1.78258	0.0746539	0.999247
ENSCAFG00000004662	211.692	-0.734618	0.412328	-1.78163	0.0748088	0.999247
ENSCAFG00000013553	25.6584	1.08059	0.606904	1.78049	0.0749953	0.999247
ENSCAFG00000009612	142.259	1.72972	0.971521	1.78042	0.0750072	0.999247
ENSCAFG00000013817	73537.8	0.334101	0.187686	1.7801	0.0750595	0.999247
ENSCAFG00000017786	11.8854	-1.30546	0.733403	-1.78	0.0750763	0.999247
ENSCAFG00000032290	6.39679	1.37801	0.774311	1.77966	0.0751324	0.999247
ENSCAFG00000015679	8.36339	-2.48199	1.39498	-1.77923	0.0752026	0.999247
ENSCAFG00000013015	3292.16	0.450824	0.253547	1.77807	0.0753925	0.999247
ENSCAFG00000005535	245.133	-0.580811	0.326663	-1.77802	0.0754013	0.999247
ENSCAFG00000016920	698.049	-0.460625	0.259112	-1.7777	0.0754525	0.999247
ENSCAFG00000031385	14.7174	0.764752	0.430207	1.77764	0.0754636	0.999247
ENSCAFG00000031013	2759.22	0.424922	0.239132	1.77694	0.0755789	0.999247
ENSCAFG00000052491	287.087	-0.591498	0.333149	-1.77548	0.0758193	0.999247
ENSCAFG00000057524	18.2138	-0.946214	0.533046	-1.77511	0.0758799	0.999247
ENSCAFG00000006224	21.8918	-1.10485	0.622949	-1.77358	0.0761326	0.999247
ENSCAFG00000000594	997.887	-1.00811	0.568563	-1.77308	0.0762156	0.999247
ENSCAFG00000004145	388.271	0.366981	0.206998	1.77287	0.0762495	0.999247
ENSCAFG00000014319	10.0509	-1.60555	0.905797	-1.77253	0.0763074	0.999247
ENSCAFG00000016286	2491.67	-0.682335	0.385	-1.7723	0.0763451	0.999247
ENSCAFG00000004797	79.0325	-0.555831	0.313662	-1.77207	0.0763828	0.999247
ENSCAFG00000018454	2.39207	-2.49223	1.40737	-1.77084	0.0765872	0.999247
ENSCAFG00000000699	10.1469	-1.49666	0.845249	-1.77067	0.0766159	0.999247
ENSCAFG00000030919	256.179	-1.12537	0.635699	-1.77028	0.0766806	0.999247
ENSCAFG00000041046	29.7132	1.23326	0.696687	1.77017	0.0766987	0.999247
ENSCAFG00000007045	345.012	-0.973702	0.550161	-1.76985	0.0767521	0.999247
ENSCAFG00000000745	687.624	-0.255111	0.144231	-1.76877	0.0769327	0.999247
ENSCAFG00000014837	6.14535	2.47517	1.39995	1.76804	0.0770547	0.999247
ENSCAFG00000000248	1069.99	0.464698	0.262841	1.76798	0.0770642	0.999247
ENSCAFG00000017920	110.636	-0.474305	0.268357	-1.76744	0.0771542	0.999247
ENSCAFG00000000078	949.994	0.255789	0.14474	1.76723	0.0771893	0.999247
ENSCAFG00000009608	61.5745	0.546321	0.309156	1.76714	0.0772051	0.999247
ENSCAFG00000049976	27.0488	-1.53871	0.8712	-1.7662	0.0773628	0.999247
ENSCAFG00000005130	401.009	0.491751	0.278716	1.76435	0.0776734	0.999247
ENSCAFG00000014827	1033.36	0.437104	0.247811	1.76386	0.0777562	0.999247
ENSCAFG00000013981	151.721	0.576456	0.327114	1.76225	0.0780275	0.999247
ENSCAFG00000011923	295.309	0.340617	0.193324	1.7619	0.0780868	0.999247
ENSCAFG00000005330	32.572	-0.795186	0.451359	-1.76176	0.0781101	0.999247
ENSCAFG00000055996	53.6031	0.762836	0.433033	1.76161	0.0781347	0.999247
ENSCAFG00000005848	0.877062	3.35294	1.90375	1.76123	0.0781994	0.999247
ENSCAFG00000017917	398.374	-0.493522	0.280231	-1.76113	0.0782171	0.999247
ENSCAFG00000002000	198.648	0.363358	0.206367	1.76073	0.0782833	0.999247
ENSCAFG00000032577	154.785	0.384145	0.218311	1.75962	0.0784726	0.999247
ENSCAFG00000014055	378.152	0.428327	0.243482	1.75917	0.0785483	0.999247
ENSCAFG00000000115	2404.51	-0.252626	0.143618	-1.75902	0.0785748	0.999247
ENSCAFG00000057560	4.80849	2.49213	1.41734	1.75831	0.0786943	0.999247
ENSCAFG00000009768	2.51373	1.93766	1.10221	1.75798	0.078751	0.999247
ENSCAFG00000016466	1.71323	3.21759	1.83085	1.75743	0.0788444	0.999247
ENSCAFG00000016405	180.479	-0.564643	0.321777	-1.75476	0.0792997	0.999247
ENSCAFG00000009494	283.913	-0.751022	0.42802	-1.75464	0.0793208	0.999247
ENSCAFG00000017042	376.456	-0.359054	0.204705	-1.75401	0.0794285	0.999247
ENSCAFG00000009152	1851.13	0.269994	0.153959	1.75368	0.0794856	0.999247
ENSCAFG00000001533	9222.33	-1.17785	0.671749	-1.7534	0.0795332	0.999247
ENSCAFG00000008616	3.1004	-3.30599	1.88583	-1.75307	0.0795899	0.999247
ENSCAFG00000058939	248.829	0.328108	0.187187	1.75283	0.0796306	0.999247
ENSCAFG00000014700	323.776	0.312269	0.178161	1.75274	0.0796472	0.999247
ENSCAFG00000004365	3522.45	0.186944	0.106698	1.75209	0.0797582	0.999247
ENSCAFG00000013740	10.1024	0.823252	0.469982	1.75167	0.0798311	0.999247
ENSCAFG00000018272	77.7894	0.702394	0.401046	1.75141	0.0798758	0.999247
ENSCAFG00000007449	443.672	0.303171	0.173135	1.75107	0.0799334	0.999247
ENSCAFG00000013106	3328.07	0.31099	0.177877	1.74834	0.080405	0.999247
ENSCAFG00000011140	20.9629	-0.823801	0.471373	-1.74766	0.0805227	0.999247
ENSCAFG00000018965	2375.86	0.789855	0.452344	1.74614	0.080787	0.999247
ENSCAFG00000006426	6.89567	1.2083	0.692243	1.74548	0.0809009	0.999247
ENSCAFG00000030635	12613.4	-0.810612	0.464881	-1.7437	0.0812119	0.999247
ENSCAFG00000030792	1064.45	-0.380673	0.218323	-1.74362	0.0812245	0.999247
ENSCAFG00000016769	2.32454	2.86671	1.64443	1.74329	0.0812832	0.999247
ENSCAFG00000050144	63.3288	-0.64586	0.370524	-1.7431	0.0813164	0.999247
ENSCAFG00000042485	4.76732	-1.82815	1.04881	-1.74307	0.0813209	0.999247
ENSCAFG00000008164	15469	0.397995	0.22842	1.74238	0.0814417	0.999247
ENSCAFG00000019085	456.142	0.459801	0.263922	1.74219	0.0814753	0.999247
ENSCAFG00000032751	405.418	0.402368	0.23098	1.742	0.0815078	0.999247
ENSCAFG00000013587	33.3377	-0.651112	0.373872	-1.74154	0.0815898	0.999247
ENSCAFG00000013102	22228.4	0.482145	0.276865	1.74144	0.0816061	0.999247
ENSCAFG00000030193	143.357	0.596703	0.343159	1.73885	0.0820604	0.999247
ENSCAFG00000012306	2.49416	-3.78807	2.17922	-1.73827	0.0821634	0.999247
ENSCAFG00000055370	14.9592	0.929226	0.534707	1.73782	0.0822419	0.999247
ENSCAFG00000042598	15236.9	-0.541367	0.31166	-1.73704	0.08238	0.999247
ENSCAFG00000024926	597.584	-0.390001	0.224521	-1.73703	0.0823811	0.999247
ENSCAFG00000007839	1737.85	0.576686	0.332144	1.73626	0.0825187	0.999247
ENSCAFG00000004263	810.517	-0.457076	0.263275	-1.73612	0.082543	0.999247
ENSCAFG00000001418	316.938	0.629321	0.362606	1.73555	0.0826431	0.999247
ENSCAFG00000003850	243.777	0.490518	0.282633	1.73553	0.0826468	0.999247
ENSCAFG00000054810	917.77	0.258281	0.148867	1.73497	0.0827457	0.999247
ENSCAFG00000001553	5641.33	-0.799634	0.460983	-1.73463	0.0828064	0.999247
ENSCAFG00000019361	36.2896	0.522674	0.301338	1.73451	0.0828274	0.999247
ENSCAFG00000053732	10.5188	-1.62088	0.934684	-1.73415	0.0828911	0.999247
ENSCAFG00000014291	1159.4	0.29851	0.172136	1.73415	0.0828913	0.999247
ENSCAFG00000000093	2.091	3.2129	1.8531	1.7338	0.0829534	0.999247
ENSCAFG00000001612	253.201	0.627983	0.362372	1.73298	0.0830993	0.999247
ENSCAFG00000017009	8.82395	-1.09516	0.631956	-1.73297	0.0831003	0.999247
ENSCAFG00000001563	481.565	-0.23012	0.132866	-1.73197	0.0832794	0.999247
ENSCAFG00000003469	233.14	0.362688	0.209418	1.73189	0.0832938	0.999247
ENSCAFG00000009928	1768.56	-0.464216	0.268111	-1.73144	0.0833742	0.999247
ENSCAFG00000029592	5.51713	-1.31984	0.76228	-1.73143	0.0833748	0.999247
ENSCAFG00000013641	154.2	0.548106	0.316575	1.73136	0.0833869	0.999247
ENSCAFG00000015457	19.7077	-1.42084	0.820972	-1.73068	0.0835088	0.999247
ENSCAFG00000044918	9.82514	-0.950225	0.549108	-1.73049	0.0835429	0.999247
ENSCAFG00000003290	799.078	0.376847	0.217787	1.73035	0.0835684	0.999247
ENSCAFG00000050631	86.7167	-0.895529	0.517612	-1.73011	0.0836097	0.999247
ENSCAFG00000058906	603.662	-0.981374	0.567455	-1.72943	0.0837319	0.999247
ENSCAFG00000010696	7428.18	0.319139	0.18458	1.729	0.0838086	0.999247
ENSCAFG00000030095	196.708	-0.549447	0.317876	-1.72849	0.0838997	0.999247
ENSCAFG00000005332	1654.98	0.604566	0.349767	1.72848	0.0839017	0.999247
ENSCAFG00000025045	2534.67	-0.299687	0.173445	-1.72785	0.0840158	0.999247
ENSCAFG00000018333	924.176	-0.263506	0.152525	-1.72762	0.0840557	0.999247
ENSCAFG00000010234	512.806	0.315135	0.182415	1.72757	0.0840657	0.999247
ENSCAFG00000017333	2417.7	-0.449772	0.260422	-1.72709	0.0841516	0.999247
ENSCAFG00000006072	662.138	0.44249	0.256248	1.7268	0.0842032	0.999247
ENSCAFG00000053682	37.0781	-0.581653	0.336867	-1.72666	0.0842295	0.999247
ENSCAFG00000006488	3537.31	-0.404822	0.234491	-1.72639	0.0842776	0.999247
ENSCAFG00000009738	19.8582	-0.965914	0.559644	-1.72594	0.0843576	0.999247
ENSCAFG00000006181	372.31	0.306412	0.177564	1.72564	0.0844122	0.999247
ENSCAFG00000005109	4615.62	0.488802	0.283298	1.7254	0.0844555	0.999247
ENSCAFG00000044469	139.981	0.918155	0.532221	1.72514	0.0845028	0.999247
ENSCAFG00000023575	216.402	0.319953	0.185472	1.72508	0.0845133	0.999247
ENSCAFG00000005218	938.244	-0.407585	0.236309	-1.7248	0.0845633	0.999247
ENSCAFG00000016971	580.305	0.220377	0.127789	1.72454	0.08461	0.999247
ENSCAFG00000013049	72.4014	0.816165	0.473638	1.72318	0.0848554	0.999247
ENSCAFG00000000755	1093.35	0.408102	0.236896	1.72271	0.0849413	0.999247
ENSCAFG00000055115	7.85858	2.34403	1.36091	1.7224	0.084998	0.999247
ENSCAFG00000054103	166.389	-0.355544	0.206427	-1.72237	0.0850026	0.999247
ENSCAFG00000017235	40.2781	-0.484279	0.281295	-1.72161	0.085141	0.999247
ENSCAFG00000053552	4986.46	0.682875	0.396734	1.72124	0.0852073	0.999247
ENSCAFG00000000629	61.2687	0.442216	0.256988	1.72076	0.0852938	0.999247
ENSCAFG00000013993	1.76086	-2.76398	1.6077	-1.71922	0.0855748	0.999247
ENSCAFG00000018072	803.191	-0.254517	0.148044	-1.7192	0.0855777	0.999247
ENSCAFG00000012330	117.809	0.382402	0.22258	1.71804	0.0857885	0.999247
ENSCAFG00000012555	2.77899	-2.61298	1.52103	-1.7179	0.085815	0.999247
ENSCAFG00000019157	621.264	0.270594	0.157544	1.71758	0.0858739	0.999247
ENSCAFG00000052775	27.1666	0.896608	0.522086	1.71736	0.085914	0.999247
ENSCAFG00000005786	775.705	0.280378	0.163275	1.71722	0.0859396	0.999247
ENSCAFG00000004978	87.6647	0.774646	0.45119	1.7169	0.0859981	0.999247
ENSCAFG00000000760	491.089	0.29868	0.174015	1.7164	0.0860883	0.999247
ENSCAFG00000020263	2796.51	-0.56354	0.32837	-1.71617	0.0861305	0.999247
ENSCAFG00000004500	264.451	-0.702292	0.409357	-1.7156	0.0862358	0.999247
ENSCAFG00000017840	515.575	0.225523	0.131506	1.71492	0.0863594	0.999247
ENSCAFG00000018780	2.23554	-2.70396	1.57674	-1.7149	0.086364	0.999247
ENSCAFG00000023098	83.8492	0.549167	0.320316	1.71445	0.0864459	0.999247
ENSCAFG00000049281	190.761	-0.734356	0.428447	-1.714	0.0865294	0.999247
ENSCAFG00000016939	26734.3	-1.55428	0.906829	-1.71397	0.0865334	0.999247
ENSCAFG00000007473	218.691	0.355428	0.207495	1.71294	0.0867228	0.999247
ENSCAFG00000015209	4981.15	-0.508275	0.296805	-1.71249	0.0868066	0.999247
ENSCAFG00000013503	337.572	-0.519603	0.303568	-1.71165	0.086961	0.999247
ENSCAFG00000011247	32846.8	-0.250512	0.1464	-1.71115	0.0870538	0.999247
ENSCAFG00000049763	7.76199	-2.45611	1.43654	-1.70973	0.0873153	0.999247
ENSCAFG00000013652	72.6683	0.742251	0.434299	1.70908	0.0874365	0.999247
ENSCAFG00000003503	2.26133	2.60639	1.52543	1.70863	0.0875195	0.999247
ENSCAFG00000012101	499.358	0.424698	0.248678	1.70782	0.0876696	0.999247
ENSCAFG00000007317	132.416	0.378829	0.221867	1.70746	0.0877368	0.999247
ENSCAFG00000019350	109.011	0.893681	0.523786	1.7062	0.0879716	0.999247
ENSCAFG00000001858	5.52455	-3.08193	1.80667	-1.70586	0.0880334	0.999247
ENSCAFG00000013679	162.844	0.350807	0.205653	1.70583	0.0880406	0.999247
ENSCAFG00000024487	2098.39	-0.502749	0.29489	-1.70487	0.0882193	0.999247
ENSCAFG00000015429	18.0278	-0.837891	0.491512	-1.70472	0.0882463	0.999247
ENSCAFG00000020023	391.079	-0.90193	0.529121	-1.70458	0.0882721	0.999247
ENSCAFG00000000946	3.02031	-2.26021	1.32615	-1.70434	0.0883184	0.999247
ENSCAFG00000050051	138.768	0.347695	0.204053	1.70395	0.0883912	0.999247
ENSCAFG00000017265	491.665	0.309626	0.181712	1.70393	0.0883936	0.999247
ENSCAFG00000012240	3.32849	1.80433	1.05945	1.70308	0.0885522	0.999247
ENSCAFG00000009660	1036.66	0.417287	0.24517	1.70203	0.0887496	0.999247
ENSCAFG00000019503	374.003	-0.316586	0.186087	-1.70128	0.0888899	0.999247
ENSCAFG00000004052	225.38	-0.391675	0.2303	-1.70071	0.0889971	0.999247
ENSCAFG00000015982	41.4732	0.727312	0.427727	1.70041	0.0890536	0.999247
ENSCAFG00000008487	5098.23	0.363649	0.213911	1.7	0.0891303	0.999247
ENSCAFG00000001741	25.017	0.817414	0.480986	1.69946	0.0892332	0.999247
ENSCAFG00000016139	124.309	-0.560719	0.329957	-1.69937	0.0892498	0.999247
ENSCAFG00000017143	2524.13	-0.26004	0.153028	-1.6993	0.0892634	0.999247
ENSCAFG00000043232	15.9194	-1.27808	0.752457	-1.69855	0.0894046	0.999247
ENSCAFG00000015879	65.5396	-0.451857	0.266199	-1.69744	0.0896134	0.999247
ENSCAFG00000019895	200.467	0.532499	0.313742	1.69725	0.0896492	0.999247
ENSCAFG00000057528	3.55144	2.05821	1.21271	1.6972	0.089659	0.999247
ENSCAFG00000003966	113.585	-0.603714	0.35574	-1.69706	0.0896845	0.999247
ENSCAFG00000016478	69.642	0.439635	0.259123	1.69662	0.0897679	0.999247
ENSCAFG00000015242	870.781	0.377135	0.222489	1.69507	0.0900613	0.999247
ENSCAFG00000018507	199.462	0.361657	0.213363	1.69503	0.0900693	0.999247
ENSCAFG00000015937	1955.55	0.461259	0.272246	1.69427	0.0902135	0.999247
ENSCAFG00000002788	748.893	0.430396	0.2543	1.69247	0.0905556	0.999247
ENSCAFG00000030034	2.15898	-2.58471	1.52737	-1.69226	0.0905965	0.999247
ENSCAFG00000017167	39.1798	-0.896941	0.530054	-1.69217	0.0906135	0.999247
ENSCAFG00000007248	782.315	0.32305	0.190909	1.69217	0.0906143	0.999247
ENSCAFG00000053430	11.6267	1.35291	0.799549	1.69209	0.0906286	0.999247
ENSCAFG00000008028	102.437	-0.472416	0.279402	-1.69081	0.0908731	0.999247
ENSCAFG00000010984	260.93	-0.352347	0.208479	-1.69008	0.0910122	0.999247
ENSCAFG00000020392	450.187	0.415022	0.245576	1.69	0.0910281	0.999247
ENSCAFG00000006164	4.34947	-2.06208	1.2203	-1.68982	0.091063	0.999247
ENSCAFG00000012674	6743.33	-0.965909	0.571737	-1.68943	0.0911371	0.999247
ENSCAFG00000011418	6.54453	1.67331	0.991341	1.68793	0.0914251	0.999247
ENSCAFG00000013081	6207.9	0.493685	0.292522	1.68769	0.0914716	0.999247
ENSCAFG00000042938	2.10821	-2.05754	1.2194	-1.68733	0.0915396	0.999247
ENSCAFG00000051928	173.674	-0.315942	0.187274	-1.68706	0.091592	0.999247
ENSCAFG00000018942	262.815	-0.421919	0.250139	-1.68674	0.0916535	0.999247
ENSCAFG00000009012	127.46	0.420116	0.249115	1.68643	0.0917127	0.999247
ENSCAFG00000017411	224.981	-0.516576	0.306323	-1.68638	0.0917227	0.999247
ENSCAFG00000011405	34571.9	0.528131	0.313247	1.68599	0.0917975	0.999247
ENSCAFG00000009282	10.3603	-0.977369	0.580459	-1.68378	0.0922232	0.999247
ENSCAFG00000008269	37.6853	0.646065	0.383994	1.68249	0.0924743	0.999247
ENSCAFG00000012735	257.967	0.582609	0.346314	1.68232	0.0925074	0.999247
ENSCAFG00000012906	27.546	-1.47292	0.875714	-1.68197	0.0925752	0.999247
ENSCAFG00000015045	882.358	-0.343982	0.204515	-1.68194	0.092581	0.999247
ENSCAFG00000057247	3.01039	2.57339	1.5301	1.68184	0.0925997	0.999247
ENSCAFG00000013237	12.0487	-1.58886	0.945214	-1.68096	0.0927715	0.999247
ENSCAFG00000017953	7.83384	-1.32181	0.786422	-1.68079	0.092804	0.999247
ENSCAFG00000013874	321.443	-0.868916	0.517032	-1.68059	0.0928432	0.999247
ENSCAFG00000055473	8.1317	1.2971	0.772107	1.67994	0.0929681	0.999247
ENSCAFG00000011970	605.323	1.23157	0.733311	1.67946	0.0930622	0.999247
ENSCAFG00000015454	899.21	-0.316763	0.188731	-1.67838	0.0932721	0.999247
ENSCAFG00000031979	12.7557	-1.14691	0.683351	-1.67836	0.0932765	0.999247
ENSCAFG00000031097	7.69388	-6.00563	3.58075	-1.6772	0.0935032	0.999247
ENSCAFG00000005134	206.601	0.313877	0.187189	1.67679	0.0935834	0.999247
ENSCAFG00000007029	10.2456	1.66517	0.99317	1.67662	0.0936172	0.999247
ENSCAFG00000004201	899.804	-0.375817	0.22428	-1.67566	0.0938051	0.999247
ENSCAFG00000007343	781.691	0.386632	0.23074	1.67561	0.0938137	0.999247
ENSCAFG00000014041	462.309	0.454594	0.271327	1.67545	0.0938468	0.999247
ENSCAFG00000002224	97.6891	0.482281	0.287876	1.67531	0.0938734	0.999247
ENSCAFG00000017002	250.427	0.413918	0.247078	1.67525	0.0938846	0.999247
ENSCAFG00000017956	55.4079	0.751501	0.448796	1.67448	0.0940353	0.999247
ENSCAFG00000011850	1094.13	0.327545	0.195609	1.67448	0.0940355	0.999247
ENSCAFG00000018933	152.854	0.439323	0.262375	1.67441	0.0940505	0.999247
ENSCAFG00000031953	1069.75	0.860295	0.513857	1.67419	0.094093	0.999247
ENSCAFG00000011253	364.524	0.223417	0.133456	1.67409	0.0941127	0.999247
ENSCAFG00000014232	43.5725	-0.598879	0.357771	-1.67392	0.0941469	0.999247
ENSCAFG00000028743	532.588	0.27089	0.161859	1.67362	0.094206	0.999247
ENSCAFG00000016746	19.9049	0.724175	0.432851	1.67304	0.0943202	0.999247
ENSCAFG00000006830	44.0575	-0.858684	0.513447	-1.67239	0.0944472	0.999247
ENSCAFG00000005691	355.555	-1.05578	0.631325	-1.67232	0.0944612	0.999247
ENSCAFG00000002717	16.2696	1.09636	0.655648	1.67218	0.0944879	0.999247
ENSCAFG00000003574	570.435	0.183567	0.109782	1.67211	0.094503	0.999247
ENSCAFG00000005810	1318.7	0.291574	0.174425	1.67163	0.0945979	0.999247
ENSCAFG00000029948	12.9065	1.10429	0.660629	1.67158	0.0946077	0.999247
ENSCAFG00000011566	21.015	0.676595	0.404765	1.67158	0.0946079	0.999247
ENSCAFG00000025596	362.915	-0.955434	0.571713	-1.67118	0.0946869	0.999247
ENSCAFG00000011744	479.035	-0.381079	0.228074	-1.67086	0.0947494	0.999247
ENSCAFG00000013160	10.0842	0.904143	0.541217	1.67058	0.0948057	0.999247
ENSCAFG00000011433	433.81	0.543001	0.325159	1.66995	0.0949286	0.999247
ENSCAFG00000002711	1320.21	0.304199	0.182178	1.66979	0.0949612	0.999247
ENSCAFG00000010887	628.27	-0.405877	0.243081	-1.66972	0.0949745	0.999247
ENSCAFG00000030243	193.585	-0.622816	0.373262	-1.66858	0.0952012	0.999247
ENSCAFG00000012056	172.821	0.403878	0.242058	1.66852	0.095213	0.999247
ENSCAFG00000009238	1578.8	0.298812	0.179121	1.66821	0.095274	0.999247
ENSCAFG00000015668	369.449	0.307045	0.184072	1.66807	0.0953021	0.999247
ENSCAFG00000051878	70.5571	0.328089	0.196697	1.66799	0.0953169	0.999247
ENSCAFG00000017146	163.427	-0.506103	0.303496	-1.66758	0.0953998	0.999247
ENSCAFG00000000619	1670.57	0.396599	0.237847	1.66745	0.095424	0.999247
ENSCAFG00000023702	734.481	0.387361	0.232368	1.66701	0.0955115	0.999247
ENSCAFG00000031897	118.143	-0.442897	0.265733	-1.6667	0.0955742	0.999247
ENSCAFG00000032436	2.35082	-3.10464	1.86297	-1.6665	0.0956141	0.999247
ENSCAFG00000017855	79.6707	-1.05364	0.632315	-1.66632	0.0956487	0.999247
ENSCAFG00000011398	451.745	-1.36686	0.820416	-1.66606	0.0957022	0.999247
ENSCAFG00000014643	21.0683	-0.829734	0.49842	-1.66473	0.095967	0.999247
ENSCAFG00000016862	1033.54	-0.321131	0.192933	-1.66447	0.096018	0.999247
ENSCAFG00000000329	93.6203	-0.840125	0.504764	-1.66439	0.0960341	0.999247
ENSCAFG00000017219	331.059	0.325561	0.195617	1.66428	0.0960567	0.999247
ENSCAFG00000015435	42.8734	-0.686797	0.412674	-1.66426	0.0960601	0.999247
ENSCAFG00000042135	1.2361	-3.14983	1.89399	-1.66306	0.0963004	0.999247
ENSCAFG00000008467	140.548	1.11425	0.670268	1.66239	0.0964349	0.999247
ENSCAFG00000008315	669	0.377033	0.226808	1.66234	0.0964441	0.999247
ENSCAFG00000011605	1.30068	-3.54404	2.13262	-1.66182	0.0965479	0.999247
ENSCAFG00000050294	483.514	0.541506	0.326033	1.66089	0.0967349	0.999247
ENSCAFG00000032244	1485.59	-0.294324	0.177254	-1.66046	0.0968215	0.999247
ENSCAFG00000006465	1.79238	-2.59066	1.56038	-1.66027	0.0968592	0.999247
ENSCAFG00000006624	272.485	0.291768	0.175737	1.66025	0.0968633	0.999247
ENSCAFG00000017144	192.169	-0.725614	0.437129	-1.65996	0.0969235	0.999247
ENSCAFG00000005354	9674.11	0.441366	0.265915	1.6598	0.0969539	0.999247
ENSCAFG00000006743	1081.85	0.281511	0.169635	1.65951	0.0970133	0.999247
ENSCAFG00000025335	1.6598	-2.7651	1.66622	-1.65951	0.0970137	0.999247
ENSCAFG00000009305	9.57576	-1.27806	0.770213	-1.65935	0.0970448	0.999247
ENSCAFG00000028639	3.01714	-2.05974	1.24167	-1.65885	0.0971464	0.999247
ENSCAFG00000008668	580.136	-0.66029	0.398131	-1.65847	0.0972223	0.999247
ENSCAFG00000009303	591.618	0.246086	0.148396	1.65831	0.0972556	0.999247
ENSCAFG00000006800	1.5291	3.37086	2.0337	1.6575	0.0974191	0.999247
ENSCAFG00000005585	363.078	0.400094	0.241477	1.65686	0.097547	0.999247
ENSCAFG00000008640	12112.5	-0.479877	0.289699	-1.65647	0.0976267	0.999247
ENSCAFG00000002804	736.467	0.677849	0.409238	1.65637	0.0976475	0.999247
ENSCAFG00000010285	260.66	0.431474	0.26051	1.65627	0.0976674	0.999247
ENSCAFG00000015728	8.43351	-1.07669	0.650455	-1.65529	0.0978661	0.999247
ENSCAFG00000015611	195.252	-0.440723	0.266366	-1.65458	0.0980106	0.999247
ENSCAFG00000005768	703.618	-0.538243	0.325336	-1.65442	0.0980416	0.999247
ENSCAFG00000004719	98.5916	0.488862	0.295545	1.65411	0.098106	0.999247
ENSCAFG00000030372	129.578	-0.503258	0.304255	-1.65406	0.0981144	0.999247
ENSCAFG00000019524	1376.69	-0.317736	0.192111	-1.65392	0.0981434	0.999247
ENSCAFG00000010164	264.31	0.258888	0.156616	1.65301	0.0983279	0.999247
ENSCAFG00000052952	45.7622	0.662008	0.400559	1.65271	0.09839	0.999247
ENSCAFG00000016608	1.21242	-2.71255	1.64146	-1.65252	0.098428	0.999247
ENSCAFG00000014451	20.6718	4.45163	2.69401	1.65242	0.0984492	0.999247
ENSCAFG00000004594	16.5414	1.27919	0.775073	1.65041	0.0988587	0.999247
ENSCAFG00000002477	66.1711	-0.559831	0.339224	-1.65033	0.0988753	0.999247
ENSCAFG00000005462	5.54093	1.06981	0.648309	1.65015	0.098913	0.999247
ENSCAFG00000004656	25.9871	0.89206	0.540617	1.65008	0.0989271	0.999247
ENSCAFG00000019635	52.2504	0.579265	0.351056	1.65007	0.0989295	0.999247
ENSCAFG00000029577	17.1329	0.542736	0.328964	1.64983	0.0989771	0.999247
ENSCAFG00000054478	1449.45	0.280591	0.170076	1.64979	0.098985	0.999247
ENSCAFG00000000920	1.17666	2.39441	1.45188	1.64918	0.09911	0.999247
ENSCAFG00000030973	2.15108	1.97865	1.20026	1.64852	0.0992451	0.999247
ENSCAFG00000002296	935.27	0.245802	0.149106	1.6485	0.0992493	0.999247
ENSCAFG00000050628	2178.72	-0.637891	0.387027	-1.64818	0.0993157	0.999247
ENSCAFG00000010487	4.7043	-1.82884	1.11025	-1.64723	0.0995105	0.999247
ENSCAFG00000019714	15.8963	-0.928399	0.563651	-1.64712	0.0995337	0.999247
ENSCAFG00000019243	3.85335	-2.13011	1.29379	-1.64641	0.0996802	0.999247
ENSCAFG00000050259	4519.97	-0.486677	0.295671	-1.64601	0.0997622	0.999247
ENSCAFG00000013744	237.749	0.235604	0.143146	1.6459	0.0997844	0.999247
ENSCAFG00000002175	772.329	0.323475	0.196565	1.64563	0.0998392	0.999247
ENSCAFG00000029157	1.46647	-3.51266	2.13471	-1.6455	0.0998672	0.999247
ENSCAFG00000010357	258.542	0.289833	0.176202	1.64489	0.0999915	0.999247
ENSCAFG00000049343	6.2958	-2.13758	1.3001	-1.64417	0.100141	0.999247
ENSCAFG00000010665	83.1788	0.563003	0.342437	1.6441	0.100155	0.999247
ENSCAFG00000008938	633.051	-0.466959	0.284054	-1.64391	0.100195	0.999247
ENSCAFG00000000415	12901.9	-0.681894	0.414903	-1.6435	0.100279	0.999247
ENSCAFG00000020080	300.161	0.525851	0.31997	1.64343	0.100293	0.999247
ENSCAFG00000001977	391.951	0.436591	0.265722	1.64304	0.100376	0.999247
ENSCAFG00000006086	77.7941	-0.581168	0.35378	-1.64274	0.100437	0.999247
ENSCAFG00000012144	82.0013	0.663502	0.403914	1.64268	0.100449	0.999247
ENSCAFG00000018685	178.434	0.36321	0.221248	1.64164	0.100664	0.999247
ENSCAFG00000009067	1248.15	0.398546	0.242838	1.6412	0.100756	0.999247
ENSCAFG00000017169	2372.89	0.402353	0.245201	1.64091	0.100816	0.999247
ENSCAFG00000055635	1341.38	-0.710545	0.433109	-1.64057	0.100887	0.999247
ENSCAFG00000001091	26208.8	-0.648818	0.395528	-1.64039	0.100925	0.999247
ENSCAFG00000004377	461.348	0.257679	0.157094	1.64028	0.100946	0.999247
ENSCAFG00000008221	20770.3	-0.502378	0.306295	-1.64018	0.100969	0.999247
ENSCAFG00000008112	232.413	0.428738	0.261431	1.63996	0.101013	0.999247
ENSCAFG00000020220	354.151	-0.616623	0.376056	-1.63971	0.101066	0.999247
ENSCAFG00000004881	567.214	0.252214	0.15382	1.63967	0.101074	0.999247
ENSCAFG00000020011	75.8487	0.502522	0.306536	1.63936	0.101138	0.999247
ENSCAFG00000004475	981.279	0.26702	0.162912	1.63905	0.101202	0.999247
ENSCAFG00000018277	3366.75	-0.426504	0.260242	-1.63887	0.10124	0.999247
ENSCAFG00000004774	788.582	0.281852	0.172166	1.63709	0.101611	0.999247
ENSCAFG00000029047	4.55041	-1.73498	1.06098	-1.63526	0.101995	0.999247
ENSCAFG00000013968	588.709	-0.846905	0.517961	-1.63507	0.102034	0.999247
ENSCAFG00000023666	1.36558	-3.56694	2.18152	-1.63507	0.102034	0.999247
ENSCAFG00000004261	13.6358	-0.814801	0.498384	-1.63489	0.102073	0.999247
ENSCAFG00000004820	25.4132	0.803522	0.491493	1.63486	0.102078	0.999247
ENSCAFG00000051349	1135.26	0.606206	0.37085	1.63464	0.102125	0.999247
ENSCAFG00000003826	305.096	0.2494	0.152607	1.63427	0.102203	0.999247
ENSCAFG00000012508	217.215	0.352201	0.215544	1.63401	0.102257	0.999247
ENSCAFG00000051614	591.479	-0.31872	0.19518	-1.63295	0.102479	0.999247
ENSCAFG00000030211	122.014	-0.77705	0.476059	-1.63226	0.102625	0.999247
ENSCAFG00000009168	1273.85	0.294702	0.180623	1.63158	0.102768	0.999247
ENSCAFG00000009810	153.535	-0.689474	0.422586	-1.63156	0.102773	0.999247
ENSCAFG00000023079	144.348	0.356977	0.218795	1.63156	0.102773	0.999247
ENSCAFG00000016786	8.13512	-1.33572	0.819059	-1.6308	0.102933	0.999247
ENSCAFG00000004408	159.719	-0.549523	0.337042	-1.63043	0.10301	0.999247
ENSCAFG00000049056	2.63442	-1.75974	1.07954	-1.63009	0.103083	0.999247
ENSCAFG00000015656	59.5258	0.491026	0.301309	1.62964	0.103177	0.999247
ENSCAFG00000008504	1.55968	2.16388	1.32814	1.62925	0.10326	0.999247
ENSCAFG00000002028	67.8779	1.08746	0.667961	1.62804	0.103517	0.999247
ENSCAFG00000012044	15.8558	-0.951357	0.584384	-1.62797	0.103532	0.999247
ENSCAFG00000010220	10.2039	1.35975	0.835447	1.62757	0.103616	0.999247
ENSCAFG00000056953	7.57256	-1.26266	0.77593	-1.62729	0.103676	0.999247
ENSCAFG00000005140	319.257	0.406059	0.249556	1.62712	0.103711	0.999247
ENSCAFG00000032583	7979.32	-0.476646	0.292973	-1.62693	0.103752	0.999247
ENSCAFG00000017434	157.988	-0.476752	0.293344	-1.62523	0.104113	0.999247
ENSCAFG00000006115	102.494	0.446798	0.274987	1.6248	0.104205	0.999247
ENSCAFG00000015031	56.2855	0.391884	0.241206	1.62468	0.10423	0.999247
ENSCAFG00000006092	75.738	0.612033	0.376752	1.6245	0.10427	0.999247
ENSCAFG00000009114	2504.55	-0.500253	0.307951	-1.62445	0.104279	0.999247
ENSCAFG00000057170	250.473	0.562698	0.346436	1.62425	0.104323	0.999247
ENSCAFG00000028947	9.16922	1.24284	0.765516	1.62353	0.104476	0.999247
ENSCAFG00000013602	135.77	-0.732602	0.451312	-1.62327	0.104531	0.999247
ENSCAFG00000008022	63.1214	-0.724787	0.446585	-1.62295	0.104599	0.999247
ENSCAFG00000029663	14.5862	0.610351	0.376102	1.62284	0.104625	0.999247
ENSCAFG00000013114	2.94744	2.25445	1.38963	1.62234	0.104731	0.999247
ENSCAFG00000015872	1187.96	0.288993	0.178136	1.62232	0.104735	0.999247
ENSCAFG00000001431	113.861	0.350401	0.216037	1.62195	0.104813	0.999247
ENSCAFG00000032457	2.74103	-2.43266	1.50028	-1.62147	0.104917	0.999247
ENSCAFG00000011549	67.9664	0.886269	0.546711	1.62109	0.104998	0.999247
ENSCAFG00000016463	238.529	-0.287685	0.177499	-1.62077	0.105068	0.999247
ENSCAFG00000043059	94.905	0.344957	0.212853	1.62063	0.105096	0.999247
ENSCAFG00000008977	2.01738	2.25954	1.39444	1.62039	0.105148	0.999247
ENSCAFG00000011764	537.396	0.324987	0.200606	1.62002	0.105227	0.999247
ENSCAFG00000005874	2471.1	-0.547617	0.338042	-1.61997	0.105239	0.999247
ENSCAFG00000049417	17.3592	-0.756868	0.467259	-1.6198	0.105275	0.999247
ENSCAFG00000006509	678.438	0.277533	0.17142	1.61902	0.105443	0.999247
ENSCAFG00000011434	252.226	0.620401	0.383213	1.61895	0.105459	0.999247
ENSCAFG00000013410	252.044	-0.649999	0.40157	-1.61864	0.105524	0.999247
ENSCAFG00000007130	590.91	0.297521	0.183827	1.61849	0.105558	0.999247
ENSCAFG00000009930	2952.56	0.394869	0.243998	1.61833	0.105592	0.999247
ENSCAFG00000012034	320.695	-0.323751	0.20009	-1.61803	0.105657	0.999247
ENSCAFG00000000925	30.8015	1.29915	0.803224	1.61742	0.105788	0.999247
ENSCAFG00000007909	6.29524	2.25247	1.39382	1.61605	0.106084	0.999247
ENSCAFG00000024271	88.2437	0.478438	0.296074	1.61594	0.106107	0.999247
ENSCAFG00000007863	216.966	0.438074	0.271118	1.61581	0.106136	0.999247
ENSCAFG00000010026	303.271	0.317358	0.196449	1.61547	0.106209	0.999247
ENSCAFG00000015272	1.24958	-3.45181	2.13758	-1.61482	0.106349	0.999247
ENSCAFG00000011183	499.77	0.33405	0.206931	1.61431	0.106461	0.999247
ENSCAFG00000023528	2.89915	2.34135	1.45088	1.61375	0.106582	0.999247
ENSCAFG00000015145	1671.91	0.261486	0.162059	1.61352	0.106631	0.999247
ENSCAFG00000014105	351.98	-0.310953	0.19273	-1.61342	0.106654	0.999247
ENSCAFG00000050126	2.70264	1.68744	1.04598	1.61326	0.106689	0.999247
ENSCAFG00000018176	1083.19	-0.299743	0.185826	-1.61303	0.106738	0.999247
ENSCAFG00000029167	105.802	0.46511	0.288373	1.61288	0.106772	0.999247
ENSCAFG00000015005	748.167	0.356615	0.221115	1.61281	0.106787	0.999247
ENSCAFG00000010667	95.1428	-0.727735	0.451586	-1.61151	0.107069	0.999247
ENSCAFG00000046950	1.66822	-3.40208	2.11242	-1.61051	0.107286	0.999247
ENSCAFG00000029507	1.04225	-3.22072	2.00078	-1.60973	0.107457	0.999247
ENSCAFG00000006491	7562.6	0.388576	0.241547	1.6087	0.107682	0.999247
ENSCAFG00000013793	3.858	-1.91158	1.18839	-1.60854	0.107717	0.999247
ENSCAFG00000030761	4.7264	1.54421	0.960024	1.60851	0.107724	0.999247
ENSCAFG00000018615	7483.17	0.259341	0.161277	1.60805	0.107824	0.999247
ENSCAFG00000015219	578.628	0.52199	0.324618	1.60802	0.107832	0.999247
ENSCAFG00000018733	2136.6	0.184074	0.11449	1.60778	0.107884	0.999247
ENSCAFG00000017357	7113.23	0.498625	0.310157	1.60765	0.107911	0.999247
ENSCAFG00000017382	216.631	0.471604	0.293366	1.60756	0.107931	0.999247
ENSCAFG00000011109	1280.22	-0.283208	0.176205	-1.60726	0.107997	0.999247
ENSCAFG00000005775	862.309	0.408689	0.254287	1.6072	0.108011	0.999247
ENSCAFG00000002599	83.9743	0.827429	0.514994	1.60668	0.108125	0.999247
ENSCAFG00000007853	195.998	0.333084	0.207374	1.6062	0.108231	0.999247
ENSCAFG00000000676	451.878	-0.679682	0.423276	-1.60576	0.108326	0.999247
ENSCAFG00000050536	1390.5	0.612404	0.38149	1.60529	0.108429	0.999247
ENSCAFG00000029179	140.884	0.554321	0.34544	1.60468	0.108564	0.999247
ENSCAFG00000031967	17.3692	5.64149	3.51578	1.60462	0.108577	0.999247
ENSCAFG00000003272	2055.99	0.214391	0.133647	1.60416	0.10868	0.999247
ENSCAFG00000000847	370.315	0.342317	0.213451	1.60373	0.108773	0.999247
ENSCAFG00000017342	2156.43	0.307771	0.191923	1.60362	0.108798	0.999247
ENSCAFG00000005449	4825.42	0.337996	0.210843	1.60307	0.108919	0.999247
ENSCAFG00000015035	2.83969	-2.6272	1.63933	-1.60261	0.109021	0.999247
ENSCAFG00000010654	72.7776	0.49006	0.305833	1.60238	0.109071	0.999247
ENSCAFG00000058469	2087.44	0.250017	0.156039	1.60228	0.109095	0.999247
ENSCAFG00000019939	2098.58	-0.271503	0.169452	-1.60224	0.109101	0.999247
ENSCAFG00000008356	23.1272	-0.697643	0.435585	-1.60162	0.109239	0.999247
ENSCAFG00000005785	36.6532	-0.693445	0.433188	-1.6008	0.109422	0.999247
ENSCAFG00000029891	1009.27	-0.696838	0.435333	-1.6007	0.109443	0.999247
ENSCAFG00000007009	329.354	0.296881	0.185479	1.60062	0.109461	0.999247
ENSCAFG00000057339	1261.46	-0.31229	0.195119	-1.60051	0.109486	0.999247
ENSCAFG00000025377	14.1839	1.046	0.653542	1.60051	0.109486	0.999247
ENSCAFG00000017202	1319.53	0.294409	0.183999	1.60005	0.109587	0.999247
ENSCAFG00000000425	533.905	0.244921	0.153111	1.59964	0.109679	0.999247
ENSCAFG00000006214	2685.05	0.46578	0.29119	1.59957	0.109693	0.999247
ENSCAFG00000014690	2124.08	-0.331183	0.207106	-1.5991	0.109797	0.999247
ENSCAFG00000017891	17.2752	-0.867427	0.542495	-1.59896	0.10983	0.999247
ENSCAFG00000016689	392.294	-0.37167	0.232461	-1.59885	0.109854	0.999247
ENSCAFG00000015929	131.109	0.771858	0.482923	1.5983	0.109975	0.999247
ENSCAFG00000018906	318.71	0.877881	0.549339	1.59807	0.110028	0.999247
ENSCAFG00000032251	276.217	0.308616	0.193144	1.59786	0.110075	0.999247
ENSCAFG00000002979	95.0446	0.402878	0.252146	1.5978	0.110088	0.999247
ENSCAFG00000017991	456.773	0.346071	0.216775	1.59645	0.110388	0.999247
ENSCAFG00000017050	121.966	-0.483679	0.303001	-1.5963	0.110423	0.999247
ENSCAFG00000012675	221.508	-1.24634	0.780994	-1.59583	0.110526	0.999247
ENSCAFG00000008830	2571.04	0.426524	0.267347	1.59539	0.110624	0.999247
ENSCAFG00000017961	1.04147	2.70646	1.69661	1.59521	0.110665	0.999247
ENSCAFG00000014049	4.19031	1.76181	1.10449	1.59514	0.110681	0.999247
ENSCAFG00000018909	476.046	0.412117	0.258438	1.59464	0.110793	0.999247
ENSCAFG00000010725	3965.62	0.347969	0.218389	1.59334	0.111083	0.999247
ENSCAFG00000016787	560.025	-0.343473	0.215591	-1.59317	0.111123	0.999247
ENSCAFG00000057421	425.647	0.677892	0.425742	1.59226	0.111326	0.999247
ENSCAFG00000006536	1111.14	-0.191738	0.120438	-1.59201	0.111383	0.999247
ENSCAFG00000016126	1.33899	-2.57619	1.61834	-1.59187	0.111413	0.999247
ENSCAFG00000010345	6.27176	-1.51005	0.948777	-1.59158	0.11148	0.999247
ENSCAFG00000006362	65.9582	0.580317	0.364649	1.59144	0.11151	0.999247
ENSCAFG00000007099	25.6485	0.932271	0.586159	1.59048	0.111728	0.999247
ENSCAFG00000014940	22.1173	0.837098	0.526332	1.59044	0.111737	0.999247
ENSCAFG00000014730	366.261	-0.337223	0.212112	-1.58984	0.111872	0.999247
ENSCAFG00000014928	480.671	0.552829	0.347806	1.58947	0.111953	0.999247
ENSCAFG00000001519	6077.91	0.568817	0.357893	1.58935	0.111982	0.999247
ENSCAFG00000005036	7.67561	-1.66166	1.04624	-1.58822	0.112238	0.999247
ENSCAFG00000016293	252.299	0.485372	0.305655	1.58797	0.112292	0.999247
ENSCAFG00000007057	13.4456	1.7399	1.09595	1.58757	0.112385	0.999247
ENSCAFG00000000285	327.467	0.377811	0.238172	1.58629	0.112673	0.999247
ENSCAFG00000014007	1337.98	-0.548958	0.346188	-1.58572	0.112802	0.999247
ENSCAFG00000007880	725.357	0.265285	0.167419	1.58456	0.113067	0.999247
ENSCAFG00000002803	24.8972	-0.988028	0.623619	-1.58435	0.113115	0.999247
ENSCAFG00000056261	3.21762	-1.77226	1.11894	-1.58387	0.113223	0.999247
ENSCAFG00000013301	7.87551	1.12841	0.712495	1.58374	0.113253	0.999247
ENSCAFG00000005091	203.084	-0.350867	0.221547	-1.58371	0.113259	0.999247
ENSCAFG00000018170	66.3462	0.632098	0.399329	1.5829	0.113444	0.999247
ENSCAFG00000011665	88.902	0.444316	0.28071	1.58283	0.11346	0.999247
ENSCAFG00000019968	5.78399	5.52652	3.49319	1.58208	0.113631	0.999247
ENSCAFG00000005226	470.393	0.306022	0.193469	1.58176	0.113704	0.999247
ENSCAFG00000020342	1699.62	1.42717	0.902311	1.58168	0.113723	0.999247
ENSCAFG00000004994	3.93377	-1.85775	1.17467	-1.58151	0.113763	0.999247
ENSCAFG00000051348	1584.25	-0.373534	0.236195	-1.58147	0.113771	0.999247
ENSCAFG00000019378	122.221	-0.330377	0.208978	-1.58092	0.113896	0.999247
ENSCAFG00000030862	399.552	-0.473495	0.299507	-1.58092	0.113897	0.999247
ENSCAFG00000000436	82.9498	0.368056	0.233	1.57964	0.11419	0.999247
ENSCAFG00000008879	1542.72	-0.28652	0.181384	-1.57963	0.114191	0.999247
ENSCAFG00000000453	518.181	0.442301	0.28013	1.57892	0.114355	0.999247
ENSCAFG00000011439	1821.57	0.361954	0.229358	1.57812	0.114538	0.999247
ENSCAFG00000014968	4.41555	-1.94617	1.23347	-1.57779	0.114613	0.999247
ENSCAFG00000047413	28.8995	-0.484235	0.307135	-1.57662	0.114883	0.999247
ENSCAFG00000050590	1.06885	2.95263	1.87308	1.57635	0.114946	0.999247
ENSCAFG00000008327	3770.88	0.303124	0.192314	1.57619	0.114981	0.999247
ENSCAFG00000001445	5113.92	-0.362515	0.230063	-1.57572	0.11509	0.999247
ENSCAFG00000025484	104.342	-1.11379	0.706975	-1.57544	0.115156	0.999247
ENSCAFG00000058332	1679.35	-0.615902	0.391001	-1.57519	0.115212	0.999247
ENSCAFG00000014991	458.804	-0.447841	0.284318	-1.57514	0.115224	0.999247
ENSCAFG00000024901	17.2338	0.82614	0.524488	1.57514	0.115225	0.999247
ENSCAFG00000049375	4.04544	1.55175	0.985437	1.57468	0.115331	0.999247
ENSCAFG00000032522	248.459	0.610242	0.38754	1.57466	0.115336	0.999247
ENSCAFG00000057221	55.7266	0.719989	0.457332	1.57433	0.115412	0.999247
ENSCAFG00000016792	111.263	0.429591	0.272941	1.57394	0.115502	0.999247
ENSCAFG00000012620	386.183	0.294998	0.187428	1.57393	0.115505	0.999247
ENSCAFG00000005523	259.308	0.409482	0.260181	1.57384	0.115525	0.999247
ENSCAFG00000016302	4.68589	1.58397	1.00651	1.57372	0.115552	0.999247
ENSCAFG00000000245	1866.37	0.266437	0.169365	1.57315	0.115683	0.999247
ENSCAFG00000012765	466.193	-0.33985	0.21607	-1.57287	0.115748	0.999247
ENSCAFG00000015316	1.70426	-2.64743	1.68351	-1.57257	0.115819	0.999247
ENSCAFG00000009759	66.3474	-0.538069	0.34218	-1.57247	0.115841	0.999247
ENSCAFG00000010652	5374.36	0.563829	0.35862	1.57222	0.1159	0.999247
ENSCAFG00000050452	1.17931	-3.29541	2.09715	-1.57137	0.116096	0.999247
ENSCAFG00000057566	293.948	-0.601533	0.382999	-1.57059	0.116278	0.999247
ENSCAFG00000007299	47.0534	0.743757	0.473564	1.57055	0.116287	0.999247
ENSCAFG00000003223	362.687	0.228577	0.145541	1.57054	0.11629	0.999247
ENSCAFG00000032318	197.559	-0.474591	0.302214	-1.57038	0.116326	0.999247
ENSCAFG00000003600	1.21477	-3.3898	2.15948	-1.56973	0.116478	0.999247
ENSCAFG00000004011	5125.45	-0.392379	0.25	-1.56952	0.116527	0.999247
ENSCAFG00000058489	51.5412	0.397615	0.253357	1.56939	0.116557	0.999247
ENSCAFG00000004355	79.3638	-0.915	0.583192	-1.56895	0.116659	0.999247
ENSCAFG00000019214	27.3283	-0.837533	0.534151	-1.56797	0.116888	0.999247
ENSCAFG00000016831	90.8034	-0.39458	0.25168	-1.56778	0.116932	0.999247
ENSCAFG00000019834	90.6109	-0.609194	0.388663	-1.56741	0.117019	0.999247
ENSCAFG00000000581	54.491	0.443167	0.282766	1.56726	0.117054	0.999247
ENSCAFG00000032590	342.332	0.435305	0.27776	1.5672	0.117069	0.999247
ENSCAFG00000016586	1478.7	0.315676	0.201445	1.56706	0.117102	0.999247
ENSCAFG00000011953	647.731	0.453988	0.289966	1.56566	0.117428	0.999247
ENSCAFG00000010856	1265.69	-0.312259	0.199484	-1.56534	0.117504	0.999247
ENSCAFG00000015798	3429.57	-0.267135	0.170672	-1.5652	0.117536	0.999247
ENSCAFG00000004586	7886.83	-0.556861	0.355792	-1.56513	0.117553	0.999247
ENSCAFG00000011147	2081.19	-0.609646	0.38958	-1.56488	0.117611	0.999247
ENSCAFG00000014655	19.2283	0.919258	0.587457	1.56481	0.117628	0.999247
ENSCAFG00000056656	310.146	-0.25394	0.162294	-1.5647	0.117654	0.999247
ENSCAFG00000008503	268.215	-0.278391	0.177956	-1.56438	0.117729	0.999247
ENSCAFG00000058722	3.56672	-1.83946	1.17685	-1.56304	0.118043	0.999247
ENSCAFG00000052024	0.876109	-2.94336	1.88314	-1.56301	0.11805	0.999247
ENSCAFG00000000223	2.47883	-2.17746	1.3933	-1.56281	0.118098	0.999247
ENSCAFG00000000353	2728.42	0.353227	0.226074	1.56244	0.118184	0.999247
ENSCAFG00000001853	364.403	0.33153	0.212312	1.56152	0.1184	0.999247
ENSCAFG00000028475	202.142	0.40736	0.260884	1.56146	0.118415	0.999247
ENSCAFG00000002543	154.902	0.464475	0.2975	1.56126	0.118462	0.999247
ENSCAFG00000028978	1458.96	-0.329331	0.210981	-1.56095	0.118535	0.999247
ENSCAFG00000017344	2937.03	0.361191	0.231528	1.56004	0.118751	0.999247
ENSCAFG00000007890	717.064	0.290064	0.18595	1.5599	0.118783	0.999247
ENSCAFG00000012477	351.452	-0.683305	0.438076	-1.55979	0.11881	0.999247
ENSCAFG00000017505	68.2347	-0.710224	0.455362	-1.55969	0.118833	0.999247
ENSCAFG00000058196	471.337	0.279112	0.178989	1.55938	0.118907	0.999247
ENSCAFG00000011168	1584.54	-0.6413	0.411663	-1.55783	0.119274	0.999247
ENSCAFG00000018452	323.089	-0.317358	0.20374	-1.55767	0.119313	0.999247
ENSCAFG00000012574	424.599	0.476695	0.306044	1.5576	0.119327	0.999247
ENSCAFG00000015217	1753.83	-0.854533	0.548682	-1.55743	0.119369	0.999247
ENSCAFG00000013640	276.609	0.272032	0.174698	1.55716	0.119432	0.999247
ENSCAFG00000008922	222.046	-0.592217	0.380386	-1.55688	0.119498	0.999247
ENSCAFG00000002744	1791.84	0.322839	0.20741	1.55653	0.119583	0.999247
ENSCAFG00000011287	116.271	0.587477	0.377475	1.55633	0.119629	0.999247
ENSCAFG00000008321	247.461	0.764333	0.491387	1.55546	0.119837	0.999247
ENSCAFG00000028936	27.1714	0.611236	0.392977	1.5554	0.119851	0.999247
ENSCAFG00000017409	154.374	0.326708	0.210146	1.55467	0.120024	0.999247
ENSCAFG00000008428	17.0428	0.680417	0.437708	1.5545	0.120065	0.999247
ENSCAFG00000001536	1085.52	-0.360947	0.232207	-1.55442	0.120085	0.999247
ENSCAFG00000010211	3327.38	0.273531	0.176008	1.55408	0.120165	0.999247
ENSCAFG00000010245	17.2896	0.756391	0.486746	1.55397	0.120191	0.999247
ENSCAFG00000016989	822.559	-0.20822	0.133997	-1.55392	0.120204	0.999247
ENSCAFG00000015046	181.574	0.308797	0.198729	1.55386	0.120218	0.999247
ENSCAFG00000003922	18.6523	0.804655	0.517952	1.55353	0.120296	0.999247
ENSCAFG00000018147	952.272	0.18397	0.118442	1.55325	0.120363	0.999247
ENSCAFG00000005395	58.112	-0.687993	0.443233	-1.55222	0.120611	0.999247
ENSCAFG00000005899	437.197	-0.270429	0.174258	-1.55188	0.12069	0.999247
ENSCAFG00000018363	1720.17	0.516772	0.333004	1.55185	0.120699	0.999247
ENSCAFG00000007516	1256.15	0.363204	0.234065	1.55172	0.120728	0.999247
ENSCAFG00000016012	7.23307	-1.16067	0.748048	-1.5516	0.120759	0.999247
ENSCAFG00000008324	44.6336	1.67	1.07633	1.55157	0.120764	0.999247
ENSCAFG00000017426	989.857	0.349555	0.225295	1.55155	0.120771	0.999247
ENSCAFG00000012876	98.7513	0.453336	0.292227	1.55131	0.120826	0.999247
ENSCAFG00000058042	141.063	0.354134	0.228317	1.55106	0.120887	0.999247
ENSCAFG00000009829	1610.93	-0.60237	0.388417	-1.55083	0.120942	0.999247
ENSCAFG00000004034	4891.18	-0.28757	0.185451	-1.55066	0.120984	0.999247
ENSCAFG00000001981	627.943	0.328023	0.211598	1.55022	0.121089	0.999247
ENSCAFG00000043135	404.658	-0.526329	0.339586	-1.54991	0.121163	0.999247
ENSCAFG00000052071	1.90862	2.50466	1.61645	1.54948	0.121266	0.999247
ENSCAFG00000012206	10.6433	1.15327	0.744365	1.54933	0.121303	0.999247
ENSCAFG00000014800	2216.66	-0.232533	0.15011	-1.54908	0.121363	0.999247
ENSCAFG00000017101	8.87784	1.20723	0.77988	1.54796	0.121631	0.999247
ENSCAFG00000058406	31.7084	-0.80106	0.517502	-1.54794	0.121638	0.999247
ENSCAFG00000049561	31.4398	1.19745	0.773774	1.54754	0.121733	0.999247
ENSCAFG00000013543	618.806	0.325665	0.210468	1.54734	0.121781	0.999247
ENSCAFG00000029121	364.544	-0.453351	0.293123	-1.54662	0.121954	0.999247
ENSCAFG00000010655	1.46504	2.58035	1.66872	1.54631	0.12203	0.999247
ENSCAFG00000018208	692.012	0.399949	0.258649	1.5463	0.122032	0.999247
ENSCAFG00000028804	47.369	0.611597	0.395571	1.54611	0.122078	0.999247
ENSCAFG00000017261	0.349822	5.45594	3.53086	1.54521	0.122294	0.999247
ENSCAFG00000013830	3713.16	-0.266824	0.172703	-1.54498	0.12235	0.999247
ENSCAFG00000002310	39.8144	0.427431	0.276697	1.54476	0.122403	0.999247
ENSCAFG00000006029	798.656	0.219272	0.141971	1.54448	0.122472	0.999247
ENSCAFG00000054613	3771.13	-0.381991	0.247492	-1.54345	0.122722	0.999247
ENSCAFG00000030848	43.0609	0.645946	0.418715	1.54269	0.122907	0.999247
ENSCAFG00000014678	297.698	-0.82104	0.532283	-1.54249	0.122955	0.999247
ENSCAFG00000010682	808.976	0.308194	0.199806	1.54247	0.122961	0.999247
ENSCAFG00000014174	1963.44	0.237852	0.15425	1.54199	0.123076	0.999247
ENSCAFG00000020412	611.005	0.328148	0.212816	1.54193	0.12309	0.999247
ENSCAFG00000012832	543.67	-0.918611	0.595859	-1.54166	0.123157	0.999247
ENSCAFG00000002609	19.6359	-0.977515	0.634169	-1.54141	0.123217	0.999247
ENSCAFG00000005965	53.1806	0.869219	0.56396	1.54128	0.123249	0.999247
ENSCAFG00000042650	2977.08	-0.265636	0.172353	-1.54123	0.12326	0.999247
ENSCAFG00000014553	6100.69	-0.654645	0.424861	-1.54085	0.123354	0.999247
ENSCAFG00000016798	1110.77	0.612137	0.39728	1.54082	0.123361	0.999247
ENSCAFG00000050436	1660.12	0.208622	0.135423	1.54053	0.123432	0.999247
ENSCAFG00000005955	203.976	-0.253663	0.164681	-1.54033	0.12348	0.999247
ENSCAFG00000010355	381.471	0.255759	0.166118	1.53962	0.123653	0.999247
ENSCAFG00000030763	316.556	-0.955841	0.620853	-1.53956	0.123667	0.999247
ENSCAFG00000007061	11.9064	-1.162	0.754966	-1.53914	0.12377	0.999247
ENSCAFG00000010777	1215.5	-0.19867	0.129091	-1.539	0.123805	0.999247
ENSCAFG00000012820	430.507	0.224129	0.145633	1.53899	0.123806	0.999247
ENSCAFG00000006176	2210.94	0.365438	0.237483	1.5388	0.123854	0.999247
ENSCAFG00000018236	1.24258	2.88123	1.8724	1.53879	0.123857	0.999247
ENSCAFG00000004293	50.0612	0.650404	0.422735	1.53856	0.123911	0.999247
ENSCAFG00000011308	747.56	0.287615	0.187001	1.53805	0.124037	0.999247
ENSCAFG00000009721	159.689	-0.371547	0.241594	-1.5379	0.124073	0.999247
ENSCAFG00000016020	123827	-0.353749	0.230116	-1.53726	0.124229	0.999247
ENSCAFG00000031000	153.67	0.396163	0.25778	1.53682	0.124336	0.999247
ENSCAFG00000001697	3524.09	0.394199	0.256583	1.53634	0.124455	0.999247
ENSCAFG00000056661	23.2801	-0.79321	0.516537	-1.53563	0.124629	0.999247
ENSCAFG00000003361	2.72106	5.36996	3.49722	1.53549	0.124663	0.999247
ENSCAFG00000012295	261.465	0.689572	0.449138	1.53532	0.124705	0.999247
ENSCAFG00000020243	51.0019	-0.766686	0.499371	-1.5353	0.124709	0.999247
ENSCAFG00000018568	886.676	0.465627	0.303284	1.53529	0.124714	0.999247
ENSCAFG00000002102	3617.61	0.350472	0.228409	1.5344	0.12493	0.999247
ENSCAFG00000025565	1205.91	-0.204937	0.133587	-1.53411	0.125002	0.999247
ENSCAFG00000020141	1444.13	0.191572	0.124888	1.53395	0.125041	0.999247
ENSCAFG00000050980	1.65703	-2.56777	1.67577	-1.5323	0.12545	0.999247
ENSCAFG00000018439	148.143	0.437469	0.285566	1.53194	0.125537	0.999247
ENSCAFG00000002649	1462.07	0.502387	0.327957	1.53187	0.125554	0.999247
ENSCAFG00000009999	67.1626	0.640467	0.418123	1.53177	0.12558	0.999247
ENSCAFG00000017185	82.2896	-0.541704	0.353772	-1.53122	0.125714	0.999247
ENSCAFG00000006142	6.52164	-1.26119	0.824366	-1.52989	0.126045	0.999247
ENSCAFG00000040846	725.841	-0.564813	0.369214	-1.52977	0.126073	0.999247
ENSCAFG00000010794	5.15264	-1.50968	0.986912	-1.5297	0.126091	0.999247
ENSCAFG00000016454	296.197	0.662975	0.433551	1.52917	0.126221	0.999247
ENSCAFG00000053312	55.5419	0.383981	0.251179	1.52872	0.126334	0.999247
ENSCAFG00000015878	459.989	-0.944633	0.61797	-1.52861	0.126362	0.999247
ENSCAFG00000011800	9.00257	-1.57654	1.03154	-1.52833	0.126432	0.999247
ENSCAFG00000019167	389.14	-0.272761	0.178485	-1.5282	0.126464	0.999247
ENSCAFG00000003072	97.0722	0.453695	0.296919	1.52801	0.126511	0.999247
ENSCAFG00000010209	64.666	-0.685198	0.44847	-1.52786	0.126548	0.999247
ENSCAFG00000052925	9.06093	-1.87482	1.22711	-1.52783	0.126555	0.999247
ENSCAFG00000005933	866.921	-0.29646	0.194079	-1.52752	0.126632	0.999247
ENSCAFG00000052968	1315.56	0.377384	0.247148	1.52695	0.126773	0.999247
ENSCAFG00000029541	6.89575	-1.19878	0.785208	-1.5267	0.126836	0.999247
ENSCAFG00000015949	11115.8	-1.87116	1.22616	-1.52603	0.127002	0.999247
ENSCAFG00000003592	532.439	0.270937	0.177545	1.52602	0.127005	0.999247
ENSCAFG00000000441	725.385	0.211065	0.138453	1.52445	0.127397	0.999247
ENSCAFG00000028754	9.52106	-1.45008	0.951233	-1.52442	0.127405	0.999247
ENSCAFG00000008649	258.758	-0.328024	0.215192	-1.52433	0.127426	0.999247
ENSCAFG00000052416	22.2676	-0.982077	0.644273	-1.52432	0.127429	0.999247
ENSCAFG00000018719	510.259	-0.327182	0.214643	-1.52431	0.127432	0.999247
ENSCAFG00000002724	1443.78	0.194613	0.127726	1.52367	0.127591	0.999247
ENSCAFG00000001529	2003.03	-0.66377	0.435676	-1.52354	0.127624	0.999247
ENSCAFG00000010052	7850.91	-0.337974	0.22184	-1.5235	0.127634	0.999247
ENSCAFG00000000037	120.539	0.419732	0.27553	1.52336	0.127668	0.999247
ENSCAFG00000005750	4.33343	1.65876	1.08893	1.5233	0.127683	0.999247
ENSCAFG00000006834	2541.49	-0.43715	0.28711	-1.52259	0.127862	0.999247
ENSCAFG00000018303	2.45544	-2.39628	1.57389	-1.52252	0.12788	0.999247
ENSCAFG00000050889	12.4977	0.823976	0.541251	1.52235	0.12792	0.999247
ENSCAFG00000008385	20.6973	0.703213	0.461966	1.52222	0.127954	0.999247
ENSCAFG00000015178	699.75	-0.268316	0.176279	-1.52211	0.127982	0.999247
ENSCAFG00000012989	12.0471	-1.35348	0.889308	-1.52194	0.128024	0.999247
ENSCAFG00000000009	2823.35	-0.278874	0.183361	-1.5209	0.128285	0.999247
ENSCAFG00000030432	34.4159	0.523914	0.344596	1.52037	0.128418	0.999247
ENSCAFG00000010319	511.04	0.493338	0.324714	1.5193	0.128688	0.999247
ENSCAFG00000011770	481.025	0.272692	0.17951	1.51909	0.128741	0.999247
ENSCAFG00000018071	228.731	0.253669	0.167001	1.51896	0.128772	0.999247
ENSCAFG00000003653	556.62	-0.329237	0.216779	-1.51877	0.12882	0.999247
ENSCAFG00000014586	694.38	-0.369032	0.242992	-1.5187	0.128838	0.999247
ENSCAFG00000004186	23672.6	-0.721464	0.475101	-1.51855	0.128877	0.999247
ENSCAFG00000017716	583.851	0.414215	0.272827	1.51823	0.128955	0.999247
ENSCAFG00000015840	621.534	-0.37993	0.250331	-1.51771	0.129088	0.999247
ENSCAFG00000012196	7.09113	2.0164	1.32862	1.51767	0.129098	0.999247
ENSCAFG00000025025	281.206	0.709609	0.46762	1.51749	0.129143	0.999247
ENSCAFG00000030182	179.529	0.326262	0.21503	1.51729	0.129194	0.999247
ENSCAFG00000016963	17.4329	0.621965	0.410066	1.51674	0.129331	0.999247
ENSCAFG00000001520	19.6345	-1.20501	0.794476	-1.51673	0.129334	0.999247
ENSCAFG00000020088	186.103	0.927605	0.611593	1.5167	0.129342	0.999247
ENSCAFG00000057455	16.8498	1.13662	0.749613	1.51627	0.129451	0.999247
ENSCAFG00000019125	361.309	0.256961	0.169506	1.51594	0.129534	0.999247
ENSCAFG00000043712	326.918	0.306944	0.202499	1.51578	0.129575	0.999247
ENSCAFG00000014224	112.667	0.682411	0.450239	1.51566	0.129604	0.999247
ENSCAFG00000019158	24933.2	-0.300015	0.198048	-1.51486	0.129808	0.999247
ENSCAFG00000003803	1997.72	-0.403278	0.266362	-1.51402	0.130021	0.999247
ENSCAFG00000006017	2599.02	-0.272295	0.179879	-1.51377	0.130084	0.999247
ENSCAFG00000002179	1175.83	0.341592	0.225697	1.51349	0.130154	0.999247
ENSCAFG00000054534	231.771	0.400259	0.264464	1.51347	0.130159	0.999247
ENSCAFG00000010639	4999.16	0.517976	0.34233	1.51309	0.130256	0.999247
ENSCAFG00000045582	27.9827	0.536801	0.355015	1.51205	0.13052	0.999247
ENSCAFG00000019114	10.8016	-0.782345	0.517518	-1.51173	0.130604	0.999247
ENSCAFG00000015489	4.17482	1.44244	0.954671	1.51093	0.130806	0.999247
ENSCAFG00000009036	2048.78	0.332554	0.22017	1.51044	0.13093	0.999247
ENSCAFG00000000834	11.6066	1.62751	1.07762	1.51028	0.130971	0.999247
ENSCAFG00000018466	39.8271	-0.707643	0.468796	-1.50949	0.131174	0.999247
ENSCAFG00000016153	7.60316	1.39087	0.921565	1.50925	0.131236	0.999247
ENSCAFG00000008410	1989.34	0.388785	0.257607	1.50922	0.131243	0.999247
ENSCAFG00000047090	1.37052	-3.24896	2.15329	-1.50883	0.131341	0.999247
ENSCAFG00000015977	251.959	0.487118	0.322917	1.50849	0.131428	0.999247
ENSCAFG00000050142	741.527	0.543145	0.360074	1.50842	0.131446	0.999247
ENSCAFG00000012408	4641.12	-0.228352	0.151442	-1.50786	0.131591	0.999247
ENSCAFG00000018857	13.9817	0.754139	0.500228	1.50759	0.131659	0.999247
ENSCAFG00000015505	42.1084	-0.874102	0.579804	-1.50758	0.131662	0.999247
ENSCAFG00000015482	622.459	-0.263462	0.174767	-1.5075	0.131682	0.999247
ENSCAFG00000002451	414.414	0.373432	0.247779	1.50712	0.13178	0.999247
ENSCAFG00000032209	31.0665	-0.602063	0.399488	-1.50709	0.131788	0.999247
ENSCAFG00000058032	3160.19	-0.76109	0.50505	-1.50696	0.131821	0.999247
ENSCAFG00000015230	360.111	0.412086	0.273483	1.50681	0.13186	0.999247
ENSCAFG00000049482	25.1484	0.928543	0.616268	1.50672	0.131883	0.999247
ENSCAFG00000006373	2.41763	-1.80454	1.19774	-1.50662	0.131909	0.999247
ENSCAFG00000018776	796.964	-0.249274	0.165457	-1.50658	0.131919	0.999247
ENSCAFG00000005233	75.34	-0.497439	0.330187	-1.50654	0.131929	0.999247
ENSCAFG00000030873	3706.4	0.377269	0.250544	1.5058	0.132118	0.999247
ENSCAFG00000011506	183.979	-0.299743	0.199214	-1.50463	0.13242	0.999247
ENSCAFG00000017661	1.27926	3.90858	2.59796	1.50448	0.132459	0.999247
ENSCAFG00000032034	12.8048	0.788543	0.524202	1.50427	0.132511	0.999247
ENSCAFG00000011215	587.593	-0.210565	0.139981	-1.50424	0.132519	0.999247
ENSCAFG00000009350	4.96592	1.09515	0.728138	1.50404	0.13257	0.999247
ENSCAFG00000006401	5.37217	-1.66937	1.11009	-1.50381	0.13263	0.999247
ENSCAFG00000007030	67.2587	0.600248	0.399266	1.50338	0.132742	0.999247
ENSCAFG00000030923	1.80562	-2.39442	1.59319	-1.50291	0.132861	0.999247
ENSCAFG00000004119	477.492	0.181681	0.120986	1.50167	0.133183	0.999247
ENSCAFG00000003260	13262.6	-0.380089	0.25314	-1.5015	0.133228	0.999247
ENSCAFG00000007917	1.26594	2.87743	1.91644	1.50144	0.133241	0.999247
ENSCAFG00000031485	21.4678	0.579102	0.385769	1.50116	0.133313	0.999247
ENSCAFG00000008607	68.7086	-1.04855	0.698581	-1.50097	0.133363	0.999247
ENSCAFG00000055409	940.054	0.524255	0.349371	1.50057	0.133467	0.999247
ENSCAFG00000000038	3090.02	-0.637115	0.424763	-1.49993	0.133632	0.999247
ENSCAFG00000001935	717.009	0.422341	0.28158	1.4999	0.133641	0.999247
ENSCAFG00000028848	7052.99	-0.391485	0.26101	-1.49989	0.133643	0.999247
ENSCAFG00000011029	1165.38	0.423263	0.282218	1.49977	0.133674	0.999247
ENSCAFG00000011482	1206.48	-0.239575	0.159744	-1.49975	0.13368	0.999247
ENSCAFG00000049404	1768.64	0.288587	0.192426	1.49973	0.133684	0.999247
ENSCAFG00000008587	145.109	0.409419	0.273063	1.49936	0.133781	0.999247
ENSCAFG00000031314	6276.77	-0.293632	0.195851	-1.49927	0.133804	0.999247
ENSCAFG00000032086	3.98158	-1.65703	1.10527	-1.49921	0.133819	0.999247
ENSCAFG00000004646	4595.36	-0.857588	0.572207	-1.49874	0.133942	0.999247
ENSCAFG00000057416	568.116	0.257377	0.171732	1.49872	0.133947	0.999247
ENSCAFG00000004581	455.008	0.179242	0.119612	1.49853	0.133996	0.999247
ENSCAFG00000008871	7757.36	0.288938	0.192828	1.49842	0.134024	0.999247
ENSCAFG00000011126	158.07	-0.295339	0.197134	-1.49816	0.134091	0.999247
ENSCAFG00000015250	100.803	-0.535567	0.357564	-1.49782	0.13418	0.999247
ENSCAFG00000018012	1398.45	-0.33486	0.223662	-1.49717	0.134349	0.999247
ENSCAFG00000016140	694.414	-0.219935	0.146953	-1.49663	0.134489	0.999247
ENSCAFG00000019429	451.246	-0.295955	0.1978	-1.49623	0.134593	0.999247
ENSCAFG00000019556	1269.18	-0.196182	0.131202	-1.49527	0.134845	0.999247
ENSCAFG00000003867	494.604	-0.314565	0.210449	-1.49473	0.134985	0.999247
ENSCAFG00000002469	449.839	-0.345732	0.231329	-1.49455	0.135033	0.999247
ENSCAFG00000010040	215.441	0.3187	0.213277	1.4943	0.135097	0.999247
ENSCAFG00000028867	392.683	0.204479	0.136862	1.49405	0.135163	0.999247
ENSCAFG00000017846	1051.44	-0.424631	0.284282	-1.4937	0.135255	0.999247
ENSCAFG00000028815	1028.52	0.209166	0.140037	1.49364	0.135269	0.999247
ENSCAFG00000001965	1.36796	-3.54623	2.37434	-1.49357	0.135289	0.999247
ENSCAFG00000019386	280.425	-0.421589	0.282517	-1.49226	0.135631	0.999247
ENSCAFG00000002212	446.319	0.202737	0.135877	1.49206	0.135684	0.999247
ENSCAFG00000054445	263.422	0.230048	0.154241	1.49149	0.135834	0.999247
ENSCAFG00000031607	302.255	0.237436	0.159252	1.49094	0.135976	0.999247
ENSCAFG00000024660	17.1207	-2.36981	1.58978	-1.49065	0.136053	0.999247
ENSCAFG00000029292	3.31408	1.38293	0.92821	1.48989	0.136254	0.999247
ENSCAFG00000019650	194.484	0.372347	0.250011	1.48932	0.136403	0.999247
ENSCAFG00000014454	118.528	0.672442	0.451534	1.48924	0.136424	0.999247
ENSCAFG00000006655	3.40971	-2.00662	1.34745	-1.4892	0.136434	0.999247
ENSCAFG00000052535	438.886	-0.795899	0.534458	-1.48917	0.136443	0.999247
ENSCAFG00000048209	51.5765	4.76695	3.20111	1.48915	0.136447	0.999247
ENSCAFG00000005720	205.16	-0.259725	0.174487	-1.48851	0.136617	0.999247
ENSCAFG00000020233	912.798	0.260069	0.174739	1.48833	0.136663	0.999247
ENSCAFG00000053361	4.75941	-2.3847	1.60253	-1.48808	0.136729	0.999247
ENSCAFG00000004579	3133.1	-0.454204	0.30526	-1.48793	0.13677	0.999247
ENSCAFG00000011781	24.7439	-0.907214	0.609741	-1.48787	0.136785	0.999247
ENSCAFG00000023936	873.143	0.362403	0.243647	1.48741	0.136907	0.999247
ENSCAFG00000011241	348.1	0.596119	0.400806	1.4873	0.136936	0.999247
ENSCAFG00000003550	31.4429	-1.04748	0.704415	-1.48702	0.137009	0.999247
ENSCAFG00000001426	372.98	0.267921	0.180174	1.48701	0.137013	0.999247
ENSCAFG00000058792	397.371	0.227583	0.153101	1.48649	0.137149	0.999247
ENSCAFG00000056037	135.113	0.441967	0.297421	1.486	0.13728	0.999247
ENSCAFG00000001942	301.569	0.722028	0.487096	1.48231	0.138257	0.999247
ENSCAFG00000000903	383	0.681118	0.459531	1.4822	0.138287	0.999247
ENSCAFG00000058371	0.839363	3.5505	2.3955	1.48216	0.138299	0.999247
ENSCAFG00000010723	434.114	0.310146	0.209302	1.48181	0.13839	0.999247
ENSCAFG00000011513	342.278	0.666014	0.449524	1.4816	0.138447	0.999247
ENSCAFG00000013889	224.41	1.26774	0.855757	1.48142	0.138493	0.999247
ENSCAFG00000008288	7.55963	-1.15749	0.781422	-1.48126	0.138536	0.999247
ENSCAFG00000017111	1557.69	-1.05066	0.709473	-1.48091	0.138631	0.999247
ENSCAFG00000017305	727.893	0.217924	0.147184	1.48063	0.138706	0.999247
ENSCAFG00000019117	177.423	-0.302971	0.20468	-1.48022	0.138816	0.999247
ENSCAFG00000013091	2.45832	-1.89242	1.27871	-1.47994	0.138889	0.999247
ENSCAFG00000057956	31.2977	0.750071	0.506828	1.47993	0.138891	0.999247
ENSCAFG00000023403	0.923907	2.76096	1.86628	1.4794	0.139034	0.999247
ENSCAFG00000013321	74.5045	0.345117	0.233344	1.479	0.13914	0.999247
ENSCAFG00000005734	48414.7	-0.396377	0.268038	-1.47881	0.139191	0.999247
ENSCAFG00000009599	975.147	0.286876	0.193995	1.47878	0.139198	0.999247
ENSCAFG00000015781	1306.84	0.375156	0.253747	1.47847	0.139283	0.999247
ENSCAFG00000051405	215.406	0.301763	0.204107	1.47846	0.139285	0.999247
ENSCAFG00000018888	739.9	0.424026	0.286837	1.47828	0.139332	0.999247
ENSCAFG00000019599	182.253	-0.54505	0.368755	-1.47808	0.139385	0.999247
ENSCAFG00000013077	583.087	0.569497	0.385383	1.47774	0.139476	0.999247
ENSCAFG00000001809	1005.43	0.223828	0.151507	1.47734	0.139585	0.999247
ENSCAFG00000023160	2.13415	1.86959	1.26584	1.47696	0.139687	0.999247
ENSCAFG00000025002	77.6684	0.932766	0.631548	1.47695	0.139688	0.999247
ENSCAFG00000010998	2453.79	0.306591	0.207648	1.47649	0.139811	0.999247
ENSCAFG00000029607	123.278	0.680966	0.461212	1.47647	0.139818	0.999247
ENSCAFG00000032672	14.6701	0.921749	0.624405	1.4762	0.139889	0.999247
ENSCAFG00000002105	133.097	0.767848	0.520349	1.47564	0.140041	0.999247
ENSCAFG00000050530	145.762	-0.95485	0.647253	-1.47523	0.14015	0.999247
ENSCAFG00000005594	5.69642	-1.53438	1.04009	-1.47523	0.140151	0.999247
ENSCAFG00000029228	357.902	0.291068	0.197306	1.47521	0.140156	0.999247
ENSCAFG00000007339	300.445	0.354353	0.240206	1.47521	0.140157	0.999247
ENSCAFG00000002034	748.481	0.224361	0.152103	1.47506	0.140197	0.999247
ENSCAFG00000009776	54.5644	-0.435349	0.295205	-1.47474	0.140284	0.999247
ENSCAFG00000032388	134.476	-0.483555	0.327902	-1.47469	0.140296	0.999247
ENSCAFG00000020224	1849.14	-0.278121	0.18863	-1.47443	0.140366	0.999247
ENSCAFG00000008259	968.701	0.366224	0.248455	1.47401	0.14048	0.999247
ENSCAFG00000011807	4.75101	1.20563	0.817995	1.47389	0.140512	0.999247
ENSCAFG00000000072	122.022	-0.496106	0.336597	-1.47389	0.140512	0.999247
ENSCAFG00000057828	1576.72	-0.347253	0.235635	-1.47369	0.140566	0.999247
ENSCAFG00000031257	119.697	-0.620694	0.42122	-1.47356	0.1406	0.999247
ENSCAFG00000014292	4.95093	1.63352	1.10887	1.47314	0.140714	0.999247
ENSCAFG00000054867	84.4518	-0.836127	0.567645	-1.47298	0.140758	0.999247
ENSCAFG00000013172	101.955	0.363952	0.247099	1.4729	0.140778	0.999247
ENSCAFG00000012242	89.9064	0.541988	0.368072	1.47251	0.140884	0.999247
ENSCAFG00000014067	21.3019	-0.949073	0.644612	-1.47232	0.140936	0.999247
ENSCAFG00000010104	220.725	0.448335	0.304613	1.47182	0.14107	0.999247
ENSCAFG00000001753	461.657	-0.22498	0.152881	-1.4716	0.141128	0.999247
ENSCAFG00000002611	1.71463	-2.68166	1.82239	-1.47151	0.141154	0.999247
ENSCAFG00000019081	6.97178	-1.66921	1.13443	-1.47141	0.14118	0.999247
ENSCAFG00000008177	3.39704	1.70791	1.16074	1.47139	0.141184	0.999247
ENSCAFG00000029151	4053.43	-0.549602	0.373544	-1.47132	0.141205	0.999247
ENSCAFG00000047812	2.27706	-2.66837	1.8139	-1.47107	0.141272	0.999247
ENSCAFG00000005461	71.6046	0.678055	0.461007	1.47081	0.141342	0.999247
ENSCAFG00000013659	8821.63	0.246566	0.167649	1.47072	0.141366	0.999247
ENSCAFG00000019967	1579.54	0.225965	0.153658	1.47057	0.141407	0.999247
ENSCAFG00000020204	3733.56	0.532359	0.362122	1.47011	0.141532	0.999247
ENSCAFG00000005220	250.718	0.313585	0.2134	1.46947	0.141705	0.999247
ENSCAFG00000011184	189.947	-0.624904	0.425308	-1.4693	0.141753	0.999247
ENSCAFG00000050265	94.3958	-0.651781	0.443605	-1.46928	0.141756	0.999247
ENSCAFG00000012320	13.2574	-1.2551	0.854315	-1.46913	0.141798	0.999247
ENSCAFG00000011929	2176.99	0.459194	0.312581	1.46904	0.141821	0.999247
ENSCAFG00000056275	228.398	-0.446962	0.30429	-1.46887	0.141868	0.999247
ENSCAFG00000017703	1514.48	0.323953	0.22056	1.46877	0.141894	0.999247
ENSCAFG00000010819	1334.84	0.21543	0.146709	1.46842	0.141991	0.999247
ENSCAFG00000003892	3.37705	2.24728	1.53081	1.46803	0.142095	0.999247
ENSCAFG00000003026	1769.29	-0.218934	0.149161	-1.46777	0.142167	0.999247
ENSCAFG00000012043	149.646	0.354825	0.241752	1.46773	0.142178	0.999247
ENSCAFG00000016966	2737.56	-0.477115	0.325211	-1.4671	0.14235	0.999247
ENSCAFG00000005578	46.4964	-0.82292	0.561154	-1.46648	0.142518	0.999247
ENSCAFG00000006050	1.61759	-3.14606	2.14576	-1.46618	0.142599	0.999247
ENSCAFG00000059209	38.993	1.14482	0.780887	1.46605	0.142635	0.999247
ENSCAFG00000042945	205.551	-0.496234	0.338586	-1.46561	0.142756	0.999247
ENSCAFG00000016292	5.31719	-1.17152	0.79945	-1.46541	0.142809	0.999247
ENSCAFG00000005321	7.05247	-1.05953	0.723316	-1.46482	0.14297	0.999247
ENSCAFG00000047055	804.215	0.271152	0.185122	1.46472	0.142998	0.999247
ENSCAFG00000001138	81.8176	-0.70499	0.481549	-1.464	0.143193	0.999247
ENSCAFG00000055794	58.8516	0.685716	0.468524	1.46357	0.143313	0.999247
ENSCAFG00000009691	2486.66	-0.456608	0.312025	-1.46337	0.143366	0.999247
ENSCAFG00000016119	27486.9	-0.49944	0.341296	-1.46336	0.143368	0.999247
ENSCAFG00000014600	187.003	0.686582	0.46968	1.46181	0.143794	0.999247
ENSCAFG00000019689	786.873	0.45293	0.309987	1.46113	0.143981	0.999247
ENSCAFG00000008984	3.94816	-1.51724	1.03842	-1.46111	0.143985	0.999247
ENSCAFG00000014961	33.1962	0.55519	0.380098	1.46065	0.144112	0.999247
ENSCAFG00000012784	304.685	-0.19863	0.136016	-1.46035	0.144194	0.999247
ENSCAFG00000023463	672.299	0.342345	0.234466	1.46011	0.144261	0.999247
ENSCAFG00000029470	258903	-0.667899	0.457536	-1.45978	0.144352	0.999247
ENSCAFG00000041232	345.208	0.628697	0.430719	1.45965	0.144387	0.999247
ENSCAFG00000001531	4.24142	-1.49634	1.02533	-1.45938	0.144462	0.999247
ENSCAFG00000005873	1040.28	0.373781	0.256133	1.45933	0.144476	0.999247
ENSCAFG00000030793	6875.48	-0.710599	0.487158	-1.45866	0.144658	0.999247
ENSCAFG00000017011	2601.77	0.358942	0.246128	1.45835	0.144744	0.999247
ENSCAFG00000002933	100.001	-0.34039	0.233515	-1.45768	0.144929	0.999247
ENSCAFG00000012931	185.978	-0.604661	0.41482	-1.45765	0.144938	0.999247
ENSCAFG00000005087	16.5724	-0.907739	0.622846	-1.4574	0.145005	0.999247
ENSCAFG00000050680	282.956	-0.308315	0.211557	-1.45736	0.145017	0.999247
ENSCAFG00000006244	345.789	0.363212	0.249229	1.45734	0.145022	0.999247
ENSCAFG00000008703	206.294	-0.295563	0.202833	-1.45717	0.145069	0.999247
ENSCAFG00000020239	4434.88	-0.338019	0.232083	-1.45645	0.145267	0.999247
ENSCAFG00000007555	330.404	-0.358364	0.246061	-1.4564	0.145281	0.999247
ENSCAFG00000028933	100.64	-0.509334	0.349818	-1.456	0.145394	0.999247
ENSCAFG00000003594	1729.72	-0.244271	0.167775	-1.45594	0.14541	0.999247
ENSCAFG00000032024	618.353	0.646119	0.443911	1.45552	0.145527	0.999247
ENSCAFG00000003608	1156.61	0.362591	0.249123	1.45547	0.145539	0.999247
ENSCAFG00000057451	3380.11	0.682777	0.46914	1.45538	0.145564	0.999247
ENSCAFG00000015258	1340.93	-0.478518	0.328873	-1.45502	0.145663	0.999247
ENSCAFG00000003261	20.3651	0.516471	0.355024	1.45475	0.145739	0.999247
ENSCAFG00000030461	135.868	0.348102	0.23932	1.45454	0.145796	0.999247
ENSCAFG00000018356	578.267	0.260739	0.179294	1.45426	0.145875	0.999247
ENSCAFG00000057072	1.4418	-2.32608	1.59956	-1.4542	0.14589	0.999247
ENSCAFG00000005522	522.928	0.233509	0.16059	1.45407	0.145927	0.999247
ENSCAFG00000006809	9857.02	-0.636122	0.437596	-1.45368	0.146036	0.999247
ENSCAFG00000030307	2.42574	1.60089	1.10143	1.45346	0.146095	0.999247
ENSCAFG00000009916	417.202	0.189686	0.130525	1.45326	0.146152	0.999247
ENSCAFG00000052374	827.251	0.356027	0.24501	1.45312	0.146191	0.999247
ENSCAFG00000009421	1.15669	3.10076	2.13459	1.45263	0.146327	0.999247
ENSCAFG00000002837	146.136	-0.295302	0.203377	-1.45199	0.146504	0.999247
ENSCAFG00000011895	1979.7	0.45673	0.314577	1.45189	0.146532	0.999247
ENSCAFG00000051012	941.76	0.251915	0.173516	1.45183	0.14655	0.999247
ENSCAFG00000048528	6546.86	0.314184	0.216443	1.45158	0.146619	0.999247
ENSCAFG00000042154	74.2152	0.4749	0.32742	1.45043	0.146939	0.999247
ENSCAFG00000030883	129.842	-0.390735	0.269431	-1.45022	0.146996	0.999247
ENSCAFG00000014277	431.442	0.428043	0.295182	1.4501	0.14703	0.999247
ENSCAFG00000025146	22.1966	-0.892749	0.615673	-1.45004	0.147048	0.999247
ENSCAFG00000006291	280.801	0.595247	0.410519	1.44999	0.147062	0.999247
ENSCAFG00000017085	1143.59	-0.3761	0.259597	-1.44879	0.147398	0.999247
ENSCAFG00000004023	195.419	0.58834	0.406143	1.4486	0.147448	0.999247
ENSCAFG00000028922	70.704	-0.550565	0.380071	-1.44859	0.147453	0.999247
ENSCAFG00000006555	257.229	0.328231	0.226595	1.44854	0.147467	0.999247
ENSCAFG00000017715	5857.99	-0.373465	0.257876	-1.44824	0.147551	0.999247
ENSCAFG00000015612	430.126	-0.24039	0.16601	-1.44804	0.147605	0.999247
ENSCAFG00000005759	800.124	-0.227975	0.157489	-1.44756	0.147739	0.999247
ENSCAFG00000014886	7.12018	1.87051	1.29233	1.44739	0.147788	0.999247
ENSCAFG00000011631	315.028	0.292893	0.202407	1.44705	0.147884	0.999247
ENSCAFG00000001395	7027.22	0.329117	0.2275	1.44667	0.147989	0.999247
ENSCAFG00000007416	252.019	0.430154	0.297394	1.44641	0.148062	0.999247
ENSCAFG00000008119	942.868	0.309493	0.214003	1.44621	0.14812	0.999247
ENSCAFG00000018465	1259.5	0.293546	0.203014	1.44594	0.148194	0.999247
ENSCAFG00000052280	10.5452	-0.833607	0.576925	-1.44491	0.148482	0.999247
ENSCAFG00000011975	528.254	-0.463405	0.320755	-1.44473	0.148533	0.999247
ENSCAFG00000008899	19.2772	-0.766396	0.530594	-1.44441	0.148623	0.999247
ENSCAFG00000004267	1530.93	-0.222355	0.153982	-1.44403	0.148731	0.999247
ENSCAFG00000016627	205.148	-0.429513	0.297444	-1.44401	0.148735	0.999247
ENSCAFG00000017836	37.7795	0.462317	0.320247	1.44363	0.148844	0.999247
ENSCAFG00000049173	15.607	1.48508	1.02896	1.44329	0.14894	0.999247
ENSCAFG00000001559	7.73375	0.875094	0.606335	1.44325	0.14895	0.999247
ENSCAFG00000023386	2.58325	2.06126	1.42858	1.44287	0.149056	0.999247
ENSCAFG00000011565	8705.54	-0.418665	0.290164	-1.44286	0.14906	0.999247
ENSCAFG00000052380	2.1677	2.10153	1.45705	1.44232	0.149212	0.999247
ENSCAFG00000003765	1890.94	-0.443428	0.30745	-1.44228	0.149224	0.999247
ENSCAFG00000051635	506.021	-0.820259	0.569028	-1.44151	0.149441	0.999247
ENSCAFG00000012706	452.823	-0.299237	0.207592	-1.44147	0.149452	0.999247
ENSCAFG00000012759	121.771	-0.447002	0.310234	-1.44085	0.149626	0.999247
ENSCAFG00000017036	786.868	-0.366978	0.254706	-1.44079	0.149643	0.999247
ENSCAFG00000006471	38.6094	0.458117	0.317963	1.44079	0.149645	0.999247
ENSCAFG00000057970	528.516	0.748063	0.519346	1.44039	0.149756	0.999247
ENSCAFG00000001700	1612.02	-0.280662	0.194925	-1.43984	0.149911	0.999247
ENSCAFG00000018932	538.493	-0.464707	0.322802	-1.43961	0.149979	0.999247
ENSCAFG00000050591	764.795	0.318793	0.221511	1.43918	0.1501	0.999247
ENSCAFG00000019694	92.6542	0.361913	0.251507	1.43898	0.150157	0.999247
ENSCAFG00000011713	9376.81	0.396953	0.275884	1.43884	0.150197	0.999247
ENSCAFG00000009981	701.216	0.212569	0.147755	1.43865	0.150249	0.999247
ENSCAFG00000013478	420.053	0.673826	0.468441	1.43844	0.150308	0.999247
ENSCAFG00000019312	14.3161	0.987566	0.686926	1.43766	0.15053	0.999247
ENSCAFG00000015397	102.027	0.518781	0.360862	1.43762	0.150543	0.999247
ENSCAFG00000023804	1665.6	0.320552	0.222997	1.43747	0.150584	0.999247
ENSCAFG00000011460	384.182	0.402464	0.280069	1.43702	0.150713	0.999247
ENSCAFG00000001836	1156.02	0.122077	0.0849658	1.43678	0.15078	0.999247
ENSCAFG00000023919	28.3939	-1.12166	0.780695	-1.43674	0.150792	0.999247
ENSCAFG00000001425	52.256	-0.480567	0.334529	-1.43655	0.150847	0.999247
ENSCAFG00000014631	305.615	0.232388	0.161778	1.43646	0.15087	0.999247
ENSCAFG00000031501	10981	0.402685	0.280429	1.43596	0.151014	0.999247
ENSCAFG00000031784	84.3052	0.478161	0.33303	1.43579	0.151063	0.999247
ENSCAFG00000029776	131.004	0.313304	0.21822	1.43572	0.151081	0.999247
ENSCAFG00000006290	9483.25	-0.70542	0.49143	-1.43544	0.151161	0.999247
ENSCAFG00000010476	16272	0.340101	0.236989	1.4351	0.15126	0.999247
ENSCAFG00000013511	1218.78	-0.721746	0.502961	-1.43499	0.151289	0.999247
ENSCAFG00000007788	18597	-0.305738	0.213121	-1.43458	0.151408	0.999247
ENSCAFG00000042181	2047.99	-0.239753	0.167243	-1.43356	0.151697	0.999247
ENSCAFG00000002340	382.961	0.285853	0.199433	1.43333	0.151763	0.999247
ENSCAFG00000006524	117.919	0.43592	0.304138	1.4333	0.151773	0.999247
ENSCAFG00000055525	27.2618	0.538088	0.375455	1.43316	0.151812	0.999247
ENSCAFG00000008882	1.0442	3.56947	2.49075	1.43309	0.151833	0.999247
ENSCAFG00000031460	48.0987	-0.539668	0.376636	-1.43286	0.151897	0.999247
ENSCAFG00000012908	171.319	-0.405643	0.283176	-1.43248	0.152007	0.999247
ENSCAFG00000030299	1.1241	2.35966	1.64773	1.43206	0.152126	0.999247
ENSCAFG00000004855	3.68579	-2.12585	1.48449	-1.43205	0.15213	0.999247
ENSCAFG00000014104	211.617	-0.46349	0.323667	-1.432	0.152145	0.999247
ENSCAFG00000008678	10321.3	-0.392726	0.274279	-1.43185	0.152187	0.999247
ENSCAFG00000005479	599.731	-0.531977	0.371622	-1.4315	0.152287	0.999247
ENSCAFG00000006713	10.7194	-0.826611	0.577917	-1.43033	0.152622	0.999247
ENSCAFG00000055178	67.6076	-0.51296	0.358726	-1.42995	0.152732	0.999247
ENSCAFG00000009519	7.95405	-2.23025	1.55993	-1.42972	0.152799	0.999247
ENSCAFG00000015749	970.635	-0.240818	0.168449	-1.42962	0.152826	0.999247
ENSCAFG00000011784	1004.49	0.235475	0.164806	1.42881	0.15306	0.999247
ENSCAFG00000054947	342.293	0.234122	0.163885	1.42857	0.153128	0.999247
ENSCAFG00000000165	4446.63	0.200123	0.140233	1.42708	0.153558	0.999247
ENSCAFG00000015163	3405.95	-0.507053	0.355479	-1.42639	0.153755	0.999247
ENSCAFG00000003868	679.487	0.241171	0.169084	1.42634	0.153771	0.999247
ENSCAFG00000052295	39.4352	0.778464	0.545964	1.42585	0.153911	0.999247
ENSCAFG00000001341	3.37804	-1.47204	1.03245	-1.42577	0.153933	0.999247
ENSCAFG00000004057	1868.85	0.335407	0.235446	1.42456	0.154284	0.999247
ENSCAFG00000015901	339999	-0.529348	0.371615	-1.42445	0.154315	0.999247
ENSCAFG00000002975	663.598	0.355052	0.249261	1.42442	0.154326	0.999247
ENSCAFG00000008039	499.17	0.598588	0.420275	1.42428	0.154367	0.999247
ENSCAFG00000032079	0.667118	2.76264	1.94034	1.42379	0.154507	0.999247
ENSCAFG00000019201	260.343	0.311514	0.218797	1.42376	0.154516	0.999247
ENSCAFG00000014498	158.963	0.452013	0.317485	1.42373	0.154525	0.999247
ENSCAFG00000008312	684.18	0.425744	0.299045	1.42368	0.154539	0.999247
ENSCAFG00000053628	599.585	0.210899	0.148156	1.42349	0.154594	0.999247
ENSCAFG00000020172	478.374	-0.454573	0.319404	-1.42319	0.154681	0.999247
ENSCAFG00000016417	0.305342	5.04477	3.5447	1.42319	0.154682	0.999247
ENSCAFG00000009246	744.103	0.231542	0.162705	1.42308	0.154712	0.999247
ENSCAFG00000032606	9.81803	-0.736988	0.517909	-1.42301	0.154735	0.999247
ENSCAFG00000028833	79.6311	0.430139	0.302422	1.42231	0.154935	0.999247
ENSCAFG00000029461	252.293	-1.40996	0.991409	-1.42218	0.154974	0.999247
ENSCAFG00000002632	94.8223	0.295882	0.208126	1.42165	0.155129	0.999247
ENSCAFG00000058797	17.153	0.589503	0.41475	1.42134	0.155217	0.999247
ENSCAFG00000018018	661.128	-0.282642	0.198944	-1.42071	0.1554	0.999247
ENSCAFG00000017908	4031.53	-0.306402	0.215749	-1.42018	0.155556	0.999247
ENSCAFG00000009041	1340.86	0.367285	0.25862	1.42017	0.155558	0.999247
ENSCAFG00000015599	845.569	-0.343258	0.241876	-1.41915	0.155857	0.999247
ENSCAFG00000016425	3080.87	0.28082	0.197899	1.41901	0.155897	0.999247
ENSCAFG00000004208	176.992	0.22846	0.161045	1.41861	0.156014	0.999247
ENSCAFG00000004923	1129.95	-0.183649	0.129502	-1.41811	0.156158	0.999247
ENSCAFG00000051097	1.13976	-2.34537	1.65394	-1.41805	0.156175	0.999247
ENSCAFG00000003741	61.8725	0.597303	0.42122	1.41803	0.156181	0.999247
ENSCAFG00000057123	1824.7	-0.337099	0.237812	-1.4175	0.156337	0.999247
ENSCAFG00000000737	1605.48	0.324033	0.228656	1.41712	0.156449	0.999247
ENSCAFG00000010168	1537.31	-0.34737	0.245188	-1.41675	0.156556	0.999247
ENSCAFG00000005430	149.112	0.686939	0.484873	1.41674	0.156559	0.999247
ENSCAFG00000008937	454.104	0.289242	0.204172	1.41666	0.156583	0.999247
ENSCAFG00000031029	212.698	-0.351461	0.248129	-1.41645	0.156645	0.999247
ENSCAFG00000002357	387.765	-0.616777	0.435499	-1.41625	0.156701	0.999247
ENSCAFG00000002541	22316.2	-0.563346	0.397916	-1.41574	0.156851	0.999247
ENSCAFG00000014804	357.992	-0.218575	0.154411	-1.41554	0.15691	0.999247
ENSCAFG00000007355	434.304	0.291345	0.205852	1.41531	0.156977	0.999247
ENSCAFG00000053147	567.099	0.762553	0.538948	1.41489	0.1571	0.999247
ENSCAFG00000011986	2.03881	-1.8723	1.32363	-1.41452	0.157209	0.999247
ENSCAFG00000001221	187.312	-0.386006	0.273093	-1.41346	0.15752	0.999247
ENSCAFG00000013096	25.8953	0.715585	0.506583	1.41257	0.157782	0.999247
ENSCAFG00000000674	35.0069	0.429375	0.304005	1.4124	0.157833	0.999247
ENSCAFG00000003196	1019.32	-0.152448	0.107946	-1.41226	0.157873	0.999247
ENSCAFG00000052633	612.368	0.318571	0.22563	1.41192	0.157973	0.999247
ENSCAFG00000017107	4185.64	-0.250163	0.177198	-1.41177	0.158017	0.999247
ENSCAFG00000019159	19.8778	-0.637491	0.451643	-1.41149	0.158099	0.999247
ENSCAFG00000015985	0.933946	2.49046	1.76521	1.41085	0.158287	0.999247
ENSCAFG00000009249	1.00765	3.01014	2.13369	1.41077	0.158313	0.999247
ENSCAFG00000050742	9.65088	1.20831	0.856489	1.41077	0.158313	0.999247
ENSCAFG00000006097	124.092	0.37847	0.268326	1.41049	0.158396	0.999247
ENSCAFG00000011030	580.974	0.178626	0.126667	1.41021	0.158479	0.999247
ENSCAFG00000017874	590.806	-0.771605	0.54718	-1.41015	0.158496	0.999247
ENSCAFG00000004906	9.39167	-1.07136	0.759879	-1.40991	0.158568	0.999247
ENSCAFG00000010581	228.628	-0.236355	0.16767	-1.40964	0.158646	0.999247
ENSCAFG00000006733	940.735	0.491936	0.349032	1.40943	0.158708	0.999247
ENSCAFG00000010949	1363.45	-0.393002	0.278951	-1.40885	0.158878	0.999247
ENSCAFG00000008824	107.859	-0.600447	0.426489	-1.40789	0.159165	0.999247
ENSCAFG00000011153	18.4277	-1.02102	0.725373	-1.40758	0.159256	0.999247
ENSCAFG00000000017	915.677	0.474896	0.337408	1.40748	0.159284	0.999247
ENSCAFG00000009022	275.877	0.566132	0.402271	1.40734	0.159327	0.999247
ENSCAFG00000031142	117.887	-0.358357	0.254666	-1.40717	0.159378	0.999247
ENSCAFG00000030927	9757.17	-0.397168	0.282331	-1.40675	0.159503	0.999247
ENSCAFG00000003903	491.059	-0.311556	0.221475	-1.40673	0.159507	0.999247
ENSCAFG00000013688	98.8489	-0.323111	0.2297	-1.40667	0.159526	0.999247
ENSCAFG00000014338	157.914	-0.468024	0.332738	-1.40659	0.15955	0.999247
ENSCAFG00000009144	1.57447	2.894	2.05748	1.40658	0.159553	0.999247
ENSCAFG00000004236	1.02565	-3.0055	2.13706	-1.40637	0.159614	0.999247
ENSCAFG00000031956	55.3982	0.679964	0.4835	1.40634	0.159624	0.999247
ENSCAFG00000008512	986.31	0.238927	0.169911	1.40619	0.159668	0.999247
ENSCAFG00000044459	354.66	-0.323892	0.230348	-1.4061	0.159695	0.999247
ENSCAFG00000012701	2058.01	-0.251228	0.178683	-1.406	0.159725	0.999247
ENSCAFG00000031801	103.181	-0.292361	0.207973	-1.40577	0.159793	0.999247
ENSCAFG00000028694	6.98668	1.13019	0.804308	1.40517	0.159971	0.999247
ENSCAFG00000013917	4220.29	-0.300226	0.21368	-1.40503	0.160013	0.999247
ENSCAFG00000008901	6069.64	-0.41888	0.298133	-1.40501	0.160017	0.999247
ENSCAFG00000004350	1128.17	-0.684303	0.487167	-1.40466	0.160123	0.999247
ENSCAFG00000010750	5.98249	1.11111	0.79105	1.4046	0.16014	0.999247
ENSCAFG00000010142	434.206	0.380807	0.27123	1.404	0.160318	0.999247
ENSCAFG00000010457	18723.3	0.270404	0.192607	1.40392	0.160344	0.999247
ENSCAFG00000019486	8.4152	-1.16993	0.83334	-1.4039	0.160347	0.999247
ENSCAFG00000012051	288.951	-0.347512	0.247704	-1.40294	0.160636	0.999247
ENSCAFG00000005062	201.173	0.30568	0.217926	1.40268	0.160713	0.999247
ENSCAFG00000010812	2014.03	0.293597	0.209327	1.40258	0.160743	0.999247
ENSCAFG00000005255	1.68612	-2.41968	1.72555	-1.40226	0.160836	0.999247
ENSCAFG00000007720	432.467	0.219225	0.156451	1.40124	0.161142	0.999247
ENSCAFG00000052530	390.611	0.270078	0.192795	1.40086	0.161256	0.999247
ENSCAFG00000011103	161.067	0.511242	0.36495	1.40086	0.161257	0.999247
ENSCAFG00000010419	3.44955	-1.56983	1.12066	-1.40081	0.161272	0.999247
ENSCAFG00000002364	0.751474	4.07393	2.90845	1.40072	0.161297	0.999247
ENSCAFG00000017117	46.5023	0.463166	0.330667	1.4007	0.161304	0.999247
ENSCAFG00000005851	23.3152	1.52977	1.09217	1.40067	0.161313	0.999247
ENSCAFG00000032344	3.69261	-2.11981	1.51426	-1.3999	0.161544	0.999247
ENSCAFG00000018912	5.84334	1.09457	0.782298	1.39918	0.16176	0.999247
ENSCAFG00000014811	31.9947	0.678303	0.484896	1.39886	0.161854	0.999247
ENSCAFG00000005183	1026.02	0.369563	0.264208	1.39876	0.161885	0.999247
ENSCAFG00000005788	640.974	-0.304829	0.217953	-1.3986	0.161933	0.999247
ENSCAFG00000010739	4.49713	1.26264	0.902811	1.39856	0.161944	0.999247
ENSCAFG00000018035	1285.58	-0.555887	0.397579	-1.39818	0.162059	0.999247
ENSCAFG00000029004	811.386	-0.57076	0.408236	-1.39811	0.162079	0.999247
ENSCAFG00000032617	167.791	-0.32738	0.234185	-1.39796	0.162126	0.999247
ENSCAFG00000002755	323.977	-0.446056	0.319085	-1.39792	0.162137	0.999247
ENSCAFG00000013482	12.2344	-1.01851	0.72872	-1.39767	0.162214	0.999247
ENSCAFG00000016526	475.177	-0.298429	0.213558	-1.39741	0.16229	0.999247
ENSCAFG00000017576	417.585	0.233582	0.167226	1.3968	0.162474	0.999247
ENSCAFG00000030390	719.308	-0.326719	0.233906	-1.39679	0.162475	0.999247
ENSCAFG00000019872	2.03468	-2.77165	1.9848	-1.39644	0.162581	0.999247
ENSCAFG00000023943	98.099	0.395731	0.283505	1.39585	0.162759	0.999247
ENSCAFG00000000969	66.6909	0.330007	0.236449	1.39568	0.16281	0.999247
ENSCAFG00000014903	328.127	0.311193	0.222972	1.39566	0.162817	0.999247
ENSCAFG00000007007	1.09663	3.67483	2.63419	1.39505	0.163001	0.999247
ENSCAFG00000017163	5184.14	-0.947893	0.679687	-1.3946	0.163136	0.999247
ENSCAFG00000015143	752.437	0.214935	0.15412	1.3946	0.163137	0.999247
ENSCAFG00000006648	2.65941	-2.56694	1.84065	-1.39458	0.163142	0.999247
ENSCAFG00000008775	194.846	0.274516	0.196896	1.39422	0.163251	0.999247
ENSCAFG00000009358	1160.37	-0.238557	0.171131	-1.39401	0.163316	0.999247
ENSCAFG00000049434	7951.87	-0.767464	0.550628	-1.3938	0.163379	0.999247
ENSCAFG00000001745	3.75256	-1.76051	1.26311	-1.39379	0.16338	0.999247
ENSCAFG00000005802	2131.88	0.53433	0.383376	1.39375	0.163394	0.999247
ENSCAFG00000002767	9.70166	1.09205	0.783563	1.3937	0.163407	0.999247
ENSCAFG00000007672	618.928	0.494728	0.355093	1.39323	0.163549	0.999247
ENSCAFG00000015594	669.027	0.283236	0.203315	1.39309	0.163593	0.999247
ENSCAFG00000004445	174.985	0.28317	0.203273	1.39306	0.163603	0.999247
ENSCAFG00000019991	1978.52	-0.451414	0.324152	-1.3926	0.163741	0.999247
ENSCAFG00000017404	1349.04	-0.337007	0.242101	-1.39201	0.16392	0.999247
ENSCAFG00000005129	10.5039	-1.27118	0.91328	-1.39188	0.163959	0.999247
ENSCAFG00000004043	3.47306	-1.5396	1.10663	-1.39126	0.164146	0.999247
ENSCAFG00000019515	706.449	-0.345178	0.248133	-1.3911	0.164195	0.999247
ENSCAFG00000017798	631.203	0.230682	0.165838	1.39101	0.164223	0.999247
ENSCAFG00000024792	2419.97	-0.433105	0.311448	-1.39062	0.164341	0.999247
ENSCAFG00000013594	3.02373	1.78695	1.28578	1.38978	0.164596	0.999247
ENSCAFG00000041199	53.4385	-0.452971	0.326074	-1.38917	0.164782	0.999247
ENSCAFG00000006095	618.37	0.251094	0.18086	1.38833	0.165035	0.999247
ENSCAFG00000015094	745.981	0.212762	0.153251	1.38833	0.165037	0.999247
ENSCAFG00000004595	37.4069	0.823853	0.593437	1.38827	0.165054	0.999247
ENSCAFG00000058437	50.4797	-0.386423	0.278385	-1.38809	0.16511	0.999247
ENSCAFG00000010113	65.1426	-0.932262	0.67172	-1.38787	0.165176	0.999247
ENSCAFG00000003077	113.698	0.352433	0.254011	1.38747	0.165298	0.999247
ENSCAFG00000019420	444.982	0.268978	0.193947	1.38686	0.165483	0.999247
ENSCAFG00000028453	202.089	0.438571	0.316245	1.38681	0.1655	0.999247
ENSCAFG00000006523	1.47067	2.32136	1.6739	1.3868	0.165503	0.999247
ENSCAFG00000011948	1380.97	0.571391	0.412103	1.38653	0.165586	0.999247
ENSCAFG00000029252	214.036	-0.844124	0.608834	-1.38646	0.165607	0.999247
ENSCAFG00000025295	6.30573	-1.11239	0.802491	-1.38617	0.165696	0.999247
ENSCAFG00000058919	21.5151	0.858651	0.619595	1.38583	0.1658	0.999247
ENSCAFG00000056191	3.1125	-1.76693	1.2756	-1.38518	0.165997	0.999247
ENSCAFG00000014990	2.11633	2.14344	1.54753	1.38508	0.166029	0.999247
ENSCAFG00000011462	7.92187	-1.03074	0.744417	-1.38463	0.166167	0.999247
ENSCAFG00000010866	1578.4	0.259049	0.187101	1.38454	0.166192	0.999247
ENSCAFG00000020357	195.455	0.37029	0.267497	1.38428	0.166274	0.999247
ENSCAFG00000017528	1.76703	1.59389	1.15151	1.38417	0.166306	0.999247
ENSCAFG00000007136	15.6433	0.817377	0.590709	1.38372	0.166444	0.999247
ENSCAFG00000006024	558.471	-0.407461	0.294477	-1.38367	0.166459	0.999247
ENSCAFG00000001827	174.598	0.284103	0.205356	1.38347	0.166521	0.999247
ENSCAFG00000004951	3127.1	0.216183	0.15629	1.38322	0.166598	0.999247
ENSCAFG00000046957	36.5811	-1.31101	0.947845	-1.38315	0.16662	0.999247
ENSCAFG00000003734	253.92	0.308339	0.222987	1.38277	0.166735	0.999247
ENSCAFG00000042564	2.04553	1.8213	1.31782	1.38205	0.166956	0.999247
ENSCAFG00000010496	188.737	0.298917	0.216301	1.38195	0.166988	0.999247
ENSCAFG00000006448	4.52115	1.2045	0.871676	1.38182	0.167027	0.999247
ENSCAFG00000020209	1520.02	0.249346	0.180503	1.38139	0.167158	0.999247
ENSCAFG00000007870	107.305	0.489321	0.354236	1.38134	0.167174	0.999247
ENSCAFG00000016120	537.724	-0.777578	0.562944	-1.38127	0.167196	0.999247
ENSCAFG00000008058	364.926	0.267481	0.193671	1.38111	0.167245	0.999247
ENSCAFG00000016280	15.6498	0.759243	0.54987	1.38077	0.16735	0.999247
ENSCAFG00000011638	354.848	-0.807625	0.585036	-1.38047	0.167442	0.999247
ENSCAFG00000004901	330.794	-0.688603	0.498919	-1.38019	0.167528	0.999247
ENSCAFG00000001086	1356.03	0.333837	0.241932	1.37988	0.167623	0.999247
ENSCAFG00000052509	554.094	-0.569288	0.412808	-1.37906	0.167876	0.999247
ENSCAFG00000011811	29.0133	0.717427	0.520279	1.37893	0.167917	0.999247
ENSCAFG00000029598	41.6608	0.457037	0.331474	1.3788	0.167955	0.999247
ENSCAFG00000012229	570.186	-0.207718	0.150654	-1.37878	0.167964	0.999247
ENSCAFG00000013103	1057.27	-0.227577	0.165098	-1.37844	0.168069	0.999247
ENSCAFG00000001852	31.3001	0.833843	0.604928	1.37842	0.168075	0.999247
ENSCAFG00000002516	273.665	-0.409801	0.297412	-1.37789	0.168237	0.999247
ENSCAFG00000029700	181.773	0.453365	0.329031	1.37788	0.168241	0.999247
ENSCAFG00000002663	15.9879	-0.877665	0.637153	-1.37748	0.168364	0.999247
ENSCAFG00000059380	304.701	0.274741	0.199504	1.37712	0.168475	0.999247
ENSCAFG00000006049	639.267	0.343857	0.249696	1.3771	0.16848	0.999247
ENSCAFG00000007044	7322.77	0.129335	0.0939421	1.37675	0.168588	0.999247
ENSCAFG00000002528	1468.32	0.293463	0.213159	1.37673	0.168596	0.999247
ENSCAFG00000058021	1212.73	-0.775109	0.563014	-1.37672	0.1686	0.999247
ENSCAFG00000058113	208.543	0.28003	0.203425	1.37658	0.168643	0.999247
ENSCAFG00000030478	733.422	-0.208213	0.151277	-1.37637	0.168707	0.999247
ENSCAFG00000001651	1615.02	-0.387638	0.281657	-1.37628	0.168736	0.999247
ENSCAFG00000000661	12650.3	-0.213786	0.155397	-1.37574	0.168901	0.999247
ENSCAFG00000000530	3013.05	0.197631	0.143711	1.3752	0.16907	0.999247
ENSCAFG00000029353	127.807	-0.90677	0.659507	-1.37492	0.169156	0.999247
ENSCAFG00000000074	626.567	-0.434232	0.315849	-1.37481	0.169192	0.999247
ENSCAFG00000014613	962.23	0.316824	0.230482	1.37462	0.169251	0.999247
ENSCAFG00000000680	1266.99	0.231364	0.168353	1.37428	0.169356	0.999247
ENSCAFG00000043792	853.684	0.176229	0.12829	1.37368	0.16954	0.999247
ENSCAFG00000014541	1051.08	0.499375	0.363595	1.37344	0.169617	0.999247
ENSCAFG00000009524	289.015	0.2536	0.184682	1.37318	0.169698	0.999247
ENSCAFG00000000554	168.689	0.324117	0.236037	1.37316	0.169702	0.999247
ENSCAFG00000051915	1.10903	-2.59496	1.88991	-1.37306	0.169733	0.999247
ENSCAFG00000011008	14.4705	1.21795	0.887155	1.37287	0.169792	0.999247
ENSCAFG00000018437	316.419	0.237374	0.172981	1.37226	0.169984	0.999247
ENSCAFG00000008917	9.76998	-0.845342	0.616099	-1.37209	0.170036	0.999247
ENSCAFG00000003663	6484.55	-0.411532	0.299946	-1.37202	0.170058	0.999247
ENSCAFG00000018903	2.61784	1.3808	1.00643	1.37197	0.170071	0.999247
ENSCAFG00000016577	155.134	-0.693525	0.505501	-1.37196	0.170077	0.999247
ENSCAFG00000003115	2.95179	1.82241	1.32892	1.37135	0.170267	0.999247
ENSCAFG00000006799	148.935	0.300511	0.219137	1.37134	0.170268	0.999247
ENSCAFG00000031375	20.5931	0.773437	0.564126	1.37104	0.170364	0.999247
ENSCAFG00000018625	77.0357	-0.56236	0.410174	-1.37103	0.170366	0.999247
ENSCAFG00000001568	183.25	-0.448131	0.326894	-1.37088	0.170414	0.999247
ENSCAFG00000015022	19.1348	-0.891017	0.649987	-1.37082	0.17043	0.999247
ENSCAFG00000015300	3271.79	0.278167	0.203011	1.37021	0.170622	0.999247
ENSCAFG00000017869	398.632	-0.193044	0.14089	-1.37018	0.170632	0.999247
ENSCAFG00000032274	204.824	0.425355	0.310542	1.36972	0.170774	0.999247
ENSCAFG00000047925	55.8334	0.46991	0.343101	1.3696	0.170813	0.999247
ENSCAFG00000018159	163.89	-0.477577	0.348705	-1.36957	0.17082	0.999247
ENSCAFG00000056239	0.926891	-2.96096	2.16363	-1.36852	0.171151	0.999247
ENSCAFG00000023874	5.04784	1.2245	0.894776	1.3685	0.171154	0.999247
ENSCAFG00000015701	652.899	0.268958	0.196597	1.36807	0.171291	0.999247
ENSCAFG00000011520	494.909	0.354213	0.258971	1.36777	0.171385	0.999247
[truncated: 18,318 more rows]
