# Supplementary material for: Differential Gene Expression Associated with Idiopathic Epilepsy in Belgian Shepherd Dogs
Source: Genes (Basel). 2024 Nov 15;15(11):1474. doi: 10.3390/genes15111474 (PMC11593353; doi:10.3390/genes15111474)
Supplement: Supplementary file 1 [file genes-15-01474-s001.zip › TableS3.xlsx]

## Sheet: ENSCAFG4857
CHROM	POS	REF	ALT	Effect	Impact	Ensembl Gene Dog10K_Boxer_Tasha	CC_p_val	BT1193	BT1299	BT1345	BT1348	BT1357	BT1379	BT1388	BT1393	BT1396	BT1032	BT1241	BT1246	BT1259	BT1280	BT1355	BT1368	BT1386
21	20310516	CCCCCACCCCACCCCACCCCACCCCACCCCACGGG	CCCCCACCCCACCCCACCCCACCCCACGGG	intron_variant,intron_variant,intron_variant	MODIFIER,MODIFIER,MODIFIER	NARS2,NARS2,NARS2 (GAB2)	0.002262	1/1:3:0,1:0:0:1:41:-3.74552,-0.30103,0	1/1:2:0,1:0:0:1:41:-3.65443,-0.30103,0	0/1:14:2,6:2:74:6:233:-18.6437,0,-4.29526	0/1:12:5,5:5:166:5:185:-13.196,0,-11.4642	0/1:8:5,2:5:189:2:82:-4.97347,0,-14.5018	0/1:4:1,1:1:36:1:25:-1.41488,0,-2.44006	0/1:12:5,3:5:168:3:99:-6.48918,0,-12.6995	1/1:16:0,10:0:0:10:320:-28.6736,-3.0103,0	0/1:19:5,6:5:163:6:222:-16.7135,0,-11.3885	0/0:4:4,0:4:151:0:0:0,-1.20412,-13.7744	0/1:6:1,4:1:39:4:112:-8.46242,0,-1.98997	0/0:11:9,0:9:334:0:0:0,-2.70927,-30.0916	0/0:8:4,0:4:150:0:0:0,-1.20412,-13.5175	0/0:10:9,0:9:311:0:0:0,-2.70927,-26.3401	0/0:6:1,0:1:39:0:0:0,-0.30103,-3.52199	0/1:9:3,2:3:106:2:48:-2.74076,0,-7.98657	0/0:8:3,0:3:101:0:0:0,-0.90309,-9.03218
21	20303003	G	T	intron_variant	MODIFIER	NARS2 (GAB2)	0.00905	0/1:19:13,6:13:529:6:242:-16.4369,0,-42.2362	1/1:9:0,9:0:0:9:360:-32.7598,-2.70927,0	0/1:16:11,5:11:418:5:177:-11.4518,0,-33.1371	0/1:24:10,14:10:346:14:428:-31.5812,0,-24.2452	0/1:11:1,10:1:41:10:401:-33.1345,0,-0.783237	0/1:31:15,16:15:555:16:542:-39.761,0,-40.9585	0/1:32:14,18:14:506:18:564:-41.4146,0,-36.2427	1/1:30:0,30:0:0:30:1058:-95.5178,-9.0309,0	0/1:38:18,20:18:666:20:690:-50.9722,0,-48.8355	0/0:14:14,0:14:551:0:0:0,-4.21442,-49.9224	0/1:11:5,6:5:205:6:237:-18.3881,0,-15.5237	0/0:10:10,0:10:410:0:0:0,-3.0103,-37.2606	0/0:10:10,0:10:401:0:0:0,-3.0103,-36.4459	0/0:34:34,0:34:1232:0:0:0,-10.235,-111.178	0/1:3:1,2:1:37:2:78:-6.49969,0,-2.79474	0/1:29:13,16:13:469:16:528:-39.0944,0,-33.8171	0/0:50:50,0:50:1812:0:0:0,-15.0515,-163.348
21	20304710	A	G	upstream_gene_variant,upstream_gene_variant,intron_variant	MODIFIER,MODIFIER,MODIFIER	NARS2,NARS2,NARS2 (GAB2)	0.00905	0/1:11:6,5:6:242:5:191:-14.2405,0,-18.8451	1/1:7:0,7:0:0:7:259:-23.6545,-2.10721,0	0/1:12:5,7:5:197:7:279:-21.8674,0,-14.4927	0/1:29:16,13:16:568:13:456:-32.639,0,-42.7173	0/1:14:5,9:5:201:9:369:-29.361,0,-14.2556	0/1:22:9,13:9:333:13:481:-37.0117,0,-23.6995	0/1:26:13,13:13:481:13:469:-34.7202,0,-35.8076	1/1:45:0,45:0:0:45:1653:-149.051,-13.5464,0	0/1:35:19,16:19:703:16:580:-41.9968,0,-53.0666	0/0:14:14,0:14:570:0:0:0,-4.21442,-51.6411	0/1:15:8,7:8:300:7:279:-20.9643,0,-22.8294	0/0:21:21,0:21:824:0:0:0,-6.32163,-74.46	0/0:13:13,0:13:520:0:0:0,-3.91339,-47.1432	0/0:24:24,0:24:826:0:0:0,-7.22472,-74.6445	0/1:7:4,3:4:156:3:119:-8.98729,0,-12.3087	0/1:43:23,20:23:839:20:716:-51.8181,0,-62.8872	0/0:30:30,0:30:1084:0:0:0,-9.0309,-97.8645
21	20307242	G	A	upstream_gene_variant,upstream_gene_variant,intron_variant	MODIFIER,MODIFIER,MODIFIER	NARS2,NARS2,NARS2 (GAB2)	0.00905	0/1:13:7,6:7:278:6:242:-18.2431,0,-21.4733	1/1:9:0,9:0:0:9:361:-32.8525,-2.70927,0	0/1:13:7,6:7:260:6:194:-13.8529,0,-19.8354	0/1:30:15,15:15:531:15:531:-39.0873,0,-39.0873	0/1:8:3,5:3:119:5:196:-15.6031,0,-8.68626	0/1:27:14,13:14:506:13:481:-35.5066,0,-37.7479	0/1:39:24,15:24:876:15:543:-37.4642,0,-67.4196	1/1:37:0,36:0:0:36:1332:-120.062,-10.8371,0	0/1:35:16,19:16:516:19:667:-49.8132,0,-36.2026	0/0:16:16,0:16:634:0:0:0,-4.81648,-57.389	0/1:12:3,9:3:123:9:365:-29.6016,0,-7.85243	0/0:14:14,0:14:561:0:0:0,-4.21442,-50.829	0/0:8:8,0:8:319:0:0:0,-2.40824,-29.0734	0/0:28:28,0:28:1012:0:0:0,-8.42884,-91.3902	0/1:7:4,3:4:164:3:119:-8.98729,0,-13.0427	0/1:21:10,11:10:370:11:407:-30.6567,0,-27.3286	0/0:32:32,0:32:1108:0:0:0,-9.63296,-100.011
21	20309895	TGCGAGCGGCGAGCGG	TGCGAGCGGCGAGCGGCGAGCGGCGAGCGG,TGCGAGCGGCGAGCGGCGAGCGG	intron_variant,intron_variant,intron_variant,intron_variant,intron_variant,intron_variant	MODIFIER,MODIFIER,MODIFIER,MODIFIER,MODIFIER,MODIFIER	NARS2,NARS2,NARS2,NARS2,NARS2,NARS2 (GAB2)	0.00905	0/1:8:1,4,0:1:22:4,0:107,0:-8.21109,0,-0.50312,-8.51212,-1.70724,-10.1937	1/1:1:0,1,0:0:0:1,0:41,0:-4.09457,-0.30103,0,-4.09457,-0.30103,-4.09457	0/2:3:2,0,1:2:80:0,1:0,41:-3.19148,-3.79354,-10.3769,0,-6.98951,-6.68848	0/2:10:6,0,3:6:207:0,3:0,99:-6.36159,-8.16777,-25.0264,0,-17.0179,-16.1148	0/1:6:5,1,0:5:196:1,0:41,0:-2.28839,0,-16.2088,-3.79354,-16.5099,-19.8969	0/2:15:6,0,9:6:207:0,9:0,297:-22.5323,-24.3385,-41.16,0,-17.1604,-14.4511	0/1:12:9,3,0:9:315:3,0:87,0:-4.50536,0,-25.0754,-7.21463,-25.9785,-32.8882	1/2:15:2,4,6:2:74:4,6:98,222:-19.1649,-12.1685,-17.0321,-1.52712,0,-5.8124	0/2:15:9,0,3:9:312:0,3:0,99:-5.38153,-8.0908,-33.5124,0,-25.5033,-24.6002	0/0:7:6,0,0:6:221:0,0:0,0:0,-1.80618,-20.0859,-1.80618,-20.0859,-20.0859	0/2:7:4,0,3:4:151:0,3:0,86:-5.91841,-7.12253,-19.5483,0,-12.7512,-11.8481	0/0:10:9,0,0:9:331:0,0:0,0:0,-2.70927,-29.9831,-2.70927,-29.9831,-29.9831	0/0:9:8,0,0:8:316:0,0:0,0:0,-2.40824,-28.6529,-2.40824,-28.6529,-28.6529	0/0:7:6,0,0:6:208:0,0:0,0:0,-1.80618,-18.9145,-1.80618,-18.9145,-18.9145	0/1:4:2,2,0:2:75:2,0:59,0:-4.40002,0,-5.91468,-5.00208,-6.51674,-11.184	0/1:7:4,2,0:4:139:2,0:63,0:-3.9983,0,-10.8888,-5.20242,-11.4909,-16.561	0/0:11:10,0,0:10:362:0,0:0,0:0,-3.0103,-32.7921,-3.0103,-32.7921,-32.7921
21	20310273	TGCGGGGGAGGGGGAGGGGGAGGGGGCGCGGGCGCGGGCGC	TGCGGGGGAGGGGGAGGGGGCGCGGGCGCGGGCGC,TGCGGGGGAGGGGGAGGGGGCGCGGGCGCGGGCGCGGGCGC	intron_variant,intron_variant,intron_variant,intron_variant,intron_variant,intron_variant	MODIFIER,MODIFIER,MODIFIER,MODIFIER,MODIFIER,MODIFIER	NARS2,NARS2,NARS2,NARS2,NARS2,NARS2 (GAB2)	0.00905	0/1:9:4,4,0:4:157:4,0:156,0:-11.7515,0,-11.8435,-12.9557,-13.0476,-25.8838	1/1:6:0,5,0:0:0:5,0:111,0:-9.93906,-1.50515,0,-9.93906,-1.50515,-9.93906	0/1:9:4,4,0:4:145:4,0:126,0:-8.96594,0,-10.7054,-10.1701,-11.9095,-22.0376	0/1:17:9,8,0:9:327:8,0:208,0:-13.3924,0,-24.173,-16.1017,-26.5813,-42.8317	0/1:8:2,6,0:2:74:6,0:165,0:-12.5273,0,-4.51119,-13.1294,-6.31737,-19.1983	0/1:8:4,4,0:4:138:4,0:110,0:-7.45387,0,-10.0122,-8.65799,-11.2163,-19.8844	0/1:19:8,8,0:8:288:8,0:246,0:-17.3708,0,-21.1803,-19.7791,-23.5886,-43.3117	1/1:37:0,33,0:0:0:33,0:931,0:-83.6897,-9.93399,0,-83.6897,-9.93399,-83.6897	0/1:17:3,12,0:3:106:12,0:354,0:-27.2512,0,-5.00067,-28.1542,-8.61303,-36.7946	0/0:8:7,0,0:7:272:0,0:0,0:0,-2.10721,-24.545,-2.10721,-24.545,-24.545	0/1:8:4,3,0:4:151:3,0:109,0:-7.73888,0,-11.5317,-8.943,-12.4348,-21.3411	0/0:2:2,0,0:2:79:0,0:0,0:0,-0.60206,-7.47265,-0.60206,-7.47265,-7.47265	0/0:10:7,0,0:7:259:0,0:0,0:0,-2.10721,-23.3731,-2.10721,-23.3731,-23.3731	0/0:14:14,0,0:14:502:0,0:0,0:0,-4.21442,-45.3003,-4.21442,-45.3003,-45.3003	0/1:8:4,4,0:4:161:4,0:123,0:-8.70228,0,-12.1719,-9.9064,-13.376,-23.2221	0/1:8:4,2,0:4:144:2,0:62,0:-3.84599,0,-11.2799,-5.05011,-11.882,-16.8619	0/0:14:13,0,0:13:469:0,0:0,0:0,-3.91339,-42.1625,-3.91339,-42.1625,-42.1625
21	20310857	A	G	intron_variant,intron_variant,intron_variant	MODIFIER,MODIFIER,MODIFIER	NARS2,NARS2,NARS2 (GAB2)	0.00905	0/1:8:3,5:3:123:5:201:-16.0618,0,-9.05655	1/1:7:0,6:0:0:6:223:-20.265,-1.80618,0	0/1:17:5,12:5:183:12:465:-37.0716,0,-11.7052	0/1:24:13,11:13:433:11:398:-28.9371,0,-32.0601	0/1:10:7,3:7:273:3:123:-8.45449,0,-21.9197	0/1:20:6,14:6:196:14:518:-40.9418,0,-11.9361	0/1:32:16,16:16:556:16:568:-41.8143,0,-40.7286	1/1:45:0,45:0:0:45:1665:-150.132,-13.5464,0	0/1:41:20,21:20:690:21:765:-56.8327,0,-50.0691	0/0:13:13,0:13:520:0:0:0,-3.91339,-47.1432	0/1:12:2,10:2:82:10:392:-32.0179,0,-4.16732	0/0:5:5,0:5:205:0:0:0,-1.50515,-18.835	0/0:16:16,0:16:624:0:0:0,-4.81648,-56.4833	0/0:20:20,0:20:716:0:0:0,-6.0206,-64.7624	0/1:12:2,10:2:73:10:406:-33.2872,0,-3.31683	0/1:42:23,19:23:813:19:691:-49.8749,0,-60.8389	0/0:25:25,0:25:835:0:0:0,-7.52575,-75.4427
21	20310888	T	C	intron_variant,intron_variant,intron_variant	MODIFIER,MODIFIER,MODIFIER	NARS2,NARS2,NARS2 (GAB2)	0.00905	0/1:9:2,7:2:82:7:287:-23.496,0,-5.07041	0/1:5:1,4:1:37:4:141:-11.5252,0,-2.19268	0/1:16:4,12:4:135:12:433:-34.4781,0,-7.65594	0/1:29:17,12:17:617:12:432:-30.4883,0,-47.1315	0/1:11:8,3:8:320:3:119:-7.78317,0,-25.855	0/1:17:6,11:6:196:11:407:-31.8608,0,-12.8392	0/1:29:15,14:15:555:14:506:-37.1458,0,-41.5606	1/1:53:0,53:0:0:53:1930:-173.966,-15.9546,0	0/1:44:21,23:21:765:23:839:-62.5862,0,-55.9296	0/0:17:17,0:17:612:0:0:0,-5.11751,-55.3949	0/1:16:4,12:4:160:12:484:-39.0936,0,-9.96644	0/0:5:5,0:5:205:0:0:0,-1.50515,-18.835	0/0:15:15,0:15:607:0:0:0,-4.51545,-54.9667	0/0:25:25,0:25:913:0:0:0,-7.52575,-82.488	0/1:11:3,8:3:119:8:311:-25.038,0,-7.78317	0/1:44:23,21:23:801:21:740:-53.6714,0,-59.1534	0/0:29:29,0:29:1023:0:0:0,-8.72987,-92.3715
21	20499458	A	G	3_prime_UTR_variant,3_prime_UTR_variant,downstream_gene_variant,downstream_gene_variant	MODIFIER,MODIFIER,MODIFIER,MODIFIER	NARS2,NARS2,USP35,NARS2	0.00905	0/0:9:9,0:9:356:0:0:0,-2.70927,-32.3983	0/0:9:9,0:9:337:0:0:0,-2.70927,-30.6733	0/0:14:14,0:14:539:0:0:0,-4.21442,-48.8448	0/0:29:29,0:29:1049:0:0:0,-8.72987,-94.7185	0/0:9:9,0:9:365:0:0:0,-2.70927,-33.214	0/0:42:42,0:42:1542:0:0:0,-12.6433,-139.067	0/0:26:25,0:25:873:0:0:0,-7.52575,-78.7549	0/0:43:43,0:43:1553:0:0:0,-12.9443,-140.051	0/0:52:51,0:51:1799:0:0:0,-15.3525,-162.058	1/1:12:0,12:0:0:12:488:-44.2704,-3.61236,0	0/0:13:13,0:13:496:0:0:0,-3.91339,-44.97	0/0:11:11,0:11:451:0:0:0,-3.31133,-40.9457	0/1:19:12,7:12:475:7:268:-18.7534,0,-37.3773	1/1:27:0,27:0:0:27:987:-89.1444,-8.12781,0	0/1:15:13,2:13:487:2:58:-0.989369,0,-39.6402	0/1:20:11,9:11:407:9:333:-24.3016,0,-30.9577	0/0:20:20,0:20:728:0:0:0,-6.0206,-65.8465
21	20910501	TGAGAGAGAGAGAGAGAGAGAGAGC	TGAGAGAGAGAGAGAGAGAGAGAGAGC	intron_variant	MODIFIER	RSF1	0.00905	0/0:13:13,0:13:504:0:0:0,-3.91339,-45.7	0/0:9:9,0:9:311:0:0:0,-2.70927,-28.3186	0/0:7:7,0:7:278:0:0:0,-2.10721,-25.3905	0/0:38:36,1:36:1249:1:25:0,-8.91095,-110.188	0/0:7:7,0:7:250:0:0:0,-2.10721,-22.8409	0/0:28:25,0:25:871:0:0:0,-7.52575,-78.5706	0/0:26:23,0:23:813:0:0:0,-6.92369,-73.3525	0/0:29:26,0:26:907:0:0:0,-7.82678,-81.7677	0/0:25:22,1:22:787:1:25:0,-4.67802,-68.6376	1/1:6:0,6:0:0:6:242:-21.7564,-1.80618,0	0/0:14:14,0:14:554:0:0:0,-4.21442,-50.2017	0/0:15:14,0:14:534:0:0:0,-4.21442,-48.2632	0/1:7:3,3:3:106:3:110:-8.27115,0,-7.90383	1/1:31:1,26:1:32:26:890:-77.1968,-5.24941,0	0/1:4:2,1:2:80:1:32:-2.07626,0,-6.47551	0/1:19:11,5:11:391:5:159:-9.59893,0,-30.5293	0/0:36:30,0:30:1060:0:0:0,-9.0309,-95.4681
21	21021682	TAAAAAAAGACAAT	TAAAAAGACAAT	intergenic_region	MODIFIER	RSF1-CLNS1A	0.00905	0/0:11:11,0:11:426:0:0:0,-3.31133,-38.6904	0/0:6:6,0:6:240:0:0:0,-1.80618,-21.9758	0/0:16:16,0:16:636:0:0:0,-4.81648,-57.5722	0/0:24:23,0:23:832:0:0:0,-6.92369,-75.0826	0/0:3:3,0:3:121:0:0:0,-0.90309,-11.28	0/0:23:23,0:23:826:0:0:0,-6.92369,-74.6623	0/0:27:27,0:27:969:0:0:0,-8.12781,-87.4681	0/0:21:21,0:21:750:0:0:0,-6.32163,-67.8233	0/0:38:38,0:38:1368:0:0:0,-11.4391,-123.418	1/1:6:0,6:0:0:6:209:-19.1424,-1.80618,0	0/0:16:16,0:16:637:0:0:0,-4.81648,-57.659	0/0:14:14,0:14:561:0:0:0,-4.21442,-50.8336	0/1:13:8,5:8:323:5:201:-14.5085,0,-25.4725	1/1:17:0,17:0:0:17:617:-55.8614,-5.11751,0	0/0:11:11,0:11:444:0:0:0,-3.31133,-40.3158	0/1:22:14,8:14:504:8:234:-14.6689,0,-39.0179	0/1:37:17,20:17:610:20:692:-51.456,0,-44.0937
21	20325798	ATTTTTTTTTTTTCATTTATTTATGATAGTCACAGAGAGAGAGAGAGAGAGAGGC	ATTTTTTTTTTCCATTTATTTATGATAGTCACAGAGAGAGAGAGAGAGAGAGAGGC,ATTTTTTTTTTTTCATTTATTTATGATAGTCACAGAGAGAGAGAGAGAGAGAGAGGC,ATTTTTTTTTTCATTTATTTATGATAGTCACAGAGAGAGAGAGAGAGAGAGAGGC,ATTTTTTTTTTTCCATTTATTTATGATAGTCACAGAGAGAGAGAGAGAGAGAGAGAGGC,ATTTTTTTTTTTCATTTATTTATGATAGTCACAGAGAGAGAGAGAGAGAGAGAGGC,ATTTTTTTTTTTCATTTATTTATGATAGTCACAGAGAGAGAGAGAGAGAGAGGC	intron_variant,intron_variant,intron_variant,intron_variant,intron_variant,intron_variant,intron_variant,intron_variant,intron_variant,intron_variant,intron_variant,intron_variant,intron_variant,intron_variant,intron_variant,intron_variant,intron_variant,intron_variant	MODIFIER,MODIFIER,MODIFIER,MODIFIER,MODIFIER,MODIFIER,MODIFIER,MODIFIER,MODIFIER,MODIFIER,MODIFIER,MODIFIER,MODIFIER,MODIFIER,MODIFIER,MODIFIER,MODIFIER,MODIFIER	NARS2,NARS2,NARS2,NARS2,NARS2,NARS2,NARS2,NARS2,NARS2,NARS2,NARS2,NARS2,NARS2,NARS2,NARS2,NARS2,NARS2,NARS2	0.01222	0/2:6:2,0,2,0,0,0,0:2:76:0,2,0,0,0,0:0,78,0,0,0,0:-5.88259,-6.48465,-12.6651,0,-6.25094,-5.64888,-6.48465,-12.6651,-6.25094,-12.6651,-6.48465,-12.6651,-6.25094,-12.6651,-12.6651,-6.48465,-12.6651,-6.25094,-12.6651,-12.6651,-12.6651,-6.48465,-12.6651,-6.25094,-12.6651,-12.6651,-12.6651,-12.6651	2/2:2:0,0,2,0,0,0,0:0:0:0,2,0,0,0,0:0,77,0,0,0,0:-7.00422,-7.00422,-7.00422,-0.60206,-0.60206,0,-7.00422,-7.00422,-0.60206,-7.00422,-7.00422,-7.00422,-0.60206,-7.00422,-7.00422,-7.00422,-7.00422,-0.60206,-7.00422,-7.00422,-7.00422,-7.00422,-7.00422,-0.60206,-7.00422,-7.00422,-7.00422,-7.00422	3/5:7:0,0,0,3,0,3,0:0:0:0,0,3,0,3,0:0,0,110,0,95,0:-16.4327,-16.4327,-16.4327,-16.4327,-16.4327,-16.4327,-7.58606,-7.58606,-7.58606,-6.68297,-16.4327,-16.4327,-16.4327,-7.58606,-16.4327,-8.81345,-8.81345,-8.81345,0,-8.81345,-7.91036,-16.4327,-16.4327,-16.4327,-7.58606,-16.4327,-8.81345,-16.4327	3/6:12:0,0,0,6,0,1,1:0:0:0,0,6,0,1,1:0,0,165,0,37,37:-15.8191,-15.8191,-15.8191,-15.8191,-15.8191,-15.8191,-3.02585,-3.02585,-3.02585,-1.21967,-15.8191,-15.8191,-15.8191,-3.02585,-15.8191,-12.7878,-12.7878,-12.7878,0,-12.7878,-12.4868,-12.7878,-12.7878,-12.7878,0,-12.7878,-9.75578,-12.4868	0/2:12:8,0,3,0,0,0,0:8:306:0,3,0,0,0,0:0,119,0,0,0,0:-7.59411,-10.0024,-35.1044,0,-25.2982,-24.3952,-10.0024,-35.1044,-25.2982,-35.1044,-10.0024,-35.1044,-25.2982,-35.1044,-35.1044,-10.0024,-35.1044,-25.2982,-35.1044,-35.1044,-35.1044,-10.0024,-35.1044,-25.2982,-35.1044,-35.1044,-35.1044,-35.1044	3/5:20:0,0,0,7,0,9,2:0:0:0,0,7,0,9,2:0,0,224,0,271,48:-38.8055,-38.8055,-38.8055,-38.8055,-38.8055,-38.8055,-21.448,-21.448,-21.448,-19.3408,-38.8055,-38.8055,-38.8055,-21.448,-38.8055,-17.3337,-17.3337,-17.3337,0,-17.3337,-14.6244,-35.2554,-35.2554,-35.2554,-17.904,-35.2554,-13.7951,-34.6533	2/3:22:0,0,11,7,0,1,0:0:0:0,11,7,0,1,0:0,331,209,0,25,0:-43.1093,-43.1093,-43.1093,-16.6663,-16.6663,-13.3549,-26.4189,-26.4189,0,-24.3117,-43.1093,-43.1093,-16.6663,-26.4189,-43.1093,-41.1634,-41.1634,-14.7241,-24.4747,-41.1634,-40.8624,-43.1093,-43.1093,-16.6663,-26.4189,-43.1093,-41.1634,-43.1093	2/5:18:0,0,5,0,0,10,2:0:0:0,5,0,0,10,2:0,109,0,0,322,48:-33.756,-33.756,-33.756,-25.507,-25.507,-24.0018,-33.756,-33.756,-25.507,-33.756,-33.756,-33.756,-25.507,-33.756,-33.756,-8.09943,-8.09943,0,-8.09943,-8.09943,-5.08913,-30.064,-30.064,-21.8273,-30.064,-30.064,-4.42775,-29.462	3/5:13:0,0,0,6,0,4,0:0:0:0,0,6,0,4,0:0,0,136,0,112,0:-19.0867,-19.0867,-19.0867,-19.0867,-19.0867,-19.0867,-8.69985,-8.69985,-8.69985,-6.89367,-19.0867,-19.0867,-19.0867,-8.69985,-19.0867,-10.3218,-10.3218,-10.3218,0,-10.3218,-9.11769,-19.0867,-19.0867,-19.0867,-8.69985,-19.0867,-10.3218,-19.0867	0/0:7:5,0,0,0,0,0,0:5:189:0,0,0,0,0,0:0,0,0,0,0,0:0,-1.50515,-13.7657,-1.50515,-13.7657,-13.7657,-1.50515,-13.7657,-13.7657,-13.7657,-1.50515,-13.7657,-13.7657,-13.7657,-13.7657,-1.50515,-13.7657,-13.7657,-13.7657,-13.7657,-13.7657,-1.50515,-13.7657,-13.7657,-13.7657,-13.7657,-13.7657,-13.7657	0/3:5:1,0,0,3,0,1,0:1:40:0,0,3,0,1,0:0,0,105,0,37,0:-7.98479,-8.28582,-11.5739,-8.28582,-11.5739,-11.5739,0,-3.15063,-3.15063,-2.24754,-8.28582,-11.5739,-11.5739,-3.15063,-11.5739,-5.28035,-8.56133,-8.56133,-0.29785,-8.56133,-8.2603,-8.28582,-11.5739,-11.5739,-3.15063,-11.5739,-8.56133,-11.5739	0/3:6:1,0,0,5,0,0,0:1:38:0,0,5,0,0,0:0,0,186,0,0,0:-14.9882,-15.2892,-18.4081,-15.2892,-18.4081,-18.4081,0,-3.49624,-3.49624,-1.99109,-15.2892,-18.4081,-18.4081,-3.49624,-18.4081,-15.2892,-18.4081,-18.4081,-3.49624,-18.4081,-18.4081,-15.2892,-18.4081,-18.4081,-3.49624,-18.4081,-18.4081,-18.4081	0/3:8:4,0,0,3,0,0,0:4:151:0,0,3,0,0,0:0,0,80,0,0,0:-4.91384,-6.11796,-18.5199,-6.11796,-18.5199,-18.5199,0,-12.2792,-12.2792,-11.3761,-6.11796,-18.5199,-18.5199,-12.2792,-18.5199,-6.11796,-18.5199,-18.5199,-12.2792,-18.5199,-18.5199,-6.11796,-18.5199,-18.5199,-12.2792,-18.5199,-18.5199,-18.5199	0/0:22:18,0,0,0,0,0,1:18:619:0,0,0,0,0,1:0,0,0,0,0,37:0,-5.41854,-55.7215,-5.41854,-55.7215,-55.7215,-5.41854,-55.7215,-55.7215,-55.7215,-5.41854,-55.7215,-55.7215,-55.7215,-55.7215,-5.41854,-55.7215,-55.7215,-55.7215,-55.7215,-55.7215,-2.36603,-52.6928,-52.6928,-52.6928,-52.6928,-52.6928,-52.3918	3/5:6:0,0,0,3,0,2,0:0:0:0,0,3,0,2,0:0,0,119,0,64,0:-14.7967,-14.7967,-14.7967,-14.7967,-14.7967,-14.7967,-5.00186,-5.00186,-5.00186,-4.09877,-14.7967,-14.7967,-14.7967,-5.00186,-14.7967,-9.67927,-9.67927,-9.67927,0,-9.67927,-9.07721,-14.7967,-14.7967,-14.7967,-5.00186,-14.7967,-9.67927,-14.7967	0/2:16:6,0,8,0,0,0,1:6:211:0,8,0,0,0,1:0,258,0,0,0,37:-19.0248,-20.831,-38.0207,0,-17.2269,-14.8186,-20.831,-38.0207,-17.2269,-38.0207,-20.831,-38.0207,-17.2269,-38.0207,-38.0207,-20.831,-38.0207,-17.2269,-38.0207,-38.0207,-38.0207,-17.7978,-34.9909,-14.1948,-34.9909,-34.9909,-34.9909,-34.6899	0/3:18:7,0,0,5,0,1,0:7:247:0,0,5,0,1,0:0,0,173,0,37,0:-11.9494,-14.0566,-34.1438,-14.0566,-34.1438,-34.1438,0,-20.0879,-20.0879,-18.5828,-14.0566,-34.1438,-34.1438,-20.0879,-34.1438,-11.0272,-31.1155,-31.1155,-17.0592,-31.1155,-30.8145,-14.0566,-34.1438,-34.1438,-20.0879,-34.1438,-31.1155,-34.1438
21	20325955	C	T	intron_variant,intron_variant,intron_variant	MODIFIER,MODIFIER,MODIFIER	NARS2,NARS2,NARS2	0.01222	0/1:13:5,8:5:205:8:301:-17.0811,0,-14.601	1/1:8:0,8:0:0:8:296:-24.0228,-2.40824,0	1/1:16:2,14:2:78:14:522:-40.2342,-4.62651,0	1/1:43:2,41:2:48:41:1405:-123.38,-12.7627,0	0/1:10:7,3:7:283:3:123:-4.81954,0,-22.195	1/1:34:2,32:2:74:32:1172:-104.54,-10.0451,0	1/1:45:0,45:0:0:45:1653:-131.288,-13.5464,0	1/1:57:1,56:1:37:56:2060:-175.431,-17.0587,0	1/1:45:0,45:0:0:45:1665:-129.392,-13.5464,0	0/0:8:8,0:8:324:0:0:0,-2.40824,-28.5928	0/1:10:1,9:1:41:9:351:-22.8801,0,-1.08427	0/1:9:7,2:7:287:2:78:-4.69351,0,-22.8053	0/1:11:6,5:6:224:5:178:-13.0518,0,-17.0437	0/0:35:35,0:35:1283:0:0:0,-10.536,-113.796	1/1:8:1,7:1:37:7:283:-18.6967,-1.6087,0	0/1:28:13,15:13:469:15:555:-41.1971,0,-32.9287	0/1:39:22,17:22:802:17:591:-36.6619,0,-59.975
21	20459703	C	T	intron_variant,intron_variant,intron_variant	MODIFIER,MODIFIER,MODIFIER	NARS2,NARS2,NARS2	0.01222	0/1:16:7,9:7:259:9:369:-28.759,0,-18.8383	0/1:11:5,6:5:183:6:233:-18.0245,0,-13.5105	0/1:13:7,6:7:279:6:246:-18.6067,0,-21.5664	0/1:43:17,26:17:603:26:950:-72.8719,0,-41.6489	0/0:9:8,0:8:319:0:0:0,-2.40824,-28.9225	0/1:38:14,24:14:506:24:888:-68.8038,0,-34.4366	0/0:34:34,0:34:1220:0:0:0,-10.235,-110.096	0/1:41:22,19:22:814:19:703:-51.2604,0,-61.2446	0/1:24:11,12:11:407:12:444:-33.1234,0,-29.7946	0/0:9:9,0:9:361:0:0:0,-2.70927,-32.8525	0/1:12:6,6:6:237:6:242:-18.5441,0,-18.0871	0/0:7:7,0:7:283:0:0:0,-2.10721,-25.8425	0/0:18:18,0:18:721:0:0:0,-5.41854,-65.2122	0/0:34:34,0:34:1210:0:0:0,-10.235,-109.197	0/0:18:18,0:18:678:0:0:0,-5.41854,-61.328	0/0:24:24,0:24:838:0:0:0,-7.22472,-75.7277	0/0:42:42,0:42:1542:0:0:0,-12.6433,-139.067
21	20630794	AGTTTTTTTTTACA	AGTTTTTTTTTTACA	downstream_gene_variant,intergenic_region	MODIFIER,MODIFIER	ENSCAFG00000050195,ENSCAFG00000050195-NDUFC2	0.01222	0/1:13:8,5:8:328:5:201:-14.5566,0,-25.977	0/1:2:1,1:1:41:1:12:-0.597934,0,-3.49251	0/1:10:9,1:9:356:1:41:-1.08427,0,-29.295	0/1:29:25,3:25:882:3:99:-0.525381,0,-70.9983	0/1:10:2,7:2:81:7:279:-22.6157,0,-4.76163	0/0:31:30,1:30:1085:1:37:0,-5.6341,-93.9064	0/1:31:8,18:8:277:18:576:-43.9649,0,-17.0919	0/1:32:18,13:18:648:13:457:-31.7208,0,-48.9077	0/0:26:26,0:26:945:0:0:0,-7.82678,-84.9551	0/0:12:11,0:11:430:0:0:0,-3.31133,-38.9096	0/0:14:14,0:14:544:0:0:0,-4.21442,-48.817	0/0:15:15,0:15:568:0:0:0,-4.51545,-51.4531	0/0:10:10,0:10:405:0:0:0,-3.0103,-36.8102	0/0:21:20,0:20:724:0:0:0,-6.0206,-64.9172	0/0:9:9,0:9:359:0:0:0,-2.70927,-32.6264	0/1:20:10,10:10:360:10:320:-23.0378,0,-26.6751	0/0:41:40,0:40:1441:0:0:0,-12.0412,-129.663
21	20736141	TCTTAAAAAAAAAAAAATTAGAAAGC	TCTTAAAAAAAAAAAAAATTAGAAAGC	intron_variant,intron_variant	MODIFIER,MODIFIER	INTS4,INTS4	0.01222	0/1:7:5,2:5:199:2:78:-5.29557,0,-16.1815	0/1:5:3,2:3:121:2:68:-4.94948,0,-9.77484	0/0:11:10,0:10:403:0:0:0,-3.0103,-36.2216	0/1:23:16,4:16:550:4:148:-7.36389,0,-43.5447	0/1:5:2,3:2:81:3:106:-8.38349,0,-6.18058	0/0:22:20,1:20:707:1:11:0,-5.46153,-62.7256	0/1:30:14,13:14:494:13:395:-27.457,0,-36.403	0/1:34:17,12:17:613:12:394:-26.76,0,-46.4899	0/1:33:26,3:26:916:3:99:-0.18682,0,-73.7155	0/0:13:13,0:13:505:0:0:0,-3.91339,-45.7949	0/0:18:15,1:15:597:1:37:0,-1.45342,-50.4241	0/0:10:10,0:10:389:0:0:0,-3.0103,-35.3653	0/0:9:8,0:8:316:0:0:0,-2.40824,-28.3983	0/0:19:17,0:17:606:0:0:0,-5.11751,-54.7131	0/0:6:6,0:6:228:0:0:0,-1.80618,-20.8822	0/1:19:13,3:13:467:3:99:-4.09453,0,-37.2253	0/0:36:31,2:31:1091:2:74:0,-3.22729,-91.5392
21	20283013	G	A	intron_variant,intron_variant,intron_variant,intron_variant	MODIFIER,MODIFIER,MODIFIER,MODIFIER	NARS2,NARS2,NARS2,NARS2	0.01337	0/1:9:5,4:5:201:4:131:-9.39617,0,-15.7607	0/0:3:3,0:3:119:0:0:0,-0.90309,-11.0945	0/0:11:11,0:11:433:0:0:0,-3.31133,-39.3179	0/0:40:40,0:40:1402:0:0:0,-12.0412,-126.458	0/0:9:9,0:9:347:0:0:0,-2.70927,-31.5826	0/0:28:28,0:28:1024:0:0:0,-8.42884,-92.4726	0/0:36:36,0:36:1320:0:0:0,-10.8371,-119.098	0/0:37:37,0:37:1369:0:0:0,-11.1381,-123.507	0/0:33:33,0:33:1171:0:0:0,-9.93399,-105.686	1/1:11:0,11:0:0:11:429:-38.9573,-3.31133,0	0/0:11:11,0:11:451:0:0:0,-3.31133,-40.9457	0/1:12:9,3:9:346:3:123:-7.85243,0,-27.8766	0/1:9:5,4:5:205:4:151:-11.2455,0,-16.1257	1/1:42:0,42:0:0:42:1554:-140.148,-12.6433,0	0/1:10:9,1:9:369:1:32:-0.189013,0,-30.5652	0/1:36:15,20:15:505:20:702:-52.838,0,-35.1026	0/0:40:40,0:40:1444:0:0:0,-12.0412,-130.248
21	21035743	CTTTTTTTTTTTTTAGGA	CTTTTTTTTTTTTTTAGGA	intron_variant,intron_variant,intron_variant,intron_variant	MODIFIER,MODIFIER,MODIFIER,MODIFIER	CLNS1A,CLNS1A,CLNS1A,CLNS1A	0.02028	0/1:10:3,6:3:117:6:199:-15.3651,0,-8.01302	.:.:.:.:.:.:.:.	0/0:13:12,0:12:477:0:0:0,-3.61236,-42.8729	0/1:29:23,3:23:793:3:111:-2.24395,0,-63.6464	0/1:10:3,6:3:121:6:208:-16.0131,0,-8.23005	0/1:24:19,4:19:666:4:110:-2.89636,0,-52.973	0/1:26:11,9:11:388:9:219:-13.6939,0,-28.9626	0/1:30:15,14:15:521:14:364:-24.111,0,-38.3191	0/1:24:14,8:14:490:8:222:-13.4095,0,-37.5864	0/1:10:9,1:9:344:1:37:-0.687529,0,-28.304	0/0:8:8,0:8:320:0:0:0,-2.40824,-29.1672	0/0:11:9,0:9:351:0:0:0,-2.70927,-31.7809	0/0:7:7,0:7:278:0:0:0,-2.10721,-25.3902	0/0:20:18,1:18:624:1:11:0,-4.79957,-55.2221	0/0:5:5,0:5:197:0:0:0,-1.50515,-18.1053	0/1:21:13,6:13:455:6:160:-8.65117,0,-35.3082	0/0:21:17,0:17:591:0:0:0,-5.11751,-53.28
21	21167436	AAACAACAACAACAAAAAAAAACCCCAA	AAACAACAACAAAAAAAAACCCCAA	intron_variant,intron_variant	MODIFIER,MODIFIER	PAK1,PAK1	0.02036	0/1:4:2,2:2:80:2:82:-6.57556,0,-6.38767	0/0:3:3,0:3:95:0:0:0,-0.90309,-8.86474	0/1:10:4,6:4:159:6:219:-17.0457,0,-11.6818	0/1:15:8,7:8:283:7:181:-12.0252,0,-21.2966	0/0:2:2,0:2:81:0:0:0,-0.60206,-7.68573	0/1:5:2,3:2:72:3:75:-5.49447,0,-5.33157	0/0:3:2,0:2:68:0:0:0,-0.60206,-6.17792	0/1:7:4,3:4:141:3:73:-4.70396,0,-10.9298	0/0:4:3,1:3:106:1:11:0,-0.104125,-8.7891	0/0:9:9,0:9:349:0:0:0,-2.70927,-31.7656	0/0:2:2,0:2:81:0:0:0,-0.60206,-7.68573	0/0:4:4,0:4:154:0:0:0,-1.20412,-14.2322	0/0:9:9,0:9:359:0:0:0,-2.70927,-32.6732	0/0:4:3,0:3:108:0:0:0,-0.90309,-9.90248	0/0:6:6,0:6:226:0:0:0,-1.80618,-20.699	0/0:7:5,0:5:173:0:0:0,-1.50515,-15.64	0/0:3:3,0:3:107:0:0:0,-0.90309,-9.98217
21	21069469	GTGCTTTTTTTTTTTTTTTTTTTTTTTTTTTTTTTTTGGCACATTTAAG	GTGTTTTTTTTTTTTTTTTTGGCACATTTAAG	3_prime_UTR_variant,3_prime_UTR_variant,3_prime_UTR_variant,intron_variant	MODIFIER,MODIFIER,MODIFIER,MODIFIER	CLNS1A,CLNS1A,CLNS1A,AQP11	0.02506	1/1:6:0,5:0:0:5:178:-15.9834,-1.50515,0	.:.:.:.:.:.:.:.	.:.:.:.:.:.:.:.	.:.:.:.:.:.:.:.	1/1:3:0,3:0:0:3:100:-9.32617,-0.90309,0	0/0:1:0,0:0:0:0:0:0,0,0	1/1:5:0,3:0:0:3:85:-7.67771,-0.90309,0	1/1:15:0,5:0:0:5:81:-7.28708,-1.50515,0	1/1:13:0,9:0:0:9:205:-18.4177,-2.70927,0	0/0:1:0,0:0:0:0:0:0,0,0	0/0:2:0,0:0:0:0:0:0,0,0	0/0:1:0,0:0:0:0:0:0,0,0	.:.:.:.:.:.:.:.	0/0:3:0,0:0:0:0:0:0,0,0	0/0:1:0,0:0:0:0:0:0,0,0	1/1:3:0,2:0:0:2:48:-4.3075,-0.60206,0	0/0:2:0,0:0:0:0:0:0,0,0
21	20301928	G	A	intron_variant	MODIFIER	NARS2	0.02941	0/1:13:7,6:7:279:6:237:-17.7861,0,-21.5664	0/0:7:7,0:7:265:0:0:0,-2.10721,-24.2045	0/1:13:5,8:5:205:8:320:-25.2529,0,-14.9216	0/1:34:17,17:17:629:17:599:-43.9977,0,-46.7116	0/0:18:18,0:18:726:0:0:0,-5.41854,-65.6636	0/1:29:14,15:14:492:15:543:-40.4745,0,-35.876	0/1:33:9,24:9:333:24:888:-70.3089,0,-20.3882	0/0:40:40,0:40:1480:0:0:0,-12.0412,-133.492	0/1:38:20,18:20:740:18:640:-46.483,0,-55.4916	1/1:7:0,7:0:0:7:287:-26.2052,-2.10721,0	0/1:16:10,6:10:402:6:238:-16.9763,0,-31.722	1/1:9:0,9:0:0:9:365:-33.214,-2.70927,0	1/1:14:0,14:0:0:14:570:-51.6411,-4.21442,0	1/1:40:0,40:0:0:40:1418:-127.904,-12.0412,0	0/1:14:4,10:4:164:10:410:-33.0461,0,-10.9355	0/1:29:10,19:10:322:19:693:-53.9693,0,-20.5598	0/1:31:12,19:12:444:19:691:-53.1863,0,-30.9744
21	20309128	CGGCC	CGCC	frameshift_variant,upstream_gene_variant,intron_variant	HIGH,MODIFIER,MODIFIER	NARS2,NARS2,NARS2	0.02941	0/1:15:6,9:6:241:9:356:-27.8829,0,-17.5497	0/1:8:5,3:5:186:3:105:-7.34436,0,-14.6356	0/1:10:4,6:4:162:6:223:-17.4094,0,-11.9567	0/1:16:7,9:7:248:9:321:-24.4142,0,-17.8472	0/0:4:4,0:4:151:0:0:0,-1.20412,-13.9567	0/1:17:5,12:5:174:12:444:-35.1888,0,-10.8832	0/1:26:16,10:16:583:10:370:-25.8235,0,-44.9791	0/0:48:48,0:48:1753:0:0:0,-14.4494,-158.02	0/1:28:15,13:15:539:13:481:-35.2055,0,-40.4156	1/1:8:0,8:0:0:8:276:-25.1594,-2.40824,0	0/1:10:5,5:5:192:5:201:-15.4597,0,-14.6344	1/1:10:0,10:0:0:10:406:-36.8995,-3.0103,0	1/1:17:0,17:0:0:17:624:-56.4705,-5.11751,0	1/1:14:0,14:0:0:14:456:-41.3456,-4.21442,0	0/1:8:3,5:3:122:5:193:-15.284,0,-8.92448	0/1:11:3,8:3:108:8:272:-21.3914,0,-6.68352	0/1:14:8,6:8:293:6:210:-15.0255,0,-22.507
21	20323097	CTTTTTTTTTTTTAAGC	CTTTTTTTTTTTAAGC	intron_variant,intron_variant,intron_variant	MODIFIER,MODIFIER,MODIFIER	NARS2,NARS2,NARS2	0.02941	0/0:18:18,0:18:716:0:0:0,-5.41854,-64.5319	0/0:4:4,0:4:153:0:0:0,-1.20412,-14.1056	0/0:5:4,0:4:157:0:0:0,-1.20412,-14.3344	0/0:16:12,0:12:407:0:0:0,-3.61236,-36.6766	0/0:15:13,0:13:510:0:0:0,-3.91339,-46.0446	0/0:21:17,0:17:600:0:0:0,-5.11751,-54.0481	0/0:36:29,1:29:1011:1:37:0,-5.67645,-87.7331	0/0:24:23,0:23:822:0:0:0,-6.92369,-73.8522	0/0:33:22,2:22:773:2:74:0,-0.538556,-62.9579	0/0:17:16,0:16:629:0:0:0,-4.81648,-56.7648	0/0:8:8,0:8:317:0:0:0,-2.40824,-28.7648	0/1:12:10,1:10:389:1:41:-0.388262,0,-31.6734	0/0:7:7,0:7:277:0:0:0,-2.10721,-25.2992	0/1:32:24,3:24:860:3:111:-1.88459,0,-69.2875	0/0:11:10,0:10:396:0:0:0,-3.0103,-35.8093	0/1:30:22,3:22:753:3:111:-2.51383,0,-60.3163	0/1:35:28,4:28:998:4:136:-2.5525,0,-80.0825
21	20501603	T	G	downstream_gene_variant,downstream_gene_variant,downstream_gene_variant,downstream_gene_variant,intergenic_region	MODIFIER,MODIFIER,MODIFIER,MODIFIER,MODIFIER	NARS2,USP35,NARS2,NARS2,NARS2-USP35	0.02941	0/0:11:9,2:9:323:2:24:0,-1.03134,-27.1196	0/0:4:4,0:4:133:0:0:0,-1.20412,-12.2986	0/0:7:7,0:7:220:0:0:0,-2.10721,-20.0938	0/0:15:15,0:15:503:0:0:0,-4.51545,-45.5797	0/0:10:9,1:9:346:1:19:0,-1.11033,-29.589	0/0:18:18,0:18:666:0:0:0,-5.41854,-60.2746	0/0:21:21,0:21:765:0:0:0,-6.32163,-69.1749	0/0:13:13,0:13:443:0:0:0,-3.91339,-40.189	0/0:14:14,0:14:518:0:0:0,-4.21442,-46.9624	0/1:8:6,2:6:228:2:54:-2.72104,0,-18.4697	0/1:7:5,2:5:201:2:34:-1.12272,0,-16.3628	0/1:7:6,1:6:213:1:27:-0.592573,0,-14.1924	0/0:6:6,0:6:238:0:0:0,-1.80618,-21.7928	0/0:10:10,0:10:370:0:0:0,-3.0103,-33.6502	0/1:9:7,2:7:250:2:44:-1.4706,0,-20.1211	0/0:11:11,0:11:383:0:0:0,-3.31133,-34.8002	0/0:12:12,0:12:444:0:0:0,-3.61236,-40.3063
21	20653561	TCTCAC	TCTGGTTAAAAA	downstream_gene_variant,downstream_gene_variant,downstream_gene_variant,intergenic_region	MODIFIER,MODIFIER,MODIFIER,MODIFIER	NDUFC2,THRSP,NDUFC2,NDUFC2-THRSP	0.02941	0/0:8:8,0:8:300:0:0:0,-2.40824,-27.3478	0/0:6:6,0:6:220:0:0:0,-1.80618,-20.1488	0/0:11:11,0:11:428:0:0:0,-3.31133,-38.8666	0/0:35:35,0:35:1267:0:0:0,-10.536,-114.33	0/0:14:13,0:13:525:0:0:0,-3.91339,-47.4553	0/0:29:29,0:29:1044:0:0:0,-8.72987,-94.2709	0/0:22:22,0:22:792:0:0:0,-6.62266,-71.6028	0/0:34:34,0:34:1229:0:0:0,-10.235,-110.913	0/0:38:38,0:38:1338:0:0:0,-11.4391,-120.712	1/1:9:0,8:0:0:8:328:-29.5161,-2.40824,0	0/0:17:17,0:17:667:0:0:0,-5.11751,-60.3572	0/0:18:18,0:18:714:0:0:0,-5.41854,-64.5837	0/1:16:11,5:11:421:5:205:-14.0185,0,-33.4209	1/1:44:0,40:0:0:40:1431:-128.743,-12.0412,0	0/0:11:11,0:11:441:0:0:0,-3.31133,-40.0451	0/1:42:26,13:26:937:13:471:-30.7246,0,-72.6508	0/0:52:52,0:52:1890:0:0:0,-15.6536,-170.372
21	20728350	CAAAAAAAAAAGCAT	CAAAAAAAAAGCAT,CAAAAAAAAAAAGCAT	intron_variant,intron_variant,intron_variant,intron_variant	MODIFIER,MODIFIER,MODIFIER,MODIFIER	INTS4,INTS4,INTS4,INTS4	0.02941	0/0:8:8,0,0:8:316:0,0:0,0:0,-2.40824,-28.8059,-2.40824,-28.8059,-28.8059	0/0:1:1,0,0:1:32:0,0:0,0:0,-0.30103,-3.19931,-0.30103,-3.19931,-3.19931	0/0:7:7,0,0:7:274:0,0:0,0:0,-2.10721,-25.0258,-2.10721,-25.0258,-25.0258	0/0:27:26,0,0:26:943:0,0:0,0:0,-7.82678,-85.0183,-7.82678,-85.0183,-85.0183	0/0:13:13,0,0:13:517:0,0:0,0:0,-3.91339,-46.8726,-3.91339,-46.8726,-46.8726	0/0:25:22,1,1:22:781:1,1:37,37:0,-3.59564,-66.9146,-3.59564,-64.188,-66.9146	0/0:27:26,1,0:26:930:1,0:25,0:0,-5.62795,-81.5176,-7.82678,-81.8186,-83.7635	0/0:28:26,1,0:26:928:1,0:37,0:0,-4.66987,-80.2603,-7.82678,-80.5613,-83.5891	0/0:40:38,1,0:38:1341:1,0:37,0:0,-8.28223,-117.415,-11.4391,-117.716,-120.744	0/0:10:10,0,0:10:398:0,0:0,0:0,-3.0103,-36.1793,-3.0103,-36.1793,-36.1793	0/0:13:13,0,0:13:523:0,0:0,0:0,-3.91339,-47.3676,-3.91339,-47.3676,-47.3676	0/1:12:11,1,0:11:433:1,0:41,0:-0.482207,0,-35.7123,-3.79354,-36.0134,-39.3988	0/0:15:15,0,0:15:591:0,0:0,0:0,-4.51545,-53.5284,-4.51545,-53.5284,-53.5284	0/0:27:21,2,1:21:747:2,1:74,37:0,-0.2243,-60.5958,-3.27729,-58.1695,-63.9251	0/1:7:6,1,0:6:243:1,0:41,0:-1.98736,0,-20.1408,-3.79354,-20.4418,-23.8266	0/2:24:21,0,3:21:757:0,3:0,111:-3.1292,-9.45083,-71.216,0,-62.1338,-61.2307	0/2:32:28,0,3:28:1008:0,3:0,111:-0.847047,-9.27589,-91.5695,0,-82.4867,-81.5836
21	20808149	CCTCTCTCTCTCTCTCTCTCTTTCTCTG	CCTCTCTCTCTCTCTCTTTCTCTG,CCTCTCTCTCTCTCTTTCTCTG	intron_variant,intron_variant,intron_variant,intron_variant,intron_variant,intron_variant	MODIFIER,MODIFIER,MODIFIER,MODIFIER,MODIFIER,MODIFIER	INTS4,INTS4,INTS4,INTS4,AAMDC,AAMDC	0.02941	1/2:12:0,3,8:0:0:3,8:80,230:-24.59,-18.3028,-17.3997,-6.29269,0,-3.88445	0/2:5:2,0,2:2:76:0,2:0,44:-2.8219,-3.42396,-9.73422,0,-6.40618,-5.80412	0/1:6:1,4,0:1:40:4,0:132,0:-10.4156,0,-2.13777,-10.7167,-3.34189,-14.0251	0/1:21:7,6,1:7:243:6,1:146,25:-9.24024,0,-18.0157,-9.39626,-17.8745,-28.8948	2/2:13:0,0,12:0:0:0,12:0,428:-38.6579,-38.6579,-38.6579,-3.61236,-3.61236,0	0/1:10:6,2,0:6:205:2,0:50,0:-2.05525,0,-16.0356,-3.86143,-16.6377,-20.5188	0/2:15:4,0,8:4:137:0,8:0,196:-13.9774,-15.1816,-26.3243,0,-11.141,-8.7328	1/2:32:0,11,18:0:0:11,18:345,552:-71.9907,-44.2622,-40.9509,-27.7527,0,-22.3341	0/1:28:13,13,0:13:449:13,0:393,0:-27.458,0,-32.5334,-31.3714,-36.4468,-67.8645	0/0:9:8,0,0:8:314:0,0:0,0:0,-2.40824,-28.1623,-2.40824,-28.1623,-28.1623	0/1:8:4,3,0:4:154:3,0:100,0:-6.87326,0,-11.7685,-8.07738,-12.6716,-20.7448	0/1:11:7,3,0:7:273:3,0:100,0:-6.06993,0,-21.687,-8.17714,-22.5901,-30.6706	0/0:11:10,0,0:10:386:0,0:0,0:0,-3.0103,-34.9502,-3.0103,-34.9502,-34.9502	0/0:17:13,0,0:13:462:0,0:0,0:0,-3.91339,-41.5505,-3.91339,-41.5505,-41.5505	0/0:14:13,0,0:13:500:0,0:0,0:0,-3.91339,-45.1604,-3.91339,-45.1604,-45.1604	0/2:28:12,0,12:12:425:0,12:0,314:-21.0156,-24.6279,-59.2851,0,-34.6792,-31.0669	0/2:25:12,0,10:12:425:0,10:0,358:-25.5873,-29.1997,-63.8192,0,-34.6252,-31.6149
21	20911319	AATTTTATTTTATTTTATTTTATAAAG	AATTTTATTTTATTTTATTTTTTAAAG,AATTTTATTTTATTTTATAAAG	intron_variant,intron_variant	MODIFIER,MODIFIER	RSF1,RSF1	0.02941	0/0:18:18,0,0:18:712:0,0:0,0:0,-5.41854,-64.4066,-5.41854,-64.4066,-64.4066	0/0:7:7,0,0:7:270:0,0:0,0:0,-2.10721,-24.6607,-2.10721,-24.6607,-24.6607	0/0:9:9,0,0:9:363:0,0:0,0:0,-2.70927,-33.0347,-2.70927,-33.0347,-33.0347	0/0:27:27,0,0:27:981:0,0:0,0:0,-8.12781,-88.6071,-8.12781,-88.6071,-88.6071	0/0:11:10,0,0:10:404:0,0:0,0:0,-3.0103,-36.5747,-3.0103,-36.5747,-36.5747	0/0:26:26,0,0:26:942:0,0:0,0:0,-7.82678,-85.0988,-7.82678,-85.0988,-85.0988	0/0:29:29,0,0:29:1051:0,0:0,0:0,-8.72987,-94.904,-8.72987,-94.904,-94.904	0/0:28:28,0,0:28:1010:0,0:0,0:0,-8.42884,-91.2148,-8.42884,-91.2148,-91.2148	0/0:16:16,0,0:16:565:0,0:0,0:0,-4.81648,-51.1803,-4.81648,-51.1803,-51.1803	2/2:10:0,0,9:0:0:0,9:0,361:-32.6569,-32.6569,-32.6569,-2.70927,-2.70927,0	0/0:10:10,0,0:10:402:0,0:0,0:0,-3.0103,-36.5402,-3.0103,-36.5402,-36.5402	0/0:13:12,0,0:12:487:0,0:0,0:0,-3.61236,-44.0391,-3.61236,-44.0391,-44.0391	0/2:11:6,0,3:6:238:0,3:0,109:-7.2057,-9.01188,-28.6612,0,-19.758,-18.8549	2/2:33:0,0,32:0:0:0,32:0,1026:-92.5037,-92.5037,-92.5037,-9.63296,-9.63296,0	0/0:12:11,0,0:11:450:0,0:0,0:0,-3.31133,-40.7117,-3.31133,-40.7117,-40.7117	0/2:19:10,0,9:10:361:0,9:0,297:-21.3282,-24.3385,-53.8185,0,-29.8245,-27.1152	0/0:17:17,0,0:17:615:0,0:0,0:0,-5.11751,-55.6834,-5.11751,-55.6834,-55.6834
21	20916280	G	C	intron_variant	MODIFIER	RSF1	0.02941	0/0:16:16,0:16:652:0:0:0,-4.81648,-59.0117	0/0:9:9,0:9:329:0:0:0,-2.70927,-29.9503	0/0:6:6,0:6:246:0:0:0,-1.80618,-22.5201	0/0:28:28,0:28:984:0:0:0,-8.42884,-88.8604	0/0:13:13,0:13:529:0:0:0,-3.91339,-47.9558	0/0:40:40,0:40:1454:0:0:0,-12.0412,-131.147	0/0:29:29,0:29:1049:0:0:0,-8.72987,-94.7185	0/0:28:28,0:28:1036:0:0:0,-8.42884,-93.5551	0/0:41:41,0:41:1493:0:0:0,-12.3422,-134.657	1/1:7:0,7:0:0:7:246:-22.4706,-2.10721,0	0/0:15:15,0:15:596:0:0:0,-4.51545,-53.9683	0/0:16:16,0:16:639:0:0:0,-4.81648,-57.8408	0/1:15:8,7:8:301:7:279:-20.9643,0,-22.922	1/1:41:0,41:0:0:41:1441:-129.969,-12.3422,0	0/0:13:13,0:13:487:0:0:0,-3.91339,-44.1557	0/1:34:16,18:16:592:18:642:-47.8699,0,-43.3835	0/0:20:20,0:20:716:0:0:0,-6.0206,-64.7624
21	20997728	A	G	intron_variant	MODIFIER	RSF1	0.02941	0/0:9:9,0:9:355:0:0:0,-2.70927,-32.3046	0/0:5:5,0:5:201:0:0:0,-1.50515,-18.47	0/0:11:11,0:11:403:0:0:0,-3.31133,-36.5918	0/0:33:33,0:33:1183:0:0:0,-9.93399,-106.768	0/0:15:15,0:15:560:0:0:0,-4.51545,-50.718	0/0:33:33,0:33:1185:0:0:0,-9.93399,-106.95	0/0:40:40,0:40:1468:0:0:0,-12.0412,-132.41	0/0:55:55,0:55:1997:0:0:0,-16.5566,-179.989	0/0:33:33,0:33:1173:0:0:0,-9.93399,-105.868	1/1:15:0,15:0:0:15:590:-53.433,-4.51545,0	0/0:6:6,0:6:246:0:0:0,-1.80618,-22.5201	0/0:14:14,0:14:566:0:0:0,-4.21442,-51.2812	0/1:7:3,4:3:114:4:141:-10.9232,0,-8.52201	1/1:31:0,31:0:0:31:1120:-101.105,-9.33193,0	0/0:3:3,0:3:123:0:0:0,-0.90309,-11.4648	0/1:25:10,15:10:346:15:555:-42.7647,0,-23.9442	0/0:33:33,0:33:1197:0:0:0,-9.93399,-108.032
21	21010120	TAAAAAAAAAATCTTAAAAAAAAAAGAAATCT	TAAAAAAAAATCTTAAAAAAAAAAGAAATCT,TAAAAAAAATCTTAAAAAAAAAAGAAATCT	intron_variant,intron_variant	MODIFIER,MODIFIER	RSF1,RSF1	0.02941	0/0:7:7,0,0:7:267:0,0:0,0:0,-2.10721,-24.0361,-2.10721,-24.0361,-24.0361	0/0:2:2,0,0:2:74:0,0:0,0:0,-0.60206,-6.64936,-0.60206,-6.64936,-6.64936	0/0:10:10,0,0:10:398:0,0:0,0:0,-3.0103,-35.5514,-3.0103,-35.5514,-35.5514	0/0:14:10,0,0:10:359:0,0:0,0:0,-3.0103,-32.3477,-3.0103,-32.3477,-32.3477	0/0:4:2,0,0:2:81:0,0:0,0:0,-0.60206,-7.40567,-0.60206,-7.40567,-7.40567	0/0:22:17,0,0:17:594:0,0:0,0:0,-5.11751,-53.4041,-5.11751,-53.4041,-53.4041	0/0:22:17,2,0:17:586:2,0:48,0:0,-1.42967,-48.4586,-5.11751,-49.0607,-52.7676	0/0:21:17,1,0:17:604:1,0:25,0:0,-3.1946,-52.0725,-5.11751,-52.3735,-54.3173	0/0:20:16,0,0:16:561:0,0:0,0:0,-4.81648,-50.4898,-4.81648,-50.4898,-50.4898	1/1:8:0,8,0:0:0:8,0:311,0:-28.2647,-2.40824,0,-28.2647,-2.40824,-28.2647	0/0:7:7,0,0:7:280:0,0:0,0:0,-2.10721,-25.5718,-2.10721,-25.5718,-25.5718	0/0:12:12,0,0:12:461:0,0:0,0:0,-3.61236,-41.7308,-3.61236,-41.7308,-41.7308	0/0:9:7,1,0:7:276:1,0:22,0:0,-0.433291,-22.9821,-2.10721,-23.2832,-24.945	1/1:18:0,16,0:0:0:16,0:542,0:-48.5474,-4.81648,0,-48.5474,-4.81648,-48.5474	0/0:6:6,0,0:6:244:0,0:0,0:0,-1.80618,-21.9322,-1.80618,-21.9322,-21.9322	0/1:21:8,9,0:8:284:9,0:309,0:-22.629,0,-20.3928,-25.0372,-23.102,-48.1737	0/1:26:6,15,0:6:212:15,0:519,0:-40.3729,0,-12.7596,-42.179,-17.275,-59.4469
21	21029203	G	C	intron_variant,intron_variant,intron_variant,intron_variant	MODIFIER,MODIFIER,MODIFIER,MODIFIER	CLNS1A,CLNS1A,CLNS1A,CLNS1A	0.02941	0/0:13:13,0:13:533:0:0:0,-3.91339,-48.3159	0/0:9:9,0:9:361:0:0:0,-2.70927,-32.8525	0/0:10:10,0:10:397:0:0:0,-3.0103,-36.0848	0/0:27:27,0:27:987:0:0:0,-8.12781,-89.1444	0/0:13:13,0:13:533:0:0:0,-3.91339,-48.3159	0/0:26:26,0:26:962:0:0:0,-7.82678,-86.899	0/0:22:22,0:22:814:0:0:0,-6.62266,-73.5868	0/0:53:53,0:53:1909:0:0:0,-15.9546,-172.07	0/0:35:35,0:35:1283:0:0:0,-10.536,-115.77	1/1:13:0,13:0:0:13:529:-47.9558,-3.91339,0	0/0:6:6,0:6:237:0:0:0,-1.80618,-21.6995	0/0:7:7,0:7:258:0:0:0,-2.10721,-23.5588	0/1:12:8,4:8:319:4:156:-10.8036,0,-25.4611	1/1:14:0,14:0:0:14:518:-46.9624,-4.21442,0	0/0:17:17,0:17:680:0:0:0,-5.11751,-61.5265	0/1:23:9,14:9:321:14:518:-40.0387,0,-22.307	0/0:26:26,0:26:962:0:0:0,-7.82678,-86.899
21	21077784	TAAAAC	TAAAG	upstream_gene_variant,non_coding_transcript_exon_variant	MODIFIER,MODIFIER	AQP11,ENSCAFG00000051079	0.02941	0/0:15:15,0:15:570:0:0:0,-4.51545,-51.626	0/0:9:9,0:9:349:0:0:0,-2.70927,-31.7672	0/0:14:14,0:14:545:0:0:0,-4.21442,-49.3901	0/0:34:34,0:34:1194:0:0:0,-10.235,-107.761	0/0:13:13,0:13:508:0:0:0,-3.91339,-46.0649	0/0:23:21,0:21:750:0:0:0,-6.32163,-67.6923	0/0:33:33,0:33:1148:0:0:0,-9.93399,-103.622	0/0:44:44,0:44:1571:0:0:0,-13.2453,-141.676	0/0:33:31,0:31:1061:0:0:0,-9.33193,-95.6674	1/1:7:0,7:0:0:7:281:-25.6623,-2.10721,0	0/0:15:15,0:15:571:0:0:0,-4.51545,-51.7207	0/0:9:9,0:9:353:0:0:0,-2.70927,-32.1242	0/1:10:6,4:6:224:4:150:-10.8524,0,-17.5051	1/1:18:0,18:0:0:18:639:-57.4665,-5.41854,0	0/0:8:8,0:8:324:0:0:0,-2.40824,-29.5288	0/1:26:17,8:17:607:8:287:-18.3459,0,-47.1407	0/0:21:21,0:21:764:0:0:0,-6.32163,-69.0863
21	21092909	TAGAGAGAGAGAGAGAGAGAGAGAGAGGT	TAGAGAGAGAGAGAGAGAGAGAGAGAGAGGT,TAGAGAGAGAGAGAGAGAGAGAGAGAGAGAGGT	intergenic_region,intergenic_region	MODIFIER,MODIFIER	ENSCAFG00000051079-PAK1,ENSCAFG00000051079-PAK1	0.02941	0/0:3:3,0,0:3:110:0,0:0,0:0,-0.90309,-10.1653,-0.90309,-10.1653,-10.1653	0/0:5:4,0,0:4:134:0,0:0,0:0,-1.20412,-12.2763,-1.20412,-12.2763,-12.2763	0/0:4:3,0,0:3:118:0,0:0,0:0,-0.90309,-10.6093,-0.90309,-10.6093,-10.6093	0/0:22:17,0,0:17:581:0,0:0,0:0,-5.11751,-52.3419,-5.11751,-52.3419,-52.3419	0/0:8:6,0,0:6:233:0,0:0,0:0,-1.80618,-20.9349,-1.80618,-20.9349,-20.9349	0/0:22:17,1,0:17:565:1,0:37,0:0,-2.08006,-47.506,-5.11751,-47.807,-50.8359	0/0:25:17,1,0:17:584:1,0:11,0:0,-4.42818,-51.7167,-5.11751,-52.0177,-52.7001	0/0:26:18,1,0:18:618:1,0:11,0:0,-4.74731,-54.6919,-5.41854,-54.9929,-55.6739	0/0:22:19,0,0:19:651:0,0:0,0:0,-5.71957,-58.5767,-5.71957,-58.5767,-58.5767	2/2:3:0,0,3:0:0:0,3:0,81:-7.36117,-7.36117,-7.36117,-0.90309,-0.90309,0	0/0:10:9,0,0:9:336:0,0:0,0:0,-2.70927,-30.4297,-2.70927,-30.4297,-30.4297	0/0:6:6,0,0:6:217:0,0:0,0:0,-1.80618,-19.8778,-1.80618,-19.8778,-19.8778	0/2:9:4,0,3:4:155:0,3:0,105:-7.41286,-8.61698,-21.3894,0,-12.8436,-11.9405	2/2:15:0,0,12:0:0:0,12:0,320:-28.8217,-28.8217,-28.8217,-3.61236,-3.61236,0	0/0:8:8,0,0:8:303:0,0:0,0:0,-2.40824,-27.5386,-2.40824,-27.5386,-27.5386	0/2:22:10,1,8:10:337:1,8:37,194:-11.9923,-11.966,-39.0129,0,-24.2998,-24.9218	0/0:29:23,2,1:23:775:2,1:48,25:0,-3.22039,-65.4694,-4.97797,-64.1257,-67.5341
21	21093509	G	A	intergenic_region	MODIFIER	ENSCAFG00000051079-PAK1	0.02941	0/0:7:7,0:7:287:0:0:0,-2.10721,-26.2052	0/0:11:11,0:11:414:0:0:0,-3.31133,-37.5929	0/0:19:19,0:19:758:0:0:0,-5.71957,-68.5387	0/0:29:28,0:28:976:0:0:0,-8.42884,-88.0246	0/0:8:8,0:8:320:0:0:0,-2.40824,-29.1663	0/0:43:43,0:43:1555:0:0:0,-12.9443,-140.233	0/0:33:33,0:33:1169:0:0:0,-9.93399,-105.503	0/0:47:47,0:47:1701:0:0:0,-14.1484,-153.364	0/0:39:39,0:39:1405:0:0:0,-11.7402,-126.738	1/1:13:0,13:0:0:13:529:-47.9558,-3.91339,0	0/0:14:14,0:14:570:0:0:0,-4.21442,-51.6411	0/0:11:11,0:11:447:0:0:0,-3.31133,-40.585	0/1:17:9,8:9:369:8:315:-23.5939,0,-28.4579	1/1:23:0,23:0:0:23:813:-73.4821,-6.92369,0	0/0:10:10,0:10:402:0:0:0,-3.0103,-36.5385	0/1:45:32,13:32:1112:13:481:-30.088,0,-86.8294	0/0:34:34,0:34:1246:0:0:0,-10.235,-112.442
21	21097665	A	G	intergenic_region	MODIFIER	ENSCAFG00000051079-PAK1	0.02941	0/0:10:10,0:10:397:0:0:0,-3.0103,-24.395	0/0:2:2,0:2:68:0:0:0,-0.60206,-6.45074	0/0:12:12,0:12:484:0:0:0,-3.61236,-40.2816	0/0:35:35,0:35:1269:0:0:0,-10.536,-93.5369	0/0:17:17,0:17:634:0:0:0,-5.11751,-36.7943	0/0:27:27,0:27:987:0:0:0,-8.12781,-80.3665	0/0:31:31,0:31:1135:0:0:0,-9.33193,-96.6872	0/0:39:39,0:39:1419:0:0:0,-11.7402,-125.071	0/0:41:41,0:41:1493:0:0:0,-12.3422,-120.945	1/1:17:3,14:3:123:14:518:-44.7917,-2.97133,0	0/0:11:11,0:11:438:0:0:0,-3.31133,-39.7711	0/0:14:14,0:14:523:0:0:0,-4.21442,-44.2116	0/1:13:9,4:9:336:4:160:-10.8695,0,-26.5354	0/1:32:11,21:11:407:21:640:-48.2456,0,-7.32806	0/0:8:8,0:8:311:0:0:0,-2.40824,-22.0598	0/1:30:20,9:20:716:9:283:-16.912,0,-40.2356	0/0:36:36,0:36:1246:0:0:0,-10.8371,-98.2798
21	21108702	AAAACAAACAAACAAACAAACAAACAGAC	AAAACAAACAAACAAACAAACAGAC	intergenic_region	MODIFIER	ENSCAFG00000051079-PAK1	0.02941	0/0:7:7,0:7:271:0:0:0,-2.10721,-24.7548	0/0:7:7,0:7:272:0:0:0,-2.10721,-24.8437	0/0:9:9,0:9:349:0:0:0,-2.70927,-31.7685	0/0:25:22,0:22:774:0:0:0,-6.62266,-69.6902	0/0:17:16,0:16:626:0:0:0,-4.81648,-56.539	0/0:32:28,2:28:1011:2:74:0,-2.37481,-84.2798	0/0:25:24,1:24:861:1:25:0,-5.02589,-75.3108	0/0:36:34,2:34:1217:2:74:0,-3.8112,-102.81	0/0:32:31,1:31:1110:1:25:0,-7.1331,-97.6188	1/1:7:0,7:0:0:7:259:-23.6545,-2.10721,0	0/0:8:7,0:7:278:0:0:0,-2.10721,-25.2345	0/0:12:12,0:12:467:0:0:0,-3.61236,-42.3773	0/1:8:5,3:5:201:3:109:-7.75475,0,-16.0627	1/1:18:0,18:0:0:18:602:-54.4848,-5.41854,0	0/0:12:12,0:12:482:0:0:0,-3.61236,-43.7307	0/1:29:9,19:9:327:19:628:-48.0259,0,-20.9799	0/0:34:33,0:33:1193:0:0:0,-9.93399,-107.56
21	21031306	G	C	intron_variant,intron_variant,intron_variant,intron_variant	MODIFIER,MODIFIER,MODIFIER,MODIFIER	CLNS1A,CLNS1A,CLNS1A,CLNS1A	0.0364	0/1:7:6,1:6:223:1:41:-1.98736,0,-18.3137	0/1:14:4,10:4:164:10:365:-28.9693,0,-10.9355	0/0:14:14,0:14:570:0:0:0,-4.21442,-51.6411	0/0:41:41,0:41:1403:0:0:0,-12.3422,-126.543	0/1:19:9,10:9:369:10:401:-30.7263,0,-27.8559	0/0:32:32,0:32:1184:0:0:0,-9.63296,-106.867	0/1:40:20,20:20:728:20:650:-46.7522,0,-53.8054	0/1:34:15,19:15:555:19:691:-52.2832,0,-40.0555	0/1:44:22,22:22:750:22:790:-58.1743,0,-54.5581	0/0:12:12,0:12:480:0:0:0,-3.61236,-43.5497	0/0:19:19,0:19:761:0:0:0,-5.71957,-68.8048	0/0:20:20,0:20:787:0:0:0,-6.0206,-71.1347	0/0:8:8,0:8:310:0:0:0,-2.40824,-28.2556	0/0:28:28,0:28:1024:0:0:0,-8.42884,-92.4726	0/0:12:12,0:12:488:0:0:0,-3.61236,-44.2704	0/1:36:19,17:19:703:17:567:-40.5005,0,-52.7656	0/0:29:29,0:29:1061:0:0:0,-8.72987,-95.8008
21	21033089	C	T	intron_variant,intron_variant,intron_variant,intron_variant	MODIFIER,MODIFIER,MODIFIER,MODIFIER	CLNS1A,CLNS1A,CLNS1A,CLNS1A	0.0364	0/1:8:6,2:6:246:2:68:-4.04639,0,-20.1119	0/1:7:3,4:3:90:4:164:-13.0427,0,-6.28265	0/0:16:16,0:16:618:0:0:0,-4.81648,-55.9367	0/0:34:34,0:34:1222:0:0:0,-10.235,-110.278	0/1:10:6,4:6:246:4:160:-11.7726,0,-19.5098	0/0:24:24,0:24:888:0:0:0,-7.22472,-80.2429	0/1:39:16,23:16:592:23:815:-61.9245,0,-41.8784	0/1:40:22,18:22:814:18:666:-48.2334,0,-61.5456	0/1:36:25,11:25:913:11:369:-22.6905,0,-71.6509	0/0:14:14,0:14:570:0:0:0,-4.21442,-51.6411	0/0:15:15,0:15:606:0:0:0,-4.51545,-54.8744	0/0:15:15,0:15:574:0:0:0,-4.51545,-51.9796	0/0:12:12,0:12:475:0:0:0,-3.61236,-43.0969	0/0:34:34,0:34:1232:0:0:0,-10.235,-111.178	0/0:8:8,0:8:328:0:0:0,-2.40824,-29.8903	0/1:29:17,12:17:629:12:432:-30.4883,0,-48.2167	0/0:25:25,0:25:925:0:0:0,-7.52575,-83.5709
21	21033233	ATTTTTTTTTTTTAAATAAAG	ATTTTTTTTTTTTTTTAAATAAAG,AATTTTTTTTTTTAAATAAAG	intron_variant,intron_variant,intron_variant,intron_variant,intron_variant,intron_variant,intron_variant,intron_variant	MODIFIER,MODIFIER,MODIFIER,MODIFIER,MODIFIER,MODIFIER,MODIFIER,MODIFIER	CLNS1A,CLNS1A,CLNS1A,CLNS1A,CLNS1A,CLNS1A,CLNS1A,CLNS1A	0.0364	0/1:5:3,2,0:3:121:2,0:82,0:-6.24954,0,-9.74173,-7.15263,-10.3438,-17.1079	0/1:3:1,2,0:1:34:2,0:54,0:-4.20009,0,-2.49582,-4.50112,-3.09788,-7.27361	0/0:12:11,0,0:11:441:0,0:0,0:0,-3.31133,-39.6287,-3.31133,-39.6287,-39.6287	0/0:33:28,0,2:28:983:0,2:0,74:0,-8.42884,-88.4812,-2.33568,-82.4254,-81.8233	0/1:12:6,6,0:6:243:6,0:217,0:-15.8066,0,-18.1818,-17.6127,-19.988,-37.6635	0/0:26:21,0,0:21:745:0,0:0,0:0,-6.32163,-67.0749,-6.32163,-67.0749,-67.0749	0/1:19:7,9,0:7:247:9,0:295,0:-21.7471,0,-17.4408,-23.8543,-20.15,-43.9816	0/1:25:10,9,0:10:354:9,0:281,0:-19.5626,0,-26.1574,-22.5729,-28.8666,-51.4266	0/1:29:16,9,0:16:568:9,0:283,0:-17.9319,0,-43.6006,-22.7484,-46.3099,-69.05	0/0:11:10,0,0:10:393:0,0:0,0:0,-3.0103,-35.4893,-3.0103,-35.4893,-35.4893	0/0:8:8,0,0:8:323:0,0:0,0:0,-2.40824,-29.011,-2.40824,-29.011,-29.011	0/0:11:9,0,0:9:359:0,0:0,0:0,-2.70927,-32.4165,-2.70927,-32.4165,-32.4165	0/0:13:13,0,0:13:523:0,0:0,0:0,-3.91339,-46.9812,-3.91339,-46.9812,-46.9812	0/0:26:24,0,1:24:859:0,1:0,37:0,-7.22472,-77.2148,-4.24909,-74.1875,-73.8865	0/0:3:3,0,0:3:117:0,0:0,0:0,-0.90309,-10.876,-0.90309,-10.876,-10.876	0/1:19:11,5,0:11:397:5,0:173,0:-10.7568,0,-30.9211,-14.0681,-32.4262,-46.4811	0/0:26:25,0,0:25:893:0,0:0,0:0,-7.52575,-80.2763,-7.52575,-80.2763,-80.2763
21	21034004	T	C	intron_variant,intron_variant,intron_variant,intron_variant	MODIFIER,MODIFIER,MODIFIER,MODIFIER	CLNS1A,CLNS1A,CLNS1A,CLNS1A	0.0364	0/1:13:9,4:9:357:4:164:-11.2365,0,-27.612	0/1:4:2,2:2:68:2:68:-5.25051,0,-4.79865	0/0:10:10,0:10:402:0:0:0,-3.0103,-29.493	0/0:15:13,0:13:455:0:0:0,-3.91339,-40.6605	0/1:7:2,5:2:82:5:176:-14.0648,0,-5.67247	0/0:17:17,0:17:605:0:0:0,-5.11751,-54.6183	0/1:17:13,4:13:431:4:148:-8.56446,0,-30.7814	0/1:22:13,9:13:443:9:333:-23.6822,0,-33.3565	0/1:20:12,8:12:418:8:270:-18.603,0,-31.4324	0/0:11:11,0:11:433:0:0:0,-3.31133,-38.6312	0/0:11:11,0:11:429:0:0:0,-3.31133,-36.2623	0/0:11:11,0:11:438:0:0:0,-3.31133,-35.1307	0/0:12:12,0:12:479:0:0:0,-3.61236,-41.4942	0/0:16:16,0:16:528:0:0:0,-4.81648,-46.6079	0/0:11:11,0:11:439:0:0:0,-3.31133,-36.3481	0/1:23:18,5:18:654:5:185:-10.0863,0,-46.5622	0/0:16:16,0:16:568:0:0:0,-4.81648,-43.0474
21	21034626	A	G	intron_variant,intron_variant,intron_variant,intron_variant	MODIFIER,MODIFIER,MODIFIER,MODIFIER	CLNS1A,CLNS1A,CLNS1A,CLNS1A	0.0364	0/1:14:7,7:7:287:7:279:-21.2653,0,-21.9908	0/1:10:8,2:8:309:2:69:-3.54198,0,-18.7734	0/0:13:13,0:13:529:0:0:0,-3.91339,-47.9558	0/0:18:18,0:18:654:0:0:0,-5.41854,-59.1898	0/1:10:4,6:4:164:6:224:-17.5039,0,-12.1396	0/0:22:22,0:22:814:0:0:0,-6.62266,-73.5868	0/1:18:10,8:10:370:8:270:-19.2051,0,-28.2317	0/1:32:13,19:13:481:19:651:-49.2663,0,-34.0014	0/1:24:15,9:15:555:9:333:-23.0975,0,-43.0658	0/0:12:12,0:12:441:0:0:0,-3.61236,-40.0156	0/0:15:15,0:15:602:0:0:0,-4.51545,-54.5147	0/0:5:5,0:5:201:0:0:0,-1.50515,-18.47	0/0:12:12,0:12:484:0:0:0,-3.61236,-43.91	0/0:35:35,0:35:1283:0:0:0,-10.536,-115.77	0/0:18:18,0:18:722:0:0:0,-5.41854,-65.3044	0/1:27:7,20:7:259:20:728:-57.7187,0,-15.5383	0/0:34:34,0:34:1258:0:0:0,-10.235,-108.288
21	21035729	T	C	intron_variant,intron_variant,intron_variant,intron_variant	MODIFIER,MODIFIER,MODIFIER,MODIFIER	CLNS1A,CLNS1A,CLNS1A,CLNS1A	0.0364	0/1:13:6,7:6:232:7:269:-20.6539,0,-17.3282	1/1:1:0,1:0:0:1:32:-3.19931,-0.30103,0	0/0:13:13,0:13:515:0:0:0,-3.91339,-46.6907	0/0:35:35,0:35:1183:0:0:0,-10.536,-106.595	0/1:13:4,9:4:155:9:332:-26.3018,0,-10.4084	0/0:27:27,0:27:923:0:0:0,-8.12781,-83.3665	0/1:33:20,13:20:728:13:419:-28.0802,0,-55.9126	0/1:38:20,18:20:704:18:500:-33.8186,0,-52.2391	0/1:32:21,9:21:765:9:285:-16.7778,0,-60.0119	0/0:14:14,0:14:551:0:0:0,-4.21442,-49.9236	0/0:9:9,0:9:369:0:0:0,-2.70927,-33.5755	0/0:14:14,0:14:548:0:0:0,-4.21442,-49.657	0/0:8:8,0:8:319:0:0:0,-2.40824,-29.0734	0/0:25:25,0:25:873:0:0:0,-7.52575,-78.8741	0/0:7:7,0:7:273:0:0:0,-2.10721,-24.93	0/1:33:17,16:17:605:16:566:-41.2856,0,-44.8421	0/0:25:25,0:25:925:0:0:0,-7.52575,-83.5709
21	21037097	A	G	intron_variant,intron_variant,intron_variant,intron_variant	MODIFIER,MODIFIER,MODIFIER,MODIFIER	CLNS1A,CLNS1A,CLNS1A,CLNS1A	0.0364	0/1:13:6,7:6:233:7:283:-21.9291,0,-17.4224	0/1:6:2,3:2:82:3:114:-8.93916,0,-6.05804	0/0:11:11,0:11:428:0:0:0,-3.31133,-38.8626	0/0:38:38,0:38:1318:0:0:0,-11.4391,-118.902	0/1:11:4,7:4:160:7:278:-22.0754,0,-11.4716	0/0:34:34,0:34:1232:0:0:0,-10.235,-111.178	0/1:36:19,17:19:691:17:623:-45.5674,0,-51.6811	0/1:31:15,16:15:529:16:592:-44.2866,0,-38.6032	0/1:46:18,28:18:654:28:1036:-79.7077,0,-45.3424	0/0:12:12,0:12:492:0:0:0,-3.61236,-44.6308	0/0:19:19,0:19:758:0:0:0,-5.71957,-68.5387	0/0:18:18,0:18:730:0:0:0,-5.41854,-66.0229	0/0:17:17,0:17:679:0:0:0,-5.11751,-61.4334	0/0:20:20,0:20:716:0:0:0,-6.0206,-64.7624	0/0:9:9,0:9:361:0:0:0,-2.70927,-32.8525	0/1:23:9,14:9:333:14:518:-40.0387,0,-23.3985	0/0:37:37,0:37:1369:0:0:0,-11.1381,-123.507
21	21037147	T	C	intron_variant,intron_variant,intron_variant,intron_variant	MODIFIER,MODIFIER,MODIFIER,MODIFIER	CLNS1A,CLNS1A,CLNS1A,CLNS1A	0.0364	0/1:14:8,6:8:328:6:246:-18.3057,0,-25.6759	0/1:5:2,3:2:82:3:119:-9.58935,0,-6.27453	0/0:12:12,0:12:492:0:0:0,-3.61236,-44.6308	0/0:34:34,0:34:1246:0:0:0,-10.235,-112.442	0/1:10:6,4:6:246:4:160:-11.7726,0,-19.5098	0/0:38:38,0:38:1330:0:0:0,-11.4391,-119.983	0/1:53:29,24:29:1011:24:850:-60.8563,0,-75.3346	0/1:30:10,20:10:370:20:704:-54.6473,0,-24.6193	0/1:35:15,20:15:555:20:740:-56.3947,0,-39.7544	0/0:10:10,0:10:410:0:0:0,-3.0103,-37.2606	0/0:21:21,0:21:826:0:0:0,-6.32163,-74.648	0/0:19:19,0:19:711:0:0:0,-5.71957,-64.2979	0/0:19:19,0:19:763:0:0:0,-5.71957,-68.9899	0/0:21:21,0:21:753:0:0:0,-6.32163,-68.091	0/0:7:7,0:7:268:0:0:0,-2.10721,-24.473	0/1:24:10,14:10:344:14:518:-39.7377,0,-24.0615	0/0:50:50,0:50:1800:0:0:0,-15.0515,-162.268
21	21038676	A	G	intron_variant,intron_variant,intron_variant,intron_variant	MODIFIER,MODIFIER,MODIFIER,MODIFIER	CLNS1A,CLNS1A,CLNS1A,CLNS1A	0.0364	0/1:11:6,5:6:228:5:201:-15.1587,0,-17.5675	1/1:1:0,1:0:0:1:37:-3.69783,-0.30103,0	0/0:5:5,0:5:176:0:0:0,-1.50515,-16.172	0/0:27:27,0:27:897:0:0:0,-8.12781,-81.0188	0/1:7:2,5:2:82:5:205:-16.7278,0,-5.67247	0/0:14:14,0:14:506:0:0:0,-4.21442,-45.8757	0/1:29:15,14:15:517:14:518:-38.2326,0,-38.1191	0/1:26:13,13:13:417:13:457:-33.6328,0,-30.0042	0/1:15:8,7:8:258:7:233:-16.7755,0,-19.015	0/0:10:10,0:10:393:0:0:0,-3.0103,-35.7238	0/0:9:9,0:9:351:0:0:0,-2.70927,-31.9441	0/0:5:5,0:5:201:0:0:0,-1.50515,-18.47	0/0:8:8,0:8:328:0:0:0,-2.40824,-29.8903	0/0:24:23,0:23:815:0:0:0,-6.92369,-73.5445	0/0:8:8,0:8:319:0:0:0,-2.40824,-29.0734	0/1:28:17,11:17:567:11:407:-28.5391,0,-42.9087	0/0:17:17,0:17:603:0:0:0,-5.11751,-54.5932
21	21038938	G	A	intron_variant,intron_variant,intron_variant,intron_variant	MODIFIER,MODIFIER,MODIFIER,MODIFIER	CLNS1A,CLNS1A,CLNS1A,CLNS1A	0.0364	0/1:15:8,7:8:328:7:275:-20.6016,0,-25.3749	0/1:5:4,1:4:160:1:32:-1.69416,0,-13.2778	0/0:6:6,0:6:223:0:0:0,-1.80618,-20.4197	0/0:39:39,0:39:1431:0:0:0,-11.7402,-129.082	0/1:14:6,8:6:246:8:299:-23.0346,0,-18.3057	0/0:39:39,0:39:1393:0:0:0,-11.7402,-125.656	0/1:32:18,14:18:588:14:518:-37.3295,0,-43.5842	0/1:38:19,19:19:679:19:703:-52.1635,0,-49.9946	0/1:30:18,12:18:654:12:444:-31.2754,0,-50.1589	0/0:9:9,0:9:340:0:0:0,-2.70927,-30.9382	0/0:16:16,0:16:621:0:0:0,-4.81648,-56.2172	0/0:11:11,0:11:451:0:0:0,-3.31133,-40.9457	0/0:30:30,0:30:1192:0:0:0,-9.0309,-107.553	0/0:36:36,0:36:1270:0:0:0,-10.8371,-114.59	0/0:13:13,0:13:529:0:0:0,-3.91339,-47.9558	0/1:40:19,21:19:703:21:751:-55.8671,0,-51.5615	0/0:43:43,0:43:1527:0:0:0,-12.9443,-137.707
21	21039168	CTTCA	CTTCAGTTCA	intron_variant,intron_variant,intron_variant,intron_variant	MODIFIER,MODIFIER,MODIFIER,MODIFIER	CLNS1A,CLNS1A,CLNS1A,CLNS1A	0.0364	0/1:9:6,3:6:233:3:119:-8.38523,0,-18.6249	0/1:6:3,3:3:117:3:101:-7.61718,0,-9.1024	0/0:14:14,0:14:562:0:0:0,-4.21442,-50.9217	0/0:45:45,0:45:1601:0:0:0,-13.5463,-144.375	0/1:8:4,4:4:151:4:160:-12.3747,0,-11.5462	0/0:26:26,0:26:941:0:0:0,-7.82678,-85.0073	0/1:24:13,11:13:472:11:317:-21.5795,0,-35.5952	0/1:33:23,10:23:826:10:294:-16.8079,0,-64.7269	0/1:20:11,8:11:396:8:296:-21.1357,0,-30.1305	0/0:9:8,0:8:327:0:0:0,-2.40824,-29.3908	0/0:22:22,0:22:884:0:0:0,-6.62266,-79.8681	0/0:16:16,0:16:631:0:0:0,-4.81648,-57.1238	0/0:14:14,0:14:564:0:0:0,-4.21442,-51.1017	0/0:37:37,0:37:1326:0:0:0,-11.1381,-119.638	0/0:13:13,0:13:511:0:0:0,-3.91339,-46.3312	0/1:33:16,17:16:586:17:525:-37.5993,0,-43.1423	0/0:41:41,0:41:1482:0:0:0,-12.3422,-133.671
21	21039488	A	G	intron_variant,intron_variant,intron_variant,intron_variant	MODIFIER,MODIFIER,MODIFIER,MODIFIER	CLNS1A,CLNS1A,CLNS1A,CLNS1A	0.0364	0/1:5:3,2:3:123:2:73:-5.42404,0,-9.95964	0/1:8:1,7:1:41:7:274:-22.6157,0,-1.68633	0/0:10:10,0:10:402:0:0:0,-3.0103,-36.5385	0/0:36:36,0:36:1308:0:0:0,-10.8371,-118.016	0/1:14:6,8:6:246:8:328:-25.6759,0,-18.3057	0/0:35:35,0:35:1257:0:0:0,-10.536,-113.424	0/1:18:11,7:11:381:7:233:-15.8724,0,-29.1981	0/1:32:13,19:13:481:19:677:-51.618,0,-34.0014	0/1:19:14,5:14:518:5:185:-11.2904,0,-41.2429	0/0:14:14,0:14:574:0:0:0,-4.21442,-52.001	0/0:16:16,0:16:640:0:0:0,-4.81648,-57.933	0/0:13:13,0:13:524:0:0:0,-3.91339,-47.5033	0/0:15:15,0:15:611:0:0:0,-4.51545,-55.3264	0/0:41:40,0:40:1442:0:0:0,-12.0412,-129.95	0/0:16:16,0:16:652:0:0:0,-4.81648,-59.0117	0/1:28:14,14:14:480:14:466:-33.8204,0,-35.0903	0/0:23:23,0:23:825:0:0:0,-6.92369,-74.5655
21	21039686	T	C	intron_variant,intron_variant,intron_variant,intron_variant	MODIFIER,MODIFIER,MODIFIER,MODIFIER	CLNS1A,CLNS1A,CLNS1A,CLNS1A	0.0364	0/1:11:9,2:9:369:2:82:-4.46835,0,-30.2641	0/1:11:4,7:4:164:7:249:-19.4289,0,-11.8386	0/0:14:14,0:14:543:0:0:0,-4.21442,-49.2038	0/0:22:22,0:22:802:0:0:0,-6.62266,-72.5032	0/1:10:3,7:3:104:7:287:-23.1949,0,-6.68616	0/0:16:16,0:16:592:0:0:0,-4.81648,-53.6185	0/1:15:6,9:6:222:9:321:-24.7153,0,-15.8226	0/1:31:8,23:8:296:23:825:-65.2336,0,-17.6622	0/1:21:9,12:9:333:12:437:-33.3505,0,-24.0006	0/0:14:14,0:14:561:0:0:0,-4.21442,-50.829	0/0:11:11,0:11:447:0:0:0,-3.31133,-40.585	0/0:10:10,0:10:382:0:0:0,-3.0103,-34.7221	0/0:12:12,0:12:478:0:0:0,-3.61236,-43.3639	0/0:16:16,0:16:580:0:0:0,-4.81648,-52.5329	0/0:11:11,0:11:451:0:0:0,-3.31133,-40.9457	0/1:20:13,7:13:443:7:259:-17.6455,0,-34.1684	0/0:17:17,0:17:617:0:0:0,-5.11751,-55.8614
21	21040705	ACCC	GCCT	intron_variant,intron_variant,intron_variant,intron_variant	MODIFIER,MODIFIER,MODIFIER,MODIFIER	CLNS1A,CLNS1A,CLNS1A,CLNS1A	0.0364	0/1:7:5,2:5:204:2:70:-4.14776,0,-16.2277	0/1:7:3,4:3:121:4:164:-13.0427,0,-9.17065	0/0:12:12,0:12:477:0:0:0,-3.61236,-43.2805	0/0:31:30,0:30:1044:0:0:0,-9.0309,-94.1454	0/1:11:6,5:6:245:5:205:-15.5237,0,-19.1181	0/0:17:17,0:17:590:0:0:0,-5.11751,-53.4234	0/1:29:11,17:11:382:17:623:-47.8514,0,-26.1532	0/1:25:12,13:12:435:13:468:-34.9322,0,-31.966	0/1:39:21,18:21:738:18:650:-47.0881,0,-54.9985	0/0:9:9,0:9:349:0:0:0,-2.70927,-31.7647	0/0:17:16,0:16:640:0:0:0,-4.81648,-57.7954	0/0:9:9,0:9:346:0:0:0,-2.70927,-31.4052	0/0:7:7,0:7:271:0:0:0,-2.10721,-24.7482	0/0:25:24,0:24:840:0:0:0,-7.22472,-75.7963	0/0:17:17,0:17:668:0:0:0,-5.11751,-60.4502	0/1:31:13,16:13:456:16:582:-43.7486,0,-32.4052	0/0:30:30,0:30:1051:0:0:0,-9.0309,-94.8964
21	21040792	A	C	intron_variant,intron_variant,intron_variant,intron_variant	MODIFIER,MODIFIER,MODIFIER,MODIFIER	CLNS1A,CLNS1A,CLNS1A,CLNS1A	0.0364	0/1:11:6,5:6:246:5:201:-15.1587,0,-19.2088	0/1:10:6,4:6:202:4:146:-10.4834,0,-15.4995	0/0:12:12,0:12:483:0:0:0,-3.61236,-43.8176	0/0:34:34,0:34:1182:0:0:0,-10.235,-106.669	0/1:10:6,4:6:246:4:164:-12.1396,0,-19.5098	0/0:24:24,0:24:876:0:0:0,-7.22472,-79.1597	0/1:22:9,13:9:333:13:481:-37.0117,0,-23.6995	0/1:27:13,14:13:481:14:468:-34.3046,0,-35.5066	0/1:32:15,17:15:555:17:567:-41.7046,0,-40.6575	0/0:18:18,0:18:734:0:0:0,-5.41854,-66.3822	0/0:15:15,0:15:607:0:0:0,-4.51545,-54.9667	0/0:9:9,0:9:340:0:0:0,-2.70927,-30.9382	0/0:9:9,0:9:369:0:0:0,-2.70927,-33.5755	0/0:25:25,0:25:901:0:0:0,-7.52575,-81.405	0/0:15:15,0:15:607:0:0:0,-4.51545,-54.9667	0/1:26:13,13:13:455:13:457:-33.6316,0,-33.4496	0/0:26:26,0:26:938:0:0:0,-7.82678,-84.7334
21	21041007	T	C	intron_variant,intron_variant,intron_variant,intron_variant	MODIFIER,MODIFIER,MODIFIER,MODIFIER	CLNS1A,CLNS1A,CLNS1A,CLNS1A	0.0364	0/1:16:6,10:6:246:10:406:-32.083,0,-17.7036	0/1:6:1,5:1:41:5:197:-16.2988,0,-2.28839	0/0:8:8,0:8:299:0:0:0,-2.40824,-27.249	0/0:32:32,0:32:1146:0:0:0,-9.63296,-103.439	0/1:9:4,5:4:164:5:205:-16.1257,0,-12.4406	0/0:30:30,0:30:1110:0:0:0,-9.0309,-100.211	0/1:34:22,12:22:776:12:444:-30.0713,0,-59.9183	0/1:30:19,11:19:703:11:407:-27.9474,0,-54.5718	0/1:36:16,20:16:580:20:740:-56.0936,0,-41.6958	0/0:14:14,0:14:561:0:0:0,-4.21442,-50.829	0/0:10:10,0:10:393:0:0:0,-3.0103,-35.7238	0/0:14:14,0:14:552:0:0:0,-4.21442,-50.0159	0/0:12:12,0:12:488:0:0:0,-3.61236,-44.2704	0/0:23:23,0:23:827:0:0:0,-6.92369,-74.7481	0/0:4:4,0:4:160:0:0:0,-1.20412,-14.7829	0/1:23:7,16:7:259:16:568:-44.5235,0,-16.7424	0/0:23:23,0:23:827:0:0:0,-6.92369,-74.7481
21	21041264	C	T	intron_variant,intron_variant,intron_variant,intron_variant	MODIFIER,MODIFIER,MODIFIER,MODIFIER	CLNS1A,CLNS1A,CLNS1A,CLNS1A	0.0364	0/1:10:3,7:3:123:7:283:-22.8322,0,-8.45449	0/1:6:1,5:1:37:5:173:-14.0984,0,-1.89165	0/0:4:4,0:4:155:0:0:0,-1.20412,-14.3218	0/0:14:14,0:14:494:0:0:0,-4.21442,-44.789	0/1:3:1,2:1:41:2:82:-6.87659,0,-3.19148	0/0:19:19,0:19:703:0:0:0,-5.71957,-63.6027	0/1:14:10,4:10:358:4:122:-7.06455,0,-28.3457	0/1:23:10,13:10:370:13:469:-35.6233,0,-26.7266	0/1:26:15,10:15:531:10:334:-22.7237,0,-40.4672	0/0:12:12,0:12:476:0:0:0,-3.61236,-43.1893	0/0:10:10,0:10:406:0:0:0,-3.0103,-36.8995	0/0:11:11,0:11:417:0:0:0,-3.31133,-37.8753	0/0:11:11,0:11:438:0:0:0,-3.31133,-39.7711	0/0:20:20,0:20:740:0:0:0,-6.0206,-66.9307	0/0:10:10,0:10:406:0:0:0,-3.0103,-36.8995	0/1:20:10,10:10:358:10:344:-25.2656,0,-26.5395	0/0:23:23,0:23:827:0:0:0,-6.92369,-74.7481
21	21041403	A	G	intron_variant,intron_variant,intron_variant,intron_variant	MODIFIER,MODIFIER,MODIFIER,MODIFIER	CLNS1A,CLNS1A,CLNS1A,CLNS1A	0.0364	0/1:8:3,5:3:123:5:196:-15.6031,0,-9.05655	1/1:2:0,2:0:0:2:82:-7.77968,-0.60206,0	0/0:8:8,0:8:319:0:0:0,-2.40824,-29.0734	0/0:15:15,0:15:529:0:0:0,-4.51545,-47.913	0/1:7:3,4:3:123:4:126:-9.5371,0,-9.35758	0/0:17:17,0:17:605:0:0:0,-5.11751,-54.7761	0/1:10:7,3:7:259:3:111:-7.34362,0,-20.6558	0/1:22:11,11:11:395:11:407:-30.328,0,-29.2666	0/1:20:8,12:8:246:12:444:-34.2857,0,-16.4167	0/0:5:5,0:5:205:0:0:0,-1.50515,-18.835	0/0:6:6,0:6:200:0:0:0,-1.80618,-18.3188	0/0:2:2,0:2:82:0:0:0,-0.60206,-7.77968	0/0:15:15,0:15:587:0:0:0,-4.51545,-53.1566	0/0:27:27,0:27:961:0:0:0,-8.12781,-86.7968	0/0:12:12,0:12:445:0:0:0,-3.61236,-40.3757	0/1:18:10,8:10:344:8:296:-21.5756,0,-25.8677	0/0:12:12,0:12:444:0:0:0,-3.61236,-40.3063
21	21042240	C	T	intron_variant,intron_variant,intron_variant,intron_variant	MODIFIER,MODIFIER,MODIFIER,MODIFIER	CLNS1A,CLNS1A,CLNS1A,CLNS1A	0.0364	0/1:8:3,5:3:100:5:201:-16.0618,0,-6.91918	0/1:7:4,3:4:127:3:109:-8.05578,0,-9.63299	0/0:15:15,0:15:578:0:0:0,-4.51545,-52.3449	0/0:27:27,0:27:987:0:0:0,-8.12781,-89.1444	0/1:9:4,5:4:160:5:201:-15.7607,0,-12.0736	0/0:30:30,0:30:1086:0:0:0,-9.0309,-98.0468	0/1:26:7,19:7:259:19:675:-53.246,0,-15.8393	0/1:35:22,13:22:790:13:481:-33.0983,0,-60.8835	0/1:32:13,19:13:481:19:691:-52.8852,0,-34.0014	0/0:12:12,0:12:475:0:0:0,-3.61236,-43.0969	0/0:13:13,0:13:511:0:0:0,-3.91339,-46.3305	0/0:11:11,0:11:371:0:0:0,-3.31133,-33.6952	0/0:7:7,0:7:269:0:0:0,-2.10721,-24.5673	0/0:24:24,0:24:812:0:0:0,-7.22472,-73.3788	0/0:15:15,0:15:577:0:0:0,-4.51545,-52.25	0/1:24:11,13:11:395:13:443:-32.9642,0,-28.6645	0/0:32:32,0:32:1184:0:0:0,-9.63296,-106.867
21	21042353	CTTTC	ATTTC	intron_variant,intron_variant,intron_variant,intron_variant	MODIFIER,MODIFIER,MODIFIER,MODIFIER	CLNS1A,CLNS1A,CLNS1A,CLNS1A	0.0364	0/1:9:4,5:4:155:5:186:-14.3827,0,-11.6134	0/1:7:5,2:5:192:2:82:-5.67247,0,-15.5414	0/0:14:14,0:14:538:0:0:0,-4.21442,-48.7542	0/0:22:21,0:21:744:0:0:0,-6.32163,-67.1594	0/1:11:8,3:8:298:3:119:-7.74304,0,-23.8038	0/0:23:23,0:23:843:0:0:0,-6.92369,-76.1937	0/1:22:11,11:11:396:11:395:-29.2666,0,-29.3589	0/1:32:15,17:15:541:17:603:-44.9603,0,-39.3918	0/1:32:12,17:12:430:17:629:-47.9374,0,-26.8549	0/0:14:14,0:14:561:0:0:0,-4.21442,-50.8319	0/0:11:11,0:11:417:0:0:0,-3.31133,-37.8691	0/0:16:16,0:16:631:0:0:0,-4.81648,-57.1249	0/0:9:9,0:9:361:0:0:0,-2.70927,-32.8523	0/0:28:27,0:27:946:0:0:0,-8.12781,-82.1725	0/0:13:13,0:13:515:0:0:0,-3.91339,-46.6922	0/1:26:11,15:11:393:15:543:-41.3214,0,-27.8279	0/0:27:27,0:27:982:0:0:0,-8.12781,-88.696
21	21044111	A	G	intron_variant,intron_variant,intron_variant,intron_variant	MODIFIER,MODIFIER,MODIFIER,MODIFIER	CLNS1A,CLNS1A,CLNS1A,CLNS1A	0.0364	0/1:17:15,2:15:601:2:82:-2.66217,0,-49.304	0/1:10:8,2:8:328:2:82:-4.76938,0,-26.88	0/0:6:6,0:6:238:0:0:0,-1.80618,-21.7928	0/0:40:40,0:40:1428:0:0:0,-12.0412,-128.803	0/1:12:5,7:5:205:7:287:-22.5929,0,-15.2226	0/0:38:38,0:38:1406:0:0:0,-11.4391,-126.836	0/1:33:21,12:21:765:12:444:-30.3723,0,-59.2409	0/1:37:15,22:15:555:22:790:-60.2815,0,-39.1524	0/1:27:15,12:15:555:12:432:-31.0904,0,-42.1627	0/0:9:9,0:9:365:0:0:0,-2.70927,-33.214	0/0:14:14,0:14:570:0:0:0,-4.21442,-51.6411	0/0:10:10,0:10:396:0:0:0,-3.0103,-35.9913	0/0:17:17,0:17:665:0:0:0,-5.11751,-60.1696	0/0:33:33,0:33:1185:0:0:0,-9.93399,-106.95	0/0:15:15,0:15:611:0:0:0,-4.51545,-55.3264	0/1:32:16,16:16:592:16:554:-40.5456,0,-43.9856	0/0:33:33,0:33:1221:0:0:0,-9.93399,-110.195
21	21044933	ATGTGTGTGTGTGC	ATGTGTGTGTGTGTGC	intron_variant,intron_variant,intron_variant,intron_variant	MODIFIER,MODIFIER,MODIFIER,MODIFIER	CLNS1A,CLNS1A,CLNS1A,CLNS1A	0.0364	0/1:9:6,3:6:239:3:123:-8.75552,0,-19.1752	0/1:10:4,5:4:150:5:144:-10.3831,0,-10.9846	0/0:10:10,0:10:391:0:0:0,-3.0103,-35.5443	0/0:37:35,0:35:1256:0:0:0,-10.536,-113.22	0/1:13:8,5:8:315:5:176:-12.2586,0,-24.798	0/0:38:38,0:38:1369:0:0:0,-11.4391,-123.508	0/1:26:18,7:18:640:7:235:-13.8116,0,-50.279	0/1:42:23,19:23:829:19:653:-46.4387,0,-62.2885	0/1:31:17,12:17:612:12:332:-21.1712,0,-46.4299	0/0:9:9,0:9:360:0:0:0,-2.70927,-32.7632	0/0:21:21,0:21:810:0:0:0,-6.32163,-73.2148	0/0:16:16,0:16:637:0:0:0,-4.81648,-57.6615	0/0:15:15,0:15:594:0:0:0,-4.51545,-53.7979	0/0:30:28,0:28:1020:0:0:0,-8.42884,-91.9228	0/0:23:23,0:23:910:0:0:0,-6.92369,-82.2049	0/1:22:8,13:8:288:13:443:-33.4996,0,-19.5761	0/0:45:43,0:43:1555:0:0:0,-12.9443,-140.08
21	21045394	CTTTTTTGA	CTTTTTGA	intron_variant,intron_variant,intron_variant,intron_variant	MODIFIER,MODIFIER,MODIFIER,MODIFIER	CLNS1A,CLNS1A,CLNS1A,CLNS1A	0.0364	0/1:10:3,7:3:121:7:283:-22.8322,0,-8.2699	0/1:6:3,2:3:113:2:78:-5.68775,0,-8.84975	0/0:13:13,0:13:519:0:0:0,-3.91339,-47.0572	0/0:38:37,0:37:1326:0:0:0,-11.1381,-119.523	0/1:11:9,2:9:358:2:78:-4.09145,0,-29.2715	0/0:24:24,0:24:861:0:0:0,-7.22472,-77.8096	0/1:30:17,13:17:615:13:443:-31.1581,0,-46.6519	0/1:51:23,28:23:830:28:998:-74.7728,0,-59.6702	0/1:37:16,20:16:580:20:716:-53.8035,0,-41.5732	0/0:22:22,0:22:886:0:0:0,-6.62266,-80.0478	0/0:14:14,0:14:555:0:0:0,-4.21442,-50.2928	0/0:7:6,0:6:243:0:0:0,-1.80618,-22.0873	0/0:13:12,0:12:475:0:0:0,-3.61236,-42.9565	0/0:27:27,0:27:985:0:0:0,-8.12781,-88.9667	0/0:12:12,0:12:483:0:0:0,-3.61236,-43.8212	0/1:32:14,18:14:492:18:640:-48.2892,0,-34.9796	0/0:50:49,1:49:1788:1:37:0,-11.3537,-157.499
21	21045837	T	C	intron_variant,intron_variant,intron_variant,intron_variant	MODIFIER,MODIFIER,MODIFIER,MODIFIER	CLNS1A,CLNS1A,CLNS1A,CLNS1A	0.0364	0/1:11:7,4:7:258:4:160:-11.4716,0,-20.2474	0/1:6:4,2:4:160:2:82:-5.9735,0,-12.9767	0/0:12:12,0:12:470:0:0:0,-3.61236,-42.644	0/0:34:34,0:34:1246:0:0:0,-10.235,-112.442	0/1:9:6,3:6:242:3:123:-8.75552,0,-19.4472	0/0:32:32,0:32:1172:0:0:0,-9.63296,-105.785	0/1:36:22,14:22:802:14:518:-36.1254,0,-61.6661	0/1:38:19,19:19:703:19:691:-51.079,0,-52.1635	0/1:38:17,21:17:579:21:765:-57.7357,0,-40.9837	0/0:15:15,0:15:585:0:0:0,-4.51545,-52.9827	0/0:8:8,0:8:328:0:0:0,-2.40824,-29.8903	0/0:20:20,0:20:771:0:0:0,-6.0206,-69.7007	0/0:16:16,0:16:640:0:0:0,-4.81648,-57.933	0/0:24:24,0:24:862:0:0:0,-7.22472,-77.894	0/0:5:5,0:5:201:0:0:0,-1.50515,-18.47	0/1:29:7,22:7:233:22:750:-59.0736,0,-12.5611	0/0:37:37,0:37:1369:0:0:0,-11.1381,-123.507
21	21046130	CTGTGTGTGTGTGTGTGTGTC	CTGTGTGTGTGTGTGTGTGTGTGTGTC	intron_variant,intron_variant,intron_variant,intron_variant	MODIFIER,MODIFIER,MODIFIER,MODIFIER	CLNS1A,CLNS1A,CLNS1A,CLNS1A	0.0364	0/1:6:3,3:3:121:3:105:-7.98652,0,-9.47381	0/1:5:4,1:4:143:1:41:-2.58942,0,-11.7133	0/0:8:8,0:8:320:0:0:0,-2.40824,-29.167	0/0:33:29,0:29:1035:0:0:0,-8.72987,-93.151	0/1:9:5,3:5:204:3:119:-8.36973,0,-16.0262	0/0:28:24,0:24:852:0:0:0,-7.22472,-76.6829	0/1:21:16,3:16:573:3:111:-4.30051,0,-45.8685	0/1:27:11,12:11:392:12:358:-25.2827,0,-28.3805	0/1:23:12,8:12:424:8:194:-11.3406,0,-32.1087	0/0:13:13,0:13:513:0:0:0,-3.91339,-46.515	0/0:9:9,0:9:343:0:0:0,-2.70927,-31.2204	0/0:12:12,0:12:475:0:0:0,-3.61236,-43.1011	0/0:16:14,0:14:547:0:0:0,-4.21442,-49.1627	0/0:36:35,0:35:1258:0:0:0,-10.536,-113.27	0/0:12:12,0:12:468:0:0:0,-3.61236,-42.4686	0/1:18:10,8:10:350:8:260:-18.2962,0,-26.4182	0/0:30:28,0:28:999:0:0:0,-8.42884,-89.9098
21	21046702	C	T	intron_variant,intron_variant,intron_variant,intron_variant	MODIFIER,MODIFIER,MODIFIER,MODIFIER	CLNS1A,CLNS1A,CLNS1A,CLNS1A	0.0364	0/1:12:6,3:6:242:3:123:-8.52581,0,-19.2796	0/1:7:3,3:3:119:3:106:-7.94168,0,-9.13677	0/0:18:12,0:12:488:0:0:0,-3.61236,-44.0884	0/0:43:38,0:38:1356:0:0:0,-11.4391,-122.216	0/1:14:5,3:5:167:3:123:-8.76025,0,-12.7268	0/0:57:38,0:38:1394:0:0:0,-11.4391,-125.585	0/1:36:13,14:13:481:14:506:-37.5613,0,-35.3114	0/1:71:17,30:17:629:30:1060:-81.3537,0,-42.551	0/1:46:19,17:19:691:17:629:-45.9316,0,-51.5132	0/0:15:8,0:8:314:0:0:0,-2.40824,-28.395	0/0:23:18,0:18:707:0:0:0,-5.41854,-63.8091	0/0:11:9,0:9:343:0:0:0,-2.70927,-31.0897	0/0:16:11,0:11:438:0:0:0,-3.31133,-39.5987	0/0:40:24,0:24:838:0:0:0,-7.22472,-75.541	0/0:8:7,0:7:287:0:0:0,-2.10721,-26.1453	0/1:31:9,18:9:333:18:666:-52.0223,0,-22.0322	0/0:43:29,0:29:1037:0:0:0,-8.72987,-93.4742
21	21047688	CTCT	CTCC	intron_variant,intron_variant,intron_variant,intron_variant	MODIFIER,MODIFIER,MODIFIER,MODIFIER	CLNS1A,CLNS1A,CLNS1A,CLNS1A	0.0364	0/1:8:5,3:5:199:3:123:-9.05655,0,-15.8785	0/1:8:4,4:4:151:4:164:-12.7417,0,-11.5469	0/0:14:13,0:13:524:0:0:0,-3.91339,-47.3647	0/0:39:39,0:39:1425:0:0:0,-11.7402,-128.544	0/1:11:2,9:2:82:9:365:-29.9026,0,-4.46835	0/0:29:29,0:29:1048:0:0:0,-8.72987,-94.6315	0/1:34:18,16:18:647:16:592:-43.3835,0,-48.3229	0/1:37:17,20:17:623:20:720:-53.9274,0,-45.2102	0/1:28:15,13:15:539:13:419:-29.5854,0,-40.4142	0/0:10:10,0:10:389:0:0:0,-3.0103,-35.3598	0/0:15:15,0:15:603:0:0:0,-4.51545,-54.6074	0/0:15:15,0:15:606:0:0:0,-4.51545,-54.8761	0/0:13:13,0:13:509:0:0:0,-3.91339,-46.1513	0/0:36:36,0:36:1320:0:0:0,-10.8371,-119.1	0/0:4:4,0:4:164:0:0:0,-1.20412,-15.1499	0/1:32:13,17:13:469:17:591:-44.0588,0,-33.1003	0/0:35:35,0:35:1292:0:0:0,-10.536,-116.582
21	21047699	A	G	intron_variant,intron_variant,intron_variant,intron_variant	MODIFIER,MODIFIER,MODIFIER,MODIFIER	CLNS1A,CLNS1A,CLNS1A,CLNS1A	0.0364	0/1:9:6,3:6:228:3:119:-8.38523,0,-18.1686	0/1:9:5,4:5:172:4:164:-12.4406,0,-13.0977	0/0:17:17,0:17:688:0:0:0,-5.11751,-62.2453	0/0:35:34,0:34:1182:0:0:0,-10.235,-106.552	0/1:11:2,9:2:82:9:356:-29.087,0,-4.46835	0/0:29:29,0:29:959:0:0:0,-8.72987,-86.5952	0/1:32:17,14:17:629:14:506:-36.3237,0,-47.3958	0/1:38:18,20:18:666:20:740:-55.4916,0,-48.8355	0/1:30:15,15:15:517:15:555:-41.2596,0,-37.8181	0/0:11:11,0:11:410:0:0:0,-3.31133,-37.2352	0/0:15:15,0:15:601:0:0:0,-4.51545,-54.4215	0/0:14:14,0:14:556:0:0:0,-4.21442,-50.3768	0/0:12:12,0:12:488:0:0:0,-3.61236,-44.2704	0/0:33:33,0:33:1143:0:0:0,-9.93399,-103.158	0/0:4:4,0:4:164:0:0:0,-1.20412,-15.1499	0/1:32:11,21:11:407:21:765:-59.5419,0,-27.3453	0/0:35:35,0:35:1167:0:0:0,-10.536,-105.306
21	21048941	GGTGCCTG	GGTGCCTGTGCCTG	intron_variant,intron_variant,intron_variant,intron_variant	MODIFIER,MODIFIER,MODIFIER,MODIFIER	CLNS1A,CLNS1A,CLNS1A,CLNS1A	0.0364	0/1:17:8,9:8:297:9:257:-18.288,0,-21.9564	0/1:6:4,2:4:154:2:64:-4.27251,0,-12.426	0/0:13:13,0:13:486:0:0:0,-3.91339,-44.0767	0/0:42:41,0:41:1474:0:0:0,-12.3422,-132.836	0/1:16:8,8:8:319:8:320:-24.3498,0,-24.2598	0/0:23:23,0:23:835:0:0:0,-6.92369,-75.4731	0/1:33:15,17:15:542:17:591:-43.7519,0,-39.3571	0/1:33:23,9:23:833:9:255:-13.2274,0,-65.289	0/1:31:12,19:12:435:19:585:-43.6012,0,-30.1601	0/0:12:12,0:12:482:0:0:0,-3.61236,-43.7298	0/0:9:9,0:9:352:0:0:0,-2.70927,-32.0353	0/0:7:7,0:7:279:0:0:0,-2.10721,-25.4803	0/0:17:16,0:16:633:0:0:0,-4.81648,-57.1672	0/0:34:34,0:34:1225:0:0:0,-10.235,-110.555	0/0:10:10,0:10:380:0:0:0,-3.0103,-34.549	0/1:26:17,9:17:617:9:321:-21.4039,0,-48.036	0/0:27:27,0:27:970:0:0:0,-8.12781,-87.6148
21	21049962	TCA	TCCA	downstream_gene_variant,intron_variant,intron_variant,intron_variant	MODIFIER,MODIFIER,MODIFIER,MODIFIER	CLNS1A,CLNS1A,CLNS1A,CLNS1A	0.0364	0/1:14:9,5:9:332:5:193:-13.5256,0,-26.0014	0/1:8:3,5:3:98:5:140:-10.4671,0,-6.73487	0/0:12:11,0:11:437:0:0:0,-3.31133,-39.5373	0/0:30:30,0:30:1090:0:0:0,-9.0309,-98.4104	0/1:13:7,6:7:287:6:246:-18.6067,0,-22.2918	0/0:42:42,0:42:1536:0:0:0,-12.6433,-138.527	0/1:39:17,22:17:599:22:776:-58.4132,0,-42.4957	0/1:35:18,17:18:650:17:593:-43.1549,0,-48.2937	0/1:35:17,18:17:607:18:590:-42.864,0,-44.4222	0/0:22:22,0:22:843:0:0:0,-6.62266,-76.1757	0/0:9:9,0:9:361:0:0:0,-2.70927,-32.8533	0/0:15:15,0:15:595:0:0:0,-4.51545,-53.8826	0/0:10:10,0:10:380:0:0:0,-3.0103,-34.548	0/0:40:40,0:40:1430:0:0:0,-12.0412,-128.989	0/0:15:15,0:15:598:0:0:0,-4.51545,-54.1567	0/1:38:21,14:21:777:14:430:-28.2012,0,-59.4665	0/0:40:40,0:40:1451:0:0:0,-12.0412,-130.882
21	21051023	G	T	downstream_gene_variant,intron_variant,intron_variant,intron_variant	MODIFIER,MODIFIER,MODIFIER,MODIFIER	CLNS1A,CLNS1A,CLNS1A,CLNS1A	0.0364	0/1:8:4,4:4:155:4:160:-12.3747,0,-11.9135	0/1:9:6,3:6:246:3:123:-8.75552,0,-19.8108	0/0:10:10,0:10:410:0:0:0,-3.0103,-37.2606	0/0:41:41,0:41:1481:0:0:0,-12.3422,-133.576	0/1:10:6,4:6:242:4:164:-12.1396,0,-19.1461	0/0:31:31,0:31:1097:0:0:0,-9.33193,-99.0287	0/1:30:15,15:15:529:15:555:-41.2596,0,-38.9042	0/1:40:19,21:19:665:21:777:-58.2176,0,-48.1253	0/1:35:15,20:15:555:20:740:-56.3947,0,-39.7544	0/0:14:14,0:14:574:0:0:0,-4.21442,-52.001	0/0:14:14,0:14:570:0:0:0,-4.21442,-51.6411	0/0:16:16,0:16:609:0:0:0,-4.81648,-55.1254	0/0:8:8,0:8:320:0:0:0,-2.40824,-29.1663	0/0:36:36,0:36:1206:0:0:0,-10.8371,-108.818	0/0:18:18,0:18:695:0:0:0,-5.41854,-62.8713	0/1:36:15,21:15:555:21:751:-57.0713,0,-39.4534	0/0:39:39,0:39:1381:0:0:0,-11.7402,-124.575
21	21051314	TAAACCT	TAAACCG	downstream_gene_variant,intron_variant,intron_variant,intron_variant	MODIFIER,MODIFIER,MODIFIER,MODIFIER	CLNS1A,CLNS1A,CLNS1A,CLNS1A	0.0364	0/1:11:6,5:6:241:5:205:-15.4755,0,-18.7043	0/1:5:2,3:2:75:3:123:-9.95964,0,-5.61495	0/0:20:20,0:20:797:0:0:0,-6.0206,-72.0438	0/0:39:39,0:39:1376:0:0:0,-11.7402,-124.135	0/1:10:4,6:4:139:6:246:-19.5098,0,-9.83655	0/0:35:35,0:35:1289:0:0:0,-10.536,-116.312	0/1:22:14,8:14:500:8:272:-18.1852,0,-38.7113	0/1:38:19,18:19:697:18:654:-47.7768,0,-51.6488	0/1:20:10,10:10:368:10:370:-27.6296,0,-27.4484	0/0:11:11,0:11:447:0:0:0,-3.31133,-40.5857	0/0:15:15,0:15:602:0:0:0,-4.51545,-54.5172	0/0:14:14,0:14:572:0:0:0,-4.21442,-51.8216	0/0:10:10,0:10:403:0:0:0,-3.0103,-36.6283	0/0:31:31,0:31:1121:0:0:0,-9.33193,-101.198	0/0:15:15,0:15:578:0:0:0,-4.51545,-52.3519	0/1:28:13,13:13:471:13:469:-34.464,0,-34.6461	0/0:36:35,0:35:1277:0:0:0,-10.536,-115.114
21	21052578	AAAAAAAGT	AGAAAAAAGT	downstream_gene_variant,intron_variant,intron_variant,intron_variant	MODIFIER,MODIFIER,MODIFIER,MODIFIER	CLNS1A,CLNS1A,CLNS1A,CLNS1A	0.0364	0/1:11:4,7:4:154:7:226:-17.3342,0,-10.9205	0/1:8:4,4:4:157:4:155:-11.9135,0,-12.1006	0/0:10:10,0:10:403:0:0:0,-3.0103,-36.6299	0/0:29:29,0:29:1021:0:0:0,-8.72987,-92.201	0/1:12:4,8:4:164:8:297:-23.4652,0,-11.5375	0/0:33:33,0:33:1160:0:0:0,-9.93399,-104.704	0/1:31:16,13:16:578:13:407:-28.0036,0,-43.4291	0/1:31:19,12:19:680:12:408:-27.71,0,-52.1938	0/1:51:21,29:21:726:29:975:-72.6222,0,-50.2376	0/0:8:7,0:7:281:0:0:0,-2.10721,-25.5074	0/0:23:23,0:23:907:0:0:0,-6.92369,-81.9377	0/0:8:8,0:8:319:0:0:0,-2.40824,-29.0767	0/0:9:9,0:9:367:0:0:0,-2.70927,-33.395	0/0:32:32,0:32:1135:0:0:0,-9.63296,-102.457	0/0:10:10,0:10:399:0:0:0,-3.0103,-36.2665	0/1:37:19,16:19:658:16:556:-39.6891,0,-48.8726	0/0:46:46,0:46:1626:0:0:0,-13.8474,-146.625
21	21052945	G	T	downstream_gene_variant,intron_variant,intron_variant,intron_variant	MODIFIER,MODIFIER,MODIFIER,MODIFIER	CLNS1A,CLNS1A,CLNS1A,CLNS1A	0.0364	0/1:13:6,7:6:242:7:287:-22.2918,0,-18.2431	0/1:8:2,6:2:82:6:232:-18.8333,0,-5.37144	0/0:8:8,0:8:324:0:0:0,-2.40824,-29.5283	0/0:37:37,0:37:1307:0:0:0,-11.1381,-117.918	0/1:10:3,6:3:123:6:215:-16.8291,0,-8.56315	0/0:40:40,0:40:1392:0:0:0,-12.0412,-125.559	0/1:32:11,21:11:407:21:771:-60.0844,0,-27.3453	0/1:43:18,25:18:666:25:887:-67.1952,0,-47.3303	0/1:49:26,23:26:938:23:851:-62.1644,0,-69.983	0/0:7:7,0:7:279:0:0:0,-2.10721,-25.4798	0/0:25:25,0:25:992:0:0:0,-7.52575,-89.5636	0/0:15:15,0:15:592:0:0:0,-4.51545,-53.6086	0/0:13:13,0:13:514:0:0:0,-3.91339,-46.5961	0/0:31:31,0:31:1109:0:0:0,-9.33193,-100.111	0/0:11:11,0:11:447:0:0:0,-3.31133,-40.585	0/1:32:18,14:18:666:14:506:-36.2427,0,-50.6417	0/0:31:31,0:31:1121:0:0:0,-9.33193,-101.193
21	21053113	G	T	downstream_gene_variant,intron_variant,intron_variant,intron_variant	MODIFIER,MODIFIER,MODIFIER,MODIFIER	CLNS1A,CLNS1A,CLNS1A,CLNS1A	0.0364	0/1:9:4,5:4:135:5:201:-15.7607,0,-9.76315	0/1:4:2,2:2:82:2:49:-3.44881,0,-6.57556	0/0:13:13,0:13:506:0:0:0,-3.91339,-45.8771	0/0:26:26,0:26:872:0:0:0,-7.82678,-78.7721	0/1:17:4,13:4:160:13:479:-38.3179,0,-9.66541	0/0:44:44,0:44:1566:0:0:0,-13.2453,-141.217	0/1:31:16,15:16:566:15:524:-38.1517,0,-41.9323	0/1:30:13,17:13:481:17:616:-46.7399,0,-34.6035	0/1:27:14,13:14:506:13:444:-32.1537,0,-37.7479	0/0:13:13,0:13:495:0:0:0,-3.91339,-44.8759	0/0:12:12,0:12:480:0:0:0,-3.61236,-43.5497	0/0:14:14,0:14:520:0:0:0,-4.21442,-47.1252	0/0:12:12,0:12:475:0:0:0,-3.61236,-43.0969	0/0:28:28,0:28:946:0:0:0,-8.42884,-85.4306	0/0:10:10,0:10:391:0:0:0,-3.0103,-35.5364	0/1:43:25,17:25:863:17:576:-39.3512,0,-65.2113	0/0:27:27,0:27:949:0:0:0,-8.12781,-85.7141
21	21053130	T	G	downstream_gene_variant,intron_variant,intron_variant,intron_variant	MODIFIER,MODIFIER,MODIFIER,MODIFIER	CLNS1A,CLNS1A,CLNS1A,CLNS1A	0.0364	0/1:10:5,5:5:182:5:205:-15.8247,0,-13.7166	0/1:5:3,2:3:123:2:73:-5.36403,0,-9.95964	0/0:12:12,0:12:483:0:0:0,-3.61236,-43.8176	0/0:26:26,0:26:912:0:0:0,-7.82678,-82.3854	0/1:17:4,13:4:164:13:486:-38.959,0,-10.0324	0/0:43:43,0:43:1527:0:0:0,-12.9443,-137.707	0/1:32:16,16:16:566:16:502:-35.837,0,-41.6313	0/1:28:11,17:11:355:17:571:-43.2709,0,-23.8261	0/1:26:14,12:14:480:12:371:-25.8598,0,-35.6923	0/0:12:12,0:12:430:0:0:0,-3.61236,-39.0119	0/0:12:12,0:12:483:0:0:0,-3.61236,-43.8176	0/0:14:13,1:13:503:1:12:0,-3.01443,-44.4103	0/0:13:13,0:13:525:0:0:0,-3.91339,-47.5957	0/0:29:28,1:28:974:1:11:0,-7.62987,-86.8604	0/0:13:13,0:13:520:0:0:0,-3.91339,-47.1432	0/1:45:30,15:30:1086:15:506:-32.2919,0,-84.4963	0/0:30:30,0:30:1074:0:0:0,-9.0309,-96.9647
21	21053135	CTTTTTTTTTTTAATATTTTATTTATTTATTCATG	CTTTTTTTTTTTTTAATATTTTATTTATTTATTCATG,CTTTTTTTTTTTTAATATTTTATTTATTTATTCATG	downstream_gene_variant,downstream_gene_variant,intron_variant,intron_variant,intron_variant,intron_variant,intron_variant,intron_variant	MODIFIER,MODIFIER,MODIFIER,MODIFIER,MODIFIER,MODIFIER,MODIFIER,MODIFIER	CLNS1A,CLNS1A,CLNS1A,CLNS1A,CLNS1A,CLNS1A,CLNS1A,CLNS1A	0.0364	0/1:7:4,2,0:4:161:2,0:53,0:-2.85964,0,-12.658,-4.06376,-13.26,-17.3832	0/1:3:1,1,0:1:41:1,0:32,0:-2.31728,0,-3.22778,-2.61831,-3.52881,-6.06661	0/0:7:7,0,0:7:274:0,0:0,0:0,-2.10721,-25.0273,-2.10721,-25.0273,-25.0273	0/0:20:18,0,0:18:628:0,0:0,0:0,-5.41854,-56.595,-5.41854,-56.595,-56.595	0/1:11:3,6,0:3:115:6,0:219,0:-17.1316,0,-7.76159,-18.0347,-9.56777,-27.4905	0/0:35:30,1,2:30:1061:1,2:37,74:0,-5.98524,-92.1704,-2.92714,-86.4158,-88.8416	0/1:18:6,9,1:6:211:9,1:231,37:-16.1348,0,-14.4128,-14.9076,-14.0961,-31.8027	0/1:24:8,8,4:8:286:8,4:196,112:-12.8162,0,-20.9647,-6.34018,-14.5074,-28.5038	0/1:15:5,8,1:5:174:8,1:196,25:-13.7142,0,-11.8068,-13.2701,-12.2781,-27.1539	0/0:10:10,0,0:10:383:0,0:0,0:0,-3.0103,-34.8214,-3.0103,-34.8214,-34.8214	0/0:8:7,0,0:7:278:0,0:0,0:0,-2.10721,-25.0158,-2.10721,-25.0158,-25.0158	0/0:9:9,0,0:9:336:0,0:0,0:0,-2.70927,-30.5865,-2.70927,-30.5865,-30.5865	0/0:10:8,0,0:8:317:0,0:0,0:0,-2.40824,-28.6049,-2.40824,-28.6049,-28.6049	0/0:18:13,0,1:13:456:0,1:0,37:0,-3.91339,-41.096,-0.856084,-38.0662,-37.7651	0/0:11:11,0,0:11:436:0,0:0,0:0,-3.31133,-39.5944,-3.31133,-39.5944,-39.5944	0/1:30:17,7,1:17:596:7,1:197,11:-10.4929,0,-46.4353,-14.9361,-47.8638,-63.1638	0/0:23:21,0,0:21:728:0,0:0,0:0,-6.32163,-65.5276,-6.32163,-65.5276,-65.5276
21	21053497	G	T	downstream_gene_variant,intron_variant,intron_variant,intron_variant	MODIFIER,MODIFIER,MODIFIER,MODIFIER	CLNS1A,CLNS1A,CLNS1A,CLNS1A	0.0364	0/1:16:11,5:11:442:5:205:-14.0185,0,-35.3153	0/1:4:3,1:3:123:1:41:-2.89045,0,-10.2607	0/0:9:9,0:9:332:0:0:0,-2.70927,-30.2182	0/0:39:39,0:39:1365:0:0:0,-11.7402,-123.129	0/1:11:2,9:2:82:9:332:-26.9065,0,-4.46835	0/0:38:38,0:38:1342:0:0:0,-11.4391,-121.064	0/1:34:19,15:19:703:15:555:-40.0555,0,-53.3676	0/1:46:21,25:21:777:25:925:-69.7236,0,-56.4114	0/1:37:19,18:19:703:18:666:-49.1365,0,-52.4646	0/0:11:11,0:11:429:0:0:0,-3.31133,-38.9563	0/0:19:19,0:19:779:0:0:0,-5.71957,-70.4266	0/0:7:7,0:7:287:0:0:0,-2.10721,-26.2052	0/0:16:16,0:16:621:0:0:0,-4.81648,-56.2172	0/0:35:35,0:35:1245:0:0:0,-10.536,-112.343	0/0:9:9,0:9:356:0:0:0,-2.70927,-32.3983	0/1:18:11,7:11:407:7:237:-16.2398,0,-31.5598	0/0:45:45,0:45:1613:0:0:0,-13.5463,-145.444
21	21053509	G	A	downstream_gene_variant,intron_variant,intron_variant,intron_variant	MODIFIER,MODIFIER,MODIFIER,MODIFIER	CLNS1A,CLNS1A,CLNS1A,CLNS1A	0.0364	0/1:16:10,6:10:401:6:237:-16.883,0,-31.6294	0/1:5:4,1:4:155:1:41:-2.58942,0,-12.8166	0/0:9:9,0:9:361:0:0:0,-2.70927,-32.8525	0/0:40:40,0:40:1480:0:0:0,-12.0412,-133.492	0/1:13:2,11:2:82:11:443:-36.3109,0,-3.86629	0/0:38:38,0:38:1394:0:0:0,-11.4391,-125.754	0/1:34:19,15:19:703:15:531:-37.8831,0,-53.3676	0/1:45:22,23:22:814:23:827:-61.2017,0,-60.0405	0/1:35:20,15:20:740:15:555:-39.7544,0,-56.3947	0/0:13:13,0:13:525:0:0:0,-3.91339,-47.5957	0/0:17:17,0:17:697:0:0:0,-5.11751,-63.0563	0/0:7:7,0:7:264:0:0:0,-2.10721,-24.1103	0/0:16:16,0:16:652:0:0:0,-4.81648,-59.0117	0/0:38:38,0:38:1382:0:0:0,-11.4391,-124.673	0/0:9:9,0:9:355:0:0:0,-2.70927,-32.3046	0/1:19:11,8:11:407:8:272:-19.0883,0,-31.2587	0/0:46:46,0:46:1612:0:0:0,-13.8474,-145.348
21	21053969	GAAAAAAAAAAAGAAAAGAAAATAGAAGGT	GAAAAAAAAAAGAAAAGAAAATAGAAGGT	downstream_gene_variant,intron_variant,intron_variant,intron_variant	MODIFIER,MODIFIER,MODIFIER,MODIFIER	CLNS1A,CLNS1A,CLNS1A,CLNS1A	0.0364	0/1:7:3,4:3:121:4:151:-11.4604,0,-8.78003	1/1:4:0,2:0:0:2:73:-6.58297,-0.60206,0	0/0:13:11,0:11:428:0:0:0,-3.31133,-38.5492	0/0:26:21,0:21:715:0:0:0,-6.32163,-64.3408	0/1:13:6,7:6:231:7:236:-17.5541,0,-17.154	0/0:24:19,0:19:661:0:0:0,-5.71957,-59.5176	0/1:22:9,9:9:308:9:297:-21.2973,0,-22.2961	0/1:23:11,9:11:383:9:295:-20.5039,0,-28.4373	0/1:32:13,18:13:447:18:566:-41.3271,0,-30.6617	0/0:7:6,0:6:239:0:0:0,-1.80618,-21.5717	0/0:4:4,0:4:152:0:0:0,-1.20412,-13.6662	0/0:8:8,0:8:322:0:0:0,-2.40824,-28.9579	0/0:10:8,0:8:314:0:0:0,-2.40824,-28.2742	0/0:30:26,1:26:904:1:37:0,-4.78474,-78.0521	0/0:8:8,0:8:320:0:0:0,-2.40824,-28.7626	0/1:30:11,14:11:387:14:404:-28.8139,0,-27.3225	0/0:39:33,0:33:1139:0:0:0,-9.93399,-102.527
21	21054351	G	A	downstream_gene_variant,intron_variant,intron_variant,intron_variant	MODIFIER,MODIFIER,MODIFIER,MODIFIER	CLNS1A,CLNS1A,CLNS1A,CLNS1A	0.0364	0/1:11:8,3:8:299:3:123:-8.15346,0,-23.9377	0/1:7:3,4:3:119:4:160:-12.6757,0,-8.98729	0/0:20:20,0:20:811:0:0:0,-6.0206,-73.3015	0/0:26:26,0:26:912:0:0:0,-7.82678,-82.3854	0/1:23:12,11:12:492:11:447:-33.6613,0,-37.7071	0/0:29:29,0:29:1023:0:0:0,-8.72987,-92.3715	0/1:29:19,10:19:691:10:370:-24.9204,0,-53.7883	0/1:40:24,16:24:850:16:592:-41.5773,0,-64.7697	0/1:37:14,23:14:506:23:851:-65.7767,0,-34.7376	0/0:21:21,0:21:805:0:0:0,-6.32163,-72.7479	0/0:17:17,0:17:675:0:0:0,-5.11751,-61.0749	0/0:14:14,0:14:532:0:0:0,-4.21442,-48.2032	0/0:17:17,0:17:684:0:0:0,-5.11751,-61.8859	0/0:29:29,0:29:1035:0:0:0,-8.72987,-93.4538	0/0:16:16,0:16:604:0:0:0,-4.81648,-54.6727	0/1:39:24,15:24:864:15:529:-36.1949,0,-66.3364	0/0:42:42,0:42:1518:0:0:0,-12.6433,-136.905
21	21055029	T	C	intron_variant,intron_variant,intron_variant	MODIFIER,MODIFIER,MODIFIER	CLNS1A,CLNS1A,CLNS1A	0.0364	0/1:14:11,3:11:443:3:123:-7.25037,0,-36.0099	0/1:6:3,3:3:119:3:123:-9.65861,0,-9.28832	0/0:15:15,0:15:578:0:0:0,-4.51545,-52.3423	0/0:26:26,0:26:938:0:0:0,-7.82678,-84.7334	0/1:11:7,4:7:287:4:155:-11.0105,0,-22.8939	0/0:28:28,0:28:1012:0:0:0,-8.42884,-91.3902	0/1:33:22,11:22:790:11:407:-27.0443,0,-61.4856	0/1:24:13,11:13:469:11:407:-29.7536,0,-35.3223	0/1:30:8,22:8:258:22:790:-62.3887,0,-14.4996	0/0:16:16,0:16:639:0:0:0,-4.81648,-57.8408	0/0:12:12,0:12:471:0:0:0,-3.61236,-42.7365	0/0:9:9,0:9:356:0:0:0,-2.70927,-32.3983	0/0:13:13,0:13:515:0:0:0,-3.91339,-46.6907	0/0:26:26,0:26:912:0:0:0,-7.82678,-82.3854	0/0:5:5,0:5:201:0:0:0,-1.50515,-18.47	0/1:20:11,9:11:407:9:321:-23.2101,0,-30.9577	0/0:32:32,0:32:1172:0:0:0,-9.63296,-105.785
21	21055351	G	A	intron_variant,intron_variant,intron_variant	MODIFIER,MODIFIER,MODIFIER	CLNS1A,CLNS1A,CLNS1A	0.0364	0/1:11:6,5:6:232:5:201:-15.1587,0,-17.9302	0/1:5:2,3:2:82:3:123:-9.95964,0,-6.27453	0/0:13:13,0:13:520:0:0:0,-3.91339,-47.1432	0/0:29:29,0:29:997:0:0:0,-8.72987,-90.0245	0/1:11:3,8:3:94:8:319:-25.7621,0,-5.45186	0/0:32:32,0:32:1110:0:0:0,-9.63296,-100.193	0/1:41:23,18:23:763:18:666:-47.9324,0,-56.6238	0/1:29:13,16:13:481:16:580:-43.803,0,-34.9045	0/1:25:10,15:10:370:15:555:-42.7647,0,-26.1245	0/0:14:14,0:14:570:0:0:0,-4.21442,-51.6411	0/0:15:15,0:15:557:0:0:0,-4.51545,-50.4532	0/0:7:7,0:7:278:0:0:0,-2.10721,-25.3867	0/0:13:13,0:13:502:0:0:0,-3.91339,-45.517	0/0:30:30,0:30:1086:0:0:0,-9.0309,-98.0468	0/0:13:12,0:12:466:0:0:0,-3.61236,-42.1421	0/1:35:18,17:18:666:17:617:-45.3253,0,-49.7386	0/0:45:45,0:45:1603:0:0:0,-13.5463,-144.546
21	21056239	GCTAGTTCC	GC	downstream_gene_variant,intron_variant,intron_variant,intron_variant	MODIFIER,MODIFIER,MODIFIER,MODIFIER	AQP11,CLNS1A,CLNS1A,CLNS1A	0.0364	0/1:9:6,3:6:240:3:119:-8.38523,0,-19.2653	0/1:8:4,4:4:156:4:147:-11.1796,0,-12.0087	0/0:12:12,0:12:463:0:0:0,-3.61236,-42.0162	0/0:37:37,0:37:1300:0:0:0,-11.1381,-117.297	0/1:11:5,6:5:199:6:242:-18.8451,0,-14.977	0/0:24:24,0:24:834:0:0:0,-7.22472,-75.3745	0/1:35:19,16:19:681:16:452:-30.4084,0,-51.0822	0/1:47:24,23:24:855:23:765:-55.0002,0,-63.1209	0/1:28:17,11:17:590:11:271:-16.2027,0,-44.995	0/0:8:8,0:8:295:0:0:0,-2.40824,-26.8949	0/0:15:15,0:15:598:0:0:0,-4.51545,-54.1557	0/0:9:9,0:9:330:0:0:0,-2.70927,-30.041	0/0:17:17,0:17:632:0:0:0,-5.11751,-57.1967	0/0:33:33,0:33:1179:0:0:0,-9.93399,-106.415	0/0:9:9,0:9:360:0:0:0,-2.70927,-32.7629	0/1:24:14,9:14:493:9:257:-16.1204,0,-37.4088	0/0:43:43,0:43:1536:0:0:0,-12.9443,-138.529
21	21056723	T	G	downstream_gene_variant,intron_variant,intron_variant,intron_variant	MODIFIER,MODIFIER,MODIFIER,MODIFIER	AQP11,CLNS1A,CLNS1A,CLNS1A	0.0364	0/1:12:8,4:8:310:4:160:-11.1706,0,-24.6432	0/1:7:3,4:3:123:4:126:-9.5371,0,-9.35758	0/0:9:9,0:9:369:0:0:0,-2.70927,-33.5755	0/0:30:30,0:30:1086:0:0:0,-9.0309,-98.0468	0/1:13:7,6:7:273:6:224:-16.6018,0,-21.0166	0/0:27:27,0:27:885:0:0:0,-8.12781,-79.9362	0/1:37:21,16:21:725:16:592:-42.4804,0,-54.4198	0/1:43:24,19:24:824:19:703:-50.6584,0,-61.5177	0/1:38:14,24:14:494:24:852:-65.5543,0,-33.3498	0/0:12:12,0:12:478:0:0:0,-3.61236,-43.3639	0/0:19:19,0:19:771:0:0:0,-5.71957,-69.7082	0/0:11:11,0:11:429:0:0:0,-3.31133,-38.9573	0/0:19:19,0:19:663:0:0:0,-5.71957,-59.9619	0/0:30:30,0:30:1060:0:0:0,-9.0309,-95.7001	0/0:15:15,0:15:594:0:0:0,-4.51545,-53.7953	0/1:33:21,12:21:739:12:435:-29.5566,0,-56.8905	0/0:23:23,0:23:801:0:0:0,-6.92369,-72.3987
21	21056769	T	C	downstream_gene_variant,intron_variant,intron_variant,intron_variant	MODIFIER,MODIFIER,MODIFIER,MODIFIER	AQP11,CLNS1A,CLNS1A,CLNS1A	0.0364	0/1:14:10,4:10:402:4:160:-10.5685,0,-32.3241	0/1:7:4,3:4:156:3:114:-8.52201,0,-12.3087	0/0:8:8,0:8:301:0:0:0,-2.40824,-27.4387	0/0:28:28,0:28:1012:0:0:0,-8.42884,-91.3902	0/1:11:8,3:8:300:3:94:-5.45186,0,-24.0335	0/0:26:26,0:26:962:0:0:0,-7.82678,-86.899	0/1:27:18,9:18:616:9:321:-21.1029,0,-47.6247	0/1:32:14,18:14:518:18:603:-44.9442,0,-37.3295	0/1:38:15,23:15:529:23:827:-63.309,0,-36.496	0/0:17:17,0:17:607:0:0:0,-5.11751,-54.9369	0/0:14:14,0:14:554:0:0:0,-4.21442,-50.2015	0/0:11:11,0:11:447:0:0:0,-3.31133,-40.585	0/0:15:15,0:15:569:0:0:0,-4.51545,-51.5323	0/0:24:24,0:24:888:0:0:0,-7.22472,-80.2429	0/0:15:15,0:15:598:0:0:0,-4.51545,-54.155	0/1:26:17,9:17:617:9:317:-21.0407,0,-48.0346	0/0:32:32,0:32:1160:0:0:0,-9.63296,-104.703
21	21058330	C	T	downstream_gene_variant,intron_variant,intron_variant,intron_variant	MODIFIER,MODIFIER,MODIFIER,MODIFIER	AQP11,CLNS1A,CLNS1A,CLNS1A	0.0364	0/1:19:7,12:7:258:12:474:-30.8015,0,-17.8373	0/1:4:2,2:2:82:2:82:-6.57556,0,-6.57423	0/0:9:9,0:9:365:0:0:0,-2.70927,-33.1858	0/0:29:29,0:29:1023:0:0:0,-8.72987,-91.3549	0/1:9:6,3:6:218:3:119:-8.38523,0,-17.2404	0/0:28:28,0:28:1012:0:0:0,-8.42884,-91.343	0/1:29:15,14:15:543:14:507:-20.961,0,-40.4745	0/1:41:20,21:20:728:21:753:-44.9503,0,-53.3983	0/1:33:20,13:20:728:13:481:-25.9775,0,-55.8436	0/0:13:13,0:13:525:0:0:0,-3.91339,-47.5957	0/0:10:10,0:10:406:0:0:0,-3.0103,-36.8947	0/0:10:10,0:10:402:0:0:0,-3.0103,-36.4701	0/0:3:3,0:3:119:0:0:0,-0.90309,-11.0945	0/0:32:31,1:31:1121:1:37:0,-6.10937,-97.1951	0/0:9:9,0:9:361:0:0:0,-2.70927,-32.7329	0/1:29:19,9:19:667:9:307:-19.1174,0,-51.5124	0/0:25:25,0:25:875:0:0:0,-7.52575,-79.0086
21	21059024	G	A	downstream_gene_variant,intron_variant,intron_variant,intron_variant	MODIFIER,MODIFIER,MODIFIER,MODIFIER	AQP11,CLNS1A,CLNS1A,CLNS1A	0.0364	0/1:10:3,7:3:123:7:283:-22.8322,0,-8.45449	0/1:7:3,4:3:119:4:137:-10.5574,0,-8.98729	0/0:15:15,0:15:594:0:0:0,-4.51545,-53.7953	0/0:41:41,0:41:1469:0:0:0,-12.3422,-132.495	0/1:12:9,3:9:356:3:123:-7.85243,0,-28.7859	0/0:32:32,0:32:1172:0:0:0,-9.63296,-105.785	0/1:39:24,15:24:850:15:517:-35.1088,0,-65.0707	0/1:48:26,22:26:950:22:778:-55.8865,0,-71.3668	0/1:35:17,18:17:629:18:666:-49.7386,0,-46.4105	0/0:6:6,0:6:246:0:0:0,-1.80618,-22.5201	0/0:7:7,0:7:273:0:0:0,-2.10721,-24.93	0/0:7:7,0:7:287:0:0:0,-2.10721,-26.2052	0/0:23:23,0:23:894:0:0:0,-6.92369,-80.7583	0/0:47:47,0:47:1689:0:0:0,-14.1484,-152.283	0/0:10:10,0:10:379:0:0:0,-3.0103,-34.4546	0/1:26:11,15:11:407:15:555:-42.4637,0,-29.1515	0/0:33:33,0:33:1197:0:0:0,-9.93399,-108.032
21	21059143	A	G	downstream_gene_variant,intron_variant,intron_variant,intron_variant	MODIFIER,MODIFIER,MODIFIER,MODIFIER	AQP11,CLNS1A,CLNS1A,CLNS1A	0.0364	0/1:17:7,10:7:264:10:397:-30.9673,0,-18.994	0/1:7:4,3:4:156:3:123:-9.35758,0,-12.3087	0/0:9:9,0:9:347:0:0:0,-2.70927,-31.5826	0/0:26:26,0:26:938:0:0:0,-7.82678,-84.7334	0/1:4:2,2:2:82:2:82:-6.57556,0,-6.57556	0/0:32:32,0:32:1184:0:0:0,-9.63296,-106.867	0/1:39:17,22:17:629:22:798:-60.4013,0,-45.2064	0/1:48:26,22:26:962:22:814:-59.1374,0,-72.4495	0/1:31:13,18:13:469:18:654:-49.8579,0,-33.2151	0/0:12:12,0:12:488:0:0:0,-3.61236,-44.2704	0/0:7:7,0:7:273:0:0:0,-2.10721,-24.93	0/0:7:7,0:7:287:0:0:0,-2.10721,-26.2052	0/0:19:19,0:19:779:0:0:0,-5.71957,-70.4266	0/0:33:33,0:33:1183:0:0:0,-9.93399,-106.768	0/0:13:13,0:13:503:0:0:0,-3.91339,-45.6094	0/1:32:13,19:13:443:19:703:-53.9697,0,-30.556	0/0:36:36,0:36:1294:0:0:0,-10.8371,-116.753
21	21059938	G	A	downstream_gene_variant,intron_variant,intron_variant,intron_variant	MODIFIER,MODIFIER,MODIFIER,MODIFIER	AQP11,CLNS1A,CLNS1A,CLNS1A	0.0364	0/1:11:6,5:6:246:5:201:-15.1587,0,-19.2088	0/1:5:1,4:1:41:4:156:-12.9108,0,-2.58942	0/0:9:9,0:9:365:0:0:0,-2.70927,-33.214	0/0:38:38,0:38:1356:0:0:0,-11.4391,-122.328	0/1:10:4,6:4:164:6:238:-18.7825,0,-12.1396	0/0:33:33,0:33:1221:0:0:0,-9.93399,-110.195	0/1:49:24,25:24:850:25:899:-66.472,0,-62.0604	0/1:43:19,24:19:703:24:862:-64.9497,0,-50.6584	0/1:47:21,26:21:777:26:912:-68.237,0,-56.1103	0/0:14:14,0:14:536:0:0:0,-4.21442,-48.5631	0/0:19:19,0:19:758:0:0:0,-5.71957,-68.5387	0/0:15:15,0:15:607:0:0:0,-4.51545,-54.9667	0/0:27:27,0:27:1062:0:0:0,-8.12781,-95.8575	0/0:35:35,0:35:1245:0:0:0,-10.536,-112.343	0/0:11:11,0:11:439:0:0:0,-3.31133,-39.8637	0/1:37:11,26:11:383:26:924:-72.3301,0,-23.6621	0/0:29:29,0:29:1061:0:0:0,-8.72987,-95.8008
21	21060398	T	A	downstream_gene_variant,intron_variant,intron_variant,intron_variant	MODIFIER,MODIFIER,MODIFIER,MODIFIER	AQP11,CLNS1A,CLNS1A,CLNS1A	0.0364	0/1:11:6,5:6:228:5:205:-15.5237,0,-17.5666	0/1:7:3,4:3:100:4:131:-9.99823,0,-7.22021	0/0:7:7,0:7:278:0:0:0,-2.10721,-25.3867	0/0:37:37,0:37:1345:0:0:0,-11.1381,-121.345	0/1:13:6,7:6:242:7:287:-22.2918,0,-18.2431	0/0:24:24,0:24:876:0:0:0,-7.22472,-79.1597	0/1:28:11,17:11:381:17:629:-48.5177,0,-26.1878	0/1:23:10,13:10:370:13:481:-36.7107,0,-26.7266	0/1:28:11,16:11:395:16:583:-44.5519,0,-27.6307	0/0:17:17,0:17:650:0:0:0,-5.11751,-58.8122	0/0:12:12,0:12:478:0:0:0,-3.61236,-43.3639	0/0:3:3,0:3:123:0:0:0,-0.90309,-11.4648	0/0:18:18,0:18:698:0:0:0,-5.41854,-63.1384	0/0:21:21,0:21:751:0:0:0,-6.32163,-67.9083	0/0:15:15,0:15:579:0:0:0,-4.51545,-52.4384	0/1:25:14,11:14:518:11:407:-29.4525,0,-39.4367	0/0:24:24,0:24:824:0:0:0,-7.22472,-74.462
21	21061080	AGGGAGC	ACCGGGAGC	3_prime_UTR_variant,intron_variant,intron_variant,intron_variant	MODIFIER,MODIFIER,MODIFIER,MODIFIER	AQP11,CLNS1A,CLNS1A,CLNS1A	0.0364	0/1:10:8,2:8:308:2:54:-2.05897,0,-25.0675	0/1:7:2,5:2:68:5:168:-13.3348,0,-4.35021	0/0:13:13,0:13:505:0:0:0,-3.91339,-45.7614	0/0:26:25,0:25:899:0:0:0,-7.52575,-78.2184	0/1:8:5,2:5:199:2:82:-5.26792,0,-7.1791	0/0:40:37,0:37:1313:0:0:0,-11.1381,-95.4955	0/1:35:15,18:15:551:18:628:-46.5435,0,-25.4199	0/1:31:21,10:21:749:10:309:-18.5071,0,-37.6119	0/1:39:13,24:13:473:24:839:-64.1634,0,-20.2799	0/0:5:5,0:5:178:0:0:0,-1.50515,-16.362	0/0:13:13,0:13:476:0:0:0,-3.91339,-36.7329	0/0:9:9,0:9:363:0:0:0,-2.70927,-27.9387	0/0:24:24,0:24:925:0:0:0,-7.22472,-71.1403	0/0:27:27,0:27:959:0:0:0,-8.12781,-75.9533	0/0:13:13,0:13:504:0:0:0,-3.91339,-37.2853	0/1:25:16,8:16:584:8:296:-19.6752,0,-39.7091	0/0:30:29,0:29:1042:0:0:0,-8.72987,-91.6271
21	21062384	A	C	3_prime_UTR_variant,intron_variant,intron_variant,intron_variant	MODIFIER,MODIFIER,MODIFIER,MODIFIER	AQP11,CLNS1A,CLNS1A,CLNS1A	0.0364	0/1:5:3,2:3:105:2:82:-6.27453,0,-8.2885	0/1:9:7,2:7:261:2:74:-4.31475,0,-21.1335	0/0:13:13,0:13:470:0:0:0,-3.91339,-42.6199	0/0:36:36,0:36:1282:0:0:0,-10.8371,-115.671	0/1:12:1,11:1:41:11:447:-36.9726,0,-0.482207	0/0:33:33,0:33:1195:0:0:0,-9.93399,-107.849	0/1:28:22,6:22:802:6:222:-11.9092,0,-64.0743	0/1:33:13,19:13:481:19:668:-50.6829,0,-33.8729	0/1:41:20,21:20:740:21:777:-57.9165,0,-54.5885	0/0:10:10,0:10:391:0:0:0,-3.0103,-35.5364	0/0:10:10,0:10:373:0:0:0,-3.0103,-33.9074	0/0:13:13,0:13:520:0:0:0,-3.91339,-47.1432	0/0:15:15,0:15:569:0:0:0,-4.51545,-51.5332	0/0:16:16,0:16:592:0:0:0,-4.81648,-53.6185	0/0:10:10,0:10:372:0:0:0,-3.0103,-33.8118	0/1:30:13,17:13:457:17:629:-47.9157,0,-32.4287	0/0:32:32,0:32:1146:0:0:0,-9.63296,-103.439
21	21063615	TCCCCCCCCGCCAT	TCCCCCCCCCGCCAT,TCCCCCCCGCCAT	intron_variant,intron_variant,intron_variant,intron_variant,intron_variant,intron_variant,intron_variant,intron_variant	MODIFIER,MODIFIER,MODIFIER,MODIFIER,MODIFIER,MODIFIER,MODIFIER,MODIFIER	CLNS1A,CLNS1A,AQP11,AQP11,CLNS1A,CLNS1A,CLNS1A,CLNS1A	0.0364	0/1:4:2,1,0:2:80:1,0:37,0:-2.54985,0,-6.4753,-3.15191,-6.77633,-9.8192	0/1:7:3,3,0:3:113:3,0:81,0:-5.48119,0,-8.43418,-6.38428,-9.33727,-15.6874	0/0:7:5,0,0:5:194:0,0:0,0:0,-1.50515,-17.6498,-1.50515,-17.6498,-17.6498	0/0:16:15,0,1:15:528:0,1:0,37:0,-4.51545,-47.4817,-1.11865,-44.4536,-44.1526	0/1:9:5,4,0:5:194:4,0:83,0:-4.9679,0,-15.123,-6.47305,-16.3272,-22.5126	0/0:22:20,0,0:20:699:0,0:0,0:0,-6.0206,-63.1,-6.0206,-63.1,-63.1	0/1:17:14,3,0:14:500:3,0:85,0:-2.81177,0,-40.2164,-7.02619,-41.1195,-47.8495	0/1:17:7,9,0:7:246:9,0:287,0:-21.1337,0,-17.4717,-23.2409,-20.181,-43.2828	0/1:14:6,7,0:6:206:7,0:237,0:-17.6064,0,-14.8185,-19.4126,-16.9257,-36.1527	0/0:3:3,0,0:3:120:0,0:0,0:0,-0.90309,-11.1877,-0.90309,-11.1877,-11.1877	0/0:8:8,0,0:8:288:0,0:0,0:0,-2.40824,-25.9899,-2.40824,-25.9899,-25.9899	0/0:8:7,0,0:7:277:0,0:0,0:0,-2.10721,-25.1457,-2.10721,-25.1457,-25.1457	0/0:9:9,0,0:9:350:0,0:0,0:0,-2.70927,-31.8607,-2.70927,-31.8607,-31.8607	0/0:11:10,0,0:10:362:0,0:0,0:0,-3.0103,-32.6649,-3.0103,-32.6649,-32.6649	0/0:7:7,0,0:7:268:0,0:0,0:0,-2.10721,-24.4822,-2.10721,-24.4822,-24.4822	0/1:16:11,3,0:11:368:3,0:99,0:-4.82346,0,-29.0834,-8.13479,-29.9865,-37.995	0/0:23:23,0,0:23:820:0,0:0,0:0,-6.92369,-74.0722,-6.92369,-74.0722,-74.0722
21	21063763	G	A	intron_variant,intron_variant,intron_variant,intron_variant	MODIFIER,MODIFIER,MODIFIER,MODIFIER	CLNS1A,AQP11,CLNS1A,CLNS1A	0.0364	0/1:8:4,4:4:155:4:164:-12.7417,0,-11.9135	0/1:7:1,6:1:37:6:221:-18.1306,0,-1.59062	0/0:14:13,1:13:502:1:41:0,-0.119853,-41.4224	0/0:20:20,0:20:740:0:0:0,-6.0206,-66.9307	0/1:12:6,6:6:242:6:242:-18.5441,0,-18.5441	0/0:40:40,0:40:1442:0:0:0,-12.0412,-130.066	0/1:42:13,29:13:455:29:1037:-80.993,0,-28.6331	0/1:41:24,17:24:888:17:605:-42.4339,0,-67.9007	0/1:26:7,18:7:247:18:646:-50.8182,0,-14.9047	0/0:11:11,0:11:438:0:0:0,-3.31133,-39.7711	0/0:13:13,0:13:533:0:0:0,-3.91339,-48.3159	0/0:6:6,0:6:246:0:0:0,-1.80618,-22.5201	0/0:8:8,0:8:324:0:0:0,-2.40824,-29.5283	0/0:37:37,0:37:1321:0:0:0,-11.1381,-119.182	0/0:6:6,0:6:237:0:0:0,-1.80618,-21.6995	0/1:33:20,13:20:740:13:469:-32.613,0,-56.9967	0/0:48:48,0:48:1740:0:0:0,-14.4494,-156.874
21	21065361	A	T	intron_variant,intron_variant,intron_variant,intron_variant	MODIFIER,MODIFIER,MODIFIER,MODIFIER	CLNS1A,AQP11,CLNS1A,CLNS1A	0.0364	0/1:8:4,4:4:164:4:164:-12.7417,0,-12.7417	0/1:2:1,1:1:41:1:41:-3.49251,0,-3.49251	0/0:15:15,0:15:570:0:0:0,-4.51545,-51.6229	0/0:35:35,0:35:1245:0:0:0,-10.536,-112.343	0/1:11:6,5:6:223:5:205:-15.5237,0,-17.1096	0/0:38:37,0:37:1369:0:0:0,-11.1381,-123.138	0/1:26:15,11:15:529:11:383:-26.9734,0,-40.1083	0/1:41:19,22:19:703:22:778:-57.9937,0,-51.2604	0/1:19:10,9:10:370:9:307:-22.2357,0,-27.9307	0/0:14:14,0:14:551:0:0:0,-4.21442,-49.9224	0/0:11:11,0:11:439:0:0:0,-3.31133,-39.8637	0/0:9:9,0:9:307:0:0:0,-2.70927,-27.9394	0/0:8:8,0:8:324:0:0:0,-2.40824,-29.5283	0/0:27:27,0:27:975:0:0:0,-8.12781,-88.0618	0/0:16:16,0:16:648:0:0:0,-4.81648,-58.6521	0/1:38:19,19:19:691:19:691:-51.079,0,-51.079	0/0:35:35,0:35:1257:0:0:0,-10.536,-113.424
21	21066905	ATTTTTTTTTTTTAACA	ATTTTTTTTTTTTTTAACA,ATTTTTTTTTTTTTAACA	intron_variant,intron_variant,intron_variant,intron_variant,intron_variant,intron_variant,intron_variant,intron_variant	MODIFIER,MODIFIER,MODIFIER,MODIFIER,MODIFIER,MODIFIER,MODIFIER,MODIFIER	CLNS1A,CLNS1A,AQP11,AQP11,CLNS1A,CLNS1A,CLNS1A,CLNS1A	0.0364	0/2:7:3,2,2:3:123:2,2:73,82:-5.86286,-0.850492,-10.3712,0,-4.21817,-9.54752	0/0:3:3,0,0:3:89:0,0:0,0:0,-0.90309,-7.81898,-0.90309,-7.81898,-7.81898	0/0:9:9,0,0:9:366:0,0:0,0:0,-2.70927,-33.1746,-2.70927,-33.1746,-33.1746	0/2:33:26,0,6:26:915:0,6:0,222:-10.4321,-18.2589,-92.744,0,-74.5779,-72.7718	0/1:6:2,4,0:2:81:4,0:122,0:-9.43367,0,-5.85457,-10.0357,-7.05869,-16.744	0/0:20:17,0,1:17:615:0,1:0,37:0,-5.11751,-55.3037,-2.09419,-52.2765,-51.9755	0/1:22:9,8,1:9:329:8,1:284,37:-20.4299,0,-24.4844,-20.1108,-23.865,-46.6998	0/1:38:18,14,2:18:639:14,2:470,74:-32.6136,0,-47.8297,-31.9759,-45.9893,-83.4428	0/1:25:12,7,1:12:429:7,1:197,11:-12.009,0,-32.9281,-14.9463,-34.3592,-49.6571	0/0:9:7,0,0:7:282:0,0:0,0:0,-2.10721,-25.5129,-2.10721,-25.5129,-25.5129	0/0:15:15,0,0:15:603:0,0:0,0:0,-4.51545,-54.5172,-4.51545,-54.5172,-54.5172	0/0:5:5,0,0:5:198:0,0:0,0:0,-1.50515,-18.1558,-1.50515,-18.1558,-18.1558	0/0:10:10,0,0:10:396:0,0:0,0:0,-3.0103,-35.5633,-3.0103,-35.5633,-35.5633	0/0:29:26,0,1:26:920:0,1:0,37:0,-7.82678,-82.8181,-4.77313,-79.7902,-79.4892	0/0:8:8,0,0:8:305:0,0:0,0:0,-2.40824,-27.759,-2.40824,-27.759,-27.759	0/1:14:4,7,1:4:144:7,1:157,37:-10.6787,0,-9.60865,-8.84609,-8.69136,-20.3211	0/0:28:25,0,2:25:897:0,2:0,74:0,-7.52575,-80.6522,-1.53631,-74.5977,-73.9956
21	21068053	G	A	intron_variant,intron_variant,intron_variant,intron_variant	MODIFIER,MODIFIER,MODIFIER,MODIFIER	CLNS1A,AQP11,CLNS1A,CLNS1A	0.0364	0/1:13:5,8:5:201:8:324:-25.6149,0,-14.5566	0/1:9:5,4:5:186:4:155:-11.6125,0,-14.3827	0/0:13:13,0:13:529:0:0:0,-3.91339,-47.9558	0/0:23:23,0:23:775:0:0:0,-6.92369,-70.0494	0/1:11:7,4:7:287:4:164:-11.8386,0,-22.8939	0/0:21:21,0:21:777:0:0:0,-6.32163,-70.2588	0/1:25:12,13:12:432:13:430:-31.4851,0,-31.6924	0/1:33:17,16:17:629:16:592:-43.6845,0,-47.0126	0/1:24:14,10:14:518:10:358:-25.3354,0,-39.7377	0/0:19:18,1:18:725:1:37:0,-2.02174,-61.8736	0/0:10:10,0:10:406:0:0:0,-3.0103,-36.8995	0/0:5:5,0:5:197:0:0:0,-1.50515,-18.105	0/0:5:5,0:5:201:0:0:0,-1.50515,-18.47	0/0:21:21,0:21:751:0:0:0,-6.32163,-67.9083	0/0:11:11,0:11:451:0:0:0,-3.31133,-40.9457	0/1:32:16,16:16:566:16:592:-43.9856,0,-41.6313	0/0:16:16,0:16:542:0:0:0,-4.81648,-49.0929
21	21068102	G	A	intron_variant,intron_variant,intron_variant,intron_variant	MODIFIER,MODIFIER,MODIFIER,MODIFIER	CLNS1A,AQP11,CLNS1A,CLNS1A	0.0364	0/1:14:4,10:4:160:10:406:-32.6851,0,-10.5685	0/1:8:4,4:4:150:4:151:-11.5466,0,-11.4515	0/0:13:13,0:13:529:0:0:0,-3.91339,-47.9558	0/0:34:34,0:34:1246:0:0:0,-10.235,-112.442	0/1:9:4,5:4:155:5:201:-15.7607,0,-11.6125	0/0:22:22,0:22:814:0:0:0,-6.62266,-73.5868	0/1:33:17,16:17:617:16:580:-42.5989,0,-45.9274	0/1:40:23,17:23:839:17:629:-44.9054,0,-63.7903	0/1:36:22,14:22:802:14:506:-35.0386,0,-61.6661	0/0:16:16,0:16:618:0:0:0,-4.81648,-55.9367	0/0:10:10,0:10:402:0:0:0,-3.0103,-36.5385	0/0:5:5,0:5:205:0:0:0,-1.50515,-18.835	0/0:8:8,0:8:305:0:0:0,-2.40824,-27.7995	0/0:22:22,0:22:788:0:0:0,-6.62266,-71.2369	0/0:9:9,0:9:365:0:0:0,-2.70927,-33.214	0/1:39:23,16:23:851:16:580:-40.7927,0,-65.1747	0/0:26:26,0:26:950:0:0:0,-7.82678,-85.8162
21	21068113	G	A	intron_variant,intron_variant,intron_variant,intron_variant	MODIFIER,MODIFIER,MODIFIER,MODIFIER	CLNS1A,AQP11,CLNS1A,CLNS1A	0.0364	0/1:14:4,10:4:164:10:406:-32.6851,0,-10.9355	0/1:7:4,3:4:164:3:104:-7.58925,0,-13.0427	0/0:14:14,0:14:551:0:0:0,-4.21442,-49.9236	0/0:35:35,0:35:1271:0:0:0,-10.536,-114.688	0/1:10:5,5:5:176:5:201:-15.4597,0,-13.1617	0/0:24:24,0:24:888:0:0:0,-7.22472,-80.2429	0/1:36:18,18:18:666:18:628:-46.0002,0,-49.4375	0/1:42:25,17:25:913:17:629:-44.3033,0,-69.8447	0/1:35:23,12:23:851:12:432:-28.6821,0,-66.3788	0/0:15:14,0:14:565:0:0:0,-4.21442,-51.05	0/0:12:12,0:12:469:0:0:0,-3.61236,-42.5495	0/0:5:5,0:5:205:0:0:0,-1.50515,-18.835	0/0:8:8,0:8:295:0:0:0,-2.40824,-26.887	0/0:22:22,0:22:814:0:0:0,-6.62266,-73.5868	0/0:9:9,0:9:365:0:0:0,-2.70927,-33.214	0/1:37:21,16:21:765:16:568:-40.3091,0,-58.0368	0/0:28:28,0:28:998:0:0:0,-8.42884,-90.1253
21	21068241	T	A	intron_variant,intron_variant,intron_variant,intron_variant	MODIFIER,MODIFIER,MODIFIER,MODIFIER	CLNS1A,AQP11,CLNS1A,CLNS1A	0.0364	0/1:9:4,5:4:155:5:192:-14.9371,0,-11.6125	0/1:7:3,4:3:114:4:147:-11.4806,0,-8.52201	0/0:20:20,0:20:757:0:0:0,-6.0206,-68.4363	0/0:24:24,0:24:852:0:0:0,-7.22472,-76.9934	0/1:4:3,1:3:100:1:41:-2.89045,0,-8.1233	0/0:40:40,0:40:1442:0:0:0,-12.0412,-130.066	0/1:32:14,18:14:518:18:640:-48.2892,0,-37.3295	0/1:29:18,11:18:654:11:407:-28.2484,0,-50.4599	0/1:36:18,18:18:654:18:614:-44.7326,0,-48.3527	0/0:8:8,0:8:283:0:0:0,-2.40824,-25.8036	0/0:9:9,0:9:355:0:0:0,-2.70927,-32.3046	0/0:4:3,0:3:119:0:0:0,-0.90309,-10.8304	0/0:9:9,0:9:312:0:0:0,-2.70927,-28.3963	0/0:26:26,0:26:962:0:0:0,-7.82678,-86.899	0/0:9:9,0:9:365:0:0:0,-2.70927,-33.214	0/1:33:14,19:14:506:19:691:-52.5842,0,-35.9417	0/0:44:44,0:44:1628:0:0:0,-13.2453,-146.804
21	21068841	G	A	3_prime_UTR_variant,3_prime_UTR_variant,3_prime_UTR_variant,intron_variant	MODIFIER,MODIFIER,MODIFIER,MODIFIER	CLNS1A,CLNS1A,CLNS1A,AQP11	0.0364	0/1:14:4,10:4:150:10:410:-33.0461,0,-9.6453	0/1:7:2,5:2:82:5:168:-13.3348,0,-5.67247	0/0:16:16,0:16:648:0:0:0,-4.81648,-58.6521	0/0:44:44,0:44:1566:0:0:0,-13.2453,-141.217	0/1:9:8,1:8:320:1:41:-1.3853,0,-26.457	0/0:37:37,0:37:1331:0:0:0,-11.1381,-120.081	0/1:22:12,10:12:444:10:358:-25.9374,0,-33.6837	0/1:31:10,21:10:370:21:751:-58.5764,0,-24.3183	0/1:42:24,18:24:840:18:642:-45.4617,0,-63.267	0/0:14:14,0:14:565:0:0:0,-4.21442,-51.1889	0/0:16:16,0:16:647:0:0:0,-4.81648,-58.5599	0/0:12:12,0:12:461:0:0:0,-3.61236,-41.8308	0/0:12:12,0:12:492:0:0:0,-3.61236,-44.6308	0/0:28:28,0:28:974:0:0:0,-8.42884,-87.9604	0/0:7:7,0:7:283:0:0:0,-2.10721,-25.8425	0/1:33:20,13:20:728:13:481:-33.7004,0,-55.9126	0/0:28:28,0:28:986:0:0:0,-8.42884,-89.0429
21	21068955	T	G	3_prime_UTR_variant,3_prime_UTR_variant,3_prime_UTR_variant,intron_variant	MODIFIER,MODIFIER,MODIFIER,MODIFIER	CLNS1A,CLNS1A,CLNS1A,AQP11	0.0364	0/1:19:8,11:8:320:11:447:-34.8654,0,-23.4467	0/1:2:1,1:1:37:1:41:-3.49251,0,-3.09577	0/0:11:11,0:11:451:0:0:0,-3.31133,-40.9457	0/0:39:39,0:39:1381:0:0:0,-11.7402,-124.575	0/1:10:8,2:8:324:2:68:-3.44433,0,-26.518	0/0:32:32,0:32:1146:0:0:0,-9.63296,-103.439	0/1:24:10,14:10:358:14:518:-39.7377,0,-25.3354	0/1:41:19,22:19:651:22:802:-60.161,0,-46.557	0/1:47:19,27:19:639:27:975:-74.0955,0,-43.8461	0/0:20:20,0:20:807:0:0:0,-6.0206,-72.9424	0/0:17:17,0:17:684:0:0:0,-5.11751,-61.8859	0/0:9:9,0:9:360:0:0:0,-2.70927,-32.7598	0/0:12:12,0:12:471:0:0:0,-3.61236,-42.7365	0/0:29:29,0:29:1013:0:0:0,-8.72987,-91.4716	0/0:9:9,0:9:361:0:0:0,-2.70927,-32.8525	0/1:38:20,18:20:740:18:628:-45.3982,0,-55.4916	0/0:29:29,0:29:1061:0:0:0,-8.72987,-95.8008
21	21069027	T	A	3_prime_UTR_variant,3_prime_UTR_variant,3_prime_UTR_variant,intron_variant	MODIFIER,MODIFIER,MODIFIER,MODIFIER	CLNS1A,CLNS1A,CLNS1A,AQP11	0.0364	0/1:19:7,12:7:279:12:492:-38.9112,0,-19.7602	0/1:6:2,4:2:82:4:164:-13.3437,0,-5.9735	0/0:15:15,0:15:574:0:0:0,-4.51545,-51.9855	0/0:33:33,0:33:1169:0:0:0,-9.93399,-105.503	0/1:13:9,4:9:351:4:151:-10.0414,0,-28.0298	0/0:33:33,0:33:1221:0:0:0,-9.93399,-110.195	0/1:24:12,12:12:418:12:419:-30.8145,0,-30.7219	0/1:47:19,28:19:703:28:1024:-78.3242,0,-49.4543	0/1:42:15,27:15:529:27:975:-75.4186,0,-35.2918	0/0:18:18,0:18:719:0:0:0,-5.41854,-65.0257	0/0:13:13,0:13:529:0:0:0,-3.91339,-47.9558	0/0:7:7,0:7:269:0:0:0,-2.10721,-24.5682	0/0:11:11,0:11:434:0:0:0,-3.31133,-39.4105	0/0:21:21,0:21:777:0:0:0,-6.32163,-70.2588	0/0:10:10,0:10:410:0:0:0,-3.0103,-37.2606	0/1:31:13,18:13:481:18:657:-50.1294,0,-34.3025	0/0:24:24,0:24:876:0:0:0,-7.22472,-79.1597
21	21069647	A	G	3_prime_UTR_variant,3_prime_UTR_variant,3_prime_UTR_variant,intron_variant	MODIFIER,MODIFIER,MODIFIER,MODIFIER	CLNS1A,CLNS1A,CLNS1A,AQP11	0.0364	0/1:20:11,9:11:438:9:360:-26.7392,0,-33.7505	1/1:6:0,6:0:0:6:214:-19.599,-1.80618,0	0/0:15:15,0:15:584:0:0:0,-4.51545,-52.8904	0/0:26:26,0:26:890:0:0:0,-7.82678,-80.4023	0/1:14:6,8:6:198:8:328:-25.6759,0,-13.9156	0/0:29:29,0:29:1073:0:0:0,-8.72987,-96.8831	0/1:27:12,15:12:444:15:529:-39.8073,0,-32.1785	0/1:30:15,15:15:555:15:543:-40.1734,0,-41.2596	0/1:27:13,14:13:469:14:518:-38.8346,0,-34.4192	0/0:12:12,0:12:480:0:0:0,-3.61236,-43.5497	0/0:10:10,0:10:369:0:0:0,-3.0103,-33.5434	0/0:5:5,0:5:205:0:0:0,-1.50515,-18.835	0/0:11:11,0:11:392:0:0:0,-3.31133,-35.6045	0/0:20:20,0:20:728:0:0:0,-6.0206,-65.8465	0/0:8:8,0:8:270:0:0:0,-2.40824,-24.6077	0/1:36:13,23:13:443:23:789:-60.4783,0,-29.3519	0/0:28:28,0:28:984:0:0:0,-8.42884,-88.8604
21	21071163	T	G	downstream_gene_variant,downstream_gene_variant,downstream_gene_variant,intron_variant	MODIFIER,MODIFIER,MODIFIER,MODIFIER	CLNS1A,CLNS1A,CLNS1A,AQP11	0.0364	0/1:9:3,6:3:105:6:242:-19.4472,0,-7.08438	0/1:6:2,4:2:78:4:126:-9.83813,0,-5.5966	0/0:13:13,0:13:510:0:0:0,-3.91339,-46.236	0/0:57:56,1:56:1872:1:11:0,-16.0587,-167.627	0/1:10:5,5:5:197:5:205:-15.8247,0,-15.0947	0/0:40:40,0:40:1430:0:0:0,-12.0412,-128.985	0/1:28:14,14:14:506:14:506:-37.4469,0,-37.4469	0/1:47:17,30:17:629:30:1098:-84.9806,0,-42.7982	0/1:32:13,19:13:469:19:691:-52.8852,0,-32.914	0/0:21:21,0:21:823:0:0:0,-6.32163,-74.3679	0/0:15:15,0:15:611:0:0:0,-4.51545,-55.3264	0/0:13:13,0:13:484:0:0:0,-3.91339,-43.8918	0/0:24:24,0:24:946:0:0:0,-7.22472,-85.4255	0/0:28:28,0:28:1000:0:0:0,-8.42884,-90.3077	0/0:13:13,0:13:476:0:0:0,-3.91339,-43.1564	0/1:36:18,18:18:616:18:654:-48.3527,0,-44.9154	0/0:45:45,0:45:1601:0:0:0,-13.5463,-144.363
21	21071851	CTTTTTTTTTTCATTTGTA	CTTTTTTTTTTTTCATTTGTA	downstream_gene_variant,downstream_gene_variant,downstream_gene_variant,intron_variant	MODIFIER,MODIFIER,MODIFIER,MODIFIER	CLNS1A,CLNS1A,CLNS1A,AQP11	0.0364	0/1:9:6,1:6:233:1:41:-1.59282,0,-18.8589	0/1:5:3,2:3:120:2:78:-5.89763,0,-9.68254	0/0:14:14,0:14:550:0:0:0,-4.21442,-49.8406	0/0:29:26,0:26:926:0:0:0,-7.82678,-83.4439	0/1:8:4,1:4:139:1:41:-2.23329,0,-11.0839	0/0:24:20,0:20:714:0:0:0,-6.0206,-64.3504	0/1:30:17,8:17:608:8:246:-14.6765,0,-47.298	0/1:28:18,8:18:637:8:248:-14.5409,0,-49.5801	0/1:28:12,12:12:431:12:380:-26.9969,0,-31.6177	0/0:10:10,0:10:376:0:0:0,-3.0103,-34.1873	0/0:14:12,0:12:484:0:0:0,-3.61236,-43.5029	0/0:7:7,0:7:269:0:0:0,-2.10721,-24.5706	0/0:16:16,0:16:640:0:0:0,-4.81648,-57.9362	0/0:29:26,0:26:931:0:0:0,-7.82678,-83.7755	0/0:13:12,0:12:476:0:0:0,-3.61236,-43.0485	0/1:31:20,8:20:707:8:248:-14.0154,0,-55.3695	0/0:23:22,0:22:784:0:0:0,-6.62266,-70.5144
21	21071965	A	G	downstream_gene_variant,downstream_gene_variant,downstream_gene_variant,intron_variant	MODIFIER,MODIFIER,MODIFIER,MODIFIER	CLNS1A,CLNS1A,CLNS1A,AQP11	0.0364	0/1:11:4,7:4:137:7:278:-22.0754,0,-9.35424	0/1:4:3,1:3:100:1:41:-2.89045,0,-8.12205	0/0:13:13,0:13:515:0:0:0,-3.91339,-46.6907	0/0:37:37,0:37:1357:0:0:0,-11.1381,-122.426	0/1:14:8,6:8:300:6:242:-17.942,0,-23.1301	0/0:24:24,0:24:888:0:0:0,-7.22472,-80.2429	0/1:33:21,12:21:765:12:418:-28.0126,0,-59.2409	0/1:37:26,11:26:962:11:388:-24.1149,0,-75.7609	0/1:24:8,16:8:296:16:530:-40.7825,0,-19.7694	0/0:15:15,0:15:565:0:0:0,-4.51545,-51.1714	0/0:11:11,0:11:443:0:0:0,-3.31133,-40.2243	0/0:13:13,0:13:497:0:0:0,-3.91339,-45.0633	0/0:26:26,0:26:995:0:0:0,-7.82678,-89.8362	0/0:31:31,0:31:1111:0:0:0,-9.33193,-100.293	0/0:11:11,0:11:384:0:0:0,-3.31133,-34.8689	0/1:26:16,10:16:592:10:348:-23.8251,0,-45.7917	0/0:31:31,0:31:1123:0:0:0,-9.33193,-101.375
21	21072155	A	G	downstream_gene_variant,downstream_gene_variant,downstream_gene_variant,intron_variant	MODIFIER,MODIFIER,MODIFIER,MODIFIER	CLNS1A,CLNS1A,CLNS1A,AQP11	0.0364	0/1:9:3,6:3:94:6:246:-19.8108,0,-6.05392	0/1:6:1,5:1:37:5:205:-17.0288,0,-1.89165	0/0:20:20,0:20:798:0:0:0,-6.0206,-72.1322	0/0:36:36,0:36:1282:0:0:0,-10.8371,-115.671	0/1:15:9,6:9:369:6:242:-17.641,0,-29.06	0/0:27:27,0:27:999:0:0:0,-8.12781,-90.227	0/1:33:17,16:17:629:16:542:-39.1589,0,-47.0126	0/1:46:31,15:31:1135:15:505:-31.9154,0,-88.6098	0/1:25:11,14:11:407:14:506:-38.35,0,-29.4525	0/0:11:11,0:11:438:0:0:0,-3.31133,-39.7711	0/0:10:10,0:10:388:0:0:0,-3.0103,-35.2702	0/0:15:15,0:15:584:0:0:0,-4.51545,-52.8904	0/0:17:17,0:17:660:0:0:0,-5.11751,-59.7154	0/0:34:34,0:34:1258:0:0:0,-10.235,-113.523	0/0:8:8,0:8:281:0:0:0,-2.40824,-25.616	0/1:24:14,10:14:518:10:358:-25.3354,0,-39.7377	0/0:35:35,0:35:1283:0:0:0,-10.536,-115.77
21	21072569	A	G	downstream_gene_variant,downstream_gene_variant,downstream_gene_variant,intron_variant	MODIFIER,MODIFIER,MODIFIER,MODIFIER	CLNS1A,CLNS1A,CLNS1A,AQP11	0.0364	0/1:13:3,10:3:115:10:406:-32.9861,0,-6.81082	0/1:9:6,3:6:214:3:104:-6.98719,0,-16.8898	0/0:9:9,0:9:356:0:0:0,-2.70927,-32.3983	0/0:40:40,0:40:1454:0:0:0,-12.0412,-131.147	0/1:10:2,8:2:78:8:315:-25.7011,0,-4.39248	0/0:30:30,0:30:1074:0:0:0,-9.0309,-96.9647	0/1:26:11,15:11:407:15:555:-42.4637,0,-29.1515	0/1:38:14,24:14:506:24:864:-66.6374,0,-34.4366	0/1:33:17,16:17:591:16:592:-43.6845,0,-43.574	0/0:12:12,0:12:470:0:0:0,-3.61236,-42.644	0/0:9:9,0:9:351:0:0:0,-2.70927,-31.9432	0/0:10:10,0:10:398:0:0:0,-3.0103,-36.1775	0/0:14:14,0:14:558:0:0:0,-4.21442,-50.5614	0/0:30:30,0:30:1062:0:0:0,-9.0309,-95.8825	0/0:12:12,0:12:492:0:0:0,-3.61236,-44.6308	0/1:26:19,7:19:703:7:259:-15.8393,0,-55.7759	0/0:37:37,0:37:1357:0:0:0,-11.1381,-122.426
21	21073596	G	A	upstream_gene_variant,downstream_gene_variant,downstream_gene_variant,downstream_gene_variant,intron_variant	MODIFIER,MODIFIER,MODIFIER,MODIFIER,MODIFIER	ENSCAFG00000051079,CLNS1A,CLNS1A,CLNS1A,AQP11	0.0364	0/1:16:8,8:8:309:8:290:-21.6156,0,-23.345	0/1:8:4,4:4:164:4:164:-12.7417,0,-12.7417	0/0:9:9,0:9:357:0:0:0,-2.70927,-32.491	0/0:38:38,0:38:1394:0:0:0,-11.4391,-125.754	0/1:8:4,4:4:160:4:164:-12.7417,0,-12.3747	0/0:30:30,0:30:1074:0:0:0,-9.0309,-96.9647	0/1:37:19,18:19:625:18:654:-48.0517,0,-45.4094	0/1:43:18,25:18:666:25:873:-65.9298,0,-47.3303	0/1:30:15,15:15:543:15:543:-40.1734,0,-40.1734	0/0:14:14,0:14:549:0:0:0,-4.21442,-49.7493	0/0:18:18,0:18:721:0:0:0,-5.41854,-65.2122	0/0:11:11,0:11:447:0:0:0,-3.31133,-40.585	0/0:17:17,0:17:645:0:0:0,-5.11751,-58.3597	0/0:27:27,0:27:975:0:0:0,-8.12781,-88.0618	0/0:16:16,0:16:652:0:0:0,-4.81648,-59.0117	0/1:45:25,20:25:901:20:688:-48.6823,0,-67.8587	0/0:43:43,0:43:1553:0:0:0,-12.9443,-140.051
21	21073769	T	C	upstream_gene_variant,downstream_gene_variant,downstream_gene_variant,downstream_gene_variant,intron_variant	MODIFIER,MODIFIER,MODIFIER,MODIFIER,MODIFIER	ENSCAFG00000051079,CLNS1A,CLNS1A,CLNS1A,AQP11	0.0364	0/1:20:14,6:14:547:6:246:-16.4995,0,-43.5419	0/1:14:8,6:8:286:6:186:-12.8275,0,-21.8557	0/0:15:15,0:15:597:0:0:0,-4.51545,-54.0618	0/0:34:34,0:34:1234:0:0:0,-10.235,-111.36	0/1:10:4,6:4:141:6:246:-19.5098,0,-10.0213	0/0:34:34,0:34:1246:0:0:0,-10.235,-112.442	0/1:37:23,14:23:813:14:506:-34.7376,0,-62.344	0/1:38:23,15:23:851:15:543:-37.7652,0,-65.4757	0/1:38:17,21:17:593:21:777:-58.8196,0,-42.2518	0/0:10:10,0:10:373:0:0:0,-3.0103,-33.9071	0/0:9:9,0:9:347:0:0:0,-2.70927,-31.5826	0/0:10:10,0:10:391:0:0:0,-3.0103,-35.5364	0/0:10:10,0:10:387:0:0:0,-3.0103,-35.1754	0/0:30:30,0:30:1026:0:0:0,-9.0309,-92.636	0/0:14:14,0:14:541:0:0:0,-4.21442,-49.0153	0/1:33:22,11:22:764:11:395:-25.9552,0,-59.1357	0/0:47:47,0:47:1715:0:0:0,-14.1484,-154.627
21	21073856	A	G	upstream_gene_variant,downstream_gene_variant,downstream_gene_variant,downstream_gene_variant,intron_variant	MODIFIER,MODIFIER,MODIFIER,MODIFIER,MODIFIER	ENSCAFG00000051079,CLNS1A,CLNS1A,CLNS1A,AQP11	0.0364	0/1:19:11,8:11:434:8:299:-21.5295,0,-33.6909	0/1:13:10,3:10:371:3:123:-7.5514,0,-29.8179	0/0:16:16,0:16:600:0:0:0,-4.81648,-54.3015	0/0:50:50,0:50:1850:0:0:0,-15.0515,-166.772	0/1:16:9,7:9:349:7:283:-21.026,0,-26.9516	0/0:45:45,0:45:1665:0:0:0,-13.5463,-150.132	0/1:43:21,22:21:765:22:802:-59.5589,0,-56.2306	0/1:50:31,19:31:1147:19:691:-47.4667,0,-88.4877	0/1:35:13,22:13:469:22:814:-63.0508,0,-32.011	0/0:11:11,0:11:428:0:0:0,-3.31133,-38.8638	0/0:9:9,0:9:343:0:0:0,-2.70927,-31.2156	0/0:8:8,0:8:281:0:0:0,-2.40824,-25.6113	0/0:14:14,0:14:473:0:0:0,-4.21442,-42.8696	0/0:40:40,0:40:1456:0:0:0,-12.0412,-131.329	0/0:8:8,0:8:328:0:0:0,-2.40824,-29.8903	0/1:42:24,18:24:864:18:654:-46.5465,0,-65.4333	0/0:43:43,0:43:1567:0:0:0,-12.9443,-141.314
21	21073979	C	T	upstream_gene_variant,downstream_gene_variant,downstream_gene_variant,downstream_gene_variant,intron_variant	MODIFIER,MODIFIER,MODIFIER,MODIFIER,MODIFIER	ENSCAFG00000051079,CLNS1A,CLNS1A,CLNS1A,AQP11	0.0364	0/1:12:5,7:5:201:7:278:-21.7744,0,-14.8576	0/1:13:7,5:7:231:5:163:-11.2167,0,-17.3437	0/0:12:12,0:12:483:0:0:0,-3.61236,-43.8176	0/0:36:36,0:36:1268:0:0:0,-10.8371,-114.407	0/1:15:11,4:11:437:4:160:-10.2675,0,-35.1622	0/0:36:36,0:36:1308:0:0:0,-10.8371,-118.016	0/1:30:14,16:14:506:16:554:-41.1477,0,-36.8448	0/1:48:27,21:27:949:21:777:-55.8093,0,-71.2647	0/1:37:16,21:16:504:21:725:-54.4198,0,-34.5149	0/0:7:7,0:7:278:0:0:0,-2.10721,-25.3867	0/0:9:9,0:9:369:0:0:0,-2.70927,-33.5755	0/0:8:8,0:8:319:0:0:0,-2.40824,-29.0734	0/0:12:12,0:12:399:0:0:0,-3.61236,-36.2137	0/0:38:38,0:38:1346:0:0:0,-11.4391,-121.429	0/0:17:17,0:17:685:0:0:0,-5.11751,-61.9781	0/1:29:19,10:19:653:10:358:-23.8302,0,-50.3521	0/0:36:36,0:36:1320:0:0:0,-10.8371,-119.098
21	21074405	G	A	upstream_gene_variant,downstream_gene_variant,downstream_gene_variant,downstream_gene_variant,intron_variant	MODIFIER,MODIFIER,MODIFIER,MODIFIER,MODIFIER	ENSCAFG00000051079,CLNS1A,CLNS1A,CLNS1A,AQP11	0.0364	0/1:13:5,8:5:158:8:328:-25.9769,0,-10.6104	0/1:9:7,2:7:254:2:82:-5.07041,0,-20.4868	0/0:12:12,0:12:458:0:0:0,-3.61236,-41.5447	0/0:39:38,0:38:1228:0:0:0,-11.4391,-110.67	0/1:7:3,4:3:123:4:164:-13.0427,0,-9.35758	0/0:42:42,0:42:1442:0:0:0,-12.6433,-130.054	0/1:35:19,15:19:691:15:555:-39.8542,0,-52.0711	0/1:33:23,10:23:761:10:344:-21.3522,0,-58.8494	0/1:33:26,7:26:910:7:259:-13.7321,0,-72.2647	0/0:16:16,0:16:604:0:0:0,-4.81648,-54.6647	0/0:18:18,0:18:664:0:0:0,-5.41854,-59.9267	0/0:11:11,0:11:406:0:0:0,-3.31133,-36.8742	0/0:13:13,0:13:477:0:0:0,-3.91339,-43.0904	0/0:31:31,0:31:1085:0:0:0,-9.33193,-95.5994	0/0:10:10,0:10:360:0:0:0,-3.0103,-32.5728	0/1:18:11,7:11:381:7:259:-18.2476,0,-29.1981	0/0:21:21,0:21:713:0:0:0,-6.32163,-64.4568
21	21075001	G	A	upstream_gene_variant,downstream_gene_variant,downstream_gene_variant,downstream_gene_variant,intron_variant	MODIFIER,MODIFIER,MODIFIER,MODIFIER,MODIFIER	ENSCAFG00000051079,CLNS1A,CLNS1A,CLNS1A,AQP11	0.0364	0/1:9:6,3:6:246:3:123:-8.75552,0,-19.8108	0/1:3:1,2:1:37:2:78:-6.49969,0,-2.79474	0/0:18:18,0:18:734:0:0:0,-5.41854,-66.3822	0/0:32:32,0:32:1146:0:0:0,-9.63296,-103.439	0/1:19:8,11:8:328:11:437:-33.9581,0,-24.1708	0/0:28:28,0:28:1036:0:0:0,-8.42884,-93.5551	0/1:29:9,20:9:333:20:716:-56.0325,0,-21.5923	0/1:31:17,14:17:617:14:506:-36.5438,0,-46.5294	0/1:50:26,24:26:938:24:864:-63.0251,0,-69.6819	0/0:5:5,0:5:196:0:0:0,-1.50515,-18.0114	0/0:9:9,0:9:369:0:0:0,-2.70927,-33.5755	0/0:10:10,0:10:402:0:0:0,-3.0103,-36.5385	0/0:12:11,0:11:439:0:0:0,-3.31133,-39.7204	0/0:37:37,0:37:1333:0:0:0,-11.1381,-120.263	0/0:16:16,0:16:652:0:0:0,-4.81648,-59.0117	0/1:39:19,20:19:691:20:740:-55.1905,0,-50.778	0/0:42:42,0:42:1506:0:0:0,-12.6433,-135.824
21	21075128	ATA	ATAAGTA	upstream_gene_variant,downstream_gene_variant,downstream_gene_variant,downstream_gene_variant,intron_variant	MODIFIER,MODIFIER,MODIFIER,MODIFIER,MODIFIER	ENSCAFG00000051079,CLNS1A,CLNS1A,CLNS1A,AQP11	0.0364	0/1:12:7,5:7:287:5:187:-13.5744,0,-22.5929	0/1:4:3,1:3:123:1:37:-2.49371,0,-10.2607	0/0:18:18,0:18:714:0:0:0,-5.41854,-64.5857	0/0:35:35,0:35:1245:0:0:0,-10.536,-112.347	0/1:10:5,3:5:205:3:114:-7.85031,0,-16.0493	0/0:38:38,0:38:1348:0:0:0,-11.4391,-121.614	0/1:34:19,11:19:691:11:359:-23.3282,0,-53.2269	0/1:30:16,14:16:567:14:456:-32.3147,0,-42.3267	0/1:40:21,19:21:765:19:603:-42.5201,0,-57.1354	0/0:16:16,0:16:614:0:0:0,-4.81648,-55.5842	0/0:6:6,0:6:241:0:0:0,-1.80618,-22.0661	0/0:9:9,0:9:369:0:0:0,-2.70927,-33.5755	0/0:13:13,0:13:517:0:0:0,-3.91339,-46.8724	0/0:37:37,0:37:1335:0:0:0,-11.1381,-120.445	0/0:16:16,0:16:612:0:0:0,-4.81648,-55.4021	0/1:41:21,19:21:747:19:579:-39.9846,0,-55.1411	0/0:51:51,0:51:1845:0:0:0,-15.3525,-166.322
21	21075721	G	A	upstream_gene_variant,intron_variant	MODIFIER,MODIFIER	ENSCAFG00000051079,AQP11	0.0364	0/1:9:5,4:5:176:4:135:-9.4406,0,-9.77201	0/1:6:5,1:5:192:1:37:-1.71741,0,-15.8028	0/0:14:14,0:14:574:0:0:0,-4.21442,-52.001	0/0:25:25,0:25:875:0:0:0,-7.52575,-70.3418	0/1:10:5,5:5:201:5:197:-14.7772,0,-13.0973	0/0:21:21,0:21:777:0:0:0,-6.32163,-70.1011	0/1:40:20,20:20:728:20:740:-50.7173,0,-28.3342	0/1:37:11,26:11:407:26:950:-69.3414,0,-25.6818	0/1:25:13,12:13:481:12:418:-30.2044,0,-36.1086	0/0:12:12,0:12:480:0:0:0,-3.61236,-40.0811	0/0:7:7,0:7:287:0:0:0,-2.10721,-26.2052	0/0:7:7,0:7:275:0:0:0,-2.10721,-25.117	0/0:18:18,0:18:711:0:0:0,-5.41854,-61.2165	0/0:20:19,0:19:691:0:0:0,-5.71957,-56.3147	0/0:13:13,0:13:511:0:0:0,-3.91339,-42.8853	0/1:28:17,11:17:629:11:407:-28.3891,0,-40.8568	0/0:25:25,0:25:887:0:0:0,-7.52575,-77.3826
21	21076724	G	C	synonymous_variant,upstream_gene_variant	LOW,MODIFIER	AQP11,ENSCAFG00000051079	0.0364	0/1:20:9,11:9:369:11:429:-32.9367,0,-27.5549	0/1:8:6,2:6:237:2:78:-4.99454,0,-19.2912	0/0:23:23,0:23:911:0:0:0,-6.92369,-82.2852	0/0:32:32,0:32:1134:0:0:0,-9.63296,-102.357	0/1:14:5,9:5:192:9:347:-27.3682,0,-13.432	0/0:35:35,0:35:1295:0:0:0,-10.536,-116.851	0/1:36:26,10:26:962:10:337:-19.8137,0,-76.0619	0/1:51:18,33:18:666:33:1183:-91.4151,0,-44.9221	0/1:43:22,21:22:814:21:777:-57.3145,0,-60.6425	0/0:11:11,0:11:447:0:0:0,-3.31133,-40.585	0/0:14:14,0:14:561:0:0:0,-4.21442,-50.829	0/0:14:13,1:13:533:1:32:0,-1.01511,-45.1166	0/0:15:15,0:15:615:0:0:0,-4.51545,-55.6861	0/0:36:36,0:36:1332:0:0:0,-10.8371,-120.179	0/0:8:8,0:8:324:0:0:0,-2.40824,-29.5283	0/1:29:14,15:14:506:15:549:-41.0181,0,-37.1458	0/0:20:20,0:20:728:0:0:0,-6.0206,-65.8465
21	21077235	T	G	5_prime_UTR_variant,upstream_gene_variant	MODIFIER,MODIFIER	AQP11,ENSCAFG00000051079	0.0364	0/1:18:8,10:8:319:10:388:-29.8516,0,-23.6549	1/1:4:0,4:0:0:4:156:-14.4159,-1.20412,0	0/0:15:15,0:15:570:0:0:0,-4.51545,-51.6246	0/0:27:27,0:27:961:0:0:0,-8.12781,-86.7968	0/1:12:5,7:5:196:7:283:-22.2301,0,-14.399	0/0:27:27,0:27:973:0:0:0,-8.12781,-87.8794	0/1:29:14,15:14:506:15:555:-41.5606,0,-37.1458	0/1:56:28,28:28:988:28:1036:-76.6974,0,-72.3676	0/1:56:30,26:30:1046:26:950:-68.9585,0,-77.5779	0/0:10:10,0:10:397:0:0:0,-3.0103,-36.0848	0/0:11:11,0:11:447:0:0:0,-3.31133,-40.585	0/0:9:9,0:9:332:0:0:0,-2.70927,-30.217	0/0:10:10,0:10:373:0:0:0,-3.0103,-33.9074	0/0:18:18,0:18:654:0:0:0,-5.41854,-59.1898	0/0:9:9,0:9:356:0:0:0,-2.70927,-32.3983	0/1:15:8,7:8:284:7:259:-19.1507,0,-21.3856	0/0:24:24,0:24:888:0:0:0,-7.22472,-80.2429
21	21077396	TCCCGGCCCGGA	TCCCCGGCCCGGA	5_prime_UTR_variant,upstream_gene_variant	MODIFIER,MODIFIER	AQP11,ENSCAFG00000051079	0.0364	0/1:7:2,5:2:79:5:158:-12.4166,0,-5.39042	1/1:4:0,4:0:0:4:131:-12.1054,-1.20412,0	0/0:13:12,0:12:457:0:0:0,-3.61236,-41.2437	0/0:28:26,0:26:931:0:0:0,-7.82678,-83.8593	0/1:9:6,3:6:241:3:119:-8.38523,0,-19.3574	0/0:22:22,0:22:800:0:0:0,-6.62266,-72.3247	0/1:41:15,25:15:551:25:901:-69.2442,0,-37.7621	0/1:47:29,18:29:1057:18:640:-43.66,0,-81.1785	0/1:48:31,16:31:1131:16:580:-38.1463,0,-87.7164	0/0:19:19,0:19:750:0:0:0,-5.71957,-67.8234	0/0:11:11,0:11:429:0:0:0,-3.31133,-38.9634	0/0:7:7,0:7:255:0:0:0,-2.10721,-23.2971	0/0:6:5,0:5:200:0:0:0,-1.50515,-18.2131	0/0:14:14,0:14:512:0:0:0,-4.21442,-46.4205	0/0:9:9,0:9:351:0:0:0,-2.70927,-31.9504	0/1:23:11,12:11:399:12:432:-32.2945,0,-29.3303	0/0:32:32,0:32:1146:0:0:0,-9.63296,-103.447
21	21077429	T	C	5_prime_UTR_variant,upstream_gene_variant	MODIFIER,MODIFIER	AQP11,ENSCAFG00000051079	0.0364	0/1:5:3,2:3:110:2:82:-6.27453,0,-8.75378	0/1:4:1,3:1:41:3:123:-10.2607,0,-2.89045	0/0:15:15,0:15:480:0:0:0,-4.51545,-43.4883	0/0:28:28,0:28:1036:0:0:0,-8.42884,-93.5551	0/1:11:6,5:6:224:5:168:-12.1307,0,-17.2038	0/0:25:25,0:25:899:0:0:0,-7.52575,-81.2225	0/1:40:15,25:15:505:25:913:-70.4468,0,-33.7216	0/1:50:33,17:33:1209:17:605:-39.7246,0,-94.062	0/1:49:31,17:31:1099:17:629:-42.3727,0,-84.644	0/0:16:16,0:16:563:0:0:0,-4.81648,-50.9725	0/0:13:13,0:13:451:0:0:0,-3.91339,-40.9034	0/0:8:7,0:7:222:0:0:0,-2.10721,-20.1391	0/0:9:9,0:9:249:0:0:0,-2.70927,-22.6666	0/0:15:15,0:15:529:0:0:0,-4.51545,-47.9351	0/0:10:10,0:10:365:0:0:0,-3.0103,-33.1853	0/1:20:6,14:6:222:14:500:-39.3123,0,-14.3175	0/0:28:28,0:28:1024:0:0:0,-8.42884,-92.4726
21	21077655	A	G	upstream_gene_variant,upstream_gene_variant,intergenic_region	MODIFIER,MODIFIER,MODIFIER	AQP11,ENSCAFG00000051079,AQP11-ENSCAFG00000051079	0.0364	0/1:11:2,8:2:82:8:324:-26.3664,0,-4.55289	0/1:9:2,7:2:78:7:260:-21.0395,0,-4.69351	0/0:9:9,0:9:352:0:0:0,-2.70927,-32.0368	0/0:23:23,0:23:825:0:0:0,-6.92369,-74.5655	0/1:18:6,12:6:218:12:476:-37.769,0,-14.5442	0/0:31:31,0:31:1087:0:0:0,-9.33193,-98.129	0/1:33:14,18:14:442:18:654:-49.4335,0,-30.3191	0/1:52:21,31:21:727:31:1121:-85.5392,0,-50.087	0/1:56:31,25:31:1059:25:913:-65.6303,0,-78.7426	0/0:19:19,0:19:745:0:0:0,-5.71957,-67.3691	0/0:13:13,0:13:490:0:0:0,-3.91339,-44.4355	0/0:7:7,0:7:269:0:0:0,-2.10721,-24.5673	0/0:15:15,0:15:593:0:0:0,-4.51545,-53.703	0/0:19:19,0:19:665:0:0:0,-5.71957,-60.1665	0/0:10:10,0:10:373:0:0:0,-3.0103,-33.9044	0/1:27:10,17:10:332:17:629:-48.8188,0,-22.0683	0/0:16:16,0:16:542:0:0:0,-4.81648,-49.0929
21	21077671	G	T	upstream_gene_variant,non_coding_transcript_exon_variant	MODIFIER,MODIFIER	AQP11,ENSCAFG00000051079	0.0364	0/1:12:4,8:4:151:8:286:-22.4577,0,-10.3424	0/1:8:2,6:2:82:6:217:-17.4585,0,-5.37144	0/0:11:11,0:11:410:0:0:0,-3.31133,-37.2352	0/0:23:23,0:23:813:0:0:0,-6.92369,-73.4821	0/1:15:6,9:6:233:9:365:-28.6985,0,-16.8203	0/0:28:28,0:28:1024:0:0:0,-8.42884,-92.4726	0/1:35:14,21:14:518:21:725:-55.025,0,-36.4264	0/1:52:20,32:20:740:32:1184:-91.2137,0,-51.2771	0/1:51:27,24:27:973:24:876:-63.8072,0,-72.5268	0/0:18:18,0:18:720:0:0:0,-5.41854,-65.12	0/0:14:14,0:14:547:0:0:0,-4.21442,-49.5637	0/0:10:10,0:10:392:0:0:0,-3.0103,-35.6303	0/0:14:14,0:14:522:0:0:0,-4.21442,-47.2966	0/0:19:18,0:18:640:0:0:0,-5.41854,-57.5531	0/0:11:11,0:11:447:0:0:0,-3.31133,-40.585	0/1:26:9,17:9:333:17:617:-48.0346,0,-22.4954	0/0:15:15,0:15:555:0:0:0,-4.51545,-50.2905
21	21078126	C	G	upstream_gene_variant,intron_variant	MODIFIER,MODIFIER	AQP11,ENSCAFG00000051079	0.0364	0/1:16:8,8:8:320:8:324:-24.7118,0,-24.3498	0/1:7:5,2:5:172:2:68:-4.34742,0,-13.6968	0/0:12:12,0:12:465:0:0:0,-3.61236,-42.1912	0/0:27:27,0:27:999:0:0:0,-8.12781,-90.227	0/1:12:10,2:10:406:2:82:-4.16732,0,-33.2872	0/0:32:32,0:32:1184:0:0:0,-9.63296,-106.867	0/1:35:18,17:18:666:17:603:-44.0572,0,-49.7386	0/1:53:17,36:17:629:36:1332:-104.225,0,-40.992	0/1:44:23,21:23:851:21:765:-55.9296,0,-63.6695	0/0:15:15,0:15:615:0:0:0,-4.51545,-55.6861	0/0:17:17,0:17:684:0:0:0,-5.11751,-61.8859	0/0:13:13,0:13:520:0:0:0,-3.91339,-47.1432	0/0:13:13,0:13:521:0:0:0,-3.91339,-47.2355	0/0:29:29,0:29:1061:0:0:0,-8.72987,-95.8008	0/0:5:5,0:5:205:0:0:0,-1.50515,-18.835	0/1:21:10,11:10:370:11:407:-30.6567,0,-27.3286	0/0:37:37,0:37:1357:0:0:0,-11.1381,-122.426
21	21078132	C	T	upstream_gene_variant,intron_variant	MODIFIER,MODIFIER	AQP11,ENSCAFG00000051079	0.0364	0/1:16:8,8:8:324:8:305:-22.983,0,-24.7118	0/1:7:4,3:4:155:3:109:-8.05578,0,-12.2146	0/0:12:12,0:12:464:0:0:0,-3.61236,-42.0966	0/0:27:27,0:27:987:0:0:0,-8.12781,-89.1444	0/1:12:10,2:10:373:2:78:-3.79042,0,-30.2947	0/0:33:33,0:33:1221:0:0:0,-9.93399,-110.195	0/1:34:18,16:18:666:16:506:-35.6009,0,-50.0396	0/1:53:17,35:17:591:35:1245:-96.5724,0,-37.7313	0/1:44:23,21:23:825:21:739:-53.5791,0,-61.3202	0/0:14:14,0:14:546:0:0:0,-4.21442,-49.4702	0/0:16:16,0:16:624:0:0:0,-4.81648,-56.4836	0/0:13:13,0:13:500:0:0:0,-3.91339,-45.3284	0/0:12:12,0:12:492:0:0:0,-3.61236,-44.6308	0/0:30:30,0:30:1074:0:0:0,-9.0309,-96.9647	0/0:5:5,0:5:205:0:0:0,-1.50515,-18.835	0/1:21:10,11:10:358:11:383:-28.4785,0,-26.2385	0/0:37:37,0:37:1321:0:0:0,-11.1381,-119.182
21	21078377	G	C	upstream_gene_variant,intron_variant	MODIFIER,MODIFIER	AQP11,ENSCAFG00000051079	0.0364	0/1:13:7,6:7:287:6:225:-16.6867,0,-22.2918	0/1:8:4,4:4:164:4:146:-11.0854,0,-12.7417	0/0:18:18,0:18:706:0:0:0,-5.41854,-63.8558	0/0:27:27,0:27:999:0:0:0,-8.12781,-90.227	0/1:9:6,3:6:233:3:119:-8.38523,0,-18.6265	0/0:34:34,0:34:1220:0:0:0,-10.235,-110.096	0/1:30:13,17:13:481:17:629:-47.9157,0,-34.6035	0/1:44:18,26:18:666:26:962:-73.6537,0,-47.0293	0/1:39:14,25:14:518:25:925:-71.8308,0,-35.2223	0/0:13:13,0:13:495:0:0:0,-3.91339,-44.8759	0/0:14:14,0:14:574:0:0:0,-4.21442,-52.001	0/0:19:19,0:19:763:0:0:0,-5.71957,-68.9899	0/0:10:10,0:10:392:0:0:0,-3.0103,-35.6303	0/0:24:24,0:24:852:0:0:0,-7.22472,-76.9934	0/0:14:14,0:14:556:0:0:0,-4.21442,-50.3758	0/1:33:17,16:17:617:16:580:-42.5989,0,-45.9274	0/0:31:31,0:31:1135:0:0:0,-9.33193,-102.457
21	21078466	G	A	upstream_gene_variant,intron_variant	MODIFIER,MODIFIER	AQP11,ENSCAFG00000051079	0.0364	0/1:10:3,7:3:123:7:283:-22.8322,0,-8.45449	0/1:8:3,5:3:114:5:196:-15.6031,0,-8.22098	0/0:14:14,0:14:547:0:0:0,-4.21442,-49.5625	0/0:34:34,0:34:1234:0:0:0,-10.235,-111.36	0/1:10:6,4:6:233:4:155:-11.3115,0,-18.3255	0/0:29:29,0:29:1061:0:0:0,-8.72987,-95.8008	0/1:31:14,17:14:492:17:603:-45.2613,0,-35.2739	0/1:41:19,22:19:679:22:780:-58.1746,0,-49.0915	0/1:33:18,15:18:654:15:531:-38.1842,0,-49.2558	0/0:8:8,0:8:319:0:0:0,-2.40824,-29.0734	0/0:13:13,0:13:525:0:0:0,-3.91339,-47.5957	0/0:18:18,0:18:730:0:0:0,-5.41854,-66.0229	0/0:13:13,0:13:520:0:0:0,-3.91339,-47.1432	0/0:18:18,0:18:654:0:0:0,-5.41854,-59.1898	0/0:18:18,0:18:734:0:0:0,-5.41854,-66.3822	0/1:31:20,11:20:728:11:369:-24.1956,0,-56.5146	0/0:41:41,0:41:1479:0:0:0,-12.3422,-133.394
21	21078597	C	T	upstream_gene_variant,non_coding_transcript_exon_variant	MODIFIER,MODIFIER	AQP11,ENSCAFG00000051079	0.0364	0/1:14:3,11:3:119:11:434:-35.196,0,-6.88008	0/1:3:1,2:1:41:2:82:-6.87659,0,-3.19148	0/0:16:16,0:16:656:0:0:0,-4.81648,-59.3712	0/0:29:29,0:29:1061:0:0:0,-8.72987,-95.8008	0/1:14:9,5:9:340:5:196:-13.797,0,-26.7238	0/0:40:40,0:40:1442:0:0:0,-12.0412,-130.066	0/1:38:25,13:25:901:13:481:-32.1952,0,-69.9659	0/1:40:17,23:17:629:23:851:-64.8736,0,-44.9054	0/1:31:14,17:14:506:17:629:-47.6146,0,-36.5438	0/0:9:9,0:9:326:0:0:0,-2.70927,-29.6674	0/0:10:10,0:10:410:0:0:0,-3.0103,-37.2606	0/0:15:15,0:15:615:0:0:0,-4.51545,-55.6861	0/0:14:14,0:14:551:0:0:0,-4.21442,-49.9236	0/0:31:31,0:31:1111:0:0:0,-9.33193,-100.293	0/0:12:12,0:12:459:0:0:0,-3.61236,-41.6412	0/1:37:19,18:19:703:18:666:-49.1365,0,-52.4646	0/0:41:41,0:41:1505:0:0:0,-12.3422,-135.739
21	21078771	C	T	upstream_gene_variant,intron_variant	MODIFIER,MODIFIER	AQP11,ENSCAFG00000051079	0.0364	0/1:15:5,10:5:205:10:410:-32.7451,0,-14.3196	0/1:4:3,1:3:123:1:41:-2.89045,0,-10.2607	0/0:11:11,0:11:419:0:0:0,-3.31133,-38.0487	0/0:34:34,0:34:1246:0:0:0,-10.235,-112.442	0/1:15:11,4:11:447:4:160:-10.2675,0,-36.0696	0/0:30:30,0:30:1110:0:0:0,-9.0309,-100.211	0/1:28:16,12:16:554:12:444:-31.8775,0,-41.7497	0/1:41:12,29:12:418:29:1061:-83.4586,0,-25.6044	0/1:42:16,26:16:580:26:962:-74.2557,0,-39.8896	0/0:11:11,0:11:433:0:0:0,-3.31133,-39.317	0/0:8:8,0:8:328:0:0:0,-2.40824,-29.8903	0/0:19:19,0:19:766:0:0:0,-5.71957,-69.257	0/0:12:12,0:12:469:0:0:0,-3.61236,-42.5495	0/0:25:25,0:25:887:0:0:0,-7.52575,-80.1395	0/0:16:16,0:16:643:0:0:0,-4.81648,-58.2004	0/1:39:12,27:12:444:27:949:-73.974,0,-28.5662	0/0:41:41,0:41:1467:0:0:0,-12.3422,-132.313
21	21079885	T	G	upstream_gene_variant,intron_variant	MODIFIER,MODIFIER	AQP11,ENSCAFG00000051079	0.0364	0/1:13:8,5:8:328:5:201:-14.5566,0,-25.977	0/1:13:3,10:3:123:10:393:-31.8104,0,-7.5514	0/0:14:14,0:14:527:0:0:0,-4.21442,-47.75	0/0:33:33,0:33:1183:0:0:0,-9.93399,-106.768	0/1:18:8,10:8:316:10:410:-31.842,0,-23.3857	0/0:44:44,0:44:1578:0:0:0,-13.2453,-142.298	0/1:26:11,15:11:407:15:529:-40.1083,0,-29.1515	0/1:42:20,22:20:728:22:814:-60.9435,0,-53.2033	0/1:35:19,16:19:677:16:592:-43.0825,0,-50.7149	0/0:15:15,0:15:607:0:0:0,-4.51545,-54.9667	0/0:14:14,0:14:552:0:0:0,-4.21442,-50.0159	0/0:9:9,0:9:338:0:0:0,-2.70927,-30.7648	0/0:13:13,0:13:521:0:0:0,-3.91339,-47.2355	0/0:31:31,0:31:1135:0:0:0,-9.33193,-102.457	0/0:15:15,0:15:593:0:0:0,-4.51545,-53.703	0/1:24:16,8:16:566:8:284:-18.6763,0,-44.0395	0/0:38:38,0:38:1394:0:0:0,-11.4391,-125.754
21	21081346	T	C	upstream_gene_variant,intron_variant	MODIFIER,MODIFIER	AQP11,ENSCAFG00000051079	0.0364	0/1:11:4,6:4:164:6:237:-18.5642,0,-11.9937	0/1:2:1,1:1:41:1:41:-3.49251,0,-3.49251	0/0:19:19,0:19:747:0:0:0,-5.71957,-67.5418	0/0:31:31,0:31:1085:0:0:0,-9.33193,-97.9467	0/1:11:6,5:6:246:5:201:-15.1587,0,-19.2088	0/0:26:26,0:26:900:0:0:0,-7.82678,-81.3026	0/1:28:16,12:16:592:12:444:-31.8775,0,-45.1897	0/1:44:26,18:26:950:18:666:-47.0293,0,-72.5709	0/1:31:17,14:17:629:14:492:-35.2739,0,-47.6146	0/0:15:15,0:15:589:0:0:0,-4.51545,-53.3433	0/0:9:9,0:9:347:0:0:0,-2.70927,-31.5826	0/0:6:6,0:6:238:0:0:0,-1.80618,-21.7928	0/0:5:5,0:5:172:0:0:0,-1.50515,-15.807	0/0:40:40,0:40:1364:0:0:0,-12.0412,-123.032	0/0:10:10,0:10:401:0:0:0,-3.0103,-36.4459	0/1:24:14,10:14:506:10:344:-24.0615,0,-38.651	0/0:34:34,0:34:1232:0:0:0,-10.235,-111.178
21	21081422	AAGTC	GAGTC,GAGTT	upstream_gene_variant,upstream_gene_variant,intron_variant,intron_variant	MODIFIER,MODIFIER,MODIFIER,MODIFIER	AQP11,AQP11,ENSCAFG00000051079,ENSCAFG00000051079	0.0364	0/1:13:7,6,0:7:280:6,0:228,0:-16.9645,0,-21.6577,-19.0717,-23.4638,-42.1467	0/1:4:1,3,0:1:40:3,0:123,0:-10.2206,0,-2.79156,-10.5216,-3.69465,-13.8092	0/0:18:18,0,0:18:715:0,0:0,0:0,-5.41854,-64.6734,-5.41854,-64.6734,-64.6734	0/0:33:31,0,0:31:1104:0,0:0,0:0,-9.33193,-99.5422,-9.33193,-99.5422,-99.5422	0/1:13:8,5,0:8:320:5,0:186,0:-13.1786,0,-25.2527,-15.5868,-26.7578,-41.9623	0/0:34:34,0,0:34:1232:0,0:0,0:0,-10.235,-111.184,-10.235,-111.184,-111.184	0/1:32:17,15,0:17:621:15,0:543,0:-39.5714,0,-46.5912,-44.6889,-51.1067,-95.4322	0/1:45:27,18,0:27:987:18,0:628,0:-43.1773,0,-75.4837,-51.3051,-80.9023,-131.964	0/1:23:10,13,0:10:361:13,0:445,0:-33.4482,0,-25.9105,-36.4585,-29.8239,-65.9297	0/0:14:14,0,0:14:541:0,0:0,0:0,-4.21442,-49.0254,-4.21442,-49.0254,-49.0254	0/0:8:8,0,0:8:295:0,0:0,0:0,-2.40824,-26.8941,-2.40824,-26.8941,-26.8941	0/0:12:12,0,0:12:447:0,0:0,0:0,-3.61236,-40.5616,-3.61236,-40.5616,-40.5616	0/0:7:7,0,0:7:278:0,0:0,0:0,-2.10721,-25.3882,-2.10721,-25.3882,-25.3882	0/0:39:39,0,0:39:1410:0,0:0,0:0,-11.7402,-127.195,-11.7402,-127.195,-127.195	0/0:11:11,0,0:11:437:0,0:0,0:0,-3.31133,-39.6827,-3.31133,-39.6827,-39.6827	0/1:31:21,10,0:21:757:10,0:370,0:-24.3183,0,-59.1224,-30.6399,-62.1327,-92.4059	0/0:35:35,0,0:35:1266:0,0:0,0:0,-10.536,-114.241,-10.536,-114.241,-114.241
21	21082513	A	G	upstream_gene_variant,non_coding_transcript_exon_variant	MODIFIER,MODIFIER	AQP11,ENSCAFG00000051079	0.0364	0/1:11:3,8:3:119:8:319:-25.7621,0,-7.78317	0/1:9:4,5:4:156:5:183:-14.1109,0,-11.7067	0/0:10:10,0:10:381:0:0:0,-3.0103,-34.6265	0/0:22:22,0:22:814:0:0:0,-6.62266,-73.5868	0/1:17:7,10:7:273:10:356:-27.2459,0,-19.8125	0/0:40:40,0:40:1444:0:0:0,-12.0412,-130.248	0/1:31:15,16:15:555:16:580:-43.2009,0,-40.9585	0/1:30:19,11:19:627:11:395:-26.8583,0,-47.6994	0/1:21:9,12:9:321:12:444:-33.9847,0,-22.9091	0/0:14:14,0:14:562:0:0:0,-4.21442,-50.9213	0/0:7:7,0:7:275:0:0:0,-2.10721,-25.117	0/0:12:12,0:12:441:0:0:0,-3.61236,-40.0139	0/0:16:16,0:16:638:0:0:0,-4.81648,-57.7477	0/0:38:38,0:38:1382:0:0:0,-11.4391,-124.673	0/0:14:14,0:14:538:0:0:0,-4.21442,-48.7504	0/1:32:15,16:15:543:16:566:-41.808,0,-39.7467	0/0:43:43,0:43:1543:0:0:0,-12.9443,-139.152
21	21082651	A	G	non_coding_transcript_exon_variant	MODIFIER	ENSCAFG00000051079	0.0364	0/1:8:5,3:5:187:3:123:-9.05655,0,-14.7786	0/1:10:6,4:6:233:4:145:-10.39,0,-18.3255	0/0:9:9,0:9:360:0:0:0,-2.70927,-32.7598	0/0:31:31,0:31:1135:0:0:0,-9.33193,-102.457	0/1:20:9,11:9:360:11:438:-33.7505,0,-26.7392	0/0:26:26,0:26:950:0:0:0,-7.82678,-85.8162	0/1:29:16,13:16:580:13:481:-34.9045,0,-43.803	0/1:40:20,20:20:716:20:740:-54.8895,0,-52.7212	0/1:30:18,12:18:654:12:418:-28.9157,0,-50.1589	0/0:19:19,0:19:749:0:0:0,-5.71957,-67.7273	0/0:9:9,0:9:365:0:0:0,-2.70927,-33.214	0/0:21:21,0:21:819:0:0:0,-6.32163,-74.0089	0/0:21:21,0:21:827:0:0:0,-6.32163,-74.741	0/0:33:33,0:33:1171:0:0:0,-9.93399,-105.686	0/0:15:15,0:15:611:0:0:0,-4.51545,-55.3264	0/1:43:21,22:21:727:22:790:-58.4753,0,-52.7963	0/0:36:36,0:36:1332:0:0:0,-10.8371,-120.179
21	21085183	TAAAAAAAAAAAAGTAATGG	TAAAAAAAAAAAAAGTAATGG,TAAAAAAAAAAAAAAGTAATGG	downstream_gene_variant,downstream_gene_variant,intergenic_region,intergenic_region	MODIFIER,MODIFIER,MODIFIER,MODIFIER	ENSCAFG00000051079,ENSCAFG00000051079,ENSCAFG00000051079-PAK1,ENSCAFG00000051079-PAK1	0.0364	0/1:7:3,4,0:3:119:4,0:134,0:-9.95969,0,-8.95297,-10.8628,-10.1571,-20.6828	1/1:2:0,2,0:0:0:2,0:74,0:-6.83542,-0.60206,0,-6.83542,-0.60206,-6.83542	0/0:8:8,0,0:8:320:0,0:0,0:0,-2.40824,-28.7308,-2.40824,-28.7308,-28.7308	0/0:21:15,1,0:15:518:1,0:37,0:0,-1.46462,-43.35,-4.51545,-43.651,-46.681	0/1:6:3,2,0:3:116:2,0:82,0:-5.92489,0,-8.98272,-6.82798,-9.58478,-16.3706	0/0:10:9,0,0:9:314:0,0:0,0:0,-2.70927,-28.2107,-2.70927,-28.2107,-28.2107	0/1:21:8,11,1:8:283:11,1:363,11:-26.8071,0,-19.8481,-28.5411,-22.4907,-51.3047	0/1:28:11,12,1:11:372:12,1:406,37:-29.5647,0,-26.5979,-29.8496,-27.1836,-59.7192	0/1:31:16,7,2:16:543:7,2:183,50:-9.55436,0,-42.0028,-10.4746,-40.2194,-53.9618	0/0:9:8,0,0:8:318:0,0:0,0:0,-2.40824,-28.6879,-2.40824,-28.6879,-28.6879	0/0:7:7,0,0:7:283:0,0:0,0:0,-2.10721,-25.8436,-2.10721,-25.8436,-25.8436	0/0:5:5,0,0:5:198:0,0:0,0:0,-1.50515,-17.8073,-1.50515,-17.8073,-17.8073	0/0:8:8,0,0:8:313:0,0:0,0:0,-2.40824,-28.5336,-2.40824,-28.5336,-28.5336	0/0:15:11,0,0:11:374:0,0:0,0:0,-3.31133,-33.7725,-3.31133,-33.7725,-33.7725	0/0:1:1,0,0:1:40:0,0:0,0:0,-0.30103,-3.99568,-0.30103,-3.99568,-3.99568	0/1:11:4,6,1:4:143:6,1:186,37:-13.3476,0,-9.83287,-11.5202,-8.61258,-22.8884	0/0:19:15,0,0:15:523:0,0:0,0:0,-4.51545,-45.1116,-4.51545,-45.1116,-45.1116
21	21087451	A	G	downstream_gene_variant,intergenic_region	MODIFIER,MODIFIER	ENSCAFG00000051079,ENSCAFG00000051079-PAK1	0.0364	0/1:12:4,8:4:164:8:324:-25.916,0,-11.5375	0/1:8:4,4:4:160:4:150:-11.4515,0,-12.3747	0/0:16:16,0:16:643:0:0:0,-4.81648,-58.2004	0/0:36:36,0:36:1308:0:0:0,-10.8371,-118.016	0/1:16:3,13:3:119:13:533:-43.4994,0,-6.27802	0/0:34:34,0:34:1258:0:0:0,-10.235,-113.523	0/1:40:23,17:23:839:17:617:-43.8202,0,-63.7903	0/1:35:19,16:19:665:16:568:-40.9112,0,-49.6304	0/1:24:11,12:11:395:12:444:-33.1327,0,-28.7156	0/0:12:12,0:12:479:0:0:0,-3.61236,-43.4572	0/0:17:17,0:17:657:0:0:0,-5.11751,-59.4508	0/0:14:14,0:14:574:0:0:0,-4.21442,-52.001	0/0:12:12,0:12:484:0:0:0,-3.61236,-43.91	0/0:44:44,0:44:1604:0:0:0,-13.2453,-144.642	0/0:16:16,0:16:611:0:0:0,-4.81648,-55.3128	0/1:43:21,22:21:753:22:789:-58.3849,0,-55.1467	0/0:44:44,0:44:1628:0:0:0,-13.2453,-146.804
21	21091802	A	T	intergenic_region	MODIFIER	ENSCAFG00000051079-PAK1	0.0364	0/1:6:2,4:2:73:4:160:-12.9767,0,-5.12301	0/1:11:4,7:4:152:7:231:-17.791,0,-10.7376	0/0:15:15,0:15:582:0:0:0,-4.51545,-52.702	0/0:41:41,0:41:1453:0:0:0,-12.3422,-131.05	0/1:14:9,5:9:365:5:205:-14.6206,0,-28.9996	0/0:26:25,0:25:925:0:0:0,-7.52575,-83.4509	0/1:27:14,13:14:518:13:481:-35.5066,0,-38.8346	0/1:37:25,12:25:899:12:444:-29.1682,0,-70.0844	0/1:34:17,17:17:629:17:629:-46.7116,0,-46.7116	0/0:12:12,0:12:466:0:0:0,-3.61236,-42.2827	0/0:12:12,0:12:430:0:0:0,-3.61236,-39.0119	0/0:5:5,0:5:191:0:0:0,-1.50515,-17.5518	0/0:13:13,0:13:463:0:0:0,-3.91339,-41.9846	0/0:29:29,0:29:1073:0:0:0,-8.72987,-96.8831	0/0:11:11,0:11:434:0:0:0,-3.31133,-39.4105	0/1:29:15,14:15:543:14:506:-37.1458,0,-40.4745	0/0:46:46,0:46:1654:0:0:0,-13.8474,-149.137
21	21095796	C	T	intergenic_region	MODIFIER	ENSCAFG00000051079-PAK1	0.0364	0/1:5:2,3:2:78:3:123:-9.95964,0,-5.89763	0/1:10:6,4:6:246:4:155:-11.3115,0,-19.5098	0/0:14:14,0:14:552:0:0:0,-4.21442,-50.0159	0/0:38:38,0:38:1394:0:0:0,-11.4391,-125.754	0/1:16:8,8:8:315:8:319:-24.2569,0,-23.8949	0/0:57:57,0:57:2061:0:0:0,-17.1587,-185.747	0/1:25:12,13:12:444:13:443:-32.6632,0,-32.7806	0/1:43:26,17:26:938:17:617:-42.9171,0,-71.7891	0/1:31:18,13:18:666:13:469:-33.2151,0,-50.9427	0/0:13:13,0:13:482:0:0:0,-3.91339,-43.7022	0/0:30:30,0:30:1230:0:0:0,-9.0309,-110.963	0/0:10:10,0:10:392:0:0:0,-3.0103,-35.6312	0/0:10:10,0:10:387:0:0:0,-3.0103,-35.1766	0/0:51:51,0:51:1875:0:0:0,-15.3525,-169.02	0/0:13:13,0:13:533:0:0:0,-3.91339,-48.3159	0/1:34:19,15:19:691:15:529:-37.7001,0,-52.2832	0/0:51:51,0:51:1875:0:0:0,-15.3525,-169.02
21	21097030	TAAAAAAAAAATCAAAGC	TAAAAAAAAAAATCAAAGC,TAAAAAAAAAAAATCAAAGC	intergenic_region,intergenic_region	MODIFIER,MODIFIER	ENSCAFG00000051079-PAK1,ENSCAFG00000051079-PAK1	0.0364	0/2:14:6,0,8:6:229:0,8:0,277:-21.0388,-22.8449,-41.6423,0,-19.1634,-16.7552	0/2:5:4,0,1:4:128:0,1:0,22:-0.694782,-1.8989,-12.2881,0,-10.6292,-10.3282	0/0:16:15,0,0:15:596:0,0:0,0:0,-4.51545,-53.7491,-4.51545,-53.7491,-53.7491	0/0:29:27,0,0:27:952:0,0:0,0:0,-8.12781,-85.8673,-8.12781,-85.8673,-85.8673	0/2:10:3,0,7:3:120:0,7:0,250:-19.7714,-20.6745,-30.5698,0,-10.2445,-8.13726	0/0:25:24,0,0:24:830:0,0:0,0:0,-7.22472,-74.6467,-7.22472,-74.6467,-74.6467	0/2:36:11,0,22:11:385:0,22:0,738:-56.5726,-59.884,-91.2158,0,-31.4427,-24.82	0/2:24:14,0,10:14:481:0,10:0,334:-23.1551,-27.3695,-66.4347,0,-39.4031,-36.3928	0/2:17:11,0,6:11:394:0,6:0,132:-6.97837,-10.2897,-42.5106,0,-32.4896,-30.6834	0/0:11:11,0,0:11:422:0,0:0,0:0,-3.31133,-38.3236,-3.31133,-38.3236,-38.3236	0/0:7:7,0,0:7:258:0,0:0,0:0,-2.10721,-23.5714,-2.10721,-23.5714,-23.5714	0/0:6:6,0,0:6:235:0,0:0,0:0,-1.80618,-21.5202,-1.80618,-21.5202,-21.5202	0/0:9:9,0,0:9:356:0,0:0,0:0,-2.70927,-32.4025,-2.70927,-32.4025,-32.4025	0/0:17:16,0,0:16:567:0,0:0,0:0,-4.81648,-50.9914,-4.81648,-50.9914,-50.9914	0/0:10:10,0,0:10:403:0,0:0,0:0,-3.0103,-36.6302,-3.0103,-36.6302,-36.6302	0/2:34:13,3,16:13:458:3,16:111,542:-40.0322,-34.859,-71.2537,0,-28.22,-32.4894	0/0:30:30,0,0:30:1065:0,0:0,0:0,-9.0309,-96.1617,-9.0309,-96.1617,-96.1617
21	21097255	CCTCTCTCTCTCTCTCTCTCTCTCTCTCTGTGTGTGTGTGA	CCTCTCTCTCTCTCTCTCTCTCTCTCTCTCTCTGTGTGTGTGTGTGA,CCTCTCTCTCTCTCTCTCTCTCTCTGTGTGTGTGTGTGTGA,CCTCTCTCTCTCTCTCTCTCTCTCTCTCTCTGTGTGTGTGTGTGA,CCTCTCTCTCTCTCTCTCTCTCTCTCTCTGTGTGTGTGTGTGA,CCTCTCTCTCTCTCTCTCTCTCTCTCTGTGTGTGTGTGTGA,CCTCTCTCTCTCTCTCTCTCTCTCTCTCTCTGTGTGTGTGA	intergenic_region,intergenic_region,intergenic_region,intergenic_region,intergenic_region,intergenic_region	MODIFIER,MODIFIER,MODIFIER,MODIFIER,MODIFIER,MODIFIER	ENSCAFG00000051079-PAK1,ENSCAFG00000051079-PAK1,ENSCAFG00000051079-PAK1,ENSCAFG00000051079-PAK1,ENSCAFG00000051079-PAK1,ENSCAFG00000051079-PAK1	0.0364	0/2:7:5,0,1,0,0,0,0:5:198:0,1,0,0,0,0:0,28,0,0,0,0:-0.793592,-2.29874,-18.7351,0,-16.5263,-16.2253,-2.29874,-18.7351,-16.5263,-18.7351,-2.29874,-18.7351,-16.5263,-18.7351,-18.7351,-2.29874,-18.7351,-16.5263,-18.7351,-18.7351,-18.7351,-2.29874,-18.7351,-16.5263,-18.7351,-18.7351,-18.7351,-18.7351	0/0:3:3,0,0,0,0,0,0:3:114:0,0,0,0,0,0:0,0,0,0,0,0:0,-0.90309,-10.3982,-0.90309,-10.3982,-10.3982,-0.90309,-10.3982,-10.3982,-10.3982,-0.90309,-10.3982,-10.3982,-10.3982,-10.3982,-0.90309,-10.3982,-10.3982,-10.3982,-10.3982,-10.3982,-0.90309,-10.3982,-10.3982,-10.3982,-10.3982,-10.3982,-10.3982	2/4:8:0,0,5,0,3,0,0:0:0:0,5,0,3,0,0:0,192,0,122,0,0:-25.9396,-25.9396,-25.9396,-10.1925,-10.1925,-8.68734,-25.9396,-25.9396,-10.1925,-25.9396,-16.1386,-16.1386,0,-16.1386,-15.2355,-25.9396,-25.9396,-10.1925,-25.9396,-16.1386,-25.9396,-25.9396,-25.9396,-10.1925,-25.9396,-16.1386,-25.9396,-25.9396	2/4:19:0,0,6,0,6,0,0:0:0:0,6,0,6,0,0:0,222,0,158,0,0:-30.3371,-30.3371,-30.3371,-12.4534,-12.4534,-10.6472,-30.3371,-30.3371,-12.4534,-30.3371,-17.9272,-17.9272,0,-17.9272,-16.121,-30.3371,-30.3371,-12.4534,-30.3371,-17.9272,-30.3371,-30.3371,-30.3371,-12.4534,-30.3371,-17.9272,-30.3371,-30.3371	0/6:10:7,0,0,0,0,0,3:7:265:0,0,0,0,0,3:0,0,0,0,0,118:-7.715,-9.82221,-31.4991,-9.82221,-31.4991,-31.4991,-9.82221,-31.4991,-31.4991,-31.4991,-9.82221,-31.4991,-31.4991,-31.4991,-31.4991,-9.82221,-31.4991,-31.4991,-31.4991,-31.4991,-31.4991,0,-22.0583,-22.0583,-22.0583,-22.0583,-22.0583,-21.1552	2/4:21:2,0,6,2,8,0,0:2:68:0,6,2,8,0,0:0,218,74,272,0,0:-33.3482,-33.9503,-39.4676,-16.5527,-22.0725,-20.2663,-28.2065,-33.7243,-16.3261,-33.1223,-11.8963,-17.4164,0,-11.6694,-15.0081,-33.9503,-39.4676,-22.0725,-33.7243,-17.4164,-39.4676,-33.9503,-39.4676,-22.0725,-33.7243,-17.4164,-39.4676,-39.4676	0/4:17:10,0,0,0,4,0,0:10:353:0,0,0,4,0,0:0,0,0,148,0,0:-9.10108,-12.1114,-39.3388,-12.1114,-39.3388,-39.3388,-12.1114,-39.3388,-39.3388,-39.3388,0,-27.3022,-27.3022,-27.3022,-26.098,-12.1114,-39.3388,-39.3388,-39.3388,-27.3022,-39.3388,-12.1114,-39.3388,-39.3388,-39.3388,-27.3022,-39.3388,-39.3388	0/2:19:10,0,8,0,0,0,0:10:355:0,8,0,0,0,0:0,275,0,0,0,0:-19.1391,-22.1494,-51.0917,0,-29.0752,-26.667,-22.1494,-51.0917,-29.0752,-51.0917,-22.1494,-51.0917,-29.0752,-51.0917,-51.0917,-22.1494,-51.0917,-29.0752,-51.0917,-51.0917,-51.0917,-22.1494,-51.0917,-29.0752,-51.0917,-51.0917,-51.0917,-51.0917	0/2:18:5,0,8,0,0,0,0:5:176:0,8,0,0,0,0:0,296,0,0,0,0:-22.5019,-24.007,-38.3381,0,-14.3947,-11.9865,-24.007,-38.3381,-14.3947,-38.3381,-24.007,-38.3381,-14.3947,-38.3381,-38.3381,-24.007,-38.3381,-14.3947,-38.3381,-38.3381,-38.3381,-24.007,-38.3381,-14.3947,-38.3381,-38.3381,-38.3381,-38.3381	1/1:10:0,8,0,0,0,0,0:0:0:8,0,0,0,0,0:312,0,0,0,0,0:-27.145,-2.40824,0,-27.145,-2.40824,-27.145,-27.145,-2.40824,-27.145,-27.145,-27.145,-2.40824,-27.145,-27.145,-27.145,-27.145,-2.40824,-27.145,-27.145,-27.145,-27.145,-27.145,-2.40824,-27.145,-27.145,-27.145,-27.145,-27.145	2/4:6:0,0,2,0,4,0,0:0:0:0,2,0,4,0,0:0,76,0,106,0,0:-14.8543,-14.8543,-14.8543,-8.59081,-8.59081,-7.98875,-14.8543,-14.8543,-8.59081,-14.8543,-6.60463,-6.60463,0,-6.60463,-5.40051,-14.8543,-14.8543,-8.59081,-14.8543,-6.60463,-14.8543,-14.8543,-14.8543,-8.59081,-14.8543,-6.60463,-14.8543,-14.8543	2/4:11:0,0,5,0,4,2,0:0:0:0,5,0,4,2,0:0,188,0,163,81,0:-27.7278,-27.7278,-27.7278,-13.09,-13.09,-11.5848,-27.7278,-27.7278,-13.09,-27.7278,-14.6215,-14.6215,0,-14.6215,-13.4174,-21.314,-21.314,-6.68355,-21.314,-8.20282,-20.7119,-27.7278,-27.7278,-13.09,-27.7278,-14.6215,-21.314,-27.7278	1/4:8:0,5,0,0,2,0,0:0:0:5,0,0,2,0,0:155,0,0,78,0,0:-18.8188,-6.59084,-5.08569,-18.8188,-6.59084,-18.8188,-18.8188,-6.59084,-18.8188,-18.8188,-12.3788,0,-12.3788,-12.3788,-11.7768,-18.8188,-6.59084,-18.8188,-18.8188,-12.3788,-18.8188,-18.8188,-6.59084,-18.8188,-18.8188,-12.3788,-18.8188,-18.8188	1/3:20:1,11,0,3,0,0,0:1:36:11,0,3,0,0,0:369,0,87,0,0,0:-35.5519,-6.71856,-3.61904,-35.8529,-6.93037,-36.0788,-28.9351,0,-29.1584,-28.2553,-35.8529,-6.93037,-36.0788,-29.1584,-36.0788,-35.8529,-6.93037,-36.0788,-29.1584,-36.0788,-36.0788,-35.8529,-6.93037,-36.0788,-29.1584,-36.0788,-36.0788,-36.0788	4/4:11:0,0,0,0,10,0,0:0:0:0,0,0,10,0,0:0,0,0,392,0,0:-35.4856,-35.4856,-35.4856,-35.4856,-35.4856,-35.4856,-35.4856,-35.4856,-35.4856,-35.4856,-3.0103,-3.0103,-3.0103,-3.0103,0,-35.4856,-35.4856,-35.4856,-35.4856,-3.0103,-35.4856,-35.4856,-35.4856,-35.4856,-35.4856,-3.0103,-35.4856,-35.4856	0/1:23:11,4,0,2,1,0,0:11:385:4,0,2,1,0,0:112,0,62,37,0,0:-5.56604,0,-30.1695,-8.87737,-31.3737,-40.2387,-3.90046,-26.4057,-35.2701,-34.6681,-5.84392,-28.3464,-37.2118,-32.2429,-36.9107,-8.87737,-31.3737,-40.2387,-35.2701,-37.2118,-40.2387,-8.87737,-31.3737,-40.2387,-35.2701,-37.2118,-40.2387,-40.2387	4/6:33:2,0,0,0,12,3,14:2:71:0,0,0,12,3,14:0,0,0,394,111,518:-68.6941,-69.2961,-73.6289,-69.2961,-73.6289,-73.6289,-69.2961,-73.6289,-73.6289,-73.6289,-37.4794,-41.8085,-41.8085,-41.8085,-38.1961,-60.37,-64.7025,-64.7025,-64.7025,-32.882,-63.7994,-27.5021,-31.8332,-31.8332,-31.8332,0,-22.9018,-27.6188
21	21098050	A	G	intergenic_region	MODIFIER	ENSCAFG00000051079-PAK1	0.0364	0/1:16:9,7:9:365:7:283:-20.4372,0,-28.3722	0/1:8:4,4:4:156:4:150:-11.4321,0,-12.0077	0/0:12:12,0:12:475:0:0:0,-3.61236,-43.0716	0/0:38:38,0:38:1368:0:0:0,-11.4391,-123.409	0/1:15:4,11:4:164:11:443:-35.5815,0,-10.6344	0/0:43:41,2:41:1481:2:74:0,-7.55554,-128.167	0/1:36:20,16:20:728:16:592:-42.3077,0,-55.0095	0/1:32:15,17:15:543:17:629:-46.5979,0,-39.5712	0/1:25:12,13:12:444:13:443:-32.4822,0,-32.7806	0/0:8:8,0:8:324:0:0:0,-2.40824,-29.518	0/0:11:11,0:11:421:0:0:0,-3.31133,-38.0514	0/0:9:9,0:9:341:0:0:0,-2.70927,-31.0034	0/0:14:14,0:14:547:0:0:0,-4.21442,-49.5589	0/0:27:27,0:27:975:0:0:0,-8.12781,-88.0613	0/0:9:9,0:9:369:0:0:0,-2.70927,-33.5742	0/1:34:17,17:17:591:17:629:-46.1582,0,-43.2583	0/0:47:47,0:47:1701:0:0:0,-14.1484,-153.352
21	21098580	C	G	intergenic_region	MODIFIER	ENSCAFG00000051079-PAK1	0.0364	0/1:8:4,4:4:164:4:155:-11.9135,0,-12.7417	0/1:11:5,6:5:193:6:246:-19.2088,0,-14.4287	0/0:7:7,0:7:250:0:0:0,-2.10721,-22.8333	0/0:42:42,0:42:1456:0:0:0,-12.6433,-131.317	0/1:11:6,5:6:242:5:201:-15.1587,0,-18.8451	0/0:36:36,0:36:1260:0:0:0,-10.8371,-113.69	0/1:41:17,22:17:629:22:790:-59.5487,0,-45.0691	0/1:36:19,17:19:653:17:605:-43.9391,0,-48.2449	0/1:43:19,24:19:665:24:850:-63.8666,0,-47.2222	0/0:18:18,0:18:721:0:0:0,-5.41854,-65.2122	0/0:12:12,0:12:488:0:0:0,-3.61236,-44.2704	0/0:13:13,0:13:507:0:0:0,-3.91339,-45.9704	0/0:14:13,1:13:520:1:41:0,-0.119853,-43.0486	0/0:34:34,0:34:1234:0:0:0,-10.235,-111.36	0/0:10:10,0:10:402:0:0:0,-3.0103,-36.5385	0/1:34:19,15:19:667:15:555:-40.0555,0,-50.1142	0/0:47:47,0:47:1627:0:0:0,-14.1484,-146.697
21	21098824	CTC	CTTC	intergenic_region	MODIFIER	ENSCAFG00000051079-PAK1	0.0364	0/1:6:1,5:1:41:5:178:-14.5558,0,-2.28839	0/1:9:1,6:1:41:6:181:-14.2719,0,-1.65772	0/0:5:5,0:5:202:0:0:0,-1.50515,-18.5615	0/0:32:32,0:32:1107:0:0:0,-9.63296,-99.9268	0/1:9:4,5:4:158:5:183:-14.1135,0,-11.8894	0/0:19:19,0:19:648:0:0:0,-5.71957,-58.6332	0/1:23:9,13:9:312:13:355:-25.3922,0,-21.5848	0/1:33:15,16:15:513:16:502:-35.7745,0,-36.7922	0/1:38:13,22:13:469:22:726:-54.7352,0,-31.6446	0/0:7:7,0:7:254:0:0:0,-2.10721,-23.2034	0/0:8:8,0:8:320:0:0:0,-2.40824,-29.1662	0/0:16:16,0:16:591:0:0:0,-4.81648,-53.5172	0/0:17:16,1:16:571:1:27:0,-2.41773,-48.9987	0/0:26:26,0:26:932:0:0:0,-7.82678,-84.1934	0/0:12:11,0:11:428:0:0:0,-3.31133,-38.7266	0/1:29:10,18:10:341:18:506:-37.1352,0,-22.338	0/0:31:31,0:31:1127:0:0:0,-9.33193,-101.739
21	21098870	ATGTGTGTGTGTGTGC	ATGTGTGTGTGTGTGTGC	intergenic_region	MODIFIER	ENSCAFG00000051079-PAK1	0.0364	0/1:4:2,1:2:79:1:41:-2.78202,0,-6.19003	0/1:8:2,4:2:72:4:137:-10.5167,0,-4.67933	0/0:8:8,0:8:321:0:0:0,-2.40824,-29.2574	0/0:34:27,0:27:953:0:0:0,-8.12781,-85.8599	0/1:10:5,5:5:186:5:201:-15.4597,0,-14.0881	0/0:21:21,0:21:755:0:0:0,-6.32163,-68.2755	0/1:24:10,13:10:348:13:419:-30.9654,0,-24.5992	0/1:23:8,12:8:282:12:420:-31.8262,0,-19.41	0/1:29:11,17:11:384:17:543:-40.3713,0,-26.0966	0/0:11:10,0:10:389:0:0:0,-3.0103,-35.2179	0/0:8:7,0:7:281:0:0:0,-2.10721,-25.5053	0/0:12:12,0:12:478:0:0:0,-3.61236,-43.3687	0/0:14:14,0:14:549:0:0:0,-4.21442,-49.752	0/0:33:31,1:31:1111:1:37:0,-6.17502,-96.7234	0/0:13:13,0:13:505:0:0:0,-3.91339,-45.794	0/1:29:12,15:12:417:15:427:-30.3237,0,-29.4788	0/0:29:28,0:28:1005:0:0:0,-8.42884,-90.6453
21	21099655	GCAAAAAAAAAAAAAATCCAG	GCAAAAAAAAAAAAAAATCCAG,GCAAAAAAAAAAAAAAAATCCAG	intergenic_region,intergenic_region	MODIFIER,MODIFIER	ENSCAFG00000051079-PAK1,ENSCAFG00000051079-PAK1	0.0364	0/1:14:8,5,0:8:317:5,0:163,0:-10.9157,0,-24.832,-13.3239,-26.3372,-39.4756	2/2:1:0,0,0:0:0:0,0:0,0:0,0,0,0,0,0	0/0:12:11,0,0:11:427:0,0:0,0:0,-3.31133,-38.6405,-3.31133,-38.6405,-38.6405	0/0:33:25,2,0:25:877:2,0:74,0:0,-1.44508,-72.2841,-7.52575,-72.8862,-78.9424	0/1:12:5,6,0:5:179:6,0:149,0:-10.2027,0,-12.9876,-11.7079,-14.7938,-26.3568	0/0:30:26,1,0:26:918:1,0:11,0:0,-7.14948,-81.7813,-7.82678,-82.0823,-82.7638	0/1:32:10,12,0:10:362:12,0:420,0:-31.2268,0,-26.01,-34.2371,-29.6224,-63.8118	0/1:27:15,9,1:15:535:9,1:221,11:-12.6699,0,-41.0044,-16.5085,-43.038,-59.8772	0/1:19:5,8,2:5:171:8,2:258,48:-19.3038,0,-11.4869,-17.1056,-10.1975,-30.3866	0/0:7:6,0,0:6:232:0,0:0,0:0,-1.80618,-20.8415,-1.80618,-20.8415,-20.8415	0/0:7:6,0,0:6:237:0,0:0,0:0,-1.80618,-21.4155,-1.80618,-21.4155,-21.4155	0/0:18:17,0,0:17:648:0,0:0,0:0,-5.11751,-58.3703,-5.11751,-58.3703,-58.3703	0/0:12:12,0,0:12:470:0,0:0,0:0,-3.61236,-42.6506,-3.61236,-42.6506,-42.6506	0/0:27:23,0,0:23:793:0,0:0,0:0,-6.92369,-71.4988,-6.92369,-71.4988,-71.4988	0/0:10:9,0,0:9:352:0,0:0,0:0,-2.70927,-31.6323,-2.70927,-31.6323,-31.6323	0/1:20:6,13,1:6:220:13,1:432,37:-33.1074,0,-14.0666,-31.8839,-14.9525,-49.5765	0/0:23:19,1,0:19:672:1,0:37,0:0,-2.68257,-57.1358,-5.71957,-57.4368,-60.4647
21	21100057	A	G	intergenic_region	MODIFIER	ENSCAFG00000051079-PAK1	0.0364	0/1:5:1,4:1:41:4:164:-13.6447,0,-2.58942	1/1:2:0,2:0:0:2:78:-7.40278,-0.60206,0	0/0:9:9,0:9:361:0:0:0,-2.70927,-32.8525	0/0:47:47,0:47:1523:0:0:0,-14.1484,-137.323	0/1:14:5,9:5:174:9:369:-29.361,0,-11.7847	0/0:16:16,0:16:540:0:0:0,-4.81648,-48.9099	0/1:26:17,9:17:591:9:333:-22.4954,0,-45.6812	0/1:37:19,18:19:653:18:616:-44.6144,0,-47.9439	0/1:36:22,14:22:776:14:518:-36.1254,0,-59.3162	0/0:16:16,0:16:596:0:0:0,-4.81648,-53.9536	0/0:10:10,0:10:364:0:0:0,-3.0103,-33.0915	0/0:6:6,0:6:233:0:0:0,-1.80618,-21.3358	0/0:7:7,0:7:274:0:0:0,-2.10721,-25.024	0/0:34:33,0:33:1119:0:0:0,-9.93399,-100.871	0/0:6:6,0:6:237:0:0:0,-1.80618,-21.6995	0/1:24:13,11:13:469:11:369:-26.3028,0,-35.3223	0/0:36:36,0:36:1306:0:0:0,-10.8371,-117.834
21	21100074	A	C	intergenic_region	MODIFIER	ENSCAFG00000051079-PAK1	0.0364	1/1:5:0,5:0:0:5:191:-17.5518,-1.50515,0	1/1:2:0,2:0:0:2:82:-7.77968,-0.60206,0	0/0:8:8,0:8:328:0:0:0,-2.40824,-29.8903	0/0:45:45,0:45:1653:0:0:0,-13.5463,-149.051	0/1:13:4,9:4:164:9:365:-29.3006,0,-11.2365	0/0:17:17,0:17:605:0:0:0,-5.11751,-54.7761	0/1:23:14,9:14:518:9:309:-21.2155,0,-40.0387	0/1:32:18,14:18:640:14:518:-37.3295,0,-48.2892	0/1:32:18,14:18:666:14:492:-34.9729,0,-50.6417	0/0:17:17,0:17:638:0:0:0,-5.11751,-57.7357	0/0:9:9,0:9:355:0:0:0,-2.70927,-32.3046	0/0:5:5,0:5:197:0:0:0,-1.50515,-18.105	0/0:6:6,0:6:204:0:0:0,-1.80618,-18.6824	0/0:32:32,0:32:1148:0:0:0,-9.63296,-103.621	0/0:5:5,0:5:197:0:0:0,-1.50515,-18.105	0/1:21:11,10:11:381:10:344:-24.9646,0,-28.295	0/0:34:34,0:34:1234:0:0:0,-10.235,-111.36
21	21103659	G	C	intergenic_region	MODIFIER	ENSCAFG00000051079-PAK1	0.0364	0/1:5:2,3:2:82:3:114:-9.12407,0,-6.27453	0/1:6:3,3:3:114:3:95:-7.05471,0,-8.82304	0/0:12:12,0:12:492:0:0:0,-3.61236,-44.6308	0/0:41:41,0:41:1505:0:0:0,-12.3422,-135.739	0/1:7:4,3:4:160:3:123:-9.35758,0,-12.6757	0/0:34:34,0:34:1246:0:0:0,-10.235,-112.442	0/1:35:14,21:14:518:21:717:-54.3033,0,-36.4264	0/1:42:16,26:16:566:26:962:-74.2557,0,-38.621	0/1:35:21,14:21:777:14:518:-36.4264,0,-59.7227	0/0:11:11,0:11:426:0:0:0,-3.31133,-38.6891	0/0:12:12,0:12:484:0:0:0,-3.61236,-43.91	0/0:5:5,0:5:205:0:0:0,-1.50515,-18.835	0/0:13:13,0:13:516:0:0:0,-3.91339,-46.783	0/0:33:33,0:33:1197:0:0:0,-9.93399,-108.032	0/0:10:10,0:10:406:0:0:0,-3.0103,-36.8995	0/1:27:11,16:11:381:16:580:-44.4051,0,-26.4888	0/0:38:38,0:38:1354:0:0:0,-11.4391,-122.146
21	21103699	G	A	intergenic_region	MODIFIER	ENSCAFG00000051079-PAK1	0.0364	0/1:8:4,4:4:160:4:164:-12.7417,0,-12.3747	0/1:8:3,5:3:114:5:197:-15.6968,0,-8.22098	0/0:12:12,0:12:488:0:0:0,-3.61236,-44.2704	0/0:40:40,0:40:1468:0:0:0,-12.0412,-132.41	0/1:12:7,5:7:274:5:196:-14.399,0,-21.4116	0/0:36:36,0:36:1332:0:0:0,-10.8371,-120.179	0/1:39:19,20:19:691:20:740:-55.1905,0,-50.778	0/1:46:23,23:23:825:23:839:-61.9841,0,-60.7181	0/1:35:24,11:24:888:11:407:-26.4422,0,-69.7068	0/0:14:14,0:14:551:0:0:0,-4.21442,-49.9236	0/0:11:11,0:11:443:0:0:0,-3.31133,-40.2243	0/0:5:5,0:5:205:0:0:0,-1.50515,-18.835	0/0:13:13,0:13:524:0:0:0,-3.91339,-47.5033	0/0:34:34,0:34:1246:0:0:0,-10.235,-112.442	0/0:7:7,0:7:287:0:0:0,-2.10721,-26.2052	0/1:26:13,13:13:481:13:443:-32.3622,0,-35.8076	0/0:38:38,0:38:1356:0:0:0,-11.4391,-122.328
21	21104256	A	C	intergenic_region	MODIFIER	ENSCAFG00000051079-PAK1	0.0364	0/1:14:7,7:7:279:7:287:-21.9908,0,-21.2653	0/1:6:2,4:2:78:4:155:-12.5156,0,-5.5966	0/0:15:15,0:15:564:0:0:0,-4.51545,-51.0794	0/0:31:31,0:31:1083:0:0:0,-9.33193,-97.7643	0/1:11:7,4:7:269:4:160:-11.4716,0,-21.2559	0/0:32:32,0:32:1172:0:0:0,-9.63296,-105.785	0/1:33:14,19:14:506:19:667:-50.4152,0,-35.9417	0/1:41:24,17:24:850:17:604:-42.3433,0,-64.4686	0/1:26:15,11:15:529:11:394:-27.9716,0,-40.1083	0/0:15:15,0:15:603:0:0:0,-4.51545,-54.607	0/0:9:9,0:9:356:0:0:0,-2.70927,-32.3983	0/0:9:9,0:9:352:0:0:0,-2.70927,-32.0368	0/0:14:14,0:14:570:0:0:0,-4.21442,-51.6411	0/0:24:24,0:24:888:0:0:0,-7.22472,-80.2429	0/0:11:11,0:11:430:0:0:0,-3.31133,-39.0498	0/1:25:15,10:15:543:10:370:-26.1245,0,-41.6786	0/0:33:33,0:33:1209:0:0:0,-9.93399,-109.114
21	21105092	T	G	intergenic_region	MODIFIER	ENSCAFG00000051079-PAK1	0.0364	0/1:14:9,5:9:335:5:201:-14.2556,0,-26.2838	0/1:8:5,3:5:197:3:94:-6.35495,0,-15.6968	0/0:9:9,0:9:351:0:0:0,-2.70927,-31.9432	0/0:29:29,0:29:1009:0:0:0,-8.72987,-91.1039	0/1:8:4,4:4:160:4:155:-11.9135,0,-12.3747	0/0:34:34,0:34:1196:0:0:0,-10.235,-107.933	0/1:24:8,16:8:232:16:576:-44.9457,0,-13.9352	0/1:45:21,24:21:727:24:862:-64.3477,0,-52.1942	0/1:41:18,23:18:630:23:813:-61.1399,0,-44.6779	0/0:14:14,0:14:574:0:0:0,-4.21442,-52.001	0/0:14:14,0:14:558:0:0:0,-4.21442,-50.5614	0/0:11:11,0:11:429:0:0:0,-3.31133,-38.9573	0/0:12:12,0:12:450:0:0:0,-3.61236,-40.828	0/0:35:35,0:35:1131:0:0:0,-10.536,-102.062	0/0:15:15,0:15:579:0:0:0,-4.51545,-52.4384	0/1:34:14,20:14:480:20:728:-55.6115,0,-33.2841	0/0:38:38,0:38:1320:0:0:0,-11.4391,-119.084
21	21105285	AGCTGGGG	AT	intergenic_region	MODIFIER	ENSCAFG00000051079-PAK1	0.0364	0/1:12:9,3:9:350:3:109:-6.55063,0,-28.2412	0/1:6:4,2:4:162:2:74:-4.82346,0,-12.7521	0/0:8:8,0:8:327:0:0:0,-2.40824,-29.8001	0/0:32:31,0:31:1095:0:0:0,-9.33193,-98.7376	0/1:10:3,7:3:122:7:278:-22.3764,0,-8.36219	0/0:31:30,0:30:1071:0:0:0,-9.0309,-96.5801	0/1:34:20,13:20:710:13:438:-29.5502,0,-54.0404	0/1:29:16,13:16:567:13:469:-33.8171,0,-42.6312	0/1:35:17,18:17:602:18:630:-46.4841,0,-43.9713	0/0:17:17,0:17:684:0:0:0,-5.11751,-61.8882	0/0:9:9,0:9:368:0:0:0,-2.70927,-33.4854	0/0:9:9,0:9:367:0:0:0,-2.70927,-33.395	0/0:20:20,0:20:792:0:0:0,-6.0206,-71.5959	0/0:43:42,0:42:1474:0:0:0,-12.6433,-132.832	0/0:10:10,0:10:388:0:0:0,-3.0103,-35.2724	0/1:31:14,17:14:491:17:629:-47.6146,0,-35.1887	0/0:36:36,0:36:1294:0:0:0,-10.8371,-116.761
21	21105667	A	G	intergenic_region	MODIFIER	ENSCAFG00000051079-PAK1	0.0364	0/1:15:9,6:9:360:6:246:-18.0047,0,-28.2443	0/1:7:4,3:4:160:3:114:-8.52201,0,-12.6757	0/0:14:14,0:14:566:0:0:0,-4.21442,-51.2812	0/0:40:40,0:40:1480:0:0:0,-12.0412,-133.492	0/1:15:6,9:6:246:9:361:-28.3371,0,-18.0047	0/0:27:27,0:27:963:0:0:0,-8.12781,-86.9792	0/1:37:19,18:19:703:18:640:-46.784,0,-52.4646	0/1:27:15,12:15:529:12:444:-32.1785,0,-39.8073	0/1:34:18,16:18:654:16:592:-43.3835,0,-48.9548	0/0:11:11,0:11:447:0:0:0,-3.31133,-40.585	0/0:16:16,0:16:639:0:0:0,-4.81648,-57.8408	0/0:11:11,0:11:433:0:0:0,-3.31133,-39.3179	0/0:12:12,0:12:488:0:0:0,-3.61236,-44.2704	0/0:43:43,0:43:1543:0:0:0,-12.9443,-139.152	0/0:9:9,0:9:360:0:0:0,-2.70927,-32.7598	0/1:30:12,18:12:444:18:666:-51.2437,0,-31.2754	0/0:38:38,0:38:1394:0:0:0,-11.4391,-125.754
21	21105967	G	A	intergenic_region	MODIFIER	ENSCAFG00000051079-PAK1	0.0364	0/1:15:8,7:8:305:7:264:-19.596,0,-23.2852	0/1:12:6,6:6:246:6:213:-15.8925,0,-18.9078	0/0:23:23,0:23:906:0:0:0,-6.92369,-81.8317	0/0:34:33,0:33:1183:0:0:0,-9.93399,-106.65	0/1:15:6,9:6:242:9:369:-29.06,0,-17.641	0/0:24:24,0:24:888:0:0:0,-7.22472,-80.2429	0/1:36:16,20:16:556:20:714:-53.7426,0,-39.5245	0/1:50:27,23:27:987:23:839:-60.78,0,-74.0929	0/1:27:14,13:14:518:13:481:-35.5066,0,-38.8346	0/0:17:17,0:17:683:0:0:0,-5.11751,-61.7928	0/0:9:9,0:9:342:0:0:0,-2.70927,-31.1263	0/0:17:17,0:17:693:0:0:0,-5.11751,-62.6969	0/0:14:14,0:14:574:0:0:0,-4.21442,-52.001	0/0:28:28,0:28:1036:0:0:0,-8.42884,-93.5551	0/0:12:12,0:12:492:0:0:0,-3.61236,-44.6308	0/1:40:22,18:22:814:18:654:-47.1486,0,-61.5456	0/0:46:46,0:46:1654:0:0:0,-13.8474,-149.137
21	21106338	ACA	AA	intergenic_region	MODIFIER	ENSCAFG00000051079-PAK1	0.0364	0/1:11:6,5:6:239:5:201:-15.1587,0,-18.5724	0/1:11:8,3:8:300:3:123:-8.15346,0,-24.0403	0/0:3:3,0:3:119:0:0:0,-0.90309,-11.0945	0/0:49:48,0:48:1718:0:0:0,-14.4494,-154.783	0/1:8:3,5:3:123:5:172:-13.4005,0,-9.05655	0/0:22:22,0:22:779:0:0:0,-6.62266,-70.4274	0/1:32:13,19:13:464:19:593:-44.0267,0,-32.4624	0/1:45:26,19:26:937:19:611:-41.6804,0,-71.0416	0/1:25:15,9:15:547:9:283:-18.1834,0,-41.9733	0/0:10:10,0:10:394:0:0:0,-3.0103,-35.8142	0/0:10:10,0:10:397:0:0:0,-3.0103,-36.0823	0/0:17:17,0:17:665:0:0:0,-5.11751,-60.1671	0/0:10:10,0:10:389:0:0:0,-3.0103,-35.3597	0/0:32:32,0:32:1106:0:0:0,-9.63296,-99.8351	0/0:11:11,0:11:438:0:0:0,-3.31133,-39.7723	0/1:37:18,19:18:619:19:641:-46.8594,0,-44.8894	0/0:33:33,0:33:1205:0:0:0,-9.93399,-108.754
21	21106962	AAATCA	AA	intergenic_region	MODIFIER	ENSCAFG00000051079-PAK1	0.0364	0/1:16:7,8:7:278:8:277:-20.414,0,-20.5426	0/1:8:3,5:3:120:5:201:-16.0618,0,-8.77945	0/0:14:14,0:14:561:0:0:0,-4.21442,-50.829	0/0:25:25,0:25:879:0:0:0,-7.52575,-79.4238	0/1:9:5,3:5:204:3:119:-8.30986,0,-15.9597	0/0:17:16,0:16:582:0:0:0,-4.81648,-52.59	0/1:13:6,7:6:222:7:222:-16.3755,0,-16.4247	0/1:24:11,13:11:400:13:393:-28.4314,0,-29.1193	0/1:14:7,7:7:243:7:223:-16.1658,0,-17.992	0/0:9:9,0:9:342:0:0:0,-2.70927,-31.1272	0/0:10:9,0:9:358:0:0:0,-2.70927,-32.4343	0/0:9:9,0:9:356:0:0:0,-2.70927,-32.399	0/0:5:5,0:5:204:0:0:0,-1.50515,-18.744	0/0:24:24,0:24:856:0:0:0,-7.22472,-77.3575	0/0:14:13,0:13:505:0:0:0,-3.91339,-45.6513	0/1:17:6,10:6:214:10:334:-25.433,0,-14.6457	0/0:24:24,0:24:850:0:0:0,-7.22472,-76.8167
21	21107529	T	G	intergenic_region	MODIFIER	ENSCAFG00000051079-PAK1	0.0364	0/1:9:2,7:2:82:7:279:-22.7705,0,-5.07041	0/1:9:4,5:4:160:5:201:-15.7607,0,-12.0736	0/0:9:9,0:9:369:0:0:0,-2.70927,-33.5755	0/0:31:31,0:31:1135:0:0:0,-9.33193,-102.457	0/1:12:5,7:5:205:7:283:-22.2301,0,-15.2226	0/0:25:25,0:25:925:0:0:0,-7.52575,-83.5709	0/1:17:12,5:12:444:5:185:-11.8925,0,-35.1888	0/1:33:22,11:22:802:11:395:-25.9552,0,-62.5692	0/1:31:15,16:15:519:16:554:-40.8458,0,-37.688	0/0:23:23,0:23:897:0:0:0,-6.92369,-81.0221	0/0:9:9,0:9:365:0:0:0,-2.70927,-33.214	0/0:9:9,0:9:360:0:0:0,-2.70927,-32.7598	0/0:16:16,0:16:629:0:0:0,-4.81648,-56.9363	0/0:26:26,0:26:938:0:0:0,-7.82678,-84.7334	0/0:16:16,0:16:656:0:0:0,-4.81648,-59.3712	0/1:27:8,19:8:296:19:691:-54.3904,0,-18.8663	0/0:43:43,0:43:1591:0:0:0,-12.9443,-143.476
21	21108620	T	A	intergenic_region	MODIFIER	ENSCAFG00000051079-PAK1	0.0364	0/1:9:5,4:5:201:4:160:-12.0736,0,-15.7607	0/1:11:7,4:7:200:4:160:-11.4716,0,-14.9545	0/0:11:11,0:11:442:0:0:0,-3.31133,-40.1318	0/0:32:31,0:31:1121:0:0:0,-9.33193,-100.823	0/1:14:7,7:7:270:7:283:-21.6281,0,-20.4468	0/0:43:43,0:43:1579:0:0:0,-12.9443,-142.395	0/1:36:18,18:18:666:18:666:-49.4375,0,-49.4375	0/1:45:20,25:20:740:25:900:-67.7683,0,-53.3844	0/1:42:18,24:18:666:24:888:-67.5996,0,-47.6314	0/0:12:12,0:12:455:0:0:0,-3.61236,-41.2825	0/0:12:12,0:12:474:0:0:0,-3.61236,-43.0044	0/0:17:17,0:17:657:0:0:0,-5.11751,-59.4508	0/0:7:7,0:7:278:0:0:0,-2.10721,-25.3867	0/0:29:29,0:29:1049:0:0:0,-8.72987,-94.7185	0/0:12:12,0:12:492:0:0:0,-3.61236,-44.6308	0/1:38:23,15:23:827:15:555:-38.8513,0,-63.309	0/0:42:42,0:42:1542:0:0:0,-12.6433,-139.067
21	21108653	TAAGAGTGGA	TA	intergenic_region	MODIFIER	ENSCAFG00000051079-PAK1	0.0364	0/1:9:4,5:4:159:5:172:-13.0977,0,-11.9827	0/1:9:5,4:5:185:4:160:-12.0736,0,-14.2962	0/0:9:9,0:9:353:0:0:0,-2.70927,-32.129	0/0:35:33,0:33:1172:0:0:0,-9.93399,-105.539	0/1:15:7,8:7:266:8:272:-20.2819,0,-19.7845	0/0:43:43,0:43:1561:0:0:0,-12.9443,-140.778	0/1:39:18,21:18:652:21:677:-49.4822,0,-47.2712	0/1:47:26,21:26:956:21:632:-43.0065,0,-72.2104	0/1:36:14,21:14:510:21:673:-50.2015,0,-35.5766	0/0:9:9,0:9:338:0:0:0,-2.70927,-30.7629	0/0:14:14,0:14:536:0:0:0,-4.21442,-48.5754	0/0:17:16,0:16:627:0:0:0,-4.81648,-56.626	0/0:7:6,0:6:235:0:0:0,-1.80618,-21.2756	0/0:22:22,0:22:795:0:0:0,-6.62266,-71.8741	0/0:14:14,0:14:557:0:0:0,-4.21442,-50.4723	0/1:34:23,11:23:831:11:345:-21.1144,0,-64.8767	0/0:43:43,0:43:1547:0:0:0,-12.9443,-139.52
21	21108800	C	T	intergenic_region	MODIFIER	ENSCAFG00000051079-PAK1	0.0364	0/1:12:5,7:5:201:7:279:-21.8674,0,-14.8576	0/1:5:2,3:2:82:3:123:-9.95964,0,-6.27453	0/0:8:8,0:8:319:0:0:0,-2.40824,-29.0734	0/0:35:35,0:35:1283:0:0:0,-10.536,-115.77	0/1:12:5,7:5:201:7:283:-22.2301,0,-14.8576	0/0:34:34,0:34:1246:0:0:0,-10.235,-112.442	0/1:31:13,18:13:481:18:618:-46.6034,0,-34.3025	0/1:34:14,20:14:518:20:690:-52.1763,0,-36.7274	0/1:38:21,17:21:701:17:512:-34.9183,0,-51.951	0/0:9:9,0:9:369:0:0:0,-2.70927,-33.5755	0/0:11:11,0:11:408:0:0:0,-3.31133,-37.0614	0/0:11:11,0:11:438:0:0:0,-3.31133,-39.7711	0/0:12:12,0:12:456:0:0:0,-3.61236,-41.3759	0/0:29:29,0:29:1037:0:0:0,-8.72987,-93.6362	0/0:12:12,0:12:483:0:0:0,-3.61236,-43.8176	0/1:36:19,17:19:703:17:617:-45.0243,0,-52.7656	0/0:57:57,0:57:2109:0:0:0,-17.1587,-190.068
21	21109108	G	A	intergenic_region	MODIFIER	ENSCAFG00000051079-PAK1	0.0364	0/1:15:4,11:4:155:11:439:-35.3482,0,-9.80634	0/1:6:4,2:4:151:2:78:-5.5966,0,-12.1486	0/0:19:19,0:19:767:0:0:0,-5.71957,-69.3491	0/0:26:26,0:26:912:0:0:0,-7.82678,-82.3854	0/1:13:6,6:6:246:6:242:-18.3837,0,-18.7464	0/0:33:33,0:33:1183:0:0:0,-9.93399,-106.768	0/1:27:15,12:15:555:12:382:-26.5544,0,-42.1627	0/1:32:22,10:22:788:10:358:-22.9271,0,-61.604	0/1:37:18,19:18:640:19:679:-50.2956,0,-46.784	0/0:11:11,0:11:451:0:0:0,-3.31133,-40.9457	0/0:14:14,0:14:561:0:0:0,-4.21442,-50.829	0/0:14:14,0:14:570:0:0:0,-4.21442,-51.6411	0/0:15:15,0:15:594:0:0:0,-4.51545,-53.7953	0/0:40:40,0:40:1480:0:0:0,-12.0412,-133.492	0/0:6:6,0:6:246:0:0:0,-1.80618,-22.5201	0/1:28:14,14:14:518:14:466:-33.8204,0,-38.5336	0/0:50:50,0:50:1824:0:0:0,-15.0515,-164.429
21	21112995	G	T	intergenic_region	MODIFIER	ENSCAFG00000051079-PAK1	0.0364	0/1:10:6,4:6:233:4:156:-11.4056,0,-18.3255	0/1:8:5,3:5:191:3:114:-8.22098,0,-15.1436	0/0:11:11,0:11:439:0:0:0,-3.31133,-39.8637	0/0:31:31,0:31:1123:0:0:0,-9.33193,-101.375	0/1:9:3,6:3:123:6:246:-19.8108,0,-8.75552	0/0:43:43,0:43:1579:0:0:0,-12.9443,-142.395	0/1:36:22,13:22:802:13:481:-32.7286,0,-61.5976	0/1:34:15,19:15:529:19:691:-52.2832,0,-37.7001	0/1:35:20,15:20:740:15:543:-38.6683,0,-56.3947	0/0:11:11,0:11:442:0:0:0,-3.31133,-40.1318	0/0:15:15,0:15:602:0:0:0,-4.51545,-54.5147	0/0:11:11,0:11:451:0:0:0,-3.31133,-40.9457	0/0:16:16,0:16:635:0:0:0,-4.81648,-57.4813	0/0:30:30,0:30:1084:0:0:0,-9.0309,-97.8645	0/0:13:12,1:12:484:1:12:0,-2.7134,-42.71	0/1:34:19,15:19:677:15:503:-35.3447,0,-51.0159	0/0:35:35,0:35:1295:0:0:0,-10.536,-116.851
21	21119851	G	T	intergenic_region	MODIFIER	ENSCAFG00000051079-PAK1	0.0364	0/1:7:4,3:4:164:3:123:-9.35758,0,-13.0427	0/1:8:5,3:5:205:3:110:-7.85069,0,-16.4268	0/0:13:13,0:13:515:0:0:0,-3.91339,-46.6897	0/0:28:28,0:28:1024:0:0:0,-8.42884,-92.4726	0/1:9:6,3:6:205:3:105:-7.08051,0,-16.0691	0/0:29:29,0:29:1061:0:0:0,-8.72987,-95.8008	0/1:24:12,12:12:444:12:444:-33.0816,0,-33.0816	0/1:34:11,23:11:407:23:839:-65.5965,0,-26.7433	0/1:31:17,14:17:617:14:498:-35.8182,0,-46.5294	0/0:13:13,0:13:515:0:0:0,-3.91339,-46.6907	0/0:15:15,0:15:602:0:0:0,-4.51545,-54.5147	0/0:16:16,0:16:643:0:0:0,-4.81648,-58.2004	0/0:15:15,0:15:573:0:0:0,-4.51545,-51.8903	0/0:27:27,0:27:975:0:0:0,-8.12781,-88.0618	0/0:11:11,0:11:451:0:0:0,-3.31133,-40.9457	0/1:19:7,12:7:259:12:432:-33.4986,0,-17.9465	0/0:37:37,0:37:1369:0:0:0,-11.1381,-123.507
21	21120057	A	T	intergenic_region	MODIFIER	ENSCAFG00000051079-PAK1	0.0364	0/1:14:6,8:6:237:8:305:-23.585,0,-17.485	0/1:6:3,3:3:114:3:123:-9.65861,0,-8.82304	0/0:10:10,0:10:388:0:0:0,-3.0103,-35.2692	0/0:35:35,0:35:1259:0:0:0,-10.536,-113.607	0/1:5:3,2:3:123:2:82:-6.27453,0,-9.95964	0/0:34:34,0:34:1246:0:0:0,-10.235,-112.442	0/1:49:24,25:24:864:25:913:-67.7375,0,-63.3261	0/1:42:23,19:23:815:19:691:-49.8749,0,-61.0215	0/1:39:13,26:13:481:26:872:-67.0319,0,-31.8942	0/0:12:12,0:12:488:0:0:0,-3.61236,-44.2704	0/0:15:15,0:15:601:0:0:0,-4.51545,-54.4215	0/0:10:10,0:10:394:0:0:0,-3.0103,-35.8164	0/0:18:18,0:18:717:0:0:0,-5.41854,-64.8529	0/0:34:34,0:34:1234:0:0:0,-10.235,-111.36	0/0:24:24,0:24:957:0:0:0,-7.22472,-86.4228	0/1:24:12,12:12:418:12:418:-30.7219,0,-30.7219	0/0:47:47,0:47:1727:0:0:0,-14.1484,-155.707
21	21120423	G	C	intergenic_region	MODIFIER	ENSCAFG00000051079-PAK1	0.0364	0/1:15:9,6:9:365:6:246:-18.0047,0,-28.6985	0/1:6:2,4:2:82:4:160:-12.9767,0,-5.9735	0/0:13:13,0:13:507:0:0:0,-3.91339,-45.9695	0/0:30:30,0:30:1074:0:0:0,-9.0309,-96.9647	0/1:18:11,7:11:411:7:287:-20.7867,0,-31.9101	0/0:33:33,0:33:1183:0:0:0,-9.93399,-106.768	0/1:25:11,14:11:395:14:518:-39.4367,0,-28.3635	0/1:52:30,22:30:1098:22:814:-57.9332,0,-83.4755	0/1:41:19,22:19:703:22:814:-61.2446,0,-51.2604	0/0:12:12,0:12:484:0:0:0,-3.61236,-43.91	0/0:11:11,0:11:442:0:0:0,-3.31133,-40.1318	0/0:9:9,0:9:369:0:0:0,-2.70927,-33.5755	0/0:17:17,0:17:689:0:0:0,-5.11751,-62.3375	0/0:24:24,0:24:888:0:0:0,-7.22472,-80.2429	0/0:10:10,0:10:397:0:0:0,-3.0103,-36.0848	0/1:36:15,20:15:555:20:740:-56.2723,0,-39.6282	0/0:36:36,0:36:1308:0:0:0,-10.8371,-118.016
21	21120491	T	A	intergenic_region	MODIFIER	ENSCAFG00000051079-PAK1	0.0364	0/1:15:5,10:5:196:10:402:-32.023,0,-13.4959	0/1:8:3,5:3:119:5:163:-12.5751,0,-8.68626	0/0:9:9,0:9:347:0:0:0,-2.70927,-31.5826	0/0:25:25,0:25:913:0:0:0,-7.52575,-82.488	0/1:18:13,5:13:502:5:201:-13.0515,0,-40.0985	0/0:34:34,0:34:1208:0:0:0,-10.235,-109.014	0/1:29:14,15:14:518:15:555:-41.5606,0,-38.2326	0/1:61:33,28:33:1197:28:1010:-72.8449,0,-89.6689	0/1:31:19,12:19:677:12:444:-30.9744,0,-51.919	0/0:13:13,0:13:529:0:0:0,-3.91339,-47.9558	0/0:12:12,0:12:475:0:0:0,-3.61236,-43.0969	0/0:9:9,0:9:352:0:0:0,-2.70927,-29.9443	0/0:12:12,0:12:460:0:0:0,-3.61236,-41.7375	0/0:35:35,0:35:1233:0:0:0,-10.536,-111.261	0/0:9:9,0:9:347:0:0:0,-2.70927,-31.5817	0/1:39:19,20:19:691:20:740:-55.1905,0,-50.778	0/0:31:31,0:31:1147:0:0:0,-9.33193,-103.539
21	21122777	GTC	ATT	intergenic_region	MODIFIER	ENSCAFG00000051079-PAK1	0.0364	0/1:9:6,3:6:241:3:123:-8.75552,0,-19.3568	0/1:4:2,2:2:80:2:82:-6.57556,0,-6.38745	0/0:8:8,0:8:308:0:0:0,-2.40824,-28.0738	0/0:29:29,0:29:1047:0:0:0,-8.72987,-94.5389	0/1:12:4,8:4:150:8:326:-26.0973,0,-10.2474	0/0:40:40,0:40:1472:0:0:0,-12.0412,-132.772	0/1:30:14,16:14:514:16:584:-43.4955,0,-37.2003	0/1:45:21,24:21:751:24:858:-63.991,0,-54.3658	0/1:24:14,10:14:518:10:348:-24.0589,0,-39.3679	0/0:12:12,0:12:464:0:0:0,-3.61236,-42.1031	0/0:25:25,0:25:1005:0:0:0,-7.52575,-90.7399	0/0:18:18,0:18:693:0:0:0,-5.41854,-62.6919	0/0:16:16,0:16:636:0:0:0,-4.81648,-57.5695	0/0:21:21,0:21:752:0:0:0,-6.32163,-68.0016	0/0:5:5,0:5:205:0:0:0,-1.50515,-18.835	0/1:31:17,14:17:608:14:497:-35.7297,0,-45.7176	0/0:33:33,0:33:1196:0:0:0,-9.93399,-107.943
21	21124129	ATTTTAAAA	ATTTAAAAA,ATTTAAAA,ATTTTTAAA	intergenic_region,intergenic_region,intergenic_region	MODIFIER,MODIFIER,MODIFIER	ENSCAFG00000051079-PAK1,ENSCAFG00000051079-PAK1,ENSCAFG00000051079-PAK1	0.0364	0/1:13:11,2,0,0:11:432:2,0,0:66,0,0:-2.01769,0,-35.2282,-5.32902,-35.8303,-40.8797,-5.32902,-35.8303,-40.8797,-40.8797	0/0:7:7,0,0,0:7:241:0,0,0:0,0,0:0,-2.10721,-21.7112,-2.10721,-21.7112,-21.7112,-2.10721,-21.7112,-21.7112,-21.7112	1/1:10:0,10,0,0:0:0:10,0,0:406,0,0:-36.856,-3.0103,0,-36.856,-3.0103,-36.856,-36.856,-3.0103,-36.856,-36.856	1/1:33:0,32,0,0:0:0:32,0,0:1160,0,0:-104.14,-9.63296,0,-104.14,-9.63296,-104.14,-104.14,-9.63296,-104.14,-104.14	0/1:10:4,6,0,0:4:161:6,0,0:238,0,0:-18.7017,0,-11.7923,-19.9059,-13.5985,-33.1708,-19.9059,-13.5985,-33.1708,-33.1708	1/1:32:0,29,1,0:0:0:29,1,0:1061,37,0:-95.3876,-8.72987,0,-92.3606,-5.72706,-92.0595,-95.3876,-8.72987,-92.3606,-95.3876	0/1:18:7,11,0,0:7:259:11,0,0:407,0,0:-31.5598,0,-18.2476,-33.667,-21.5589,-54.8561,-33.667,-21.5589,-54.8561,-54.8561	0/1:30:13,15,0,0:13:463:15,0,0:555,0,0:-41.4784,0,-33.1963,-45.3918,-37.7117,-83.1209,-45.3918,-37.7117,-83.1209,-83.1209	0/1:19:11,8,0,0:11:403:8,0,0:270,0,0:-18.8193,0,-30.8085,-22.1306,-33.2167,-55.0789,-22.1306,-33.2167,-55.0789,-55.0789	2/2:9:0,0,9,0:0:0:0,9,0:0,353,0:-32.1296,-32.1296,-32.1296,-2.70927,-2.70927,0,-32.1296,-32.1296,-2.70927,-32.1296	1/1:11:0,11,0,0:0:0:11,0,0:442,0,0:-40.0437,-3.31133,0,-40.0437,-3.31133,-40.0437,-40.0437,-3.31133,-40.0437,-40.0437	1/1:12:0,12,0,0:0:0:12,0,0:488,0,0:-44.004,-3.61236,0,-44.004,-3.61236,-44.004,-44.004,-3.61236,-44.004,-44.004	1/2:13:0,4,9,0:0:0:4,9,0:146,369,0:-42.6869,-30.7801,-29.576,-12.216,0,-9.5067,-42.6869,-30.7801,-12.216,-42.6869	2/2:30:1,1,28,0:1:35:1,28,0:37,948,0:-85.2666,-82.5398,-82.0162,-8.89246,-5.2946,0,-85.5677,-82.3172,-8.42884,-85.3455	1/1:5:0,5,0,0:0:0:5,0,0:205,0,0:-18.7575,-1.50515,0,-18.7575,-1.50515,-18.7575,-18.7575,-1.50515,-18.7575,-18.7575	0/1:26:9,15,0,0:9:326:15,0,0:531,0,0:-40.5042,0,-21.7542,-43.2134,-26.2697,-69.5123,-43.2134,-26.2697,-69.5123,-69.5123	1/1:32:0,32,0,0:0:0:32,0,0:1118,0,0:-100.368,-9.63296,0,-100.368,-9.63296,-100.368,-100.368,-9.63296,-100.368,-100.368
21	21124576	TTTAAAAAAAAAAAAGGAAGGGAAGT	TTAAAAAAAAAAAAAGGAAGGGAAGT,TTAAAAAAAAAAAGGAAGGGAAGT,TTAAAAAAAAAAAAAGGAAGT,TTTTTAAAAAAAAAAGGAAGGGAAGT	intergenic_region,intergenic_region,intergenic_region,intergenic_region	MODIFIER,MODIFIER,MODIFIER,MODIFIER	ENSCAFG00000051079-PAK1,ENSCAFG00000051079-PAK1,ENSCAFG00000051079-PAK1,ENSCAFG00000051079-PAK1	0.0364	0/3:9:4,0,0,5,0:4:154:0,0,5,0:0,0,172,0:-12.7283,-13.9324,-26.5902,-13.9324,-26.5902,-26.5902,0,-12.6514,-12.6514,-11.1463,-13.9324,-26.5902,-26.5902,-12.6514,-26.5902	3/3:1:0,0,0,1,0:0:0:0,0,1,0:0,0,22,0:-2.19993,-2.19993,-2.19993,-2.19993,-2.19993,-2.19993,-0.30103,-0.30103,-0.30103,0,-2.19993,-2.19993,-2.19993,-0.30103,-2.19993	0/0:16:15,0,0,0,0:15:574:0,0,0,0:0,0,0,0:0,-4.51545,-51.7188,-4.51545,-51.7188,-51.7188,-4.51545,-51.7188,-51.7188,-51.7188,-4.51545,-51.7188,-51.7188,-51.7188,-51.7188	0/0:27:21,0,0,0,0:21:728:0,0,0,0:0,0,0,0:0,-6.32163,-65.5703,-6.32163,-65.5703,-65.5703,-6.32163,-65.5703,-65.5703,-65.5703,-6.32163,-65.5703,-65.5703,-65.5703,-65.5703	0/3:10:3,0,0,6,0:3:119:0,0,6,0:0,0,220,0:-17.2292,-18.1323,-27.9478,-18.1323,-27.9478,-27.9478,0,-10.0029,-10.0029,-8.19668,-18.1323,-27.9478,-27.9478,-10.0029,-27.9478	0/0:35:30,0,0,0,0:30:1054:0,0,0,0:0,0,0,0:0,-9.0309,-94.8447,-9.0309,-94.8447,-94.8447,-9.0309,-94.8447,-94.8447,-94.8447,-9.0309,-94.8447,-94.8447,-94.8447,-94.8447	0/3:27:7,0,0,14,0:7:234:0,0,14,0:0,0,354,0:-25.5108,-27.618,-46.5833,-27.618,-46.5833,-46.5833,0,-18.9805,-18.9805,-14.7661,-27.618,-46.5833,-46.5833,-18.9805,-46.5833	0/3:22:12,0,0,10,0:12:420:0,0,10,0:0,0,220,0:-13.0643,-16.6767,-50.9029,-16.6767,-50.9029,-50.9029,0,-34.1702,-34.1702,-31.1599,-16.6767,-50.9029,-50.9029,-34.1702,-50.9029	0/3:31:14,0,0,11,0:14:491:0,0,11,0:0,0,255,0:-15.3561,-19.5705,-59.5664,-19.5705,-59.5664,-59.5664,0,-39.9834,-39.9834,-36.6721,-19.5705,-59.5664,-59.5664,-39.9834,-59.5664	0/0:8:8,0,0,0,0:8:317:0,0,0,0:0,0,0,0:0,-2.40824,-28.8965,-2.40824,-28.8965,-28.8965,-2.40824,-28.8965,-28.8965,-28.8965,-2.40824,-28.8965,-28.8965,-28.8965,-28.8965	0/0:10:10,0,0,0,0:10:398:0,0,0,0:0,0,0,0:0,-3.0103,-36.1785,-3.0103,-36.1785,-36.1785,-3.0103,-36.1785,-36.1785,-36.1785,-3.0103,-36.1785,-36.1785,-36.1785,-36.1785	0/0:8:8,0,0,0,0:8:296:0,0,0,0:0,0,0,0:0,-2.40824,-26.9888,-2.40824,-26.9888,-26.9888,-2.40824,-26.9888,-26.9888,-26.9888,-2.40824,-26.9888,-26.9888,-26.9888,-26.9888	0/0:9:8,0,0,0,0:8:317:0,0,0,0:0,0,0,0:0,-2.40824,-28.7452,-2.40824,-28.7452,-28.7452,-2.40824,-28.7452,-28.7452,-28.7452,-2.40824,-28.7452,-28.7452,-28.7452,-28.7452	0/0:34:31,0,0,0,0:31:1075:0,0,0,0:0,0,0,0:0,-9.33193,-96.7689,-9.33193,-96.7689,-96.7689,-9.33193,-96.7689,-96.7689,-96.7689,-9.33193,-96.7689,-96.7689,-96.7689,-96.7689	0/0:8:7,0,0,0,0:7:277:0,0,0,0:0,0,0,0:0,-2.10721,-25.1457,-2.10721,-25.1457,-25.1457,-2.10721,-25.1457,-25.1457,-25.1457,-2.10721,-25.1457,-25.1457,-25.1457,-25.1457	0/3:23:8,0,0,10,0:8:281:0,0,10,0:0,0,280,0:-19.7815,-22.1897,-45.087,-22.1897,-45.087,-45.087,0,-22.923,-22.923,-19.9127,-22.1897,-45.087,-45.087,-22.923,-45.087	0/0:25:23,0,0,0,0:23:805:0,0,0,0:0,0,0,0:0,-6.92369,-72.4019,-6.92369,-72.4019,-72.4019,-6.92369,-72.4019,-72.4019,-72.4019,-6.92369,-72.4019,-72.4019,-72.4019,-72.4019
21	21125416	A	T	intergenic_region	MODIFIER	ENSCAFG00000051079-PAK1	0.0364	0/1:6:4,1:4:141:1:41:-2.2497,0,-11.2388	0/1:6:4,2:4:151:2:73:-5.12301,0,-12.1486	0/0:8:8,0:8:320:0:0:0,-2.40824,-29.1663	0/0:18:18,0:18:616:0:0:0,-5.41854,-55.7525	0/1:9:4,5:4:164:5:192:-14.9371,0,-12.4406	0/0:14:14,0:14:506:0:0:0,-4.21442,-45.8757	0/1:15:4,11:4:136:11:381:-30.1012,0,-8.0584	0/1:17:6,11:6:222:11:381:-29.4991,0,-15.2206	0/1:31:22,9:22:788:9:324:-20.172,0,-61.905	0/0:9:9,0:9:351:0:0:0,-2.70927,-31.9432	0/0:6:6,0:6:246:0:0:0,-1.80618,-22.5201	0/0:5:5,0:5:196:0:0:0,-1.50515,-18.0114	0/0:5:5,0:5:205:0:0:0,-1.50515,-18.835	0/0:28:28,0:28:1036:0:0:0,-8.42884,-93.5417	0/0:10:10,0:10:397:0:0:0,-3.0103,-36.0714	0/1:16:4,12:4:148:12:444:-35.4542,0,-8.86549	0/0:22:22,0:22:802:0:0:0,-6.62266,-72.5032
21	21125573	G	T	intergenic_region	MODIFIER	ENSCAFG00000051079-PAK1	0.0364	0/1:8:6,2:6:210:2:73:-4.52095,0,-16.8271	0/1:9:3,6:3:119:6:219:-17.3489,0,-8.38523	0/0:13:13,0:13:504:0:0:0,-3.91339,-45.6885	0/0:21:21,0:21:753:0:0:0,-6.32163,-68.091	0/1:12:8,4:8:324:4:160:-11.1706,0,-25.916	0/0:24:24,0:24:862:0:0:0,-7.22472,-77.8838	0/1:23:13,10:13:455:10:370:-26.7266,0,-34.3527	0/1:27:15,12:15:555:12:432:-31.0904,0,-42.1627	0/1:25:18,7:18:666:7:233:-13.7652,0,-52.7489	0/0:10:10,0:10:402:0:0:0,-3.0103,-36.5385	0/0:6:6,0:6:237:0:0:0,-1.80618,-21.6995	0/0:14:14,0:14:547:0:0:0,-4.21442,-49.5637	0/0:5:5,0:5:205:0:0:0,-1.50515,-18.835	0/0:29:29,0:29:1073:0:0:0,-8.72987,-96.8831	0/0:7:7,0:7:270:0:0:0,-2.10721,-24.6612	0/1:21:10,11:10:370:11:381:-28.295,0,-27.3286	0/0:27:26,1:26:924:1:11:0,-7.02783,-82.3682
21	21128304	C	T	intergenic_region	MODIFIER	ENSCAFG00000051079-PAK1	0.0364	0/1:12:7,5:7:283:5:205:-15.2226,0,-22.2301	0/1:9:4,5:4:164:5:164:-12.3695,0,-12.4406	0/0:13:13,0:13:525:0:0:0,-3.91339,-47.5957	0/0:35:35,0:35:1271:0:0:0,-10.536,-114.688	0/1:11:6,5:6:242:5:201:-15.1587,0,-18.8451	0/0:27:27,0:27:947:0:0:0,-8.12781,-85.5317	0/1:35:16,19:16:592:19:703:-53.0666,0,-43.0825	0/1:39:15,24:15:555:24:840:-64.1701,0,-38.5503	0/1:28:10,18:10:344:18:666:-51.8458,0,-22.8574	0/0:22:22,0:22:854:0:0:0,-6.62266,-77.1652	0/0:14:14,0:14:529:0:0:0,-4.21442,-47.9373	0/0:6:6,0:6:246:0:0:0,-1.80618,-22.5201	0/0:14:14,0:14:566:0:0:0,-4.21442,-51.2812	0/0:28:28,0:28:998:0:0:0,-8.42884,-90.1253	0/0:14:14,0:14:543:0:0:0,-4.21442,-49.2038	0/1:28:8,20:8:296:20:716:-56.3336,0,-18.5653	0/0:41:41,0:41:1479:0:0:0,-12.3422,-133.394
21	21128865	A	C	intergenic_region	MODIFIER	ENSCAFG00000051079-PAK1	0.0364	0/1:9:3,6:3:123:6:237:-18.9902,0,-8.75552	0/1:5:2,3:2:73:3:115:-9.21906,0,-5.42404	0/0:12:12,0:12:484:0:0:0,-3.61236,-43.91	0/0:22:22,0:22:740:0:0:0,-6.62266,-66.9025	0/1:11:5,6:5:201:6:246:-19.2088,0,-15.1587	0/0:37:37,0:37:1307:0:0:0,-11.1381,-117.918	0/1:32:18,14:18:616:14:518:-37.3295,0,-46.1195	0/1:38:20,18:20:666:18:640:-46.483,0,-48.8039	0/1:48:25,23:25:889:23:851:-62.4654,0,-65.8726	0/0:10:10,0:10:406:0:0:0,-3.0103,-36.8995	0/0:8:8,0:8:324:0:0:0,-2.40824,-29.5283	0/0:10:10,0:10:410:0:0:0,-3.0103,-37.2606	0/0:10:10,0:10:401:0:0:0,-3.0103,-36.4459	0/0:31:31,0:31:999:0:0:0,-9.33193,-90.1901	0/0:10:10,0:10:410:0:0:0,-3.0103,-37.2606	0/1:32:12,20:12:432:20:740:-57.2977,0,-29.5852	0/0:40:40,0:40:1382:0:0:0,-12.0412,-124.66
21	21128963	A	T	intergenic_region	MODIFIER	ENSCAFG00000051079-PAK1	0.0364	0/1:12:2,10:2:73:10:393:-32.1115,0,-3.31683	0/1:2:1,1:1:41:1:37:-3.09577,0,-3.49251	0/0:11:11,0:11:434:0:0:0,-3.31133,-39.4105	0/0:27:27,0:27:999:0:0:0,-8.12781,-90.227	0/1:9:5,4:5:201:4:160:-12.0736,0,-15.7607	0/0:24:24,0:24:888:0:0:0,-7.22472,-80.2429	0/1:23:10,13:10:344:13:481:-36.7107,0,-24.3625	0/1:23:13,10:13:481:10:358:-25.6364,0,-36.7107	0/1:22:14,8:14:518:8:296:-20.3715,0,-40.3398	0/0:7:7,0:7:287:0:0:0,-2.10721,-26.2052	0/0:11:11,0:11:447:0:0:0,-3.31133,-40.585	0/0:11:11,0:11:420:0:0:0,-3.31133,-38.1425	0/0:12:12,0:12:436:0:0:0,-3.61236,-39.562	0/0:29:29,0:29:1073:0:0:0,-8.72987,-96.8831	0/0:11:11,0:11:435:0:0:0,-3.31133,-39.503	0/1:21:9,12:9:333:12:444:-33.9847,0,-24.0006	0/0:26:26,0:26:962:0:0:0,-7.82678,-86.899
21	21128990	T	A	intergenic_region	MODIFIER	ENSCAFG00000051079-PAK1	0.0364	0/1:12:1,11:1:41:11:437:-36.0653,0,-0.482207	0/1:2:1,1:1:41:1:37:-3.09577,0,-0.797109	0/0:11:11,0:11:439:0:0:0,-3.31133,-39.8637	0/0:29:29,0:29:1073:0:0:0,-8.72987,-84.4113	0/1:8:4,4:4:164:4:160:-12.3747,0,-12.7417	0/0:24:24,0:24:876:0:0:0,-7.22472,-76.3585	0/1:20:10,10:10:370:10:344:-25.2656,0,-27.6296	0/1:24:14,10:14:518:10:358:-25.3354,0,-33.2014	0/1:26:16,10:16:568:10:370:-25.8235,0,-37.6364	0/0:8:8,0:8:319:0:0:0,-2.40824,-25.5196	0/0:12:12,0:12:475:0:0:0,-3.61236,-39.7409	0/0:13:13,0:13:507:0:0:0,-3.91339,-42.5261	0/0:9:9,0:9:369:0:0:0,-2.70927,-33.5755	0/0:25:25,0:25:913:0:0:0,-7.52575,-79.4163	0/0:9:9,0:9:369:0:0:0,-2.70927,-33.5755	0/1:22:10,12:10:370:12:444:-33.6837,0,-22.2008	0/0:21:21,0:21:777:0:0:0,-6.32163,-65.553
21	21130888	A	C	intergenic_region	MODIFIER	ENSCAFG00000051079-PAK1	0.0364	0/1:17:9,8:9:365:8:324:-24.4108,0,-28.0965	0/1:9:5,4:5:153:4:164:-12.4406,0,-11.3547	0/0:14:14,0:14:527:0:0:0,-4.21442,-47.75	0/0:39:39,0:39:1407:0:0:0,-11.7402,-126.92	0/1:14:6,8:6:242:8:328:-25.6759,0,-17.942	0/0:43:43,0:43:1543:0:0:0,-12.9443,-139.152	0/1:35:18,17:18:642:17:629:-46.4105,0,-47.5689	0/1:46:27,19:27:999:19:703:-49.7553,0,-76.3797	0/1:46:24,22:24:876:22:814:-59.7394,0,-65.3124	0/0:14:14,0:14:552:0:0:0,-4.21442,-50.0159	0/0:12:12,0:12:431:0:0:0,-3.61236,-39.1041	0/0:16:16,0:16:648:0:0:0,-4.81648,-58.6521	0/0:14:14,0:14:553:0:0:0,-4.21442,-50.1092	0/0:41:41,0:41:1467:0:0:0,-12.3422,-132.313	0/0:17:17,0:17:659:0:0:0,-5.11751,-59.6374	0/1:36:21,15:21:777:15:543:-38.3672,0,-59.4217	0/0:40:40,0:40:1420:0:0:0,-12.0412,-128.086
21	21131656	TAAAAAAAAATTTTTTTTA	TAAAAAAAATTTTTTTTTA,TAAAAAAATTTTTTTTTA	intergenic_region,intergenic_region	MODIFIER,MODIFIER	ENSCAFG00000051079-PAK1,ENSCAFG00000051079-PAK1	0.0364	0/1:16:10,6,0:10:409:6,0:246,0:-17.7036,0,-32.3541,-20.7139,-34.1603,-54.4651	0/1:3:2,1,0:2:77:1,0:32,0:-2.29622,0,-6.40605,-2.89828,-6.70708,-9.26385	0/0:14:14,0,0:14:561:0,0:0,0:0,-4.21442,-50.8301,-4.21442,-50.8301,-50.8301	0/0:22:22,0,0:22:777:0,0:0,0:0,-6.62266,-70.2503,-6.62266,-70.2503,-70.2503	0/1:8:5,3,0:5:204:3,0:123,0:-9.05655,0,-16.3358,-10.5617,-17.2389,-27.3919	0/0:25:22,0,0:22:798:0,0:0,0:0,-6.62266,-71.794,-6.62266,-71.794,-71.794	0/1:32:14,16,0:14:498:16,0:554,0:-40.7856,0,-35.7607,-45,-40.5771,-85.5879	0/1:31:14,15,0:14:504:15,0:543,0:-40.0842,0,-36.5781,-44.2987,-41.0935,-85.4195	0/1:27:13,12,0:13:462:12,0:444,0:-32.5221,0,-34.1356,-36.4355,-37.7479,-74.0854	0/0:14:14,0,0:14:564:0,0:0,0:0,-4.21442,-51.1028,-4.21442,-51.1028,-51.1028	0/0:16:16,0,0:16:647:0,0:0,0:0,-4.81648,-58.5616,-4.81648,-58.5616,-58.5616	0/0:17:16,0,0:16:643:0,0:0,0:0,-4.81648,-58.0663,-4.81648,-58.0663,-58.0663	0/0:9:9,0,0:9:354:0,0:0,0:0,-2.70927,-32.2197,-2.70927,-32.2197,-32.2197	0/0:20:19,0,0:19:683:0,0:0,0:0,-5.71957,-61.4296,-5.71957,-61.4296,-61.4296	0/0:13:13,0,0:13:504:0,0:0,0:0,-3.91339,-45.6987,-3.91339,-45.6987,-45.6987	0/1:32:14,18,0:14:513:18,0:654,0:-49.5111,0,-36.8329,-53.7255,-42.2514,-95.6558	0/0:32:32,0,0:32:1145:0,0:0,0:0,-9.63296,-103.358,-9.63296,-103.358,-103.358
21	21131855	T	C	intergenic_region	MODIFIER	ENSCAFG00000051079-PAK1	0.0364	0/1:13:8,5:8:324:5:196:-14.098,0,-25.6149	0/1:8:5,3:5:178:3:123:-9.05655,0,-13.9549	0/0:22:22,0:22:866:0:0:0,-6.62266,-78.2406	0/0:39:39,0:39:1443:0:0:0,-11.7402,-130.164	0/1:13:9,4:9:351:4:160:-10.8695,0,-28.0298	0/0:26:26,0:26:950:0:0:0,-7.82678,-85.8162	0/1:28:15,13:15:555:13:469:-34.1182,0,-41.8616	0/1:42:26,16:26:962:16:528:-35.181,0,-74.2557	0/1:24:13,11:13:481:11:395:-28.6645,0,-36.4097	0/0:13:13,0:13:529:0:0:0,-3.91339,-47.9558	0/0:22:22,0:22:880:0:0:0,-6.62266,-79.5034	0/0:16:16,0:16:648:0:0:0,-4.81648,-58.6521	0/0:6:6,0:6:242:0:0:0,-1.80618,-22.1564	0/0:18:18,0:18:654:0:0:0,-5.41854,-59.1898	0/0:7:7,0:7:278:0:0:0,-2.10721,-25.3867	0/1:33:16,17:16:592:17:629:-47.0126,0,-43.6845	0/0:25:25,0:25:925:0:0:0,-7.52575,-83.5709
21	21133361	G	A	intergenic_region	MODIFIER	ENSCAFG00000051079-PAK1	0.0364	0/1:18:10,8:10:398:8:320:-23.7478,0,-30.7589	0/1:12:5,7:5:167:7:270:-21.0489,0,-11.736	0/0:11:11,0:11:443:0:0:0,-3.31133,-40.2243	0/0:36:36,0:36:1270:0:0:0,-10.8371,-114.59	0/1:11:6,5:6:246:5:191:-14.2405,0,-19.2088	0/0:47:47,0:47:1667:0:0:0,-14.1484,-150.304	0/1:37:21,16:21:777:16:528:-36.6862,0,-59.1206	0/1:38:17,21:17:629:21:751:-56.4692,0,-45.5074	0/1:39:18,21:18:630:21:701:-51.65,0,-45.28	0/0:5:5,0:5:205:0:0:0,-1.50515,-18.835	0/0:19:19,0:19:771:0:0:0,-5.71957,-69.7082	0/0:11:11,0:11:438:0:0:0,-3.31133,-39.7711	0/0:10:10,0:10:401:0:0:0,-3.0103,-36.4459	0/0:35:35,0:35:1235:0:0:0,-10.536,-111.443	0/0:13:13,0:13:511:0:0:0,-3.91339,-46.3305	0/1:33:9,24:9:333:24:810:-63.2623,0,-20.3882	0/0:42:42,0:42:1504:0:0:0,-12.6433,-135.641
21	21133828	TAAAAAAATAAAAAATTAAAATCTT	TAAAAAAAATAAAAAATTAAAATCTT	intergenic_region	MODIFIER	ENSCAFG00000051079-PAK1	0.0364	0/1:6:4,2:4:160:2:78:-5.19375,0,-12.5701	0/1:5:2,3:2:77:3:110:-8.71401,0,-5.77385	0/0:9:9,0:9:360:0:0:0,-2.70927,-32.3188	0/0:18:18,0:18:631:0:0:0,-5.41854,-56.7484	0/1:9:6,3:6:221:3:114:-7.48765,0,-17.0929	0/0:18:17,0:17:612:0:0:0,-5.11751,-55.0906	0/1:21:10,8:10:359:8:270:-18.9243,0,-26.9517	0/1:31:14,12:14:507:12:389:-27.1663,0,-37.7991	0/1:21:7,9:7:227:9:320:-24.0342,0,-15.6508	0/0:7:7,0:7:278:0:0:0,-2.10721,-25.2859	0/0:5:5,0:5:202:0:0:0,-1.50515,-18.1198	0/0:7:6,0:6:236:0:0:0,-1.80618,-21.2696	0/0:4:4,0:4:162:0:0:0,-1.20412,-14.552	0/0:15:14,0:14:511:0:0:0,-4.21442,-45.9824	0/0:7:7,0:7:278:0:0:0,-2.10721,-25.0171	0/1:10:2,7:2:73:7:238:-18.6444,0,-3.83106	0/0:18:16,0:16:568:0:0:0,-4.81648,-51.1701
21	21134896	A	G	intergenic_region	MODIFIER	ENSCAFG00000051079-PAK1	0.0364	0/1:16:8,8:8:328:8:328:-25.0739,0,-25.0739	0/1:9:5,4:5:162:4:151:-11.2455,0,-12.1795	0/0:12:12,0:12:454:0:0:0,-3.61236,-41.1889	0/0:37:37,0:37:1357:0:0:0,-11.1381,-122.426	0/1:11:4,7:4:146:7:287:-22.8939,0,-10.1814	0/0:30:30,0:30:1110:0:0:0,-9.0309,-100.211	0/1:37:18,19:18:666:19:679:-50.2956,0,-49.1365	0/1:34:12,22:12:444:22:814:-63.3518,0,-30.0713	0/1:31:12,19:12:408:19:691:-53.1863,0,-27.71	0/0:10:10,0:10:410:0:0:0,-3.0103,-37.2606	0/0:12:12,0:12:483:0:0:0,-3.61236,-43.8176	0/0:13:13,0:13:515:0:0:0,-3.91339,-46.6897	0/0:13:13,0:13:516:0:0:0,-3.91339,-46.783	0/0:42:42,0:42:1490:0:0:0,-12.6433,-134.378	0/0:10:10,0:10:410:0:0:0,-3.0103,-37.2606	0/1:35:16,19:16:566:19:691:-51.9821,0,-40.7282	0/0:41:41,0:41:1481:0:0:0,-12.3422,-133.576
21	21135831	G	A	intergenic_region	MODIFIER	ENSCAFG00000051079-PAK1	0.0364	0/1:11:5,6:5:205:6:246:-19.2088,0,-15.5237	0/1:9:6,3:6:214:3:114:-7.91995,0,-16.891	0/0:15:15,0:15:542:0:0:0,-4.51545,-49.0963	0/0:36:36,0:36:1244:0:0:0,-10.8371,-112.244	0/1:13:7,6:7:255:6:242:-18.2431,0,-19.3784	0/0:22:22,0:22:790:0:0:0,-6.62266,-71.4196	0/1:45:24,21:24:864:21:705:-50.2074,0,-64.5302	0/1:53:36,17:36:1270:17:591:-37.5534,0,-98.6351	0/1:37:21,16:21:751:16:466:-31.0749,0,-56.7702	0/0:9:9,0:9:351:0:0:0,-2.70927,-31.9432	0/0:20:20,0:20:773:0:0:0,-6.0206,-69.8707	0/0:9:9,0:9:327:0:0:0,-2.70927,-29.761	0/0:12:12,0:12:474:0:0:0,-3.61236,-43.0044	0/0:31:31,0:31:1135:0:0:0,-9.33193,-102.457	0/0:10:10,0:10:391:0:0:0,-3.0103,-35.5364	0/1:24:10,14:10:370:14:466:-35.0245,0,-26.4255	0/0:29:29,0:29:1073:0:0:0,-8.72987,-96.8831
21	21136088	G	A	intergenic_region	MODIFIER	ENSCAFG00000051079-PAK1	0.0364	0/1:13:9,4:9:336:4:164:-10.9142,0,-26.6633	0/1:7:6,1:6:242:1:32:-1.0921,0,-20.0492	0/0:13:13,0:13:511:0:0:0,-3.91339,-46.3305	0/0:23:23,0:23:839:0:0:0,-6.92369,-75.8315	0/1:12:7,5:7:283:5:201:-14.8576,0,-22.2157	0/0:31:31,0:31:1097:0:0:0,-9.33193,-99.0287	0/1:25:14,11:14:492:11:407:-29.4447,0,-37.0801	0/1:37:27,10:27:975:10:357:-21.331,0,-76.9237	0/1:35:20,15:20:740:15:555:-39.7544,0,-56.3947	0/0:17:17,0:17:676:0:0:0,-5.11751,-61.1613	0/0:10:10,0:10:372:0:0:0,-3.0103,-33.8118	0/0:11:11,0:11:419:0:0:0,-3.31133,-38.0487	0/0:11:11,0:11:434:0:0:0,-3.31133,-39.4105	0/0:15:15,0:15:555:0:0:0,-4.51545,-50.2847	0/0:4:4,0:4:164:0:0:0,-1.20412,-15.1499	0/1:33:17,16:17:629:16:573:-41.9661,0,-47.0048	0/0:21:21,0:21:777:0:0:0,-6.32163,-70.2588
21	21136302	CTTAAAAAAAAAAAAACAACGACT	CTTAAAAAAAAAAACAACGACT,CTTAAAAAAAAAAAACAACGACT	intergenic_region,intergenic_region	MODIFIER,MODIFIER	ENSCAFG00000051079-PAK1,ENSCAFG00000051079-PAK1	0.0364	0/1:8:4,4,0:4:161:4,0:156,0:-12.0077,0,-12.467,-13.2118,-13.6712,-26.4871	0/0:1:0,0,0:0:0:0,0:0,0:0,0,0,0,0,0	1/2:14:0,2,12:0:0:2,12:82,447:-43.6748,-36.9019,-36.2998,-7.15263,0,-3.54027	1/2:16:0,9,2:0:0:9,2:285,74:-29.0906,-6.11056,-3.40129,-23.0234,0,-22.4214	0/2:6:5,0,1:5:202:0,1:0,41:-2.28839,-3.79354,-20.442,0,-17.0569,-16.7559	1/2:18:0,5,8:0:0:5,8:185,284:-38.408,-23.2474,-21.7422,-15.2289,0,-12.8207	0/2:20:10,1,7:10:343:1,7:25,259:-18.3167,-19.3849,-46.9456,0,-26.0348,-25.872	0/1:23:6,8,3:6:212:8,3:284,111:-21.3766,0,-14.8943,-14.0877,-8.20326,-30.4685	0/1:27:7,8,2:7:239:8,2:246,74:-17.6606,0,-17.0416,-13.6992,-13.3814,-32.525	2/2:6:0,0,6:0:0:0,6:0,233:-21.3358,-21.3358,-21.3358,-1.80618,-1.80618,0	1/1:5:0,5,0:0:0:5,0:205,0:-18.7951,-1.50515,0,-18.7951,-1.50515,-18.7951	1/2:8:0,4,4:0:0:4,4:103,151:-20.7544,-12.7507,-11.5466,-8.32096,0,-7.11684	1/2:10:0,1,8:0:0:1,8:41,320:-29.9952,-26.607,-26.306,-3.52881,0,-1.12057	2/2:17:0,0,13:0:0:0,13:0,417:-37.6714,-37.6714,-37.6714,-3.91339,-3.91339,0	2/2:7:0,0,7:0:0:0,7:0,287:-26.2052,-26.2052,-26.2052,-2.10721,-2.10721,0	0/1:15:7,7,1:7:233:7,1:221,37:-15.7058,0,-16.8024,-14.7777,-15.876,-33.35	2/2:19:1,0,17:1:35:0,17:0,517:-43.3851,-43.6861,-46.5366,-2.19403,-5.11751,0
21	21136570	C	G	intergenic_region	MODIFIER	ENSCAFG00000051079-PAK1	0.0364	0/1:10:8,2:8:319:2:82:-4.76938,0,-26.0631	0/1:8:4,4:4:156:4:164:-12.7417,0,-12.0077	0/0:10:10,0:10:397:0:0:0,-3.0103,-36.0848	0/0:20:20,0:20:714:0:0:0,-6.0206,-64.5797	0/1:6:5,1:5:201:1:41:-2.28839,0,-16.6638	0/0:29:29,0:29:1023:0:0:0,-8.72987,-92.3715	0/1:39:25,14:25:913:14:518:-35.2223,0,-70.7478	0/1:45:24,21:24:876:21:777:-56.7124,0,-65.6134	0/1:44:19,25:19:703:25:887:-66.8942,0,-50.3573	0/0:10:10,0:10:383:0:0:0,-3.0103,-34.8144	0/0:13:13,0:13:520:0:0:0,-3.91339,-47.1432	0/0:11:11,0:11:442:0:0:0,-3.31133,-40.1318	0/0:15:15,0:15:603:0:0:0,-4.51545,-54.607	0/0:28:28,0:28:1036:0:0:0,-8.42884,-93.5551	0/0:11:11,0:11:447:0:0:0,-3.31133,-40.585	0/1:26:8,18:8:296:18:654:-51.363,0,-19.1674	0/0:36:36,0:36:1332:0:0:0,-10.8371,-120.179
21	21137390	AAACATTG	ATT	intergenic_region	MODIFIER	ENSCAFG00000051079-PAK1	0.0364	0/1:12:2,10:2:81:10:410:-33.6482,0,-4.07337	0/1:8:5,3:5:172:3:114:-8.22098,0,-13.4032	0/0:10:10,0:10:402:0:0:0,-3.0103,-36.5395	0/0:31:31,0:31:1083:0:0:0,-9.33193,-97.7756	0/1:13:3,9:3:123:9:338:-26.9476,0,-7.57438	0/0:18:17,0:17:613:0:0:0,-5.11751,-55.3785	0/1:20:12,8:12:424:8:280:-19.1493,0,-32.1057	0/1:21:12,9:12:429:9:327:-23.4554,0,-32.627	0/1:26:15,11:15:529:11:369:-25.7037,0,-40.1134	0/0:15:15,0:15:556:0:0:0,-4.51545,-50.3668	0/0:18:18,0:18:706:0:0:0,-5.41854,-63.8643	0/0:9:9,0:9:343:0:0:0,-2.70927,-31.2186	0/0:8:8,0:8:323:0:0:0,-2.40824,-29.4384	0/0:23:23,0:23:820:0:0:0,-6.92369,-74.1211	0/0:11:11,0:11:446:0:0:0,-3.31133,-40.4954	0/1:18:8,10:8:290:10:332:-24.7804,0,-21.03	0/0:18:18,0:18:648:0:0:0,-5.41854,-58.6496
21	21137497	A	T	intergenic_region	MODIFIER	ENSCAFG00000051079-PAK1	0.0364	0/1:16:9,7:9:347:7:287:-21.3887,0,-26.7661	0/1:6:4,2:4:160:2:82:-5.9735,0,-12.9767	0/0:17:17,0:17:671:0:0:0,-5.11751,-60.7146	0/0:29:29,0:29:1061:0:0:0,-8.72987,-95.8008	0/1:14:3,11:3:110:11:451:-36.7313,0,-6.04451	0/0:18:18,0:18:666:0:0:0,-5.41854,-60.0842	0/1:27:14,13:14:518:13:469:-34.4192,0,-38.8346	0/1:29:17,12:17:629:12:432:-30.4762,0,-48.2167	0/1:32:17,15:17:617:15:543:-39.5714,0,-44.7713	0/0:15:15,0:15:599:0:0:0,-4.51545,-52.2522	0/0:16:16,0:16:627:0:0:0,-4.81648,-56.748	0/0:12:12,0:12:492:0:0:0,-3.61236,-44.6308	0/0:9:9,0:9:331:0:0:0,-2.70927,-29.7054	0/0:23:23,0:23:815:0:0:0,-6.92369,-73.6647	0/0:7:6,0:6:234:0:0:0,-1.80618,-21.2706	0/1:31:12,19:12:444:19:678:-52.0113,0,-30.9744	0/0:22:22,0:22:814:0:0:0,-6.62266,-73.5868
21	21137705	G	C	intergenic_region	MODIFIER	ENSCAFG00000051079-PAK1	0.0364	0/1:18:12,6:12:459:6:246:-17.1016,0,-36.2244	0/1:8:5,3:5:201:3:109:-7.75475,0,-16.0618	0/0:22:22,0:22:902:0:0:0,-6.62266,-81.4819	0/0:34:33,0:33:1195:0:0:0,-9.93399,-107.732	0/1:14:9,5:9:365:5:196:-13.797,0,-28.9996	0/0:29:29,0:29:1061:0:0:0,-8.72987,-95.8008	0/1:27:14,13:14:518:13:481:-35.5066,0,-38.8346	0/1:44:25,19:25:913:19:703:-50.3573,0,-69.2427	0/1:31:16,15:16:592:15:555:-40.9585,0,-44.2866	0/0:11:11,0:11:447:0:0:0,-3.31133,-40.585	0/0:8:8,0:8:320:0:0:0,-2.40824,-29.1663	0/0:20:20,0:20:783:0:0:0,-6.0206,-70.774	0/0:11:11,0:11:434:0:0:0,-3.31133,-39.4105	0/0:26:26,0:26:962:0:0:0,-7.82678,-86.899	0/0:7:7,0:7:270:0:0:0,-2.10721,-24.6612	0/1:40:15,25:15:531:25:904:-69.6349,0,-36.077	0/0:45:45,0:45:1615:0:0:0,-13.5463,-145.626
21	21140136	C	T	intergenic_region	MODIFIER	ENSCAFG00000051079-PAK1	0.0364	0/1:12:5,7:5:191:7:258:-19.9464,0,-13.9394	0/1:8:3,5:3:123:5:192:-15.2381,0,-9.05655	0/0:14:14,0:14:566:0:0:0,-4.21442,-51.2812	0/0:39:39,0:39:1353:0:0:0,-11.7402,-122.048	0/1:8:2,6:2:82:6:246:-20.1119,0,-5.37144	0/0:30:30,0:30:1038:0:0:0,-9.0309,-93.7182	0/1:41:21,20:21:727:20:740:-54.5885,0,-53.3984	0/1:36:26,10:26:938:10:358:-21.723,0,-73.8964	0/1:28:12,15:12:368:15:555:-42.0364,0,-25.1577	0/0:7:7,0:7:274:0:0:0,-2.10721,-25.024	0/0:6:6,0:6:237:0:0:0,-1.80618,-21.6995	0/0:14:14,0:14:528:0:0:0,-4.21442,-47.8433	0/0:13:13,0:13:519:0:0:0,-3.91339,-47.0499	0/0:34:34,0:34:1198:0:0:0,-10.235,-108.115	0/0:10:10,0:10:383:0:0:0,-3.0103,-34.8156	0/1:29:12,17:12:444:17:617:-47.1315,0,-31.5765	0/0:50:50,0:50:1812:0:0:0,-15.0515,-163.348
21	21140682	G	A	intergenic_region	MODIFIER	ENSCAFG00000051079-PAK1	0.0364	0/1:12:8,4:8:328:4:150:-10.2474,0,-19.5353	0/1:13:11,2:11:392:2:74:-2.94696,0,-28.7838	0/0:9:9,0:9:318:0:0:0,-2.70927,-28.9459	0/0:35:35,0:35:1233:0:0:0,-10.536,-105.262	0/1:15:10,5:10:389:5:201:-13.9546,0,-27.3033	0/0:36:36,0:36:1260:0:0:0,-10.8371,-104.759	0/1:40:19,21:19:703:21:715:-52.6155,0,-31.5656	0/1:48:22,24:22:738:24:724:-51.4595,0,-40.3203	0/1:32:16,15:16:554:15:517:-37.3924,0,-25.6607	0/0:15:15,0:15:572:0:0:0,-4.51545,-48.538	0/0:9:8,0:8:320:0:0:0,-2.40824,-29.0152	0/0:9:9,0:9:327:0:0:0,-2.70927,-23.1167	0/0:12:12,0:12:465:0:0:0,-3.61236,-33.2087	0/0:35:35,0:35:1271:0:0:0,-10.536,-106.096	0/0:8:8,0:8:324:0:0:0,-2.40824,-29.5283	0/1:44:30,14:30:1086:14:506:-32.6304,0,-65.6761	0/0:31:31,0:31:1071:0:0:0,-9.33193,-81.9688
21	21141528	T	C	intergenic_region	MODIFIER	ENSCAFG00000051079-PAK1	0.0364	0/1:8:3,5:3:123:5:177:-13.8587,0,-9.05655	0/1:6:1,5:1:41:5:167:-13.5422,0,-2.28839	0/0:14:14,0:14:551:0:0:0,-4.21442,-49.9236	0/0:49:49,0:49:1653:0:0:0,-14.7505,-149.032	0/1:8:4,4:4:164:4:164:-12.7417,0,-12.7417	0/0:32:32,0:32:1072:0:0:0,-9.63296,-96.7654	0/1:39:15,24:15:479:24:758:-56.7583,0,-31.6673	0/1:40:24,16:24:840:16:568:-39.406,0,-63.8691	0/1:41:21,20:21:753:20:704:-51.336,0,-55.7488	0/0:15:15,0:15:615:0:0:0,-4.51545,-55.6861	0/0:13:13,0:13:521:0:0:0,-3.91339,-47.2355	0/0:13:13,0:13:516:0:0:0,-3.91339,-46.783	0/0:14:14,0:14:523:0:0:0,-4.21442,-47.3901	0/0:32:32,0:32:1122:0:0:0,-9.63296,-101.275	0/0:9:9,0:9:360:0:0:0,-2.70927,-32.7598	0/1:29:18,11:18:590:11:383:-26.0703,0,-44.6701	0/0:36:36,0:36:1256:0:0:0,-10.8371,-113.326
21	21144130	G	A	intergenic_region	MODIFIER	ENSCAFG00000051079-PAK1	0.0364	0/1:15:8,7:8:328:7:287:-21.6898,0,-25.3749	0/1:9:4,5:4:150:5:205:-16.1257,0,-11.1505	0/0:17:17,0:17:679:0:0:0,-5.11751,-61.4343	0/0:37:37,0:37:1357:0:0:0,-11.1381,-122.426	0/1:13:8,5:8:324:5:205:-14.9216,0,-25.6149	0/0:29:29,0:29:1061:0:0:0,-8.72987,-95.8008	0/1:27:13,14:13:469:14:494:-36.6612,0,-34.4192	0/1:36:17,19:17:605:19:678:-50.5061,0,-43.9391	0/1:31:15,16:15:543:16:580:-43.2009,0,-39.8724	0/0:13:13,0:13:521:0:0:0,-3.91339,-47.2355	0/0:22:22,0:22:886:0:0:0,-6.62266,-80.0464	0/0:16:16,0:16:652:0:0:0,-4.81648,-59.0117	0/0:7:7,0:7:279:0:0:0,-2.10721,-25.4798	0/0:38:38,0:38:1368:0:0:0,-11.4391,-123.409	0/0:8:8,0:8:324:0:0:0,-2.40824,-29.5283	0/1:47:25,22:25:901:22:802:-58.3548,0,-67.2566	0/0:30:30,0:30:1098:0:0:0,-9.0309,-99.129
21	21145296	T	C	intergenic_region	MODIFIER	ENSCAFG00000051079-PAK1	0.0364	0/1:5:2,3:2:73:3:105:-8.12493,0,-5.42404	0/1:8:2,6:2:73:6:228:-18.4697,0,-4.52095	0/0:11:9,0:9:326:0:0:0,-2.70927,-29.5034	0/0:19:19,0:19:601:0:0:0,-5.71957,-52.8254	0/1:11:7,4:7:212:4:150:-9.06348,0,-16.0587	0/0:23:22,0:22:712:0:0:0,-6.62266,-62.4809	0/1:20:9,11:9:271:11:344:-24.1972,0,-18.6602	0/1:33:15,16:15:505:16:530:-36.3676,0,-34.6975	0/1:30:16,14:16:592:14:456:-26.08,0,-44.1467	0/0:16:15,0:15:574:0:0:0,-4.51545,-45.2823	0/0:6:6,0:6:214:0:0:0,-1.80618,-19.4105	0/0:9:8,0:8:291:0:0:0,-2.40824,-26.4576	0/0:5:5,0:5:187:0:0:0,-1.50515,-17.1877	0/0:27:27,0:27:861:0:0:0,-8.12781,-73.4907	0/0:12:12,0:12:418:0:0:0,-3.61236,-37.6052	0/1:36:21,14:21:637:14:444:-24.593,0,-40.5671	0/0:28:26,0:26:836:0:0:0,-7.82678,-75.3732
21	21146550	GAAAAAAGAGAAGT	GAAAAAAAGAGAAGT	intergenic_region	MODIFIER	ENSCAFG00000051079-PAK1	0.0364	0/1:10:2,8:2:81:8:296:-23.9725,0,-4.67543	0/1:2:1,1:1:32:1:32:-2.59725,0,-2.59725	0/0:4:4,0:4:164:0:0:0,-1.20412,-15.1499	0/0:21:21,0:21:756:0:0:0,-6.32163,-68.3658	0/1:17:8,9:8:315:9:356:-27.2273,0,-23.543	0/0:25:25,0:25:912:0:0:0,-7.52575,-82.4005	0/1:27:10,17:10:357:17:565:-42.9702,0,-24.2891	0/1:37:17,20:17:606:20:684:-50.7317,0,-43.7314	0/1:35:23,11:23:813:11:357:-21.7823,0,-62.8273	0/0:12:12,0:12:460:0:0:0,-3.61236,-41.7429	0/0:18:18,0:18:725:0:0:0,-5.41854,-65.576	0/0:7:7,0:7:283:0:0:0,-2.10721,-25.8434	0/0:12:12,0:12:480:0:0:0,-3.61236,-43.5512	0/0:22:22,0:22:796:0:0:0,-6.62266,-71.965	0/0:7:7,0:7:280:0:0:0,-2.10721,-25.5713	0/1:23:10,13:10:363:13:417:-30.7961,0,-25.9835	0/0:31:31,0:31:1130:0:0:0,-9.33193,-102.01
21	21147050	C	T	intergenic_region	MODIFIER	ENSCAFG00000051079-PAK1	0.0364	0/1:9:4,5:4:160:5:168:-12.7295,0,-11.9155	0/1:2:1,1:1:41:1:41:-3.14406,0,-3.49251	0/0:6:6,0:6:246:0:0:0,-1.80618,-22.4872	0/0:25:25,0:25:913:0:0:0,-7.52575,-81.9663	0/1:6:3,3:3:110:3:95:-7.04974,0,-8.45275	0/0:28:28,0:28:998:0:0:0,-8.42884,-89.6061	0/1:28:11,17:11:407:17:629:-46.5187,0,-28.5495	0/1:33:17,16:17:629:16:568:-39.0663,0,-46.6969	0/1:27:14,13:14:518:13:469:-34.1288,0,-38.5703	0/0:10:10,0:10:387:0:0:0,-3.0103,-34.8331	0/0:9:9,0:9:360:0:0:0,-2.70927,-32.7598	0/0:8:8,0:8:291:0:0:0,-2.40824,-26.2953	0/0:10:10,0:10:406:0:0:0,-3.0103,-36.8995	0/0:24:24,0:24:876:0:0:0,-7.22472,-78.496	0/0:8:8,0:8:296:0:0:0,-2.40824,-26.9828	0/1:39:23,16:23:761:16:580:-40.3178,0,-56.6222	0/0:34:34,0:34:1234:0:0:0,-10.235,-111.359
21	21149968	A	G	intergenic_region	MODIFIER	ENSCAFG00000051079-PAK1	0.0364	0/1:6:4,2:4:131:2:78:-5.26557,0,-6.90542	0/1:7:6,1:6:234:1:41:-1.63891,0,-7.62743	0/0:7:7,0:7:268:0:0:0,-2.10721,-17.8786	0/0:24:24,0:24:824:0:0:0,-7.22472,-66.5022	0/1:5:3,2:3:90:2:82:-5.61247,0,-6.72513	0/0:29:29,0:29:997:0:0:0,-8.72987,-81.0883	0/1:19:15,4:15:493:4:136:-4.0917,0,-24.5518	0/1:33:24,8:24:838:8:284:-13.8354,0,-38.1901	0/1:20:12,8:12:406:8:246:-14.9462,0,-14.9975	0/0:8:8,0:8:324:0:0:0,-2.40824,-18.4134	0/0:13:13,0:13:508:0:0:0,-3.91339,-41.9393	0/0:13:13,0:13:486:0:0:0,-3.91339,-30.8211	0/0:13:13,0:13:477:0:0:0,-3.91339,-38.1322	0/0:29:29,0:29:949:0:0:0,-8.72987,-70.4397	0/0:4:4,0:4:122:0:0:0,-1.20412,-10.953	0/1:25:21,4:21:703:4:148:-5.51155,0,-29.9638	0/0:33:33,0:33:1057:0:0:0,-9.93399,-87.6665
21	21151288	C	T	upstream_gene_variant,intergenic_region	MODIFIER,MODIFIER	PAK1,ENSCAFG00000051079-PAK1	0.0364	0/1:14:4,10:4:164:10:402:-32.3241,0,-10.9355	0/1:8:6,2:6:228:2:59:-3.1959,0,-18.4697	0/0:14:14,0:14:565:0:0:0,-4.21442,-51.1889	0/0:24:24,0:24:864:0:0:0,-7.22472,-78.0766	0/1:10:6,4:6:246:4:160:-11.7726,0,-19.5098	0/0:22:22,0:22:790:0:0:0,-6.62266,-71.4196	0/1:18:7,11:7:259:11:407:-31.5598,0,-18.2476	0/1:24:9,15:9:321:15:543:-41.9796,0,-21.9963	0/1:23:10,13:10:344:13:469:-35.6233,0,-24.3625	0/0:16:16,0:16:656:0:0:0,-4.81648,-59.3712	0/0:11:11,0:11:451:0:0:0,-3.31133,-40.9457	0/0:12:12,0:12:479:0:0:0,-3.61236,-43.4572	0/0:13:13,0:13:529:0:0:0,-3.91339,-47.9558	0/0:22:22,0:22:724:0:0:0,-6.62266,-65.4536	0/0:8:8,0:8:324:0:0:0,-2.40824,-29.5283	0/1:18:5,13:5:185:13:469:-37.1285,0,-11.5915	0/0:22:22,0:22:814:0:0:0,-6.62266,-73.5868
21	21151885	ACA	AA	upstream_gene_variant,intergenic_region	MODIFIER,MODIFIER	PAK1,ENSCAFG00000051079-PAK1	0.0364	0/1:14:4,9:4:161:9:352:-27.9764,0,-10.7851	0/1:6:4,2:4:146:2:82:-5.9735,0,-11.6869	0/0:11:11,0:11:446:0:0:0,-3.31133,-40.4954	0/0:33:33,0:33:1160:0:0:0,-9.93399,-104.697	0/1:9:6,3:6:244:3:110:-7.54966,0,-19.6293	0/0:33:33,0:33:1209:0:0:0,-9.93399,-109.115	0/1:28:14,13:14:518:13:469:-34.0501,0,-38.4648	0/1:42:22,19:22:794:19:653:-46.3713,0,-59.0671	0/1:41:23,18:23:826:18:616:-43.4103,0,-62.3182	0/0:16:15,0:15:600:0:0:0,-4.51545,-54.1986	0/0:21:21,0:21:843:0:0:0,-6.32163,-76.183	0/0:14:13,0:13:493:0:0:0,-3.91339,-44.5676	0/0:10:10,0:10:410:0:0:0,-3.0103,-37.2606	0/0:34:34,0:34:1225:0:0:0,-10.235,-110.551	0/0:13:13,0:13:509:0:0:0,-3.91339,-46.1537	0/1:24:9,15:9:320:15:531:-40.8934,0,-21.916	0/0:28:28,0:28:990:0:0:0,-8.42884,-89.407
21	21152092	CCTCTCTCTCTCTCTCTG	CCTCTCTCTCTCTCTCTCTG	upstream_gene_variant,intergenic_region	MODIFIER,MODIFIER	PAK1,ENSCAFG00000051079-PAK1	0.0364	0/1:8:4,3:4:148:3:92:-5.61071,0,-11.052	0/1:3:2,1:2:68:1:40:-2.7959,0,-5.55332	0/0:13:12,0:12:472:0:0:0,-3.61236,-42.0569	0/0:20:17,0:17:594:0:0:0,-5.11751,-52.815	0/1:13:5,6:5:191:6:223:-16.1265,0,-13.9518	0/0:26:26,0:26:925:0:0:0,-7.82678,-82.5067	0/1:28:14,13:14:474:13:348:-22.5825,0,-34.138	0/1:21:14,5:14:476:5:147:-7.21842,0,-36.6048	0/1:28:16,8:16:556:8:272:-16.5215,0,-39.0763	0/0:13:13,0:13:505:0:0:0,-3.91339,-43.9668	0/0:15:15,0:15:575:0:0:0,-4.51545,-51.8566	0/0:10:10,0:10:364:0:0:0,-3.0103,-32.8401	0/0:8:8,0:8:302:0:0:0,-2.40824,-27.5284	0/0:26:23,1:23:792:1:11:0,-6.27801,-69.5875	0/0:9:9,0:9:336:0:0:0,-2.70927,-30.2692	0/1:24:10,11:10:348:11:293:-19.7522,0,-24.7266	0/0:21:20,0:20:709:0:0:0,-6.0206,-63.8061
21	21152530	C	T	upstream_gene_variant,intergenic_region	MODIFIER,MODIFIER	PAK1,ENSCAFG00000051079-PAK1	0.0364	0/1:12:8,4:8:324:4:160:-11.1706,0,-25.916	0/1:8:4,4:4:127:4:147:-11.1796,0,-9.33196	0/0:14:14,0:14:570:0:0:0,-4.21442,-51.6411	0/0:46:46,0:46:1666:0:0:0,-13.8474,-150.218	0/1:15:7,8:7:254:8:328:-25.3749,0,-18.6806	0/0:38:38,0:38:1394:0:0:0,-11.4391,-125.754	0/1:33:16,17:16:580:17:617:-45.9274,0,-42.5989	0/1:44:23,21:23:813:21:777:-57.0134,0,-60.2368	0/1:48:16,32:16:592:32:1129:-87.4578,0,-39.1691	0/0:18:18,0:18:707:0:0:0,-5.41854,-63.9479	0/0:17:17,0:17:680:0:0:0,-5.11751,-61.5265	0/0:15:15,0:15:611:0:0:0,-4.51545,-55.3264	0/0:11:11,0:11:451:0:0:0,-3.31133,-40.9457	0/0:38:38,0:38:1368:0:0:0,-11.4391,-123.409	0/0:15:15,0:15:599:0:0:0,-4.51545,-54.2473	0/1:45:22,23:22:790:23:825:-61.0192,0,-57.8732	0/0:31:31,0:31:1135:0:0:0,-9.33193,-102.457
21	21154644	T	A	upstream_gene_variant,upstream_gene_variant,intergenic_region	MODIFIER,MODIFIER,MODIFIER	PAK1,PAK1,ENSCAFG00000051079-PAK1	0.0364	0/1:12:8,4:8:320:4:160:-11.1706,0,-25.5539	0/1:5:2,3:2:68:3:119:-9.58935,0,-4.94948	0/0:12:12,0:12:479:0:0:0,-3.61236,-43.4572	0/0:25:25,0:25:901:0:0:0,-7.52575,-81.405	0/1:10:5,5:5:196:5:205:-15.8247,0,-15.0011	0/0:24:24,0:24:876:0:0:0,-7.22472,-79.1597	0/1:23:16,7:16:580:7:259:-16.7424,0,-45.6092	0/1:24:9,15:9:333:15:555:-43.0658,0,-23.0975	0/1:24:15,9:15:555:9:333:-23.0975,0,-43.0658	0/0:7:7,0:7:278:0:0:0,-2.10721,-25.3867	0/0:9:9,0:9:309:0:0:0,-2.70927,-28.1283	0/0:8:8,0:8:328:0:0:0,-2.40824,-29.8903	0/0:15:15,0:15:598:0:0:0,-4.51545,-54.0687	0/0:25:25,0:25:875:0:0:0,-7.52575,-79.0566	0/0:13:13,0:13:525:0:0:0,-3.91339,-47.4685	0/1:29:17,12:17:579:12:431:-30.3975,0,-43.5351	0/0:24:24,0:24:888:0:0:0,-7.22472,-80.2429
21	21155479	C	T	upstream_gene_variant,upstream_gene_variant,intergenic_region	MODIFIER,MODIFIER,MODIFIER	PAK1,PAK1,ENSCAFG00000051079-PAK1	0.0364	0/1:14:7,7:7:283:7:283:-21.6281,0,-21.6281	0/1:13:9,4:9:356:4:156:-10.5025,0,-28.4849	0/0:16:16,0:16:648:0:0:0,-4.81648,-58.6521	0/0:33:33,0:33:1183:0:0:0,-9.93399,-106.768	0/1:16:8,8:8:328:8:324:-24.7118,0,-25.0739	0/0:49:49,0:49:1751:0:0:0,-14.7505,-157.859	0/1:37:20,17:20:728:17:629:-45.8085,0,-54.7084	0/1:39:22,17:22:788:17:603:-42.8531,0,-59.4968	0/1:26:6,20:6:210:20:704:-55.8515,0,-11.4131	0/0:13:13,0:13:510:0:0:0,-3.91339,-46.236	0/0:14:14,0:14:561:0:0:0,-4.21442,-50.829	0/0:18:18,0:18:725:0:0:0,-5.41854,-65.5715	0/0:9:9,0:9:369:0:0:0,-2.70927,-33.5755	0/0:36:36,0:36:1320:0:0:0,-10.8371,-119.098	0/0:13:13,0:13:511:0:0:0,-3.91339,-46.3296	0/1:33:13,20:13:481:20:740:-56.9967,0,-33.7004	0/0:41:41,0:41:1479:0:0:0,-12.3422,-133.394
21	21157179	G	A	upstream_gene_variant,intron_variant	MODIFIER,MODIFIER	PAK1,PAK1	0.0364	0/1:13:3,10:3:94:10:344:-27.357,0,-4.8498	0/1:6:2,4:2:82:4:151:-12.1486,0,-5.9735	0/0:16:16,0:16:619:0:0:0,-4.81648,-56.0289	0/0:22:22,0:22:802:0:0:0,-6.62266,-72.5032	0/1:14:9,5:9:361:5:201:-14.2556,0,-28.6381	0/0:28:28,0:28:998:0:0:0,-8.42884,-90.1253	0/1:39:20,19:20:714:19:653:-47.3418,0,-52.8395	0/1:49:26,23:26:962:23:789:-56.5649,0,-72.1485	0/1:38:15,23:15:555:23:742:-55.6294,0,-38.8513	0/0:18:18,0:18:734:0:0:0,-5.41854,-66.3822	0/0:9:9,0:9:350:0:0:0,-2.70927,-31.8492	0/0:11:11,0:11:447:0:0:0,-3.31133,-40.585	0/0:19:19,0:19:758:0:0:0,-5.71957,-68.5387	0/0:38:38,0:38:1406:0:0:0,-11.4391,-126.836	0/0:5:5,0:5:196:0:0:0,-1.50515,-18.0114	0/1:30:9,21:9:321:21:665:-51.1076,0,-20.1998	0/0:24:24,0:24:888:0:0:0,-7.22472,-80.2429
21	21157732	C	G	upstream_gene_variant,intron_variant	MODIFIER,MODIFIER	PAK1,PAK1	0.0364	0/1:11:6,5:6:232:5:181:-13.3207,0,-17.9302	0/1:8:6,2:6:185:2:82:-5.37144,0,-14.5374	0/0:6:6,0:6:246:0:0:0,-1.80618,-22.5201	0/0:19:19,0:19:703:0:0:0,-5.71957,-63.6027	0/1:12:5,7:5:205:7:283:-22.2301,0,-15.2226	0/0:28:28,0:28:1012:0:0:0,-8.42884,-91.3902	0/1:27:11,16:11:407:16:581:-44.4957,0,-28.8505	0/1:52:24,28:24:876:28:1027:-77.09,0,-63.5062	0/1:30:15,15:15:555:15:545:-40.3547,0,-41.2596	0/0:6:6,0:6:242:0:0:0,-1.80618,-22.1564	0/0:14:14,0:14:566:0:0:0,-4.21442,-51.2812	0/0:12:12,0:12:483:0:0:0,-3.61236,-43.8176	0/0:14:14,0:14:551:0:0:0,-4.21442,-49.9236	0/0:19:19,0:19:703:0:0:0,-5.71957,-63.6027	0/0:12:12,0:12:488:0:0:0,-3.61236,-44.2704	0/1:22:10,12:10:370:12:444:-33.6837,0,-27.0276	0/0:28:28,0:28:998:0:0:0,-8.42884,-90.1253
21	21157818	CGCGGCGGCGGCGGCGGCGGCGGCGGCGGGA	CGCGGCGGCGGCGGCGGCGGCGGGA	5_prime_UTR_variant,intron_variant	MODIFIER,MODIFIER	PAK1,PAK1	0.0364	0/1:6:2,4:2:81:4:155:-12.5156,0,-5.87955	1/1:4:0,4:0:0:4:160:-14.7829,-1.20412,0	0/0:9:9,0:9:351:0:0:0,-2.70927,-31.9481	0/0:14:11,0:11:394:0:0:0,-3.31133,-35.5696	0/1:12:3,8:3:118:8:290:-22.9744,0,-7.50332	0/0:18:17,0:17:621:0:0:0,-5.11751,-56.1008	0/1:23:8,14:8:289:14:456:-34.468,0,-19.4729	0/1:33:20,11:20:721:11:383:-25.1018,0,-55.5171	0/1:25:12,10:12:434:10:334:-23.5118,0,-32.5313	0/0:7:6,0:6:228:0:0:0,-1.80618,-20.5533	0/0:10:10,0:10:396:0:0:0,-3.0103,-35.9981	0/0:9:8,0:8:305:0:0:0,-2.40824,-27.6603	0/0:14:14,0:14:554:0:0:0,-4.21442,-50.2024	0/0:13:12,0:12:434:0:0:0,-3.61236,-39.2722	0/0:2:2,0:2:80:0:0:0,-0.60206,-7.59179	1/1:11:0,9:0:0:9:297:-26.7342,-2.70927,0	0/0:23:22,0:22:792:0:0:0,-6.62266,-71.3498
21	21158034	G	A	intron_variant,intron_variant	MODIFIER,MODIFIER	PAK1,PAK1	0.0364	0/1:8:2,6:2:82:6:233:-18.9276,0,-5.37144	0/1:11:9,2:9:360:2:73:-3.61786,0,-29.4484	0/0:9:9,0:9:356:0:0:0,-2.70927,-32.3983	0/0:15:15,0:15:543:0:0:0,-4.51545,-49.2043	0/1:17:6,10:6:223:10:378:-29.402,0,-15.4473	0/0:17:17,0:17:617:0:0:0,-5.11751,-55.8614	0/1:24:11,13:11:407:13:407:-29.7021,0,-29.7536	0/1:41:16,25:16:566:25:861:-65.4489,0,-38.922	0/1:39:20,19:20:740:19:577:-40.4694,0,-55.1905	0/0:14:14,0:14:545:0:0:0,-4.21442,-49.3752	0/0:8:8,0:8:301:0:0:0,-2.40824,-27.4374	0/0:6:6,0:6:242:0:0:0,-1.80618,-22.1564	0/0:10:10,0:10:358:0:0:0,-3.0103,-32.5426	0/0:12:12,0:12:444:0:0:0,-3.61236,-40.3063	0/0:6:6,0:6:223:0:0:0,-1.80618,-20.4209	0/1:15:6,9:6:222:9:309:-23.6238,0,-15.8226	0/0:17:17,0:17:605:0:0:0,-5.11751,-54.7761
21	21158074	GGCTC	CGCTC,CGCTG	intron_variant,intron_variant,intron_variant,intron_variant	MODIFIER,MODIFIER,MODIFIER,MODIFIER	PAK1,PAK1,PAK1,PAK1	0.0364	0/1:10:4,6,0:4:157:6,0:234,0:-18.4188,0,-11.4976,-19.6229,-13.3038,-32.5356	0/1:9:7,2,0:7:267:2,0:82,0:-5.07041,0,-21.6835,-7.17762,-22.2855,-29.06	0/0:7:7,0,0:7:278:0,0:0,0:0,-2.10721,-25.3876,-2.10721,-25.3876,-25.3876	0/0:14:14,0,0:14:515:0,0:0,0:0,-4.21442,-46.6913,-4.21442,-46.6913,-46.6913	0/1:15:6,9,0:6:231:9,0:336,0:-26.0078,0,-16.59,-27.814,-19.2993,-46.7808	0/0:15:15,0,0:15:530:0,0:0,0:0,-4.51545,-48.0296,-4.51545,-48.0296,-48.0296	0/1:22:10,12,0:10:358:12,0:444,0:-33.6837,0,-25.939,-36.694,-29.5514,-65.8821	0/1:38:13,25,0:13:461:25,0:901,0:-69.7205,0,-30.1353,-73.6339,-37.661,-111.189	0/1:35:19,16,0:19:675:16,0:592,0:-43.0825,0,-50.5398,-48.802,-55.3562,-103.795	0/0:12:12,0,0:12:468:0,0:0,0:0,-3.61236,-42.4678,-3.61236,-42.4678,-42.4678	0/0:9:9,0,0:9:320:0,0:0,0:0,-2.70927,-29.1323,-2.70927,-29.1323,-29.1323	0/0:7:7,0,0:7:269:0,0:0,0:0,-2.10721,-24.5729,-2.10721,-24.5729,-24.5729	0/0:8:8,0,0:8:285:0,0:0,0:0,-2.40824,-25.9843,-2.40824,-25.9843,-25.9843	0/0:7:7,0,0:7:253:0,0:0,0:0,-2.10721,-23.119,-2.10721,-23.119,-23.119	0/0:7:7,0,0:7:263:0,0:0,0:0,-2.10721,-24.0212,-2.10721,-24.0212,-24.0212	0/1:15:5,10,0:5:182:10,0:370,0:-29.1348,0,-12.2196,-30.6399,-15.2299,-45.504	0/0:16:16,0,0:16:566:0,0:0,0:0,-4.81648,-51.2688,-4.81648,-51.2688,-51.2688
21	21158116	G	C	intron_variant,intron_variant	MODIFIER,MODIFIER	PAK1,PAK1	0.0364	0/1:13:5,8:5:159:8:252:-19.0596,0,-10.705	0/1:8:4,4:4:156:4:150:-11.4515,0,-12.0077	0/0:8:8,0:8:328:0:0:0,-2.40824,-29.8903	0/0:12:12,0:12:444:0:0:0,-3.61236,-40.3063	0/1:12:5,7:5:192:7:245:-18.7652,0,-14.034	0/0:14:14,0:14:494:0:0:0,-4.21442,-44.789	0/1:20:10,10:10:358:10:358:-26.5395,0,-26.5395	0/1:43:15,28:15:529:28:985:-76.01,0,-34.9908	0/1:27:15,12:15:555:12:432:-31.0904,0,-42.1627	0/0:12:12,0:12:450:0:0:0,-3.61236,-40.828	0/0:11:11,0:11:404:0:0:0,-3.31133,-36.6865	0/0:6:6,0:6:217:0:0:0,-1.80618,-19.8668	0/0:5:5,0:5:163:0:0:0,-1.50515,-14.9834	0/0:10:10,0:10:370:0:0:0,-3.0103,-33.6502	0/0:6:6,0:6:224:0:0:0,-1.80618,-20.5151	0/1:17:6,11:6:222:11:368:-28.3192,0,-15.2206	0/0:11:11,0:11:407:0:0:0,-3.31133,-36.9783
21	21158311	CGGGGGGAAAAAAATCC	CGGGGGGGAAAAAAATCC	intron_variant,intron_variant	MODIFIER,MODIFIER	PAK1,PAK1	0.0364	0/1:9:3,6:3:119:6:242:-19.4472,0,-8.38574	0/1:5:3,2:3:118:2:78:-5.89763,0,-9.49757	0/0:5:5,0:5:190:0:0:0,-1.50515,-17.4629	0/0:21:19,0:19:684:0:0:0,-5.71957,-61.6374	0/1:8:2,6:2:80:6:194:-15.3593,0,-5.18355	0/0:28:25,0:25:898:0:0:0,-7.52575,-80.8485	0/1:30:14,14:14:511:14:506:-37.3055,0,-37.7592	0/1:40:16,22:16:576:22:802:-60.91,0,-40.5751	0/1:37:23,13:23:834:13:455:-30.2672,0,-64.3793	0/0:10:10,0:10:383:0:0:0,-3.0103,-34.8209	0/0:10:10,0:10:379:0:0:0,-3.0103,-34.4583	0/0:8:8,0:8:308:0:0:0,-2.40824,-28.0377	0/0:9:8,0:8:318:0:0:0,-2.40824,-28.8353	0/0:21:18,0:18:647:0:0:0,-5.41854,-58.4144	0/0:11:11,0:11:413:0:0:0,-3.31133,-37.5117	0/1:21:10,10:10:361:10:358:-26.407,0,-26.6809	0/0:14:13,0:13:466:0:0:0,-3.91339,-42.1495
21	21158452	G	A	intron_variant,intron_variant	MODIFIER,MODIFIER	PAK1,PAK1	0.0364	0/1:12:3,9:3:115:9:357:-28.8787,0,-7.11185	0/1:4:2,2:2:73:2:82:-6.57556,0,-5.72507	0/0:8:8,0:8:319:0:0:0,-2.40824,-29.0734	0/0:38:38,0:38:1306:0:0:0,-11.4391,-117.82	0/1:2:1,1:1:37:1:41:-3.49251,0,-3.09577	0/0:25:25,0:25:761:0:0:0,-7.52575,-68.7624	0/1:31:18,13:18:590:13:400:-26.9579,0,-44.0681	0/1:51:28,23:28:922:23:791:-56.1454,0,-67.9132	0/1:33:16,17:16:556:17:567:-41.4036,0,-40.4276	0/0:11:11,0:11:406:0:0:0,-3.31133,-36.8742	0/0:10:10,0:10:392:0:0:0,-3.0103,-35.6312	0/0:12:12,0:12:403:0:0:0,-3.61236,-36.5732	0/0:10:10,0:10:384:0:0:0,-3.0103,-34.9082	0/0:25:25,0:25:889:0:0:0,-7.52575,-80.3221	0/0:8:8,0:8:291:0:0:0,-2.40824,-26.525	0/1:28:15,13:15:477:13:433:-30.8542,0,-34.7955	0/0:36:36,0:36:1194:0:0:0,-10.8371,-107.736
21	21200755	TAAAAAAAAAAAAAAAAAAAAAGAACACCACTAACATTTTTTTTTTTTAAGA	TAAAAAAAAAAAAAAAAAAAAAGAACACCACTAACATTTTTTTTTTTTTAAGA,TAAAAAAAAAAAAAAAAAAAAAAGAACACCACTAACATTTTTTTTTTTAAGA,TAAAAAAAAAAAAAAAAAAGAACACCACTAACTTTTTTTTTTTTAAGA	downstream_gene_variant,downstream_gene_variant,downstream_gene_variant,intron_variant,intron_variant,intron_variant,intron_variant,intron_variant,intron_variant	MODIFIER,MODIFIER,MODIFIER,MODIFIER,MODIFIER,MODIFIER,MODIFIER,MODIFIER,MODIFIER	ENSCAFG00000024043,ENSCAFG00000024043,ENSCAFG00000024043,PAK1,PAK1,PAK1,PAK1,PAK1,PAK1	0.0364	0/1:7:1,5,0,0:1:36:5,0,0:173,0,0:-13.5583,0,-1.32343,-13.8593,-2.82858,-16.7932,-13.8593,-2.82858,-16.7932,-16.7932	0/0:1:1,0,0,0:1:33:0,0,0:0,0,0:0,-0.30103,-3.29913,-0.30103,-3.29913,-3.29913,-0.30103,-3.29913,-3.29913,-3.29913	1/1:4:0,4,0,0:0:0:4,0,0:151,0,0:-13.6959,-1.20412,0,-13.6959,-1.20412,-13.6959,-13.6959,-1.20412,-13.6959,-13.6959	1/1:13:0,4,0,0:0:0:4,0,0:96,0,0:-8.63486,-1.20412,0,-8.63486,-1.20412,-8.63486,-8.63486,-1.20412,-8.63486,-8.63486	0/3:7:2,0,0,4:2:80:0,0,4:0,0,117:-8.49318,-9.09524,-15.6998,-9.09524,-15.6998,-15.6998,0,-6.47435,-6.47435,-5.27023	1/1:3:0,1,0,0:0:0:1,0,0:25,0,0:-2.22405,-0.30103,0,-2.22405,-0.30103,-2.22405,-2.22405,-0.30103,-2.22405,-2.22405	0/1:14:2,1,0,0:2:66:1,0,0:37,0,0:-2.43467,0,-5.04715,-3.03673,-5.34818,-8.38268,-3.03673,-5.34818,-8.38268,-8.38268	0/1:3:1,1,0,0:1:35:1,0,0:37,0,0:-2.71844,0,-2.53252,-3.01947,-2.83355,-5.85845,-3.01947,-2.83355,-5.85845,-5.85845	0/1:17:3,1,0,0:3:103:1,0,0:25,0,0:-1.05098,0,-8.09297,-1.95407,-8.394,-10.3455,-1.95407,-8.394,-10.3455,-10.3455	1/1:4:0,3,0,0:0:0:3,0,0:109,0,0:-9.62718,-0.90309,0,-9.62718,-0.90309,-9.62718,-9.62718,-0.90309,-9.62718,-9.62718	1/1:6:0,2,0,0:0:0:2,0,0:82,0,0:-7.38695,-0.60206,0,-7.38695,-0.60206,-7.38695,-7.38695,-0.60206,-7.38695,-7.38695	1/1:5:0,4,0,0:0:0:4,0,0:135,0,0:-12.0959,-1.20412,0,-12.0959,-1.20412,-12.0959,-12.0959,-1.20412,-12.0959,-12.0959	1/1:10:0,5,0,0:0:0:5,0,0:164,0,0:-14.7926,-1.50515,0,-14.7926,-1.50515,-14.7926,-14.7926,-1.50515,-14.7926,-14.7926	1/1:13:0,4,0,0:0:0:4,0,0:110,0,0:-9.91696,-1.20412,0,-9.91696,-1.20412,-9.91696,-9.91696,-1.20412,-9.91696,-9.91696	1/1:2:0,1,0,0:0:0:1,0,0:41,0,0:-3.75485,-0.30103,0,-3.75485,-0.30103,-3.75485,-3.75485,-0.30103,-3.75485,-3.75485	0/1:12:3,1,0,0:3:104:1,0,0:37,0,0:-2.1427,0,-8.19218,-3.04579,-8.49321,-11.531,-3.04579,-8.49321,-11.531,-11.531	1/1:10:0,3,0,1:0:0:3,0,1:47,0,11:-4.19071,-0.90309,0,-4.19071,-0.90309,-4.19071,-3.51708,-0.243656,-3.51708,-3.21605
21	21215549	T	G	upstream_gene_variant,intron_variant,intron_variant	MODIFIER,MODIFIER,MODIFIER	PAK1,PAK1,PAK1	0.0364	0/1:13:2,11:2:78:11:434:-35.4971,0,-3.48939	0/1:10:4,6:4:155:6:216:-16.7678,0,-11.3115	0/0:13:13,0:13:519:0:0:0,-3.91339,-47.0499	0/0:37:37,0:37:1357:0:0:0,-11.1381,-122.426	0/1:13:8,5:8:324:5:197:-14.1916,0,-25.6149	0/0:32:32,0:32:1134:0:0:0,-9.63296,-102.357	0/1:27:12,15:12:444:15:555:-42.1627,0,-32.1785	0/1:32:14,18:14:506:18:654:-49.5568,0,-36.2427	0/1:32:19,13:19:679:13:469:-32.914,0,-51.8008	0/0:14:14,0:14:541:0:0:0,-4.21442,-49.0153	0/0:19:19,0:19:748:0:0:0,-5.71957,-67.6361	0/0:14:14,0:14:537:0:0:0,-4.21442,-48.6554	0/0:5:5,0:5:201:0:0:0,-1.50515,-18.47	0/0:24:24,0:24:876:0:0:0,-7.22472,-79.1597	0/0:12:12,0:12:492:0:0:0,-3.61236,-44.6308	0/1:37:17,20:17:617:20:740:-55.7926,0,-44.7232	0/0:39:39,0:39:1405:0:0:0,-11.7402,-126.738
21	21263518	C	T	intron_variant,intron_variant,intron_variant	MODIFIER,MODIFIER,MODIFIER	PAK1,PAK1,PAK1	0.0364	0/1:9:5,4:5:201:4:147:-10.8786,0,-15.7607	0/1:7:2,5:2:78:5:201:-16.3628,0,-5.29557	0/0:7:7,0:7:283:0:0:0,-2.10721,-25.8425	0/0:24:24,0:24:876:0:0:0,-7.22472,-79.1597	0/1:13:7,6:7:274:6:246:-18.6067,0,-21.1106	0/0:23:23,0:23:851:0:0:0,-6.92369,-76.9148	0/1:29:17,12:17:603:12:408:-28.3102,0,-45.8634	0/1:29:17,12:17:629:12:444:-31.5765,0,-48.2167	0/1:26:11,15:11:407:15:543:-41.3775,0,-29.1515	0/0:12:12,0:12:484:0:0:0,-3.61236,-43.91	0/0:6:6,0:6:233:0:0:0,-1.80618,-21.3358	0/0:16:16,0:16:611:0:0:0,-4.81648,-55.279	0/0:12:12,0:12:480:0:0:0,-3.61236,-43.5497	0/0:39:39,0:39:1393:0:0:0,-11.7402,-125.634	0/0:3:3,0:3:123:0:0:0,-0.90309,-11.4648	0/1:29:13,16:13:469:16:592:-44.8887,0,-33.8171	0/0:30:30,0:30:1110:0:0:0,-9.0309,-100.211
21	21274822	A	T	intron_variant,intron_variant,intron_variant	MODIFIER,MODIFIER,MODIFIER	PAK1,PAK1,PAK1	0.0364	0/1:12:5,7:5:191:7:239:-18.2217,0,-13.9394	0/1:9:4,5:4:160:5:192:-14.9371,0,-12.0736	0/0:16:16,0:16:644:0:0:0,-4.81648,-58.2926	0/0:46:46,0:46:1666:0:0:0,-13.8474,-150.218	0/1:12:8,4:8:328:4:164:-11.5375,0,-26.278	0/0:29:29,0:29:1061:0:0:0,-8.72987,-95.8008	0/1:37:17,20:17:591:20:688:-51.0905,0,-42.3699	0/1:37:22,15:22:814:15:543:-38.0662,0,-62.4487	0/1:32:14,18:14:518:18:666:-50.6417,0,-37.3295	0/0:18:18,0:18:734:0:0:0,-5.41854,-66.3822	0/0:15:15,0:15:611:0:0:0,-4.51545,-55.3264	0/0:13:13,0:13:524:0:0:0,-3.91339,-47.5033	0/0:6:6,0:6:228:0:0:0,-1.80618,-20.8788	0/0:33:33,0:33:1221:0:0:0,-9.93399,-110.195	0/0:14:14,0:14:570:0:0:0,-4.21442,-51.6411	0/1:28:13,15:13:481:15:531:-39.6893,0,-35.2055	0/0:31:31,0:31:1147:0:0:0,-9.33193,-103.539
21	20675585	CTTTTTTTTTTTTTTAAAGAT	CTTTTTTTTTTTTTTTAAAGAT,CTTTTTTTTTTTTTTTTAAAGAT	intergenic_region,intergenic_region	MODIFIER,MODIFIER	THRSP-INTS4,THRSP-INTS4	0.03846	0/0:5:4,0,0:4:162:0,0:0,0:0,-1.20412,-14.7511,-1.20412,-14.7511,-14.7511	.:.:.:.:.:.:.:.	0/0:8:8,0,0:8:310:0,0:0,0:0,-2.40824,-27.873,-2.40824,-27.873,-27.873	0/1:23:18,4,0:18:602:4,0:96,0:-1.90418,0,-47.4002,-7.32272,-48.6043,-56.0188	0/0:11:11,0,0:11:437:0,0:0,0:0,-3.31133,-39.2724,-3.31133,-39.2724,-39.2724	0/1:26:17,6,0:17:593:6,0:198,0:-10.9127,0,-46.4742,-16.0302,-48.2804,-64.2853	0/0:20:14,2,0:14:490:2,0:50,0:0,-0.347268,-39.6079,-4.21442,-40.2099,-44.0979	0/1:24:18,5,0:18:614:5,0:173,0:-8.65742,0,-48.3364,-14.076,-49.8415,-63.8998	0/1:28:20,3,0:20:690:3,0:111,0:-3.07044,0,-55.1634,-9.09104,-56.0665,-65.1503	0/0:14:13,0,0:13:508:0,0:0,0:0,-3.91339,-45.5587,-3.91339,-45.5587,-45.5587	0/0:11:11,0,0:11:426:0,0:0,0:0,-3.31133,-38.6023,-3.31133,-38.6023,-38.6023	0/0:8:8,0,0:8:319:0,0:0,0:0,-2.40824,-28.9925,-2.40824,-28.9925,-28.9925	0/0:12:12,0,0:12:462:0,0:0,0:0,-3.61236,-41.9238,-3.61236,-41.9238,-41.9238	0/0:27:20,1,0:20:694:1,0:25,0:0,-4.07407,-60.2499,-6.0206,-60.551,-62.4962	0/0:6:6,0,0:6:241:0,0:0,0:0,-1.80618,-21.9862,-1.80618,-21.9862,-21.9862	0/0:19:14,1,1:14:485:1,1:37,25:0,-1.15221,-40.3881,-2.26033,-38.7439,-41.4729	0/0:17:9,1,0:9:314:1,0:25,0:0,-0.762776,-26.039,-2.70927,-26.34,-28.2856
21	20843633	TAAAAAAAAAGAAAAAAAAAAGAAAAAATAGAATTAAAAAAACTC	TAAAAAAAAAGAAAAAAAAAGAAAAAATAGAATTAAAAAAACTC,TAAAAAAAAGAAAAAAAAAAGAAAAAATAGAATTAAAAAAACTC	intron_variant,intron_variant,intron_variant,intron_variant	MODIFIER,MODIFIER,MODIFIER,MODIFIER	AAMDC,AAMDC,AAMDC,AAMDC	0.03846	0/0:3:2,0,0:2:76:0,0:0,0:0,-0.60206,-7.00769,-0.60206,-7.00769,-7.00769	0/0:4:4,0,0:4:144:0,0:0,0:0,-1.20412,-13.313,-1.20412,-13.313,-13.313	0/0:6:5,0,0:5:191:0,0:0,0:0,-1.50515,-17.3552,-1.50515,-17.3552,-17.3552	0/0:19:8,0,0:8:268:0,0:0,0:0,-2.40824,-24.1854,-2.40824,-24.1854,-24.1854	.:.:.:.:.:.:.:.	0/0:22:16,0,0:16:562:0,0:0,0:0,-4.81648,-50.6975,-4.81648,-50.6975,-50.6975	0/0:4:1,0,0:1:28:0,0:0,0:0,-0.30103,-2.54833,-0.30103,-2.54833,-2.54833	0/0:15:10,0,0:10:346:0,0:0,0:0,-3.0103,-31.2609,-3.0103,-31.2609,-31.2609	0/0:20:10,0,0:10:345:0,0:0,0:0,-3.0103,-31.151,-3.0103,-31.151,-31.151	1/1:8:0,4,0:0:0:4,0:122,0:-11.0512,-1.20412,0,-11.0512,-1.20412,-11.0512	0/0:8:8,0,0:8:309:0,0:0,0:0,-2.40824,-28.1316,-2.40824,-28.1316,-28.1316	0/0:5:2,0,0:2:79:0,0:0,0:0,-0.60206,-7.21286,-0.60206,-7.21286,-7.21286	0/1:9:2,2,0:2:78:2,0:53,0:-3.60234,0,-5.88658,-4.2044,-6.48864,-10.6667	1/1:19:0,17,0:0:0:17,0:515,0:-46.4428,-5.11751,0,-46.4428,-5.11751,-46.4428	0/0:7:5,0,0:5:197:0,0:0,0:0,-1.50515,-17.9084,-1.50515,-17.9084,-17.9084	1/1:10:0,10,0:0:0:10,0:280,0:-25.3174,-3.0103,0,-25.3174,-3.0103,-25.3174	0/0:13:7,0,0:7:240:0,0:0,0:0,-2.10721,-21.6935,-2.10721,-21.6935,-21.6935
21	20874539	TTAATATTTATTTATTTATTTATTTATTTATTTATTTATTTATTTATTTATTTATTTATTTATTATAGAC	TTAATATTTATTTATTTATTTATTTATTTATTTATTTATTTATTTATTTATTTATTATAGAC,TTAATATTTATTTATTTATTTATTTATTTATTTATTTATTTATTTATTTATTTATTTATTTATTTATTATAGAC,TTAATATTTATTTATTTATTTATTTATTTATTTATTTATTTATTTATTTATTTATTTATTATAGAC,TTAATATTTATTTATTTATTTATTTATTTATTTATTTATTTATTTATTTATTTATTTATTTATTTATTTATTATAGAC	intergenic_region,intergenic_region,intergenic_region,intergenic_region	MODIFIER,MODIFIER,MODIFIER,MODIFIER	AAMDC-RSF1,AAMDC-RSF1,AAMDC-RSF1,AAMDC-RSF1	0.03846	2/3:4:0,0,3,1,0:0:0:0,3,1,0:0,94,37,0:-10.8335,-10.8335,-10.8335,-3.3968,-3.3968,-2.49371,-7.7998,-7.7998,0,-7.49877,-10.8335,-10.8335,-3.3968,-7.7998,-10.8335	.:.:.:.:.:.:.:.	1/3:5:0,3,0,2,0:0:0:3,0,2,0:109,0,82,0:-16.0467,-7.17762,-6.27453,-16.0467,-7.17762,-16.0467,-9.2599,0,-9.2599,-8.65784,-16.0467,-7.17762,-16.0467,-9.2599,-16.0467	1/3:15:0,4,0,8,0:0:0:4,0,8,0:98,0,248,0:-27.6146,-20.0078,-18.8037,-27.6146,-20.0078,-27.6146,-7.65858,0,-7.65858,-5.25034,-27.6146,-20.0078,-27.6146,-7.65858,-27.6146	2/4:8:0,0,4,0,2:0:0:0,4,0,2:0,113,0,69:-14.4875,-14.4875,-14.4875,-5.57307,-5.57307,-4.36895,-14.4875,-14.4875,-5.57307,-14.4875,-8.87706,-8.87706,0,-8.87706,-8.275	1/3:15:0,6,0,9,0:0:0:6,0,9,0:172,0,307,0:-38.892,-25.246,-23.4398,-38.892,-25.246,-38.892,-13.9543,0,-13.9543,-11.245,-38.892,-25.246,-38.892,-13.9543,-38.892	1/2:9:0,5,4,0,0:0:0:5,4,0,0:159,124,0,0:-23.0631,-10.2616,-8.75646,-13.1149,0,-11.9107,-23.0631,-10.2616,-13.1149,-23.0631,-23.0631,-10.2616,-13.1149,-23.0631,-23.0631	2/3:14:0,0,6,6,0:0:0:0,6,6,0:0,198,184,0:-30.8187,-30.8187,-30.8187,-14.7958,-14.7958,-12.9897,-16.0732,-16.0732,0,-14.267,-30.8187,-30.8187,-14.7958,-16.0732,-30.8187	1/3:10:0,4,0,6,0:0:0:4,0,6,0:148,0,222,0:-30.6399,-18.5319,-17.3278,-30.6399,-18.5319,-30.6399,-12.4778,0,-12.4778,-10.6717,-30.6399,-18.5319,-30.6399,-12.4778,-30.6399	0/0:6:4,0,0,0,0:4:162:0,0,0,0:0,0,0,0:0,-1.20412,-14.7376,-1.20412,-14.7376,-14.7376,-1.20412,-14.7376,-14.7376,-14.7376,-1.20412,-14.7376,-14.7376,-14.7376,-14.7376	1/3:5:0,1,0,4,0:0:0:1,0,4,0:41,0,160,0:-16.9649,-13.5788,-13.2778,-16.9649,-13.5788,-16.9649,-3.79354,0,-3.79354,-2.58942,-16.9649,-13.5788,-16.9649,-3.79354,-16.9649	1/3:3:0,2,0,1,0:0:0:2,0,1,0:82,0,41,0:-10.5617,-3.79354,-3.19148,-10.5617,-3.79354,-10.5617,-7.17762,0,-7.17762,-6.87659,-10.5617,-3.79354,-10.5617,-7.17762,-10.5617	0/1:4:1,2,0,0,0:1:41:2,0,0,0:78,0,0,0:-6.28981,0,-2.92675,-6.59084,-3.52881,-10.0024,-6.59084,-3.52881,-10.0024,-10.0024,-6.59084,-3.52881,-10.0024,-10.0024,-10.0024	0/0:13:12,0,0,0,0:12:422:0,0,0,0:0,0,0,0:0,-3.61236,-38.1865,-3.61236,-38.1865,-38.1865,-3.61236,-38.1865,-38.1865,-38.1865,-3.61236,-38.1865,-38.1865,-38.1865,-38.1865	1/1:4:0,4,0,0,0:0:0:4,0,0,0:155,0,0,0:-14.2317,-1.20412,0,-14.2317,-1.20412,-14.2317,-14.2317,-1.20412,-14.2317,-14.2317,-14.2317,-1.20412,-14.2317,-14.2317,-14.2317	0/2:6:4,0,2,0,0:4:143:0,2,0,0:0,74,0,0:-5.2197,-6.42382,-18.0754,0,-12.0172,-11.4151,-6.42382,-18.0754,-12.0172,-18.0754,-6.42382,-18.0754,-12.0172,-18.0754,-18.0754	1/4:7:0,2,0,0,4:0:0:2,0,0,4:74,0,0,148:-18.348,-12.2816,-11.6795,-18.348,-12.2816,-18.348,-18.348,-12.2816,-18.348,-18.348,-6.19865,0,-6.19865,-6.19865,-4.99453
21	20284198	T	A	intron_variant,intron_variant,intron_variant,intron_variant	MODIFIER,MODIFIER,MODIFIER,MODIFIER	NARS2,NARS2,NARS2,NARS2	0.04299	0/1:9:3,6:3:75:6:246:-19.8108,0,-4.28559	0/0:5:5,0:5:192:0:0:0,-1.50515,-17.6464	0/0:10:10,0:10:401:0:0:0,-3.0103,-36.4459	0/0:28:28,0:28:1024:0:0:0,-8.42884,-92.4726	0/0:10:10,0:10:406:0:0:0,-3.0103,-36.8995	0/0:18:18,0:18:666:0:0:0,-5.41854,-60.2746	0/0:22:22,0:22:814:0:0:0,-6.62266,-73.5868	0/0:35:35,0:35:1219:0:0:0,-10.536,-109.997	0/0:19:19,0:19:679:0:0:0,-5.71957,-61.4337	1/1:14:0,14:0:0:14:552:-50.0159,-4.21442,0	0/0:12:12,0:12:459:0:0:0,-3.61236,-41.6412	0/1:13:5,8:5:163:8:320:-25.2529,0,-11.07	0/1:5:3,2:3:123:2:82:-6.27453,0,-9.95964	1/1:29:0,29:0:0:29:1061:-95.8008,-8.72987,0	0/0:12:12,0:12:492:0:0:0,-3.61236,-44.6308	0/1:30:11,19:11:407:19:703:-54.5718,0,-27.9474	0/0:28:28,0:28:1024:0:0:0,-8.42884,-92.4726
21	20285519	T	A	intron_variant,intron_variant,intron_variant,intron_variant	MODIFIER,MODIFIER,MODIFIER,MODIFIER	NARS2,NARS2,NARS2,NARS2	0.04299	0/1:11:4,7:4:160:7:287:-22.8939,0,-11.4716	0/0:6:6,0:6:196:0:0:0,-1.80618,-17.9551	0/0:9:9,0:9:357:0:0:0,-2.70927,-32.491	0/0:32:32,0:32:1158:0:0:0,-9.63296,-104.521	0/0:13:13,0:13:524:0:0:0,-3.91339,-47.5033	0/0:27:27,0:27:951:0:0:0,-8.12781,-85.8966	0/0:22:22,0:22:762:0:0:0,-6.62266,-68.8871	0/0:27:27,0:27:987:0:0:0,-8.12781,-89.1444	0/0:28:27,0:27:949:0:0:0,-8.12781,-85.5955	1/1:12:0,12:0:0:12:455:-41.2808,-3.61236,0	0/0:32:32,0:32:1241:0:0:0,-9.63296,-111.954	0/1:13:9,4:9:347:4:160:-10.8695,0,-27.6692	0/1:13:7,6:7:274:6:233:-17.4224,0,-21.1106	1/1:26:0,26:0:0:26:950:-85.8162,-7.82678,0	0/0:15:15,0:15:580:0:0:0,-4.51545,-52.5295	0/1:30:18,12:18:654:12:432:-30.1873,0,-50.1589	0/0:46:46,0:46:1600:0:0:0,-13.8474,-144.267
21	20286826	T	C	intron_variant,intron_variant,intron_variant,intron_variant	MODIFIER,MODIFIER,MODIFIER,MODIFIER	NARS2,NARS2,NARS2,NARS2	0.04299	0/1:6:4,2:4:160:2:78:-5.5966,0,-12.9767	0/0:7:7,0:7:254:0:0:0,-2.10721,-23.196	0/0:19:19,0:19:762:0:0:0,-5.71957,-68.8978	0/0:32:32,0:32:1158:0:0:0,-9.63296,-104.521	0/0:23:23,0:23:910:0:0:0,-6.92369,-82.1905	0/0:29:29,0:29:1061:0:0:0,-8.72987,-95.8008	0/0:37:37,0:37:1369:0:0:0,-11.1381,-123.507	0/0:43:43,0:43:1579:0:0:0,-12.9443,-142.395	0/0:31:31,0:31:1147:0:0:0,-9.33193,-103.539	1/1:9:0,9:0:0:9:352:-32.0368,-2.70927,0	0/0:11:11,0:11:447:0:0:0,-3.31133,-40.585	0/1:11:4,7:4:151:7:283:-22.5312,0,-10.6435	0/1:20:11,9:11:451:9:337:-24.6527,0,-34.9251	1/1:32:0,32:0:0:32:1172:-105.785,-9.63296,0	0/0:6:6,0:6:246:0:0:0,-1.80618,-22.5201	0/1:35:15,20:15:555:20:728:-55.3105,0,-39.7544	0/0:42:42,0:42:1542:0:0:0,-12.6433,-139.067
21	20288698	G	A	intron_variant,intron_variant,intron_variant,intron_variant	MODIFIER,MODIFIER,MODIFIER,MODIFIER	NARS2,NARS2,NARS2,NARS2	0.04299	0/1:6:3,3:3:104:3:115:-8.91803,0,-7.89028	0/0:4:4,0:4:164:0:0:0,-1.20412,-15.1499	0/0:9:9,0:9:314:0:0:0,-2.70927,-28.5839	0/0:28:28,0:28:960:0:0:0,-8.42884,-86.6955	0/0:7:7,0:7:274:0:0:0,-2.10721,-25.024	0/0:33:33,0:33:1185:0:0:0,-9.93399,-106.95	0/0:26:26,0:26:950:0:0:0,-7.82678,-85.8162	0/0:25:25,0:25:899:0:0:0,-7.52575,-81.2225	0/0:33:33,0:33:1221:0:0:0,-9.93399,-110.195	1/1:12:0,12:0:0:12:400:-36.3079,-3.61236,0	0/0:13:13,0:13:492:0:0:0,-3.91339,-44.6108	0/1:13:6,7:6:233:7:274:-21.1106,0,-17.4224	0/1:14:10,4:10:373:4:135:-8.258,0,-29.69	1/1:26:0,26:0:0:26:886:-80.0373,-7.82678,0	0/0:18:18,0:18:697:0:0:0,-5.41854,-63.0424	0/1:47:21,26:21:751:26:950:-71.6678,0,-53.7599	0/0:29:29,0:29:1047:0:0:0,-8.72987,-94.5361
21	20294295	C	T	downstream_gene_variant,downstream_gene_variant,downstream_gene_variant,intron_variant	MODIFIER,MODIFIER,MODIFIER,MODIFIER	NARS2,NARS2,NARS2,NARS2	0.04299	0/1:19:8,11:8:328:11:447:-34.8654,0,-24.1708	0/0:8:8,0:8:305:0:0:0,-2.40824,-27.8007	0/0:14:14,0:14:566:0:0:0,-4.21442,-51.2812	0/0:28:28,0:28:1024:0:0:0,-8.42884,-92.4726	0/0:19:19,0:19:775:0:0:0,-5.71957,-70.0674	0/0:34:34,0:34:1246:0:0:0,-10.235,-112.442	0/0:25:25,0:25:887:0:0:0,-7.52575,-80.1395	0/0:36:36,0:36:1308:0:0:0,-10.8371,-118.016	0/0:38:38,0:38:1394:0:0:0,-11.4391,-125.754	1/1:12:0,12:0:0:12:483:-43.8176,-3.61236,0	0/0:22:22,0:22:898:0:0:0,-6.62266,-81.123	0/1:12:8,4:8:319:4:164:-11.5375,0,-25.4611	0/1:12:7,5:7:287:5:201:-14.8576,0,-22.5929	1/1:24:0,24:0:0:24:831:-75.0949,-7.22472,0	0/0:11:11,0:11:447:0:0:0,-3.31133,-40.585	0/1:36:18,18:18:666:18:654:-48.3527,0,-49.4375	0/0:37:36,0:36:1320:0:0:0,-10.8371,-118.728
21	20300911	AAGA	AA	intron_variant	MODIFIER	NARS2	0.04299	0/1:17:9,7:9:361:7:278:-20.4156,0,-27.888	0/0:7:7,0:7:269:0:0:0,-2.10721,-24.5667	0/0:15:14,0:14:543:0:0:0,-4.21442,-49.0703	0/0:42:42,0:42:1491:0:0:0,-12.6433,-134.479	0/0:9:9,0:9:366:0:0:0,-2.70927,-33.3046	0/0:39:39,0:39:1393:0:0:0,-11.7402,-125.664	0/0:36:36,0:36:1277:0:0:0,-10.8371,-115.227	0/0:36:36,0:36:1271:0:0:0,-10.8371,-114.685	0/0:54:54,0:54:1909:0:0:0,-16.2556,-172.08	1/1:13:0,13:0:0:13:533:-48.3159,-3.91339,0	0/0:10:10,0:10:405:0:0:0,-3.0103,-36.8098	0/1:14:9,5:9:349:5:176:-11.9576,0,-27.552	0/1:10:4,6:4:159:6:242:-19.096,0,-11.6354	1/1:31:0,30:0:0:30:936:-84.1458,-9.0309,0	0/0:18:18,0:18:711:0:0:0,-5.41854,-64.3112	0/1:36:15,20:15:537:20:576:-41.4512,0,-38.0016	0/0:36:36,0:36:1294:0:0:0,-10.8371,-116.759
21	20302710	T	C	intron_variant	MODIFIER	NARS2	0.04299	0/1:14:6,8:6:246:8:328:-25.6759,0,-18.3057	0/0:10:9,0:9:304:0:0:0,-2.70927,-27.5316	0/0:17:17,0:17:660:0:0:0,-5.11751,-59.7296	0/0:32:32,0:32:1158:0:0:0,-9.63296,-104.521	0/0:11:11,0:11:413:0:0:0,-3.31133,-37.5004	0/0:22:22,0:22:764:0:0:0,-6.62266,-69.0697	0/0:38:38,0:38:1316:0:0:0,-11.4391,-118.72	0/0:47:47,0:47:1637:0:0:0,-14.1484,-147.596	0/0:46:46,0:46:1598:0:0:0,-13.8474,-144.085	1/1:14:0,14:0:0:14:562:-50.9213,-4.21442,0	0/0:22:22,0:22:869:0:0:0,-6.62266,-78.5047	0/1:15:6,9:6:242:9:365:-28.6985,0,-17.641	0/1:13:8,5:8:316:5:201:-14.5566,0,-24.8909	1/1:30:0,30:0:0:30:1010:-91.1891,-9.0309,0	0/0:12:12,0:12:441:0:0:0,-3.61236,-40.0148	0/1:42:20,22:20:678:22:776:-57.5101,0,-48.6839	0/0:52:52,0:52:1786:0:0:0,-15.6536,-160.997
21	20306990	A	T	upstream_gene_variant,upstream_gene_variant,intron_variant	MODIFIER,MODIFIER,MODIFIER	NARS2,NARS2,NARS2	0.04299	0/1:11:6,5:6:200:5:168:-12.1307,0,-15.0074	0/0:2:2,0:2:53:0:0:0,-0.60206,-5.02983	0/0:11:11,0:11:387:0:0:0,-3.31133,-35.1533	0/0:37:37,0:37:1333:0:0:0,-11.1381,-120.263	0/0:9:9,0:9:317:0:0:0,-2.70927,-28.8517	0/0:24:24,0:24:864:0:0:0,-7.22472,-78.0766	0/0:31:30,1:30:1034:1:11:0,-8.23193,-92.2534	0/0:35:35,0:35:1195:0:0:0,-10.536,-107.834	0/0:32:32,0:32:1084:0:0:0,-9.63296,-97.8339	1/1:14:0,14:0:0:14:566:-51.2812,-4.21442,0	0/0:13:13,0:13:454:0:0:0,-3.91339,-41.1708	0/1:10:4,6:4:156:6:213:-16.4928,0,-11.4056	0/1:17:12,5:12:461:5:201:-13.352,0,-36.7124	1/1:22:0,22:0:0:22:790:-71.4196,-6.62266,0	0/0:13:13,0:13:502:0:0:0,-3.91339,-45.517	0/1:23:14,9:14:470:9:333:-23.3985,0,-35.6918	0/0:22:22,0:22:764:0:0:0,-6.62266,-69.0697
21	20307023	CACAGACAGA	CACAGA	upstream_gene_variant,upstream_gene_variant,intron_variant	MODIFIER,MODIFIER,MODIFIER	NARS2,NARS2,NARS2	0.04299	0/1:9:5,4:5:180:4:127:-9.02918,0,-13.8386	0/0:5:5,0:5:185:0:0:0,-1.50515,-16.9359	0/0:17:15,0:15:575:0:0:0,-4.51545,-52.0357	0/0:38:37,0:37:1268:0:0:0,-11.1381,-114.299	0/0:3:3,0:3:109:0:0:0,-0.90309,-10.1647	0/0:25:25,0:25:895:0:0:0,-7.52575,-76.7958	0/0:37:36,0:36:1257:0:0:0,-10.8371,-113.212	0/0:31:31,0:31:1087:0:0:0,-9.33193,-98.1366	0/0:29:28,0:28:976:0:0:0,-8.42884,-87.9997	1/1:17:0,17:0:0:17:616:-55.7543,-5.11751,0	0/0:6:5,0:5:200:0:0:0,-1.50515,-18.3109	0/1:12:5,7:5:199:7:245:-18.7657,0,-14.6762	0/1:14:11,3:11:418:3:114:-6.41349,0,-33.7498	1/1:22:0,22:0:0:22:692:-62.568,-6.62266,0	0/0:14:14,0:14:538:0:0:0,-4.21442,-48.7515	0/1:22:12,8:12:407:8:218:-13.7384,0,-30.704	0/0:20:19,0:19:690:0:0:0,-5.71957,-62.4105
21	20307044	G	T	upstream_gene_variant,upstream_gene_variant,intron_variant	MODIFIER,MODIFIER,MODIFIER	NARS2,NARS2,NARS2	0.04299	0/1:10:6,4:6:199:4:135:-9.46212,0,-15.2112	0/0:8:8,0:8:315:0:0:0,-2.40824,-28.3934	0/0:17:17,0:17:655:0:0:0,-5.11751,-49.7633	0/0:39:39,0:39:1395:0:0:0,-11.7402,-125.839	0/0:4:4,0:4:164:0:0:0,-1.20412,-15.1499	0/0:30:30,0:30:1008:0:0:0,-9.0309,-88.4031	0/0:39:39,0:39:1329:0:0:0,-11.7402,-119.886	0/0:36:36,0:36:1282:0:0:0,-10.8371,-115.671	0/0:33:33,0:33:1197:0:0:0,-9.93399,-107.996	1/1:19:0,19:0:0:19:726:-65.6513,-5.71957,0	0/0:8:8,0:8:324:0:0:0,-2.40824,-22.2382	0/1:13:5,8:5:177:8:262:-19.972,0,-12.3552	0/1:21:13,7:13:511:7:279:-19.3031,0,-40.1684	1/1:26:0,26:0:0:26:950:-85.8157,-7.82678,0	0/0:13:13,0:13:496:0:0:0,-3.91339,-44.9709	0/1:27:18,9:18:654:9:333:-22.1944,0,-45.8359	0/0:22:22,0:22:802:0:0:0,-6.62266,-69.2488
21	20307175	A	T	upstream_gene_variant,upstream_gene_variant,intron_variant	MODIFIER,MODIFIER,MODIFIER	NARS2,NARS2,NARS2	0.04299	0/1:11:4,7:4:151:7:266:-20.9872,0,-10.6435	0/0:10:10,0:10:364:0:0:0,-3.0103,-33.0915	0/0:12:12,0:12:470:0:0:0,-3.61236,-42.6431	0/0:30:30,0:30:1062:0:0:0,-9.0309,-95.8825	0/0:7:7,0:7:283:0:0:0,-2.10721,-25.8425	0/0:32:32,0:32:1120:0:0:0,-9.63296,-101.093	0/0:43:42,0:42:1390:0:0:0,-12.6433,-125.251	0/0:36:36,0:36:1296:0:0:0,-10.8371,-116.935	0/0:30:30,0:30:1048:0:0:0,-9.0309,-94.618	1/1:13:0,13:0:0:13:429:-38.9026,-3.91339,0	0/0:8:8,0:8:324:0:0:0,-2.40824,-29.5283	0/1:12:7,5:7:283:5:205:-15.2226,0,-22.2301	0/1:9:7,2:7:278:2:78:-4.69351,0,-22.6774	1/1:32:0,32:0:0:32:1108:-100.011,-9.63296,0	0/0:6:6,0:6:246:0:0:0,-1.80618,-22.5201	0/1:17:11,6:11:407:6:196:-12.8392,0,-31.8608	0/0:29:29,0:29:1023:0:0:0,-8.72987,-92.3715
21	20307331	G	A	upstream_gene_variant,upstream_gene_variant,intron_variant	MODIFIER,MODIFIER,MODIFIER	NARS2,NARS2,NARS2	0.04299	0/1:13:7,6:7:283:6:209:-15.226,0,-21.9291	0/0:8:8,0:8:290:0:0:0,-2.40824,-26.4321	0/0:8:8,0:8:320:0:0:0,-2.40824,-29.1663	0/0:29:29,0:29:997:0:0:0,-8.72987,-90.0245	0/0:14:14,0:14:566:0:0:0,-4.21442,-51.2812	0/0:20:20,0:20:704:0:0:0,-6.0206,-63.6782	0/0:37:37,0:37:1357:0:0:0,-11.1381,-122.426	0/0:26:26,0:26:938:0:0:0,-7.82678,-84.7334	0/0:42:42,0:42:1492:0:0:0,-12.6433,-134.56	1/1:14:0,14:0:0:14:527:-47.75,-4.21442,0	0/0:11:11,0:11:447:0:0:0,-3.31133,-40.585	0/1:14:9,5:9:325:5:205:-14.6206,0,-25.3745	0/1:11:6,5:6:199:5:201:-15.1587,0,-14.9132	1/1:20:0,20:0:0:20:728:-65.8465,-6.0206,0	0/0:18:18,0:18:688:0:0:0,-5.41854,-62.2322	0/1:25:11,14:11:383:14:506:-38.35,0,-27.2744	0/0:34:34,0:34:1234:0:0:0,-10.235,-111.36
21	20307392	G	A	upstream_gene_variant,upstream_gene_variant,intron_variant	MODIFIER,MODIFIER,MODIFIER	NARS2,NARS2,NARS2	0.04299	0/1:11:6,5:6:246:5:183:-13.5114,0,-19.2088	0/0:8:8,0:8:319:0:0:0,-2.40824,-29.0734	0/0:9:9,0:9:352:0:0:0,-2.70927,-32.0368	0/0:34:34,0:34:1246:0:0:0,-10.235,-112.442	0/0:16:16,0:16:647:0:0:0,-4.81648,-58.5599	0/0:29:29,0:29:1025:0:0:0,-8.72987,-92.5539	0/0:36:36,0:36:1320:0:0:0,-10.8371,-119.098	0/0:38:38,0:38:1394:0:0:0,-11.4391,-125.754	0/0:37:37,0:37:1307:0:0:0,-11.1381,-117.918	1/1:12:0,12:0:0:12:465:-42.1903,-3.61236,0	0/0:11:11,0:11:442:0:0:0,-3.31133,-40.1318	0/1:10:5,5:5:147:5:186:-14.0816,0,-10.4987	0/1:11:4,7:4:155:7:273:-21.6214,0,-11.0105	1/1:24:0,24:0:0:24:888:-80.2429,-7.22472,0	0/0:22:22,0:22:862:0:0:0,-6.62266,-77.8829	0/1:24:15,9:15:543:9:333:-23.0975,0,-41.9796	0/0:37:37,0:37:1343:0:0:0,-11.1381,-121.162
21	20307500	G	A	upstream_gene_variant,upstream_gene_variant,intron_variant	MODIFIER,MODIFIER,MODIFIER	NARS2,NARS2,NARS2	0.04299	0/1:7:5,2:5:182:2:82:-5.67247,0,-14.621	0/0:12:12,0:12:432:0:0:0,-3.61236,-39.2033	0/0:15:15,0:15:615:0:0:0,-4.51545,-55.6861	0/0:28:27,0:27:961:0:0:0,-8.12781,-86.678	0/0:9:9,0:9:369:0:0:0,-2.70927,-33.5755	0/0:34:34,0:34:1170:0:0:0,-10.235,-105.587	0/0:32:32,0:32:1096:0:0:0,-9.63296,-98.9292	0/0:39:39,0:39:1383:0:0:0,-11.7402,-124.757	0/0:31:31,0:31:1099:0:0:0,-9.33193,-99.2111	1/1:13:0,13:0:0:13:466:-42.2485,-3.91339,0	0/0:11:11,0:11:428:0:0:0,-3.31133,-38.8626	0/1:7:4,3:4:164:3:123:-9.35758,0,-13.0427	0/1:10:2,8:2:82:8:324:-26.518,0,-4.76938	1/1:18:0,18:0:0:18:628:-56.8373,-5.41854,0	0/0:17:17,0:17:677:0:0:0,-5.11751,-61.2593	0/1:38:28,10:28:1036:10:346:-20.0308,0,-82.1159	0/0:31:31,0:31:1135:0:0:0,-9.33193,-102.457
21	20307748	C	A	upstream_gene_variant,upstream_gene_variant,intron_variant	MODIFIER,MODIFIER,MODIFIER	NARS2,NARS2,NARS2	0.04299	0/1:22:10,12:10:406:12:492:-38.0081,0,-30.2769	0/0:11:11,0:11:428:0:0:0,-3.31133,-38.8626	0/0:13:13,0:13:529:0:0:0,-3.91339,-47.9558	0/0:38:38,0:38:1368:0:0:0,-11.4391,-123.409	0/0:8:8,0:8:319:0:0:0,-2.40824,-29.0734	0/0:32:32,0:32:1172:0:0:0,-9.63296,-105.785	0/0:34:34,0:34:1246:0:0:0,-10.235,-112.442	0/0:51:51,0:51:1861:0:0:0,-15.3525,-167.757	0/0:39:39,0:39:1431:0:0:0,-11.7402,-129.082	1/1:15:0,15:0:0:15:611:-55.3264,-4.51545,0	0/0:16:16,0:16:652:0:0:0,-4.81648,-59.0117	0/1:13:9,4:9:361:4:164:-11.2365,0,-28.9391	0/1:18:7,11:7:283:11:416:-32.3604,0,-20.424	1/1:32:1,31:1:11:31:1038:-92.607,-8.53297,0	0/0:12:12,0:12:465:0:0:0,-3.61236,-42.1903	0/1:40:20,20:20:740:20:652:-46.935,0,-54.8895	0/0:30:30,0:30:1110:0:0:0,-9.0309,-100.211
21	20326860	C	T	intron_variant,intron_variant,intron_variant	MODIFIER,MODIFIER,MODIFIER	NARS2,NARS2,NARS2	0.04299	0/1:12:5,7:5:196:7:283:-22.2301,0,-14.399	0/0:5:5,0:5:205:0:0:0,-1.50515,-18.835	0/0:12:12,0:12:474:0:0:0,-3.61236,-43.0044	0/0:41:41,0:41:1517:0:0:0,-12.3422,-136.82	0/0:16:16,0:16:638:0:0:0,-4.81648,-57.7486	0/0:33:33,0:33:1197:0:0:0,-9.93399,-108.032	0/0:26:26,0:26:924:0:0:0,-7.82678,-83.4682	0/0:43:43,0:43:1553:0:0:0,-12.9443,-140.051	0/0:25:24,0:24:862:0:0:0,-7.22472,-77.6973	1/1:17:0,17:0:0:17:685:-61.9781,-5.11751,0	0/0:8:8,0:8:315:0:0:0,-2.40824,-28.7114	0/1:12:4,8:4:146:8:328:-26.278,0,-9.88038	0/1:10:5,5:5:201:5:205:-15.8247,0,-15.4597	1/1:30:0,30:0:0:30:1104:-99.6706,-9.0309,0	0/0:12:12,0:12:488:0:0:0,-3.61236,-44.2704	0/1:30:18,12:18:640:12:444:-31.2754,0,-48.8912	0/0:33:33,0:33:1171:0:0:0,-9.93399,-105.686
21	20395149	A	G	intron_variant,intron_variant,intron_variant	MODIFIER,MODIFIER,MODIFIER	NARS2,NARS2,NARS2	0.04299	0/1:10:7,3:7:264:3:104:-6.68616,0,-21.1	0/0:4:4,0:4:141:0:0:0,-1.20412,-13.0316	0/0:18:18,0:18:698:0:0:0,-5.41854,-63.1384	0/0:34:34,0:34:1246:0:0:0,-10.235,-112.442	0/0:11:11,0:11:447:0:0:0,-3.31133,-40.585	0/0:26:26,0:26:962:0:0:0,-7.82678,-86.899	0/0:24:24,0:24:852:0:0:0,-7.22472,-76.9934	0/0:31:31,0:31:1147:0:0:0,-9.33193,-103.539	0/0:34:34,0:34:1246:0:0:0,-10.235,-112.442	1/1:14:0,14:0:0:14:555:-50.2823,-4.21442,0	0/0:16:16,0:16:652:0:0:0,-4.81648,-59.0117	0/1:13:6,7:6:242:7:249:-18.8269,0,-18.2431	0/1:12:5,7:5:205:7:283:-22.2301,0,-15.2226	1/1:26:0,26:0:0:26:912:-82.3854,-7.82678,0	0/0:14:14,0:14:528:0:0:0,-4.21442,-47.8433	0/1:31:12,19:12:444:19:691:-53.1863,0,-30.9744	0/0:42:42,0:42:1530:0:0:0,-12.6433,-137.986
21	20603389	TAAAAAAAAAAAAAAAGATGTT	TAAAAAAAAAAAAAGATGTT,TAAAAAAAAAAAAAAAAGATGTT,TAAAAAAAAAAAAAAGATGTT	intron_variant,intron_variant,intron_variant,intron_variant,intron_variant,intron_variant,intron_variant,intron_variant,intron_variant	MODIFIER,MODIFIER,MODIFIER,MODIFIER,MODIFIER,MODIFIER,MODIFIER,MODIFIER,MODIFIER	ALG8,ALG8,ALG8,ALG8,ALG8,ALG8,ALG8,ALG8,ALG8	0.04299	0/1:7:3,4,0,0:3:121:4,0,0:164,0,0:-13.0427,0,-9.17278,-13.9458,-10.3769,-23.917,-13.9458,-10.3769,-23.917,-23.917	1/1:1:0,1,0,0:0:0:1,0,0:37,0,0:-3.69783,-0.30103,0,-3.69783,-0.30103,-3.69783,-3.69783,-0.30103,-3.69783,-3.69783	0/2:4:3,0,1,0:3:118:0,1,0:0,41,0:-2.89045,-3.79354,-13.4878,0,-10.0996,-9.7986,-3.79354,-13.4878,-10.0996,-13.4878	0/3:26:18,1,1,4:18:633:1,1,4:37,37,110:-3.28545,-5.66168,-56.9622,-5.66168,-54.2343,-56.9622,0,-48.5805,-48.5805,-50.4051	0/1:10:5,5,0,0:5:201:5,0,0:158,0,0:-11.5135,0,-15.4602,-13.0187,-16.9654,-29.6254,-13.0187,-16.9654,-29.6254,-29.6254	0/0:37:29,0,2,3:29:1007:0,2,3:0,74,99:0,-8.72987,-90.6382,-2.6492,-84.5822,-83.9801,-0.702997,-82.6358,-76.5796,-81.7327	0/1:34:8,16,1,2:8:278:16,1,2:464,37,62:-34.5169,0,-17.8117,-33.8949,-19.5979,-56.2104,-31.9475,-17.6529,-51.535,-53.9621	0/1:27:10,14,0,1:10:353:14,0,1:480,0,37:-36.0007,0,-24.5847,-39.011,-28.7991,-67.7641,-35.9816,-25.7693,-64.736,-64.4349	0/3:40:29,1,2,8:29:1018:1,2,8:37,74,272:-13.3081,-19.0088,-101.561,-15.9791,-95.8066,-98.2321,0,-79.8044,-76.7768,-80.4238	0/0:8:8,0,0,0:8:322:0,0,0:0,0,0:0,-2.40824,-29.3489,-2.40824,-29.3489,-29.3489,-2.40824,-29.3489,-29.3489,-29.3489	0/0:10:9,0,0,0:9:353:0,0,0:0,0,0:0,-2.70927,-31.9832,-2.70927,-31.9832,-31.9832,-2.70927,-31.9832,-31.9832,-31.9832	0/0:13:12,0,0,0:12:460:0,0,0:0,0,0:0,-3.61236,-41.6037,-3.61236,-41.6037,-41.6037,-3.61236,-41.6037,-41.6037,-41.6037	0/0:5:4,0,0,0:4:160:0,0,0:0,0,0:0,-1.20412,-14.6079,-1.20412,-14.6079,-14.6079,-1.20412,-14.6079,-14.6079,-14.6079	0/2:22:13,1,4,0:13:442:1,4,0:37,124,0:-6.02236,-6.90375,-42.4644,0,-32.8194,-34.644,-9.93575,-42.7654,-35.8481,-45.7941	0/0:9:8,0,0,0:8:309:0,0,0:0,0,0:0,-2.40824,-28.022,-2.40824,-28.022,-28.022,-2.40824,-28.022,-28.022,-28.022	0/1:12:4,4,1,3:4:142:4,1,3:148,37,111:-10.9039,0,-10.3579,-9.08105,-8.53396,-20.3441,-3.02702,-2.47651,-11.562,-13.6868	0/3:33:24,2,2,3:24:848:2,2,3:74,74,111:-1.87575,-3.03534,-71.5204,-3.03534,-66.0667,-71.5204,0,-63.0388,-63.0388,-68.1915
21	20797089	TACACACACACACACACACACACACACACACACACAAT	TACACACACACACACACACACACACACACACACACACAAT,TATACACACACACACACACACACACACACACACAAT,TATACACACACACACACACACACACACACACACACAAT,TACACACACACACACACACACACACACACACACAAT	intron_variant,intron_variant,intron_variant,intron_variant,intron_variant,intron_variant,intron_variant,intron_variant,intron_variant,intron_variant,intron_variant,intron_variant	MODIFIER,MODIFIER,MODIFIER,MODIFIER,MODIFIER,MODIFIER,MODIFIER,MODIFIER,MODIFIER,MODIFIER,MODIFIER,MODIFIER	INTS4,INTS4,INTS4,INTS4,INTS4,INTS4,INTS4,INTS4,AAMDC,AAMDC,AAMDC,AAMDC	0.04299	0/2:11:6,0,5,0,0:6:241:0,5,0,0:0,203,0,0:-15.2675,-17.0737,-36.9202,0,-20.183,-18.6779,-17.0737,-36.9202,-20.183,-36.9202,-17.0737,-36.9202,-20.183,-36.9202,-36.9202	2/3:5:0,0,2,2,0:0:0:0,2,2,0:0,80,82,0:-13.3508,-13.3508,-13.3508,-6.76536,-6.76536,-6.1633,-6.58056,-6.58056,0,-5.9785,-13.3508,-13.3508,-6.76536,-6.58056,-13.3508	0/0:8:7,0,0,0,0:7:281:0,0,0,0:0,0,0,0:0,-2.10721,-25.5071,-2.10721,-25.5071,-25.5071,-2.10721,-25.5071,-25.5071,-25.5071,-2.10721,-25.5071,-25.5071,-25.5071,-25.5071	0/4:30:25,0,0,0,4:25:896:0,0,0,4:0,0,0,136:-3.68801,-11.2138,-84.343,-11.2138,-84.343,-84.343,-11.2138,-84.343,-84.343,-84.343,0,-73.3143,-73.3143,-73.3143,-72.1102	2/3:4:0,0,1,3,0:0:0:0,1,3,0:0,41,123,0:-13.9458,-13.9458,-13.9458,-10.5617,-10.5617,-10.2607,-3.79354,-3.79354,0,-2.89045,-13.9458,-13.9458,-10.5617,-3.79354,-13.9458	0/4:23:15,2,0,0,3:15:535:2,0,0,3:36,0,0,111:-4.62941,-6.53486,-49.5915,-9.14486,-50.1936,-52.8177,-9.14486,-50.1936,-52.8177,-52.8177,0,-41.1072,-43.7298,-43.7298,-42.8267	0/2:21:7,0,12,0,1:7:250:0,12,0,1:0,431,0,25:-32.9872,-35.0945,-55.4728,0,-20.325,-16.7126,-35.0945,-55.4728,-20.325,-55.4728,-33.1548,-53.5297,-18.3915,-53.5297,-53.2287	0/2:45:17,0,20,0,3:17:614:0,20,0,3:0,740,0,111:-55.4713,-60.5888,-110.708,0,-50.1551,-44.1345,-60.5888,-110.708,-50.1551,-110.708,-51.5055,-101.626,-41.0703,-101.626,-100.723	0/1:24:18,3,0,0,0:18:640:3,0,0,0:85,0,0,0:-1.32446,0,-51.3137,-6.743,-52.2168,-58.9521,-6.743,-52.2168,-58.9521,-58.9521,-6.743,-52.2168,-58.9521,-58.9521,-58.9521	0/0:9:9,0,0,0,0:9:359:0,0,0,0:0,0,0,0:0,-2.70927,-32.6734,-2.70927,-32.6734,-32.6734,-2.70927,-32.6734,-32.6734,-32.6734,-2.70927,-32.6734,-32.6734,-32.6734,-32.6734	0/0:7:7,0,0,0,0:7:279:0,0,0,0:0,0,0,0:0,-2.10721,-25.4815,-2.10721,-25.4815,-25.4815,-2.10721,-25.4815,-25.4815,-25.4815,-2.10721,-25.4815,-25.4815,-25.4815,-25.4815	0/0:6:6,0,0,0,0:6:240:0,0,0,0:0,0,0,0:0,-1.80618,-21.9758,-1.80618,-21.9758,-21.9758,-1.80618,-21.9758,-21.9758,-21.9758,-1.80618,-21.9758,-21.9758,-21.9758,-21.9758	0/0:9:8,0,0,0,0:8:315:0,0,0,0:0,0,0,0:0,-2.40824,-28.4512,-2.40824,-28.4512,-28.4512,-2.40824,-28.4512,-28.4512,-28.4512,-2.40824,-28.4512,-28.4512,-28.4512,-28.4512	0/4:24:17,0,0,1,4:17:608:0,0,1,4:0,0,37,148:-7.08952,-12.207,-61.8277,-12.207,-61.8277,-61.8277,-9.16764,-58.7993,-58.7993,-58.4983,0,-49.7135,-49.7135,-46.6846,-48.5094	0/0:5:4,0,0,0,0:4:161:0,0,0,0:0,0,0,0:0,-1.20412,-14.6751,-1.20412,-14.6751,-14.6751,-1.20412,-14.6751,-14.6751,-14.6751,-1.20412,-14.6751,-14.6751,-14.6751,-14.6751	0/2:28:10,0,15,0,1:10:360:0,15,0,1:0,537,0,37:-40.719,-43.7293,-73.0994,0,-29.3196,-24.8041,-43.7293,-73.0994,-29.3196,-73.0994,-40.7022,-70.0723,-26.2931,-70.0723,-69.7713	0/3:24:9,0,0,15,0:9:327:0,0,15,0:0,0,543,0:-41.7546,-44.4638,-71.1636,-44.4638,-71.1636,-71.1636,0,-26.8541,-26.8541,-22.3387,-44.4638,-71.1636,-71.1636,-26.8541,-71.1636
21	20894926	A	G	intergenic_region	MODIFIER	AAMDC-RSF1	0.04299	0/0:13:13,0:13:520:0:0:0,-3.91339,-47.1432	0/0:7:7,0:7:265:0:0:0,-2.10721,-24.2055	0/0:6:6,0:6:246:0:0:0,-1.80618,-22.5201	0/0:30:30,0:30:1110:0:0:0,-9.0309,-100.211	0/1:5:3,2:3:123:2:78:-5.89763,0,-9.95964	0/0:38:38,0:38:1394:0:0:0,-11.4391,-125.754	0/0:32:32,0:32:1120:0:0:0,-9.63296,-101.093	0/0:37:37,0:37:1305:0:0:0,-11.1381,-117.736	0/0:35:35,0:35:1295:0:0:0,-10.536,-116.851	1/1:8:0,8:0:0:8:320:-29.1663,-2.40824,0	0/0:14:14,0:14:565:0:0:0,-4.21442,-51.1889	0/0:12:12,0:12:450:0:0:0,-3.61236,-40.828	0/1:9:6,3:6:204:3:123:-8.75552,0,-15.9732	1/1:32:0,32:0:0:32:1160:-104.703,-9.63296,0	0/0:15:15,0:15:571:0:0:0,-4.51545,-51.719	0/1:19:7,12:7:183:12:432:-33.4986,0,-11.0056	0/1:39:14,25:14:494:25:861:-66.0509,0,-33.0488
21	20915071	A	T	intron_variant	MODIFIER	RSF1	0.04299	0/0:11:11,0:11:447:0:0:0,-3.31133,-40.585	0/0:9:9,0:9:332:0:0:0,-2.70927,-30.2179	0/0:15:15,0:15:589:0:0:0,-4.51545,-53.3433	0/0:31:31,0:31:1123:0:0:0,-9.33193,-101.375	0/1:12:4,8:4:155:8:324:-25.916,0,-10.7094	0/0:32:32,0:32:1160:0:0:0,-9.63296,-104.703	0/0:30:30,0:30:1110:0:0:0,-9.0309,-100.211	0/0:32:32,0:32:1134:0:0:0,-9.63296,-102.357	0/0:31:31,0:31:1147:0:0:0,-9.33193,-103.539	1/1:18:0,18:0:0:18:721:-65.2122,-5.41854,0	0/0:8:8,0:8:324:0:0:0,-2.40824,-29.5283	0/0:11:11,0:11:426:0:0:0,-3.31133,-38.6891	0/1:8:3,5:3:123:5:205:-16.4268,0,-9.05655	1/1:37:0,37:0:0:37:1343:-121.162,-11.1381,0	0/0:8:8,0:8:324:0:0:0,-2.40824,-29.5283	0/1:37:20,17:20:714:17:591:-42.3699,0,-53.4416	0/1:36:15,21:15:555:21:765:-58.3378,0,-39.4534
21	20920363	AAGAAATCA	AAGAAATCG,GAGACATCG	intron_variant,intron_variant	MODIFIER,MODIFIER	RSF1,RSF1	0.04299	0/0:11:11,0,0:11:439:0,0:0,0:0,-3.31133,-39.8648,-3.31133,-39.8648,-39.8648	0/0:7:6,0,0:6:235:0,0:0,0:0,-1.80618,-21.3611,-1.80618,-21.3611,-21.3611	0/0:12:12,0,0:12:479:0,0:0,0:0,-3.61236,-43.4594,-3.61236,-43.4594,-43.4594	0/0:51:51,0,0:51:1824:0,0:0,0:0,-15.3525,-164.438,-15.3525,-164.438,-164.438	0/1:4:2,2,0:2:82:2,0:73,0:-5.66488,0,-6.51537,-6.26694,-7.11743,-13.0274	0/0:31:31,0,0:31:1106:0,0:0,0:0,-9.33193,-99.8467,-9.33193,-99.8467,-99.8467	0/0:37:37,0,0:37:1344:0,0:0,0:0,-11.1381,-121.259,-11.1381,-121.259,-121.259	0/0:37:37,0,0:37:1344:0,0:0,0:0,-11.1381,-121.258,-11.1381,-121.258,-121.258	0/0:34:34,0,0:34:1219:0,0:0,0:0,-10.235,-110.014,-10.235,-110.014,-110.014	1/1:6:0,6,0:0:0:6,0:242,0:-22.1063,-1.80618,0,-22.1063,-1.80618,-22.1063	0/0:16:16,0,0:16:633:0,0:0,0:0,-4.81648,-57.3039,-4.81648,-57.3039,-57.3039	0/0:7:6,0,0:6:242:0,0:0,0:0,-1.80618,-21.8684,-1.80618,-21.8684,-21.8684	0/1:16:3,13,0:3:116:13,0:506,0:-40.9497,0,-5.91968,-41.8528,-9.83307,-51.3775	1/1:29:0,28,0:0:0:28,0:1010,0:-90.8476,-8.42884,0,-90.8476,-8.42884,-90.8476	0/0:15:15,0,0:15:601:0,0:0,0:0,-4.51545,-54.4277,-4.51545,-54.4277,-54.4277	0/1:34:15,19,0:15:548:19,0:691,0:-52.1691,0,-39.3109,-56.6846,-45.0304,-101.46	0/1:45:22,23,0:22:799:23,0:825,0:-60.9616,0,-58.6309,-67.5842,-65.5546,-132.834
21	20952128	A	C	intron_variant	MODIFIER	RSF1	0.04299	1/1:11:0,11:0:0:11:447:-40.585,-3.31133,0	1/1:4:0,4:0:0:4:131:-12.1072,-1.20412,0	1/1:10:0,10:0:0:10:410:-37.2606,-3.0103,0	1/1:44:0,44:0:0:44:1592:-143.561,-13.2453,0	0/1:10:7,3:7:287:3:119:-8.0842,0,-23.1949	1/1:36:1,35:1:11:35:1283:-114.67,-9.73709,0	1/1:30:0,30:0:0:30:1098:-99.129,-9.0309,0	1/1:42:0,42:0:0:42:1542:-139.067,-12.6433,0	1/1:32:0,32:0:0:32:1147:-103.531,-9.63296,0	0/0:11:11,0:11:422:0:0:0,-3.31133,-38.3142	1/1:14:0,14:0:0:14:543:-49.2047,-4.21442,0	1/1:8:0,8:0:0:8:324:-29.5283,-2.40824,0	0/1:14:5,8:5:168:8:314:-24.4207,0,-11.2503	0/0:35:35,0:35:1295:0:0:0,-10.536,-116.851	1/1:14:0,14:0:0:14:570:-51.6411,-4.21442,0	0/1:40:23,17:23:839:17:629:-44.9054,0,-63.7903	0/1:32:14,18:14:518:18:654:-49.5568,0,-37.3295
21	20971947	T	C	intron_variant	MODIFIER	RSF1	0.04299	0/0:12:12,0:12:454:0:0:0,-3.61236,-41.1884	0/0:6:6,0:6:242:0:0:0,-1.80618,-22.1564	0/0:10:10,0:10:383:0:0:0,-3.0103,-34.8165	0/0:33:33,0:33:1197:0:0:0,-9.93399,-108.032	0/1:9:3,6:3:123:6:237:-18.9902,0,-8.75552	0/0:34:34,0:34:1222:0:0:0,-10.235,-110.278	0/0:31:31,0:31:1123:0:0:0,-9.33193,-101.375	0/0:45:45,0:45:1653:0:0:0,-13.5463,-149.051	0/0:48:48,0:48:1752:0:0:0,-14.4494,-157.955	1/1:10:0,10:0:0:10:393:-35.7238,-3.0103,0	0/0:9:9,0:9:356:0:0:0,-2.70927,-32.3983	0/0:12:12,0:12:465:0:0:0,-3.61236,-42.1891	0/1:19:13,6:13:515:6:234:-15.7095,0,-40.9702	1/1:33:0,33:0:0:33:1221:-110.195,-9.93399,0	0/0:13:13,0:13:517:0:0:0,-3.91339,-46.8754	0/1:27:11,16:11:407:16:580:-44.4051,0,-28.8505	0/1:43:21,22:21:777:22:788:-58.2927,0,-57.3145
21	21021282	TAAAAAAAAAAAAAAAAAGTTTAGG	TAAAAAAAAAAAAAAAAAAGTTTAGG	intergenic_region	MODIFIER	RSF1-CLNS1A	0.04299	0/0:10:6,0:6:237:0:0:0,-1.80618,-21.3788	0/1:5:4,1:4:145:1:41:-2.58942,0,-11.8614	0/1:7:6,1:6:236:1:41:-1.59774,0,-19.1314	0/1:28:16,4:16:556:4:148:-7.32612,0,-44.0596	0/1:8:5,3:5:200:3:119:-8.61964,0,-15.8917	0/1:31:21,3:21:739:3:104:-2.16235,0,-59.3484	0/1:23:9,10:9:317:10:334:-24.3926,0,-22.8717	0/1:22:12,7:12:424:7:235:-15.3976,0,-32.4115	0/1:19:10,4:10:342:4:148:-9.14214,0,-26.6028	0/0:6:6,0:6:232:0:0:0,-1.80618,-21.1639	0/0:16:16,0:16:636:0:0:0,-4.81648,-57.1385	0/1:9:8,1:8:309:1:41:-1.0206,0,-25.1301	0/0:9:8,1:8:300:1:27:0,-0.00948704,-24.5638	0/1:23:18,4:18:620:4:136:-5.55318,0,-49.0713	0/0:13:12,0:12:469:0:0:0,-3.61236,-42.3729	0/1:26:9,8:9:319:8:268:-18.9745,0,-23.5708	0/0:24:20,0:20:708:0:0:0,-6.0206,-63.8344
21	21066376	ATTTTTTTTTTTTTTTTAAAGTAATC	AATTTTTTTTTTTTTTTAAAGTAATC,ATTTTTTTTTTTTTTTAAAGTAATC	intron_variant,intron_variant,intron_variant,intron_variant,intron_variant,intron_variant,intron_variant,intron_variant	MODIFIER,MODIFIER,MODIFIER,MODIFIER,MODIFIER,MODIFIER,MODIFIER,MODIFIER	CLNS1A,CLNS1A,AQP11,AQP11,CLNS1A,CLNS1A,CLNS1A,CLNS1A	0.04299	0/2:9:5,2,2:5:202:2,2:82,82:-5.26301,0,-16.0471,0,-9.87931,-16.0471	0/1:2:1,1,0:1:34:1,0:41,0:-3.49251,0,-2.79685,-3.79354,-3.09788,-6.44613	0/0:13:13,0,0:13:512:0,0:0,0:0,-3.91339,-46.3373,-3.91339,-46.3373,-46.3373	0/2:20:8,0,2:8:277:0,2:0,74:-3.66814,-6.07638,-28.624,0,-22.5614,-21.9594	0/1:8:4,3,0:4:156:3,0:119,0:-8.54741,0,-11.8681,-9.75153,-12.7712,-22.564	0/2:15:10,0,3:10:349:0,3:0,99:-5.06272,-8.07302,-36.5037,0,-28.5001,-27.597	0/1:17:8,9,0:8:281:9,0:308,0:-22.636,0,-20.223,-25.0443,-22.9323,-47.9024	0/1:20:13,3,0:13:464:3,0:85,0:-2.80717,0,-36.9403,-6.72056,-37.8434,-44.5761	0/1:22:5,13,2:5:176:13,2:434,74:-33.5661,0,-10.3844,-29.0146,-8.24556,-42.7415	0/0:7:7,0,0:7:269:0,0:0,0:0,-2.10721,-24.5713,-2.10721,-24.5713,-24.5713	0/2:11:9,0,2:9:362:0,2:0,82:-4.3707,-7.07997,-36.8273,0,-30.0617,-29.4596	0/0:6:4,0,0:4:152:0,0:0,0:0,-1.20412,-13.7071,-1.20412,-13.7071,-13.7071	0/0:11:11,0,0:11:436:0,0:0,0:0,-3.31133,-39.548,-3.31133,-39.548,-39.548	0/0:15:11,0,0:11:383:0,0:0,0:0,-3.31133,-34.4866,-3.31133,-34.4866,-34.4866	0/0:9:9,0,0:9:357:0,0:0,0:0,-2.70927,-32.4044,-2.70927,-32.4044,-32.4044	0/1:20:9,4,0:9:307:4,0:148,0:-9.42763,0,-23.7395,-12.1369,-24.9436,-37.0628	0/2:19:14,0,2:14:493:0,2:0,74:-1.87073,-6.08515,-46.2431,0,-40.1861,-39.5841
21	21187512	TCAAAAAAAAAAAAAAAAAATAGAAAATCATTAG	TCAAAAAAAAAAAAAAAAATAGAAAATCATTAG,TCAAAAAAAAAAAAAAAATAGAAAATCATTAG	upstream_gene_variant,upstream_gene_variant,intron_variant,intron_variant,intron_variant,intron_variant	MODIFIER,MODIFIER,MODIFIER,MODIFIER,MODIFIER,MODIFIER	ENSCAFG00000047721,ENSCAFG00000047721,PAK1,PAK1,PAK1,PAK1	0.04299	0/0:8:6,0,0:6:234:0,0:0,0:0,-1.80618,-21.0656,-1.80618,-21.0656,-21.0656	0/0:3:1,0,0:1:38:0,0:0,0:0,-0.30103,-3.45745,-0.30103,-3.45745,-3.45745	0/1:7:3,4,0:3:110:4,0:77,0:-4.65443,0,-7.74263,-5.55752,-8.94675,-14.5777	0/1:28:4,6,4:4:128:6,4:158,110:-11.2102,0,-8.52115,-3.71642,-1.63036,-12.8385	0/0:2:0,0,0:0:0:0,0:0,0:0,0,0,0,0,0	0/1:27:11,4,3:11:368:4,3:122,59:-6.4793,0,-28.6479,-5.39148,-25.4554,-34.3276	1/2:16:1,7,1:1:35:7,1:181,37:-14.0633,-0.18177,-0.934259,-11.3287,0,-13.8827	0/1:15:4,1,0:4:134:1,0:37,0:-1.83323,0,-10.575,-3.03734,-10.876,-13.9093	0/1:14:4,4,1:4:138:4,1:148,25:-10.9405,0,-10.0346,-10.2014,-9.29456,-21.1211	2/2:13:0,0,10:0:0:0,10:0,238:-21.386,-21.386,-21.386,-3.0103,-3.0103,0	0/1:4:2,2,0:2:75:2,0:82,0:-6.1793,0,-5.53002,-6.78136,-6.13208,-12.9122	0/1:5:1,1,0:1:41:1,0:41,0:-3.11963,0,-3.11963,-3.42066,-3.42066,-6.82668	1/2:14:1,8,4:1:40:8,4:283,150:-31.7299,-8.9935,-9.88674,-19.7418,0,-21.8379	2/2:17:0,1,11:0:0:1,11:25,260:-23.4375,-21.4863,-21.1853,-3.31133,-1.34669,0	1/1:12:0,11,0:0:0:11,0:380,0:-34.2772,-3.31133,0,-34.2772,-3.31133,-34.2772	1/1:1:0,0,0:0:0:0,0:0,0:0,0,0,0,0,0	0/1:9:1,3,0:1:36:3,0:111,0:-8.84976,0,-2.06366,-9.15079,-2.96675,-12.1
21	21215804	TAAT	AAAA,AAAT	upstream_gene_variant,upstream_gene_variant,intron_variant,intron_variant,intron_variant,intron_variant	MODIFIER,MODIFIER,MODIFIER,MODIFIER,MODIFIER,MODIFIER	PAK1,PAK1,PAK1,PAK1,PAK1,PAK1	0.04299	0/0:12:12,0,0:12:461:0,0:0,0:0,-3.61236,-41.8322,-3.61236,-41.8322,-41.8322	0/0:8:8,0,0:8:309:0,0:0,0:0,-2.40824,-28.1662,-2.40824,-28.1662,-28.1662	0/0:12:12,0,0:12:431:0,0:0,0:0,-3.61236,-39.1157,-3.61236,-39.1157,-39.1157	0/0:28:25,0,0:25:894:0,0:0,0:0,-7.52575,-80.5699,-7.52575,-80.5699,-80.5699	0/2:8:3,0,5:3:120:0,5:0,163:-12.5785,-13.4816,-23.3943,0,-10.2846,-8.77945	0/0:25:24,0,0:24:846:0,0:0,0:0,-7.22472,-76.0871,-7.22472,-76.0871,-76.0871	0/0:20:20,0,0:20:693:0,0:0,0:0,-6.0206,-62.6805,-6.0206,-62.6805,-62.6805	0/0:31:31,0,0:31:1128:0,0:0,0:0,-9.33193,-101.829,-9.33193,-101.829,-101.829	0/0:29:29,0,0:29:1025:0,0:0,0:0,-8.72987,-92.4704,-8.72987,-92.4704,-92.4704	2/2:12:0,0,11:0:0:0,11:0,421:-37.8287,-37.8287,-37.8287,-3.31133,-3.31133,0	0/0:8:8,0,0:8:287:0,0:0,0:0,-2.40824,-26.1628,-2.40824,-26.1628,-26.1628	0/0:14:13,0,0:13:507:0,0:0,0:0,-3.91339,-45.8291,-3.91339,-45.8291,-45.8291	0/2:15:8,0,6:8:307:0,6:0,205:-14.3068,-16.7151,-41.9392,0,-25.3214,-23.5152	2/2:30:0,0,30:0:0:0,30:0,1098:-99.1266,-99.1266,-99.1266,-9.0309,-9.0309,0	0/0:12:12,0,0:12:465:0,0:0,0:0,-3.61236,-42.1944,-3.61236,-42.1944,-42.1944	0/2:29:12,0,17:12:435:0,17:0,617:-46.6459,-50.2582,-85.7753,0,-35.8782,-30.7607	0/2:39:16,0,21:16:592:0,21:0,753:-56.0724,-60.8888,-109.331,0,-48.5477,-42.2261
21	21269019	GACACACACACACACACACACACACACACACACACACACACAG	GACACACACACACACACACACACACACACACACACACACACACAG,GACACACACACACACACACACACACACACACACACAG,GACACACACACACACACACACACACACACACAG,GACACACACACACACACACACACACACACACACAG	intron_variant,intron_variant,intron_variant,intron_variant,intron_variant,intron_variant,intron_variant,intron_variant,intron_variant,intron_variant,intron_variant,intron_variant	MODIFIER,MODIFIER,MODIFIER,MODIFIER,MODIFIER,MODIFIER,MODIFIER,MODIFIER,MODIFIER,MODIFIER,MODIFIER,MODIFIER	PAK1,PAK1,PAK1,PAK1,PAK1,PAK1,PAK1,PAK1,PAK1,PAK1,PAK1,PAK1	0.04299	0/1:4:1,1,0,0,0:1:40:1,0,0,0:32,0,0,0:-2.29398,0,-3.03725,-2.59501,-3.33828,-5.91833,-2.59501,-3.33828,-5.91833,-5.91833,-2.59501,-3.33828,-5.91833,-5.91833,-5.91833	0/1:2:0,0,0,0,0:0:0:0,0,0,0:0,0,0,0:0,0,0,0,0,0,0,0,0,0,0,0,0,0,0	0/1:7:4,2,0,0,0:4:153:2,0,0,0:49,0,0,0:-2.49215,0,-11.9307,-3.69627,-12.5328,-16.298,-3.69627,-12.5328,-16.298,-16.298,-3.69627,-12.5328,-16.298,-16.298,-16.298	0/1:18:10,3,0,0,0:10:352:3,0,0,0:87,0,0,0:-3.96971,0,-27.908,-6.98001,-28.8111,-35.7268,-6.98001,-28.8111,-35.7268,-35.7268,-6.98001,-28.8111,-35.7268,-35.7268,-35.7268	0/4:4:1,0,0,0,3:1:40:0,0,0,3:0,0,0,65:-4.85746,-5.15849,-8.49935,-5.15849,-8.49935,-8.49935,-5.15849,-8.49935,-8.49935,-8.49935,0,-3.69465,-3.69465,-3.69465,-2.79156	0/1:17:5,8,0,0,0:5:162:8,0,0,0:260,0,0,0:-19.5476,0,-10.7316,-21.0527,-13.1398,-34.1357,-21.0527,-13.1398,-34.1357,-34.1357,-21.0527,-13.1398,-34.1357,-34.1357,-34.1357	0/0:19:12,0,0,0,0:12:413:0,0,0,0:0,0,0,0:0,-3.61236,-37.2443,-3.61236,-37.2443,-37.2443,-3.61236,-37.2443,-37.2443,-37.2443,-3.61236,-37.2443,-37.2443,-37.2443,-37.2443	0/1:20:9,6,0,0,0:9:321:6,0,0,0:170,0,0,0:-10.6678,0,-24.4682,-13.3771,-26.2744,-39.5972,-13.3771,-26.2744,-39.5972,-39.5972,-13.3771,-26.2744,-39.5972,-39.5972,-39.5972	0/1:24:9,8,0,0,0:9:312:8,0,0,0:248,0,0,0:-17.2386,0,-23.0165,-19.9479,-25.4248,-45.3371,-19.9479,-25.4248,-45.3371,-45.3371,-19.9479,-25.4248,-45.3371,-45.3371,-45.3371	0/0:6:6,0,0,0,0:6:232:0,0,0,0:0,0,0,0:0,-1.80618,-21.247,-1.80618,-21.247,-21.247,-1.80618,-21.247,-21.247,-21.247,-1.80618,-21.247,-21.247,-21.247,-21.247	0/1:7:3,4,0,0,0:3:118:4,0,0,0:151,0,0,0:-11.8476,0,-8.89568,-12.7507,-10.0998,-22.4643,-12.7507,-10.0998,-22.4643,-22.4643,-12.7507,-10.0998,-22.4643,-22.4643,-22.4643	0/0:1:1,0,0,0,0:1:30:0,0,0,0:0,0,0,0:0,-0.30103,-2.99957,-0.30103,-2.99957,-2.99957,-0.30103,-2.99957,-2.99957,-2.99957,-0.30103,-2.99957,-2.99957,-2.99957,-2.99957	0/0:9:6,0,0,0,0:6:232:0,0,0,0:0,0,0,0:0,-1.80618,-20.9485,-1.80618,-20.9485,-20.9485,-1.80618,-20.9485,-20.9485,-20.9485,-1.80618,-20.9485,-20.9485,-20.9485,-20.9485	0/0:21:15,1,0,0,0:15:531:1,0,0,0:25,0,0,0:0,-2.57308,-45.6248,-4.51545,-45.9259,-47.8609,-4.51545,-45.9259,-47.8609,-47.8609,-4.51545,-45.9259,-47.8609,-47.8609,-47.8609	0/0:7:7,0,0,0,0:7:275:0,0,0,0:0,0,0,0:0,-2.10721,-25.1187,-2.10721,-25.1187,-25.1187,-2.10721,-25.1187,-25.1187,-25.1187,-2.10721,-25.1187,-25.1187,-25.1187,-25.1187	0/3:19:4,1,0,9,1:4:134:1,0,9,1:11,0,181,25:-12.4173,-12.9363,-23.5217,-13.6215,-23.8227,-24.5069,0,-10.2487,-10.9286,-8.21929,-11.6671,-21.8714,-22.5555,-8.9748,-22.2545	0/4:13:8,0,0,1,2:8:283:0,0,1,2:0,0,11,50:-1.51082,-3.91906,-27.0528,-3.91906,-27.0528,-27.0528,-3.25709,-26.3798,-26.3798,-26.0787,0,-23.1644,-23.1644,-22.4956,-22.5624
21	20300745	CAAAAAAAGAGGA	CAAAAAAGAGGA	intron_variant	MODIFIER	NARS2	0.04447	0/1:10:6,3:6:242:3:123:-8.45067,0,-19.1582	1/1:8:0,7:0:0:7:287:-25.8305,-2.10721,0	1/1:10:0,8:0:0:8:324:-29.1716,-2.40824,0	1/1:46:0,44:0:0:44:1542:-138.658,-13.2453,0	0/1:12:3,8:3:117:8:285:-22.5188,0,-7.40985	1/1:40:0,40:0:0:40:1340:-120.872,-12.0412,0	1/1:38:0,38:0:0:38:1320:-119.025,-11.4391,0	1/1:39:0,37:0:0:37:1321:-118.813,-11.1381,0	1/1:33:0,33:0:0:33:1185:-106.833,-9.93399,0	0/0:9:9,0:9:365:0:0:0,-2.70927,-33.2145	1/1:7:0,7:0:0:7:254:-23.196,-2.10721,0	0/1:14:6,8:6:245:8:312:-24.2278,0,-18.2151	0/1:17:12,5:12:466:5:196:-12.8457,0,-37.1142	0/0:37:37,0:37:1323:0:0:0,-11.1381,-119.369	1/1:12:0,12:0:0:12:488:-44.2704,-3.61236,0	0/1:37:23,13:23:843:13:481:-32.4275,0,-64.9878	0/1:29:16,13:16:553:13:443:-31.4591,0,-41.3633
21	20300831	T	A	intron_variant	MODIFIER	NARS2	0.04447	0/1:17:8,9:8:299:9:357:-27.3735,0,-22.1315	1/1:9:0,9:0:0:9:327:-29.761,-2.70927,0	1/1:17:0,17:0:0:17:683:-61.7928,-5.11751,0	1/1:42:0,42:0:0:42:1517:-136.814,-12.6433,0	0/1:8:2,6:2:68:6:234:-19.0208,0,-4.04639	1/1:36:0,36:0:0:36:1332:-120.179,-10.8371,0	1/1:37:0,37:0:0:37:1345:-121.345,-11.1381,0	1/1:38:0,38:0:0:38:1381:-124.583,-11.4391,0	1/1:45:0,45:0:0:45:1629:-146.889,-13.5464,0	0/0:13:13,0:13:533:0:0:0,-3.91339,-48.3159	1/1:11:0,11:0:0:11:451:-40.9457,-3.31133,0	0/1:12:4,8:4:164:8:324:-25.916,0,-11.5375	0/1:13:8,5:8:324:5:201:-14.5566,0,-25.6149	0/0:40:40,0:40:1480:0:0:0,-12.0412,-133.492	1/1:18:0,18:0:0:18:707:-63.9501,-5.41854,0	0/1:34:25,9:25:887:9:333:-20.0872,0,-69.9045	0/1:31:20,11:20:740:11:407:-27.6464,0,-57.5988
21	20312021	GAG	GAAG	intron_variant,intron_variant,intron_variant	MODIFIER,MODIFIER,MODIFIER	NARS2,NARS2,NARS2	0.04447	0/1:16:9,7:9:367:7:279:-20.6633,0,-28.5786	1/1:4:0,4:0:0:4:164:-15.1499,-1.20412,0	1/1:13:0,13:0:0:13:524:-47.5033,-3.91339,0	1/1:20:0,20:0:0:20:692:-62.5941,-6.0206,0	0/1:17:4,13:4:161:13:507:-40.852,0,-9.75739	1/1:29:0,28:0:0:28:986:-88.6737,-8.42884,0	1/1:44:0,42:0:0:42:1494:-134.45,-12.6433,0	1/1:44:0,44:0:0:44:1580:-142.48,-13.2453,0	1/1:37:0,37:0:0:37:1333:-120.263,-11.1381,0	0/0:14:14,0:14:542:0:0:0,-4.21442,-49.1177	1/1:18:0,17:0:0:17:685:-61.5691,-5.11751,0	0/1:10:6,4:6:223:4:156:-11.4056,0,-17.4106	0/1:11:7,4:7:284:4:127:-8.42712,0,-22.6221	0/0:30:30,0:30:1092:0:0:0,-9.0309,-98.5886	1/1:12:0,12:0:0:12:447:-40.5618,-3.61236,0	0/1:35:21,13:21:753:13:443:-29.8275,0,-57.7374	0/1:27:14,12:14:509:12:408:-28.9121,0,-38.0168
21	20312715	TACACACACACACACACACG	TACACACACACACACG,TACACACACACACACACG	intron_variant,intron_variant,intron_variant,intron_variant,intron_variant,intron_variant	MODIFIER,MODIFIER,MODIFIER,MODIFIER,MODIFIER,MODIFIER	NARS2,NARS2,NARS2,NARS2,NARS2,NARS2	0.04447	0/1:11:6,4,0:6:241:4,0:164,0:-11.9617,0,-18.8962,-13.7679,-20.1003,-33.6542	1/1:5:0,4,0:0:0:4,0:98,0:-8.91599,-1.20412,0,-8.91599,-1.20412,-8.91599	1/1:9:0,9,0:0:0:9,0:336,0:-30.5767,-2.70927,0,-30.5767,-2.70927,-30.5767	1/1:25:0,23,0:0:0:23,0:716,0:-64.356,-6.92369,0,-64.356,-6.92369,-64.356	0/1:9:4,5,0:4:160:5,0:197,0:-15.3957,0,-12.0743,-16.5999,-13.5795,-29.7824	1/1:25:0,23,0:0:0:23,0:813,0:-73.1688,-6.92369,0,-73.1688,-6.92369,-73.1688	1/1:19:0,18,1:0:0:18,1:616,37:-55.3842,-5.41854,0,-52.3557,-2.02174,-52.0547	1/1:30:0,29,0:0:0:29,0:987,0:-89.0069,-8.72987,0,-89.0069,-8.72987,-89.0069	1/1:29:0,29,0:0:0:29,0:987,0:-89.1246,-8.72987,0,-89.1246,-8.72987,-89.1246	0/2:10:9,0,1:9:350:0,1:0,41:-1.08427,-3.79354,-32.5367,0,-29.1506,-28.8495	1/1:11:0,10,0:0:0:10,0:372,0:-33.6689,-3.0103,0,-33.6689,-3.0103,-33.6689	0/1:10:5,4,0:5:203:4,0:132,0:-9.33104,0,-15.776,-10.8362,-16.9801,-27.6372	0/1:10:5,5,0:5:182:5,0:188,0:-14.2711,0,-13.7219,-15.7762,-15.227,-30.6335	0/0:20:19,0,0:19:689:0,0:0,0:0,-5.71957,-61.9701,-5.71957,-61.9701,-61.9701	1/1:5:0,5,0:0:0:5,0:183,0:-16.8227,-1.50515,0,-16.8227,-1.50515,-16.8227	0/1:30:17,11,1:17:607:11,1:345,37:-22.6694,0,-46.2802,-24.7542,-46.5631,-73.9755	0/1:18:4,14,0:4:147:14,0:518,0:-41.5439,0,-8.17134,-42.748,-12.3858,-54.7659
21	20313204	AGCC	AGCG	intron_variant,intron_variant,intron_variant	MODIFIER,MODIFIER,MODIFIER	NARS2,NARS2,NARS2	0.04447	0/1:9:5,4:5:191:4:135:-9.76315,0,-14.8425	1/1:7:0,7:0:0:7:266:-24.2985,-2.10721,0	1/1:7:0,7:0:0:7:287:-26.2052,-2.10721,0	1/1:26:0,26:0:0:26:938:-84.6621,-7.82678,0	0/1:10:5,5:5:200:5:197:-15.0947,0,-15.3681	1/1:30:0,29:0:0:29:1061:-95.5806,-8.72987,0	1/1:34:0,30:0:0:30:1098:-98.7908,-9.0309,0	1/1:50:0,49:0:0:49:1801:-162.003,-14.7505,0	1/1:37:0,37:0:0:37:1358:-122.516,-11.1381,0	0/0:18:18,0:18:725:0:0:0,-5.41854,-65.5753	1/1:11:0,11:0:0:11:438:-39.7164,-3.31133,0	0/1:8:5,3:5:198:3:119:-8.68626,0,-15.7868	0/1:18:6,12:6:226:12:463:-36.5936,0,-15.2813	0/0:35:35,0:35:1255:0:0:0,-10.536,-113.251	1/1:11:0,11:0:0:11:443:-40.2243,-3.31133,0	0/1:38:24,13:24:868:13:469:-31.1046,0,-66.9991	0/1:35:17,17:17:612:17:617:-45.5023,0,-45.0518
21	20313808	CCTT	CCTCTT	intron_variant,intron_variant,intron_variant	MODIFIER,MODIFIER,MODIFIER	NARS2,NARS2,NARS2	0.04447	0/1:10:4,6:4:152:6:238:-18.7825,0,-11.0343	1/1:9:0,9:0:0:9:302:-27.5012,-2.70927,0	1/1:11:0,11:0:0:11:414:-37.5929,-3.31133,0	1/1:41:0,41:0:0:41:1405:-126.725,-12.3422,0	0/1:13:5,8:5:204:8:320:-25.2529,0,-14.8306	1/1:22:0,22:0:0:22:702:-63.469,-6.62266,0	1/1:22:0,21:0:0:21:675:-60.6722,-6.32163,0	1/1:47:0,46:0:0:46:1540:-138.553,-13.8474,0	1/1:36:0,36:0:0:36:1170:-105.573,-10.8371,0	0/0:16:15,0:15:589:0:0:0,-4.51545,-53.2057	1/1:12:0,12:0:0:12:475:-43.0969,-3.61236,0	0/1:13:8,4:8:297:4:164:-11.3596,0,-23.3151	0/1:13:12,1:12:467:1:41:-0.181177,0,-38.4624	0/0:33:33,0:33:1180:0:0:0,-9.93399,-106.504	1/1:10:0,10:0:0:10:317:-28.8271,-3.0103,0	0/1:31:17,14:17:620:14:450:-31.4695,0,-46.8023	0/1:46:23,23:23:832:23:801:-58.5514,0,-61.3547
21	20314162	G	A	intron_variant,intron_variant,intron_variant	MODIFIER,MODIFIER,MODIFIER	NARS2,NARS2,NARS2	0.04447	0/1:18:14,4:14:565:4:136:-7.15071,0,-45.7703	1/1:6:0,6:0:0:6:198:-18.1368,-1.80618,0	1/1:10:0,10:0:0:10:398:-36.1775,-3.0103,0	1/1:35:0,35:0:0:35:1215:-109.638,-10.5361,0	0/1:20:9,11:9:365:11:420:-32.1207,0,-27.1934	1/1:33:0,33:0:0:33:1195:-107.849,-9.93399,0	1/1:48:0,48:0:0:48:1776:-160.116,-14.4494,0	1/1:39:0,39:0:0:39:1431:-129.082,-11.7402,0	1/1:47:0,47:0:0:47:1694:-152.736,-14.1484,0	0/0:10:10,0:10:402:0:0:0,-3.0103,-36.5385	1/1:15:0,15:0:0:15:577:-52.25,-4.51545,0	0/1:22:9,13:9:356:13:477:-36.6259,0,-25.7756	0/1:12:4,8:4:164:8:306:-24.2812,0,-11.5375	0/0:33:33,0:33:1197:0:0:0,-9.93399,-108.032	1/1:15:0,15:0:0:15:593:-53.7021,-4.51545,0	0/1:42:23,19:23:815:19:694:-50.1464,0,-61.0215	0/1:46:27,19:27:987:19:691:-48.6708,0,-75.297
21	20315130	TCTTTTTTTTTTTTATGATAG	TCTTTTTTTTTTTTTATGATAG,TCTTTTTTTTTTTTTTATGATAG	intron_variant,intron_variant,intron_variant,intron_variant,intron_variant,intron_variant	MODIFIER,MODIFIER,MODIFIER,MODIFIER,MODIFIER,MODIFIER	NARS2,NARS2,NARS2,NARS2,NARS2,NARS2	0.04447	0/1:9:4,4,0:4:150:4,0:160,0:-11.9588,0,-11.1538,-13.1629,-12.3579,-25.4577	1/1:1:0,1,0:0:0:1,0:27,0:-2.68651,-0.30103,0,-2.68651,-0.30103,-2.68651	1/1:9:0,9,0:0:0:9,0:365,0:-33.171,-2.70927,0,-33.171,-2.70927,-33.171	1/2:14:0,9,4:0:0:9,4:257,124:-30.4294,-10.0504,-7.34116,-20.489,0,-19.2849	0/1:6:2,4,0:2:72:4,0:160,0:-12.5851,0,-4.65074,-13.1872,-5.85486,-19.0511	1/2:29:0,24,3:0:0:24,3:596,91:-53.5417,-7.40047,-0.17575,-46.2502,0,-45.3471	1/1:21:1,16,1:1:33:16,1:494,25:-41.5188,-2.11131,0,-39.8723,-2.85063,-42.2421	1/1:27:1,20,3:1:34:20,3:510,73:-42.8451,-3.24262,0,-37.4812,-0.338285,-39.3402	1/2:20:1,15,4:1:35:15,4:493,70:-41.7241,-2.07126,-0.438529,-36.9636,0,-38.6085	0/0:5:4,0,0:4:149:0,0:0,0:0,-1.20412,-13.6014,-1.20412,-13.6014,-13.6014	1/1:10:0,9,0:0:0:9,0:360,0:-32.4332,-2.70927,0,-32.4332,-2.70927,-32.4332	0/1:6:2,3,0:2:79:3,0:94,0:-6.96846,0,-5.74864,-7.57052,-6.65173,-14.1115	0/1:13:5,7,0:5:177:7,0:287,0:-22.4367,0,-12.505,-23.9418,-14.6122,-38.3517	0/1:24:18,3,0:18:630:3,0:87,0:-1.53117,0,-50.4492,-6.94971,-51.3522,-58.2714	1/1:9:0,9,0:0:0:9,0:348,0:-31.5874,-2.70927,0,-31.5874,-2.70927,-31.5874	0/1:21:9,12,0:9:316:12,0:344,0:-24.9127,0,-22.4119,-27.622,-26.0243,-53.3232	0/1:33:8,20,2:8:280:20,2:540,48:-40.2123,0,-16.8547,-38.906,-19.1687,-61.1096
21	20315489	C	G	intron_variant,intron_variant,intron_variant	MODIFIER,MODIFIER,MODIFIER	NARS2,NARS2,NARS2	0.04447	0/1:9:6,3:6:229:3:119:-8.38523,0,-18.2628	1/1:7:0,7:0:0:7:265:-24.2055,-2.10721,0	1/1:6:0,6:0:0:6:232:-21.2416,-1.80618,0	1/1:21:0,21:0:0:21:751:-67.9083,-6.32163,0	0/1:14:9,5:9:365:5:205:-14.6206,0,-28.9996	1/1:25:0,25:0:0:25:886:-80.0492,-7.52575,0	1/1:29:0,29:0:0:29:1049:-94.7185,-8.72987,0	1/1:45:0,45:0:0:45:1641:-147.97,-13.5464,0	1/1:32:0,32:0:0:32:1184:-106.798,-9.63296,0	0/0:7:7,0:7:258:0:0:0,-2.10721,-23.5588	1/1:10:0,10:0:0:10:380:-34.5429,-3.0103,0	0/1:8:5,3:5:193:3:123:-9.05655,0,-15.3318	0/1:11:6,5:6:234:5:201:-15.1587,0,-18.1178	0/0:28:28,0:28:1012:0:0:0,-8.42884,-91.3872	1/1:7:0,7:0:0:7:279:-25.4798,-2.10721,0	0/1:41:20,21:20:740:21:777:-57.7868,0,-54.5885	0/1:27:15,12:15:543:12:444:-32.1785,0,-41.0765
21	20316037	G	C	intron_variant,intron_variant,intron_variant	MODIFIER,MODIFIER,MODIFIER	NARS2,NARS2,NARS2	0.04447	0/1:12:3,9:3:110:9:332:-26.6042,0,-6.64657	1/1:9:0,9:0:0:9:361:-32.8525,-2.70927,0	1/1:12:1,11:1:12:11:447:-39.385,-2.41237,0	1/1:51:0,51:0:0:51:1830:-164.966,-15.3525,0	0/1:20:10,10:10:348:10:397:-30.0642,0,-25.6108	1/1:30:0,30:0:0:30:1098:-99.129,-9.0309,0	1/1:42:0,42:0:0:42:1452:-130.953,-12.6433,0	1/1:40:0,40:0:0:40:1430:-128.985,-12.0412,0	1/1:40:0,40:0:0:40:1404:-126.64,-12.0412,0	0/0:16:16,0:16:642:0:0:0,-4.81648,-58.1072	1/1:16:0,16:0:0:16:642:-58.1099,-4.81648,0	0/1:11:5,6:5:201:6:237:-18.3881,0,-15.1587	0/1:16:10,6:10:401:6:242:-17.34,0,-31.6294	0/0:25:25,0:25:887:0:0:0,-7.52575,-80.1395	1/1:9:0,9:0:0:9:355:-32.3046,-2.70927,0	0/1:42:18,24:18:654:24:864:-65.4333,0,-46.5465	0/1:32:18,14:18:666:14:518:-37.3295,0,-50.6417
21	20317582	AAATAATAAATAAG	AAATAATAATAAATAAG	intron_variant,intron_variant,intron_variant	MODIFIER,MODIFIER,MODIFIER	NARS2,NARS2,NARS2	0.04447	0/1:6:1,5:1:35:5:205:-17.0288,0,-1.69245	1/1:6:0,5:0:0:5:135:-12.2708,-1.50515,0	1/1:13:0,13:0:0:13:496:-44.97,-3.91339,0	1/1:24:0,24:0:0:24:738:-66.6973,-7.22472,0	0/1:11:5,5:5:203:5:163:-11.8193,0,-15.4752	1/1:16:0,16:0:0:16:504:-45.653,-4.81648,0	1/1:22:0,21:0:0:21:691:-62.369,-6.32163,0	1/1:34:0,33:0:0:33:1137:-102.254,-9.93399,0	1/1:30:0,28:0:0:28:950:-85.6702,-8.42884,0	0/0:12:12,0:12:461:0:0:0,-3.61236,-41.8319	1/1:8:0,8:0:0:8:299:-27.249,-2.40824,0	0/1:14:9,5:9:359:5:205:-14.6206,0,-28.4582	0/1:14:6,8:6:224:8:301:-23.223,0,-16.3002	0/0:29:28,0:28:987:0:0:0,-8.42884,-89.0245	1/1:4:0,4:0:0:4:155:-14.3218,-1.20412,0	0/1:37:17,18:17:597:18:606:-44.0649,0,-43.2701	0/1:31:15,16:15:536:16:530:-38.6753,0,-39.2423
21	20318017	AGGGGAAAAAAAAAAAAAAAAAAAAAGCTAGGG	AGGGGAAAAAAAAAAAAAAAAAAAGCTAGGG	intron_variant,intron_variant,intron_variant	MODIFIER,MODIFIER,MODIFIER	NARS2,NARS2,NARS2	0.04447	0/0:5:3,0:3:116:0:0:0,-0.90309,-10.5042	1/1:1:0,1:0:0:1:22:-2.19993,-0.30103,0	1/1:9:0,8:0:0:8:296:-26.5376,-2.40824,0	1/1:21:0,6:0:0:6:158:-14.2367,-1.80618,0	0/0:6:0,0:0:0:0:0:0,0,0	1/1:18:0,8:0:0:8:206:-18.5807,-2.40824,0	1/1:14:0,0:0:0:0:0:0,0,0	1/1:16:0,0:0:0:0:0:0,0,0	1/1:17:0,7:0:0:7:131:-11.7951,-2.10721,0	0/0:6:6,0:6:235:0:0:0,-1.80618,-21.5216	1/1:9:0,7:0:0:7:197:-17.7849,-2.10721,0	0/0:4:2,0:2:69:0:0:0,-0.60206,-6.31818	0/1:9:1,6:1:37:6:181:-14.1453,0,-1.23086	0/0:13:2,0:2:67:0:0:0,-0.60206,-6.04591	1/1:11:0,6:0:0:6:189:-17.0305,-1.80618,0	0/1:16:1,1:1:31:1:25:-1.65155,0,-2.19518	0/1:9:3,2:3:96:2:48:-2.83578,0,-7.19659
21	20319760	GCCTCTCTCTCTCTCTCTCTCTCTCTCTCTCTG	GCCCCTCTCTCTCTCTCTCTCTCTCTCTCTCTCTCTCTG,GCCCCTCTCTCTCTCTCTCTCTCTCTCTCTCTCTCTCTCTG,GCCCCTCTCTCTCTCTCTCTCTCTCTCTCTCTCTCTCTCTCTCTG,GCCCCTCTCTCTCTCTCTCTCTCTCTCTCTCTCTCTCTCTCTG	intron_variant,intron_variant,intron_variant,intron_variant,intron_variant,intron_variant,intron_variant,intron_variant,intron_variant,intron_variant,intron_variant,intron_variant	MODIFIER,MODIFIER,MODIFIER,MODIFIER,MODIFIER,MODIFIER,MODIFIER,MODIFIER,MODIFIER,MODIFIER,MODIFIER,MODIFIER	NARS2,NARS2,NARS2,NARS2,NARS2,NARS2,NARS2,NARS2,NARS2,NARS2,NARS2,NARS2	0.04447	0/3:5:3,0,0,1,0:3:120:0,0,1,0:0,0,32,0:-1.75033,-2.65342,-12.6315,-2.65342,-12.6315,-12.6315,0,-10.0576,-10.0576,-9.75655,-2.65342,-12.6315,-12.6315,-10.0576,-12.6315	3/3:2:0,0,0,2,0:0:0:0,0,2,0:0,0,52,0:-4.65343,-4.65343,-4.65343,-4.65343,-4.65343,-4.65343,-0.60206,-0.60206,-0.60206,0,-4.65343,-4.65343,-4.65343,-0.60206,-4.65343	1/2:6:0,1,4,0,0:0:0:1,4,0,0:41,127,0,0:-13.5397,-10.1433,-9.84229,-3.38408,0,-2.17996,-13.5397,-10.1433,-3.38408,-13.5397,-13.5397,-10.1433,-3.38408,-13.5397,-13.5397	1/2:19:0,5,11,0,0:0:0:5,11,0,0:97,269,0,0:-28.0724,-20.8713,-19.3662,-7.20188,0,-3.89055,-28.0724,-20.8713,-7.20188,-28.0724,-28.0724,-20.8713,-7.20188,-28.0724,-28.0724	0/0:3:1,0,0,0,0:1:40:0,0,0,0:0,0,0,0:0,-0.30103,-3.61769,-0.30103,-3.61769,-3.61769,-0.30103,-3.61769,-3.61769,-3.61769,-0.30103,-3.61769,-3.61769,-3.61769,-3.61769	1/2:20:0,2,14,0,1:0:0:2,14,0,1:62,340,0,37:-31.3631,-26.38,-25.7779,-5.00611,0,-0.791688,-31.3631,-26.38,-5.00611,-31.3631,-28.4872,-23.503,-2.11531,-28.4872,-28.1862	2/3:20:0,0,13,3,1:0:0:0,13,3,1:0,355,61,37:-32.4772,-32.4772,-32.4772,-4.52722,-4.52722,-0.613832,-27.9256,-27.9256,0,-27.0225,-29.5744,-29.5744,-1.61156,-25.0226,-29.2734	1/2:19:0,3,7,2,1:0:0:3,7,2,1:71,195,36,25:-20.657,-15.4395,-14.5364,-5.23302,0,-3.12581,-18.1552,-12.9382,-2.72645,-17.5532,-18.7181,-13.4999,-3.28912,-16.2163,-18.417	1/2:17:0,3,6,0,1:0:0:3,6,0,1:47,160,0,11:-15.7938,-12.4792,-11.5761,-3.31657,0,-1.51039,-15.7938,-12.4792,-3.31657,-15.7938,-15.1116,-11.7994,-2.63532,-15.1116,-14.8106	0/0:9:8,0,0,0,0:8:296:0,0,0,0:0,0,0,0:0,-2.40824,-26.582,-2.40824,-26.582,-26.582,-2.40824,-26.582,-26.582,-26.582,-2.40824,-26.582,-26.582,-26.582,-26.582	1/2:6:0,1,4,0,0:0:0:1,4,0,0:41,156,0,0:-16.3059,-12.9127,-12.6117,-3.47892,0,-2.2748,-16.3059,-12.9127,-3.47892,-16.3059,-16.3059,-12.9127,-3.47892,-16.3059,-16.3059	0/2:9:2,0,5,0,0:2:77:0,5,0,0:0,174,0,0:-13.5073,-14.1093,-20.4455,0,-6.38237,-4.87722,-14.1093,-20.4455,-6.38237,-20.4455,-14.1093,-20.4455,-6.38237,-20.4455,-20.4455	0/2:5:3,0,1,0,0:3:108:0,1,0,0:0,41,0,0:-2.43093,-3.33402,-10.3763,0,-7.04092,-6.73989,-3.33402,-10.3763,-7.04092,-10.3763,-3.33402,-10.3763,-7.04092,-10.3763,-10.3763	0/0:18:11,0,0,0,0:11:382:0,0,0,0:0,0,0,0:0,-3.31133,-34.4922,-3.31133,-34.4922,-34.4922,-3.31133,-34.4922,-34.4922,-34.4922,-3.31133,-34.4922,-34.4922,-34.4922,-34.4922	2/2:4:0,0,3,0,0:0:0:0,3,0,0:0,105,0,0:-9.49233,-9.49233,-9.49233,-0.90309,-0.90309,0,-9.49233,-9.49233,-0.90309,-9.49233,-9.49233,-9.49233,-0.90309,-9.49233,-9.49233	0/3:9:3,0,0,3,0:3:110:0,0,3,0:0,0,87,0:-6.06708,-6.97017,-16.0027,-6.97017,-16.0027,-16.0027,0,-9.07639,-9.07639,-8.1733,-6.97017,-16.0027,-16.0027,-9.07639,-16.0027	0/2:21:8,1,6,0,0:8:280:1,6,0,0:37,210,0,0:-14.5155,-13.887,-36.4086,0,-19.8397,-21.0679,-16.9237,-36.7097,-22.8741,-39.7407,-16.9237,-36.7097,-22.8741,-39.7407,-39.7407
21	20321707	A	G	intron_variant,intron_variant,intron_variant	MODIFIER,MODIFIER,MODIFIER	NARS2,NARS2,NARS2	0.04447	0/1:13:8,5:8:310:5:201:-14.5566,0,-24.3422	1/1:7:0,7:0:0:7:241:-22.0148,-2.10721,0	1/1:12:0,12:0:0:12:459:-41.6412,-3.61236,0	1/1:32:0,32:0:0:32:1098:-99.1097,-9.63296,0	0/1:10:8,2:8:320:2:82:-4.76938,0,-26.156	1/1:32:0,32:0:0:32:1122:-101.275,-9.63296,0	1/1:45:0,45:0:0:45:1541:-138.959,-13.5464,0	1/1:44:0,44:0:0:44:1516:-136.711,-13.2453,0	1/1:38:0,38:0:0:38:1342:-121.064,-11.4391,0	0/0:10:10,0:10:378:0:0:0,-3.0103,-34.3607	1/1:15:0,15:0:0:15:615:-55.6861,-4.51545,0	0/1:14:12,2:12:480:2:82:-3.56526,0,-39.3353	0/1:14:9,5:9:341:5:201:-14.2556,0,-26.8191	0/0:36:36,0:36:1270:0:0:0,-10.8371,-114.59	1/1:14:0,14:0:0:14:543:-49.2038,-4.21442,0	0/1:27:10,17:10:358:17:617:-47.7335,0,-24.4323	0/1:31:20,11:20:728:11:383:-25.4682,0,-56.5146
21	20321977	C	T	intron_variant,intron_variant,intron_variant	MODIFIER,MODIFIER,MODIFIER	NARS2,NARS2,NARS2	0.04447	0/1:14:4,10:4:164:10:410:-33.0461,0,-10.9355	1/1:8:0,8:0:0:8:324:-29.5283,-2.40824,0	1/1:14:0,14:0:0:14:565:-51.1889,-4.21442,0	1/1:42:0,42:0:0:42:1493:-134.652,-12.6433,0	0/1:15:10,5:10:368:5:197:-13.5896,0,-28.9353	1/1:37:0,37:0:0:37:1350:-121.796,-11.1381,0	1/1:30:0,30:0:0:30:1072:-96.7823,-9.0309,0	1/1:41:0,41:0:0:41:1484:-133.847,-12.3422,0	1/1:33:0,33:0:0:33:1181:-106.589,-9.93399,0	0/0:16:16,0:16:629:0:0:0,-4.81648,-56.9351	1/1:24:0,24:0:0:24:984:-88.8521,-7.22472,0	0/1:9:6,3:6:242:3:123:-8.75552,0,-19.4472	0/1:16:13,3:13:529:3:123:-6.64831,0,-43.1393	0/0:32:32,0:32:1184:0:0:0,-9.63296,-106.867	1/1:10:0,10:0:0:10:393:-35.7238,-3.0103,0	0/1:31:15,16:15:543:16:568:-42.1153,0,-39.8724	0/1:30:15,15:15:531:15:555:-41.2596,0,-39.0873
21	20322477	A	G	intron_variant,intron_variant,intron_variant	MODIFIER,MODIFIER,MODIFIER	NARS2,NARS2,NARS2	0.04447	0/1:14:8,6:8:311:6:237:-17.485,0,-24.135	1/1:5:0,5:0:0:5:201:-18.47,-1.50515,0	1/1:9:0,9:0:0:9:369:-33.5755,-2.70927,0	1/1:42:0,42:0:0:42:1542:-139.067,-12.6433,0	0/1:13:1,12:1:41:12:483:-39.9042,0,-0.181177	1/1:27:0,27:0:0:27:987:-89.1444,-8.12781,0	1/1:40:0,40:0:0:40:1442:-130.066,-12.0412,0	1/1:39:0,39:0:0:39:1431:-129.082,-11.7402,0	1/1:52:0,52:0:0:52:1912:-172.348,-15.6536,0	0/0:24:24,0:24:930:0:0:0,-7.22472,-83.9932	1/1:19:1,18:1:41:18:730:-61.9283,-1.625,0	0/1:15:9,6:9:365:6:246:-18.0047,0,-28.6985	0/1:17:11,6:11:422:6:242:-17.0389,0,-33.1967	0/0:41:41,0:41:1493:0:0:0,-12.3422,-134.657	1/1:14:0,14:0:0:14:565:-51.1889,-4.21442,0	0/1:28:11,17:11:395:17:617:-47.4325,0,-27.4604	0/1:32:16,16:16:580:16:592:-43.9856,0,-42.8999
21	20323565	CTGT	CT	intron_variant,intron_variant,intron_variant	MODIFIER,MODIFIER,MODIFIER	NARS2,NARS2,NARS2	0.04447	0/1:10:5,4:5:189:4:133:-9.22485,0,-14.291	1/1:5:0,5:0:0:5:158:-14.5247,-1.50515,0	1/1:12:0,12:0:0:12:492:-44.6308,-3.61236,0	1/1:19:0,17:0:0:17:537:-48.4921,-5.11751,0	0/1:11:10,1:10:397:1:41:-0.783237,0,-32.7726	1/1:29:0,29:0:0:29:919:-82.9835,-8.72987,0	1/1:24:0,23:0:0:23:711:-63.9001,-6.92369,0	1/1:36:0,34:0:0:34:1072:-96.3843,-10.235,0	1/1:27:0,25:0:0:25:833:-74.8966,-7.52575,0	0/0:9:9,0:9:368:0:0:0,-2.70927,-33.4854	1/1:8:0,7:0:0:7:241:-21.6945,-2.10721,0	0/1:14:8,6:8:318:6:179:-12.1783,0,-24.7698	0/1:24:10,14:10:396:14:570:-44.4164,0,-28.7719	0/0:30:29,0:29:1045:0:0:0,-8.72987,-94.2431	1/1:14:0,13:0:0:13:525:-47.2235,-3.91339,0	0/1:25:10,15:10:367:15:496:-37.4228,0,-25.8525	0/1:31:20,10:20:714:10:332:-20.7988,0,-55.1847
21	20324026	G	A	intron_variant,intron_variant,intron_variant	MODIFIER,MODIFIER,MODIFIER	NARS2,NARS2,NARS2	0.04447	0/1:11:6,5:6:246:5:205:-15.5237,0,-19.2088	1/1:5:0,5:0:0:5:201:-18.47,-1.50515,0	1/1:10:0,10:0:0:10:410:-37.2606,-3.0103,0	1/1:36:0,36:0:0:36:1308:-118.016,-10.8371,0	0/1:18:9,9:9:351:9:346:-26.0704,0,-26.5246	1/1:33:0,33:0:0:33:1195:-107.849,-9.93399,0	1/1:25:0,25:0:0:25:925:-83.5709,-7.52575,0	1/1:41:0,41:0:0:41:1460:-131.683,-12.3422,0	1/1:31:0,31:0:0:31:1109:-100.111,-9.33193,0	0/0:6:6,0:6:246:0:0:0,-1.80618,-22.5201	1/1:15:0,15:0:0:15:597:-54.0618,-4.51545,0	0/1:15:10,5:10:406:5:205:-14.3196,0,-32.3841	0/1:24:11,13:11:451:13:508:-38.8381,0,-33.721	0/0:31:30,0:30:1098:0:0:0,-9.0309,-99.0108	1/1:18:0,18:0:0:18:717:-64.8529,-5.41854,0	0/1:26:13,13:13:455:13:481:-35.8076,0,-33.4496	0/1:33:18,15:18:666:15:543:-39.2703,0,-50.3406
21	20324132	CCTCTCTCTCTCTCTCTCTGTGTGTC	CCTCTCTCTCTCTCTCTCTGTGTC	intron_variant,intron_variant,intron_variant	MODIFIER,MODIFIER,MODIFIER	NARS2,NARS2,NARS2	0.04447	0/1:9:4,5:4:159:5:153:-11.3559,0,-11.9829	1/1:4:0,4:0:0:4:156:-14.4159,-1.20412,0	1/1:10:0,10:0:0:10:396:-35.9058,-3.0103,0	1/1:30:0,26:0:0:26:836:-75.2778,-7.82678,0	0/1:7:5,2:5:199:2:82:-5.67247,0,-16.1814	1/1:30:0,24:0:0:24:798:-71.8014,-7.22472,0	1/1:25:0,24:0:0:24:764:-68.6329,-7.22472,0	1/1:43:0,34:0:0:34:1132:-101.814,-10.235,0	1/1:22:0,22:0:0:22:750:-67.6675,-6.62266,0	0/0:11:11,0:11:440:0:0:0,-3.31133,-39.9553	1/1:8:0,7:0:0:7:275:-24.7444,-2.10721,0	0/1:14:10,4:10:386:4:164:-10.8999,0,-30.8376	0/1:20:7,13:7:271:13:512:-40.3146,0,-18.6525	0/0:28:24,0:24:857:0:0:0,-7.22472,-77.1383	1/1:11:0,9:0:0:9:348:-31.4875,-2.70927,0	0/1:18:8,9:8:285:9:321:-23.8503,0,-20.6128	0/1:25:13,11:13:467:11:381:-26.9806,0,-34.7307
21	20324395	T	A	intron_variant,intron_variant,intron_variant	MODIFIER,MODIFIER,MODIFIER	NARS2,NARS2,NARS2	0.04447	0/1:15:7,8:7:278:8:319:-24.558,0,-20.8713	1/1:6:0,6:0:0:6:228:-20.8779,-1.80618,0	1/1:13:0,13:0:0:13:520:-47.1432,-3.91339,0	1/1:35:0,34:0:0:34:1220:-109.979,-10.235,0	0/1:16:9,7:9:357:7:273:-20.1135,0,-27.6746	1/1:35:0,35:0:0:35:1283:-115.77,-10.5361,0	1/1:30:0,30:0:0:30:1084:-97.8645,-9.0309,0	1/1:55:0,55:0:0:55:1959:-176.571,-16.5567,0	1/1:29:0,29:0:0:29:1023:-92.3715,-8.72987,0	0/0:9:9,0:9:365:0:0:0,-2.70927,-33.214	1/1:9:0,9:0:0:9:361:-32.8525,-2.70927,0	0/1:7:4,3:4:164:3:115:-8.617,0,-13.0427	0/1:17:11,6:11:439:6:228:-15.7604,0,-34.7461	0/0:37:37,0:37:1331:0:0:0,-11.1381,-120.081	1/1:13:0,13:0:0:13:533:-48.3159,-3.91339,0	0/1:37:18,19:18:630:19:665:-49.0284,0,-45.882	0/1:32:17,15:17:617:15:555:-40.6575,0,-46.2284
21	20324434	G	A	intron_variant,intron_variant,intron_variant	MODIFIER,MODIFIER,MODIFIER	NARS2,NARS2,NARS2	0.04447	0/1:18:9,9:9:361:9:346:-26.0692,0,-27.434	1/1:5:0,5:0:0:5:187:-17.1868,-1.50515,0	1/1:16:0,16:0:0:16:639:-57.8408,-4.81648,0	1/1:34:0,33:0:0:33:1171:-105.569,-9.93399,0	0/1:15:8,7:8:324:7:271:-20.2389,0,-25.0129	1/1:32:0,32:0:0:32:1172:-105.785,-9.63296,0	1/1:35:0,35:0:0:35:1257:-113.424,-10.5361,0	1/1:53:0,53:0:0:53:1783:-160.725,-15.9546,0	1/1:32:0,32:0:0:32:1096:-98.9292,-9.63296,0	0/0:11:11,0:11:447:0:0:0,-3.31133,-40.585	1/1:13:0,13:0:0:13:520:-47.1432,-3.91339,0	0/1:7:2,5:2:82:5:201:-16.3628,0,-5.67247	0/1:14:9,5:9:356:5:191:-13.3374,0,-28.1839	0/0:35:35,0:35:1257:0:0:0,-10.536,-113.424	1/1:14:0,14:0:0:14:557:-50.4691,-4.21442,0	0/1:35:16,19:16:592:19:691:-51.9821,0,-43.0825	0/1:32:17,15:17:617:15:519:-37.3991,0,-46.2284
21	20325173	C	T	intron_variant,intron_variant,intron_variant	MODIFIER,MODIFIER,MODIFIER	NARS2,NARS2,NARS2	0.04447	0/1:14:6,8:6:246:8:328:-25.6759,0,-18.3057	1/1:11:0,11:0:0:11:387:-35.1504,-3.31133,0	1/1:14:0,14:0:0:14:557:-50.4691,-4.21442,0	1/1:38:0,38:0:0:38:1337:-120.615,-11.4391,0	0/1:10:7,3:7:287:3:94:-5.75289,0,-23.1949	1/1:36:0,35:0:0:35:1269:-114.389,-10.5361,0	1/1:32:0,32:0:0:32:1146:-103.439,-9.63296,0	1/1:44:0,44:0:0:44:1604:-144.642,-13.2453,0	1/1:51:0,51:0:0:51:1832:-165.148,-15.3525,0	0/0:13:13,0:13:529:0:0:0,-3.91339,-47.9558	1/1:7:0,7:0:0:7:238:-21.741,-2.10721,0	0/1:10:4,6:4:164:6:246:-19.5098,0,-12.1396	0/1:16:11,5:11:451:5:168:-10.6255,0,-36.1292	0/0:29:29,0:29:1073:0:0:0,-8.72987,-96.8831	1/1:7:0,7:0:0:7:273:-24.93,-2.10721,0	0/1:32:12,20:12:444:20:716:-55.1294,0,-30.6734	0/1:33:22,11:22:788:11:407:-27.0443,0,-61.303
21	20325356	ATTTTTTTTTTTTGGCA	ATTTTTTTTTGGCA,ATTTTTTTTTTGGCA,ATTTTTTTTTTTGGCA	intron_variant,intron_variant,intron_variant,intron_variant,intron_variant,intron_variant,intron_variant,intron_variant,intron_variant	MODIFIER,MODIFIER,MODIFIER,MODIFIER,MODIFIER,MODIFIER,MODIFIER,MODIFIER,MODIFIER	NARS2,NARS2,NARS2,NARS2,NARS2,NARS2,NARS2,NARS2,NARS2	0.04447	0/1:5:2,3,0,0:2:77:3,0,0:123,0,0:-9.95964,0,-5.80305,-10.5617,-6.70614,-16.8733,-10.5617,-6.70614,-16.8733,-16.8733	1/1:6:0,6,0,0:0:0:6,0,0:209,0,0:-19.1394,-1.80618,0,-19.1394,-1.80618,-19.1394,-19.1394,-1.80618,-19.1394,-19.1394	1/1:14:0,13,0,0:0:0:13,0,0:516,0,0:-46.6433,-3.91339,0,-46.6433,-3.91339,-46.6433,-46.6433,-3.91339,-46.6433,-46.6433	1/1:30:0,29,0,0:0:0:29,0,0:963,0,0:-86.5456,-8.72987,0,-86.5456,-8.72987,-86.5456,-86.5456,-8.72987,-86.5456,-86.5456	0/1:14:7,7,0,0:7:273:7,0,0:275,0,0:-20.9026,0,-20.7213,-23.0098,-22.8285,-45.4473,-23.0098,-22.8285,-45.4473,-45.4473	1/1:29:0,29,0,0:0:0:29,0,0:923,0,0:-83.3483,-8.72987,0,-83.3483,-8.72987,-83.3483,-83.3483,-8.72987,-83.3483,-83.3483	1/1:29:0,28,0,0:0:0:28,0,0:948,0,0:-85.4952,-8.42884,0,-85.4952,-8.42884,-85.4952,-85.4952,-8.42884,-85.4952,-85.4952	1/1:44:0,42,1,0:0:0:42,1,0:1420,28,0:-127.749,-12.6433,0,-125.531,-10.4694,-125.23,-127.749,-12.6433,-125.531,-127.749	1/1:44:0,41,1,0:0:0:41,1,0:1345,37,0:-121.056,-12.3422,0,-118.028,-9.25985,-117.727,-121.056,-12.3422,-118.028,-121.056	0/0:11:9,0,0,0:9:347:0,0,0:0,0,0:0,-2.70927,-31.4175,-2.70927,-31.4175,-31.4175,-2.70927,-31.4175,-31.4175,-31.4175	1/1:6:0,6,0,0:0:0:6,0,0:242,0,0:-22.1169,-1.80618,0,-22.1169,-1.80618,-22.1169,-22.1169,-1.80618,-22.1169,-22.1169	0/1:11:8,2,0,0:8:302:2,0,0:53,0,0:-1.85129,0,-24.3746,-4.25953,-24.9767,-29.1245,-4.25953,-24.9767,-29.1245,-29.1245	0/1:10:8,1,0,0:8:307:1,0,0:41,0,0:-1.03559,0,-24.9803,-3.44383,-25.2814,-28.6691,-3.44383,-25.2814,-28.6691,-28.6691	0/0:32:24,0,0,2:24:864:0,0,2:0,0,74:0,-7.22472,-77.7627,-7.22472,-77.7627,-77.7627,-1.14904,-71.7071,-71.7071,-71.105	1/1:11:0,11,0,0:0:0:11,0,0:438,0,0:-39.7711,-3.31133,0,-39.7711,-3.31133,-39.7711,-39.7711,-3.31133,-39.7711,-39.7711	0/1:37:12,23,1,0:12:424:23,1,0:765,37,0:-58.2458,0,-27.5928,-58.8297,-31.4884,-93.0658,-61.8581,-34.5165,-93.3668,-96.3946	0/1:34:18,14,0,0:18:639:14,0,0:468,0,0:-32.5477,0,-47.9539,-37.9663,-52.1684,-90.0484,-37.9663,-52.1684,-90.0484,-90.0484
21	20326130	C	A	intron_variant,intron_variant,intron_variant	MODIFIER,MODIFIER,MODIFIER	NARS2,NARS2,NARS2	0.04447	0/1:17:9,8:9:365:8:320:-24.0488,0,-28.0965	1/1:6:0,6:0:0:6:199:-18.2245,-1.80618,0	1/1:11:0,11:0:0:11:432:-39.2233,-3.31133,0	1/1:45:0,45:0:0:45:1629:-146.889,-13.5464,0	0/1:11:7,4:7:287:4:164:-11.8386,0,-22.8939	1/1:42:0,42:0:0:42:1505:-135.733,-12.6433,0	1/1:45:0,45:0:0:45:1641:-147.97,-13.5464,0	1/1:38:0,38:0:0:38:1382:-124.673,-11.4391,0	1/1:42:0,42:0:0:42:1518:-136.905,-12.6433,0	0/0:9:9,0:9:351:0:0:0,-2.70927,-31.9432	1/1:17:0,17:0:0:17:647:-58.545,-5.11751,0	0/1:14:6,8:6:246:8:309:-23.9499,0,-18.3057	0/1:7:5,2:5:197:2:78:-5.29557,0,-15.9978	0/0:30:29,1:29:1013:1:24:0,-6.63101,-89.0717	1/1:17:0,17:0:0:17:666:-60.264,-5.11751,0	0/1:29:9,20:9:333:20:695:-54.1356,0,-21.5923	0/1:34:17,17:17:629:17:617:-45.6263,0,-46.7116
21	20326174	T	A	intron_variant,intron_variant,intron_variant	MODIFIER,MODIFIER,MODIFIER	NARS2,NARS2,NARS2	0.04447	0/1:12:8,4:8:320:4:164:-11.5375,0,-25.5539	1/1:7:0,7:0:0:7:275:-25.117,-2.10721,0	1/1:14:0,14:0:0:14:565:-51.1889,-4.21442,0	1/1:38:0,38:0:0:38:1382:-124.673,-11.4391,0	0/1:8:5,3:5:188:3:123:-9.05655,0,-14.8731	1/1:43:0,43:0:0:43:1591:-143.476,-12.9443,0	1/1:46:0,46:0:0:46:1665:-150.127,-13.8474,0	1/1:44:0,44:0:0:44:1628:-146.804,-13.2453,0	1/1:36:0,36:0:0:36:1320:-119.098,-10.8371,0	0/0:14:14,0:14:548:0:0:0,-4.21442,-49.657	1/1:17:0,17:0:0:17:689:-62.3375,-5.11751,0	0/1:17:9,8:9:365:8:328:-24.7728,0,-28.0965	0/1:6:4,2:4:164:2:82:-5.9735,0,-13.3437	0/0:28:28,0:28:1036:0:0:0,-8.42884,-93.5551	1/1:19:0,19:0:0:19:753:-68.0874,-5.71957,0	0/1:25:7,18:7:247:18:666:-52.7489,0,-15.0451	0/1:29:10,19:10:370:19:693:-53.9693,0,-24.9204
21	20326196	C	T	intron_variant,intron_variant,intron_variant	MODIFIER,MODIFIER,MODIFIER	NARS2,NARS2,NARS2	0.04447	0/1:11:7,4:7:287:4:164:-11.8386,0,-22.8939	1/1:8:0,8:0:0:8:314:-28.6176,-2.40824,0	1/1:14:0,14:0:0:14:556:-50.3758,-4.21442,0	1/1:36:0,36:0:0:36:1268:-114.407,-10.8371,0	0/1:11:7,4:7:279:4:164:-11.8386,0,-22.1684	1/1:47:0,47:0:0:47:1715:-154.627,-14.1484,0	1/1:43:0,43:0:0:43:1565:-141.132,-12.9443,0	1/1:39:0,39:0:0:39:1419:-128.001,-11.7402,0	1/1:36:0,36:0:0:36:1270:-114.59,-10.8371,0	0/0:12:12,0:12:480:0:0:0,-3.61236,-43.5497	1/1:16:0,16:0:0:16:606:-54.8581,-4.81648,0	0/1:20:10,10:10:398:10:406:-30.8789,0,-30.1569	0/1:9:6,3:6:229:3:123:-8.75552,0,-18.2628	0/0:25:25,0:25:913:0:0:0,-7.52575,-82.488	1/1:23:0,22:0:0:22:898:-80.8949,-6.62266,0	0/1:25:7,18:7:259:18:654:-51.664,0,-16.1404	0/1:25:8,17:8:296:17:629:-49.4208,0,-19.4684
21	20326476	A	G	intron_variant,intron_variant,intron_variant	MODIFIER,MODIFIER,MODIFIER	NARS2,NARS2,NARS2	0.04447	0/1:14:7,7:7:287:7:287:-21.9908,0,-21.9908	1/1:7:0,7:0:0:7:287:-26.2052,-2.10721,0	1/1:10:0,10:0:0:10:381:-34.6265,-3.0103,0	1/1:30:0,30:0:0:30:1086:-98.0468,-9.0309,0	0/1:12:6,6:6:217:6:207:-15.3466,0,-16.2544	1/1:26:0,26:0:0:26:962:-86.899,-7.82678,0	1/1:26:0,26:0:0:26:924:-83.4682,-7.82678,0	1/1:37:0,37:0:0:37:1305:-117.736,-11.1381,0	1/1:40:0,40:0:0:40:1430:-128.985,-12.0412,0	0/0:17:17,0:17:693:0:0:0,-5.11751,-62.6969	1/1:21:0,21:0:0:21:800:-72.2947,-6.32163,0	0/1:16:11,5:11:443:5:196:-13.1949,0,-35.4078	0/1:20:8,12:8:278:12:479:-37.4366,0,-19.3255	0/0:25:25,0:25:877:0:0:0,-7.52575,-79.2391	1/1:7:0,7:0:0:7:287:-26.2052,-2.10721,0	0/1:30:14,16:14:518:16:554:-41.1477,0,-37.9315	0/1:28:13,15:13:481:15:505:-37.334,0,-35.2055
21	20327078	A	G	intron_variant,intron_variant,intron_variant	MODIFIER,MODIFIER,MODIFIER	NARS2,NARS2,NARS2	0.04447	0/1:12:7,5:7:287:5:205:-15.2226,0,-22.5929	1/1:9:0,9:0:0:9:340:-30.946,-2.70927,0	1/1:12:0,12:0:0:12:470:-42.644,-3.61236,0	1/1:42:0,42:0:0:42:1507:-135.912,-12.6433,0	0/1:15:9,6:9:357:6:246:-18.0047,0,-27.9756	1/1:34:0,34:0:0:34:1170:-105.587,-10.235,0	1/1:28:0,28:0:0:28:1036:-93.5551,-8.42884,0	1/1:44:0,44:0:0:44:1590:-143.379,-13.2453,0	1/1:23:0,23:0:0:23:851:-76.9148,-6.92369,0	0/0:16:16,0:16:656:0:0:0,-4.81648,-59.3712	1/1:14:0,14:0:0:14:537:-48.6609,-4.21442,0	0/1:8:4,4:4:160:4:164:-12.7417,0,-12.3747	0/1:17:5,12:5:205:12:483:-38.7001,0,-13.7175	0/0:37:37,0:37:1357:0:0:0,-11.1381,-122.426	1/1:21:0,21:0:0:21:838:-75.7236,-6.32163,0	0/1:44:25,19:25:913:19:665:-46.9211,0,-69.2427	0/1:32:16,16:16:580:16:566:-41.6313,0,-42.8999
21	20327117	G	A	intron_variant,intron_variant,intron_variant	MODIFIER,MODIFIER,MODIFIER	NARS2,NARS2,NARS2	0.04447	0/1:13:8,5:8:324:5:201:-14.5566,0,-25.6149	1/1:7:0,7:0:0:7:266:-24.2985,-2.10721,0	1/1:15:0,15:0:0:15:597:-54.0627,-4.51545,0	1/1:32:0,32:0:0:32:1158:-104.521,-9.63296,0	0/1:13:7,6:7:259:6:227:-16.87,0,-19.7411	1/1:43:0,43:0:0:43:1579:-142.395,-12.9443,0	1/1:31:0,31:0:0:31:1137:-102.638,-9.33193,0	1/1:47:0,47:0:0:47:1708:-153.997,-14.1484,0	1/1:24:0,24:0:0:24:888:-80.2429,-7.22472,0	0/0:13:13,0:13:500:0:0:0,-3.91339,-45.3301	1/1:14:0,14:0:0:14:552:-50.0169,-4.21442,0	0/1:9:5,4:5:205:4:164:-12.4406,0,-16.1257	0/1:14:5,9:5:192:9:350:-27.6377,0,-13.432	0/0:38:38,0:38:1394:0:0:0,-11.4391,-125.754	1/1:16:0,16:0:0:16:604:-54.6727,-4.81648,0	0/1:43:25,18:25:899:18:654:-46.2455,0,-68.2782	0/1:28:17,11:17:591:11:383:-26.3713,0,-45.0792
21	20695794	TTCTTTTTTTTTTTTTTTTAAGATTTTATTTATTC	TTCTTTTTTTTTTTTTTTTTTAAGATTTTATTTATTC,TTCTTTTTTTTTTTTTTTTTAAGATTTTATTTATTC,TTCTTTTTTTTTTTTTTTAAGATTTTATTTATTC,TTCTTTTTTTTTTTTTTTTAAGTTTTTATTTATTC	intron_variant,intron_variant,intron_variant,intron_variant	MODIFIER,MODIFIER,MODIFIER,MODIFIER	INTS4,INTS4,INTS4,INTS4	0.04447	0/1:10:5,4,0,0,0:5:192:4,0,0,0:141,0,0,0:-10.1191,0,-14.7374,-11.6242,-15.9415,-27.4187,-11.6242,-15.9415,-27.4187,-27.4187,-11.6242,-15.9415,-27.4187,-27.4187,-27.4187	2/2:1:0,0,1,0,0:0:0:0,1,0,0:0,41,0,0:-4.09457,-4.09457,-4.09457,-0.30103,-0.30103,0,-4.09457,-4.09457,-0.30103,-4.09457,-4.09457,-4.09457,-0.30103,-4.09457,-4.09457	0/0:7:6,0,0,0,0:6:221:0,0,0,0:0,0,0,0:0,-1.80618,-19.946,-1.80618,-19.946,-19.946,-1.80618,-19.946,-19.946,-19.946,-1.80618,-19.946,-19.946,-19.946,-19.946	0/2:18:8,0,5,0,0:8:275:0,5,0,0:0,107,0,0:-5.71567,-8.12391,-30.5156,0,-22.4162,-20.9111,-8.12391,-30.5156,-22.4162,-30.5156,-8.12391,-30.5156,-22.4162,-30.5156,-30.5156	1/1:5:0,5,0,0,0:0:0:5,0,0,0:201,0,0,0:-17.9304,-1.50515,0,-17.9304,-1.50515,-17.9304,-17.9304,-1.50515,-17.9304,-17.9304,-17.9304,-1.50515,-17.9304,-17.9304,-17.9304	0/0:15:8,0,2,1,0:8:265:0,2,1,0:0,22,11,0:0,-2.40824,-23.8865,-1.0862,-22.5367,-21.9346,-1.74256,-23.2106,-21.8653,-22.9095,-2.40824,-23.8865,-22.5367,-23.2106,-23.8865	0/2:20:10,1,2,2,0:10:335:1,2,2,0:11,48,36,0:-0.705783,-3.03933,-29.9025,0,-26.4929,-26.57,-1.09015,-27.5774,-24.5462,-27.6542,-3.71608,-30.2035,-27.1721,-28.2562,-30.8838	0/1:26:8,6,1,2,0:8:278:6,1,2,0:158,25,48,0:-10.0126,0,-20.8425,-10.4711,-20.7006,-32.8065,-8.70405,-18.9353,-29.3937,-30.7398,-12.4208,-22.6487,-33.1076,-31.3418,-35.0558	0/2:18:8,0,5,1,2:8:279:0,5,1,2:0,121,37,22:-6.93565,-9.34389,-32.0666,0,-22.7119,-21.2068,-6.30677,-29.0361,-19.6821,-28.7351,-8.00817,-30.7137,-21.3751,-27.6843,-30.1116	0/0:6:6,0,0,0,0:6:235:0,0,0,0:0,0,0,0:0,-1.80618,-21.3881,-1.80618,-21.3881,-21.3881,-1.80618,-21.3881,-21.3881,-21.3881,-1.80618,-21.3881,-21.3881,-21.3881,-21.3881	0/0:14:14,0,0,0,0:14:547:0,0,0,0:0,0,0,0:0,-4.21442,-49.4006,-4.21442,-49.4006,-49.4006,-4.21442,-49.4006,-49.4006,-49.4006,-4.21442,-49.4006,-49.4006,-49.4006,-49.4006	0/0:4:4,0,0,0,0:4:154:0,0,0,0:0,0,0,0:0,-1.20412,-14.0893,-1.20412,-14.0893,-14.0893,-1.20412,-14.0893,-14.0893,-14.0893,-1.20412,-14.0893,-14.0893,-14.0893,-14.0893	0/0:9:9,0,0,0,0:9:351:0,0,0,0:0,0,0,0:0,-2.70927,-31.3543,-2.70927,-31.3543,-31.3543,-2.70927,-31.3543,-31.3543,-31.3543,-2.70927,-31.3543,-31.3543,-31.3543,-31.3543	0/0:16:10,0,1,1,0:10:348:0,1,1,0:0,11,11,0:0,-3.0103,-31.4114,-2.32871,-30.7315,-30.4305,-2.32871,-30.7315,-30.0528,-30.4305,-3.0103,-31.4114,-30.7315,-30.7315,-31.4114	0/0:9:9,0,0,0,0:9:356:0,0,0,0:0,0,0,0:0,-2.70927,-32.3615,-2.70927,-32.3615,-32.3615,-2.70927,-32.3615,-32.3615,-32.3615,-2.70927,-32.3615,-32.3615,-32.3615,-32.3615	0/1:22:6,6,5,1,0:6:206:6,5,1,0:146,107,25,0:-9.5092,0,-14.9417,-3.21549,-8.66079,-18.4545,-9.36763,-14.8021,-18.0139,-25.813,-11.3154,-16.7479,-19.9596,-26.114,-28.0613	0/1:22:4,7,1,2,0:4:138:7,1,2,0:105,37,22,0:-6.10783,0,-9.1272,-4.27698,-8.20118,-15.211,-5.94462,-9.87574,-14.1447,-16.5754,-7.31195,-11.2344,-15.512,-17.1774,-18.5448
21	20696073	CTTTTTTTTTTTTTAATTTTTATTTATTTATGATAG	CTTTTTTTTTTTTAATTTTTATTTATTTATGATAG	intron_variant	MODIFIER	INTS4	0.04447	0/1:5:4,1:4:129:1:37:-2.19268,0,-10.3963	0/1:2:1,1:1:38:1:41:-3.49251,0,-3.19521	0/0:2:2,0:2:79:0:0:0,-0.60206,-7.49763	0/0:21:15,0:15:517:0:0:0,-4.51545,-46.6207	1/1:7:0,7:0:0:7:282:-25.231,-2.10721,0	0/1:19:12,4:12:419:4:124:-6.44569,0,-33.0229	0/1:17:7,7:7:231:7:125:-6.81385,0,-16.6684	0/1:29:17,10:17:582:10:294:-18.0807,0,-44.3034	0/1:24:18,2:18:613:2:74:-0.670586,0,-49.261	0/0:3:3,0:3:116:0:0:0,-0.90309,-10.7822	0/0:4:3,1:3:116:1:12:0,-0.00444304,-9.61734	0/0:5:4,0:4:139:0:0:0,-1.20412,-12.5387	0/0:4:3,0:3:107:0:0:0,-0.90309,-9.64047	0/0:20:17,0:17:587:0:0:0,-5.11751,-52.9091	0/0:9:9,0:9:344:0:0:0,-2.70927,-31.3138	0/1:24:10,12:10:345:12:330:-22.9158,0,-24.4655	0/1:17:3,9:3:102:9:268:-19.953,0,-5.32536
21	20724482	ATTCCCCCCCCCCGCCCCA	ATTCCCCCCCCCGCCCCA,ATTTCCCCCCCCCCGCCCCA	downstream_gene_variant,downstream_gene_variant,intron_variant,intron_variant,intron_variant,intron_variant	MODIFIER,MODIFIER,MODIFIER,MODIFIER,MODIFIER,MODIFIER	INTS4,INTS4,INTS4,INTS4,INTS4,INTS4	0.04447	0/1:4:1,3,0:1:38:3,0:90,0:-7.19054,0,-2.59315,-7.49157,-3.49624,-10.6281	1/1:3:0,2,0:0:0:2,0:78,0:-7.1729,-0.60206,0,-7.1729,-0.60206,-7.1729	0/0:2:1,0,0:1:38:0,0:0,0:0,-0.30103,-3.47242,-0.30103,-3.47242,-3.47242	0/0:6:5,0,0:5:164:0,0:0,0:0,-1.50515,-14.9367,-1.50515,-14.9367,-14.9367	1/1:15:0,14,0:0:0:14,0:465,0:-42.0212,-4.21442,0,-42.0212,-4.21442,-42.0212	0/1:12:9,1,0:9:304:1,0:37,0:-0.361044,0,-24.4192,-3.07031,-24.7202,-27.7514	0/1:7:2,5,0:2:70:5,0:159,0:-12.5128,0,-4.54019,-13.1149,-6.04534,-18.8195	0/1:10:4,3,0:4:141:3,0:111,0:-7.99886,0,-10.7069,-9.20298,-11.61,-20.7254	0/1:9:7,1,0:7:240:1,0:37,0:-0.985823,0,-19.2755,-3.09303,-19.5765,-22.608	0/0:10:10,0,0:10:389:0,0:0,0:0,-3.0103,-35.3674,-3.0103,-35.3674,-35.3674	0/0:7:7,0,0:7:273:0,0:0,0:0,-2.10721,-24.9369,-2.10721,-24.9369,-24.9369	0/0:6:6,0,0:6:232:0,0:0,0:0,-1.80618,-21.2486,-1.80618,-21.2486,-21.2486	0/0:5:3,0,0:3:112:0,0:0,0:0,-0.90309,-10.2038,-0.90309,-10.2038,-10.2038	0/0:13:11,1,0:11:372:1,0:37,0:0,-0.154422,-30.2194,-3.31133,-30.5205,-33.5514	0/0:6:6,0,0:6:232:0,0:0,0:0,-1.80618,-21.2468,-1.80618,-21.2468,-21.2468	0/1:12:6,4,0:6:212:4,0:110,0:-6.99559,0,-16.2433,-8.80177,-17.4474,-26.1334	0/1:11:2,7,0:2:72:7,0:221,0:-17.2297,0,-3.82751,-17.8317,-5.93472,-23.7176
21	20737892	TAAAAAAAAAAAAAAGAAGGAAACT	TAAAAAAAAAAAAAGAAGGAAACT,TAAAAAAAAAAAAAAAGAAGGAAACT	intron_variant,intron_variant,intron_variant,intron_variant	MODIFIER,MODIFIER,MODIFIER,MODIFIER	INTS4,INTS4,INTS4,INTS4	0.04447	0/0:5:5,0,0:5:191:0,0:0,0:0,-1.50515,-17.5565,-1.50515,-17.5565,-17.5565	0/0:2:2,0,0:2:74:0,0:0,0:0,-0.60206,-7.02543,-0.60206,-7.02543,-7.02543	0/0:5:5,0,0:5:191:0,0:0,0:0,-1.50515,-17.5567,-1.50515,-17.5567,-17.5567	0/1:18:10,2,1:10:353:2,1:74,37:-3.08022,0,-28.2075,-3.04787,-25.7782,-31.5394	0/0:8:8,0,0:8:317:0,0:0,0:0,-2.40824,-28.8955,-2.40824,-28.8955,-28.8955	0/0:22:17,2,1:17:579:2,1:62,37:0,-0.142666,-46.5225,-2.0759,-44.0958,-48.7683	0/2:12:9,0,2:9:310:0,2:0,62:-2.36464,-5.07391,-30.3168,0,-25.3436,-24.7416	0/0:38:31,3,3:31:1073:3,3:99,111:0,-1.31833,-87.6432,-0.210211,-79.4625,-86.5616	0/0:23:19,0,1:19:680:0,1:0,37:0,-5.71957,-61.2587,-2.65324,-58.2303,-57.9292	1/1:8:0,8,0:0:0:8,0:286,0:-26.0701,-2.40824,0,-26.0701,-2.40824,-26.0701	0/0:7:7,0,0:7:265:0,0:0,0:0,-2.10721,-24.2095,-2.10721,-24.2095,-24.2095	0/1:6:5,1,0:5:198:1,0:37,0:-1.89165,0,-16.3909,-3.3968,-16.6919,-19.7146	0/1:9:6,2,0:6:228:2,0:78,0:-4.58293,0,-18.0565,-6.38911,-18.6586,-25.0705	1/1:20:0,16,0:0:0:16,0:568,0:-51.1474,-4.81648,0,-51.1474,-4.81648,-51.1474	0/0:3:2,0,0:2:80:0,0:0,0:0,-0.60206,-7.2451,-0.60206,-7.2451,-7.2451	0/1:20:10,7,0:10:344:7,0:235,0:-16.1198,0,-25.9431,-19.1301,-28.0503,-47.0921	0/2:32:22,3,4:22:771:3,4:86,122:-3.1726,-2.95212,-64.8431,0,-55.9799,-61.6056
21	20738500	CCTCTCTCTCTCTCTCTCTCTCTCTCTCTCTGTG	CCTCTCTCTCTCTCTCTCTCTCTCTCTCTCTCTGTG,CCTCTCTCTCTCTCTCTCTCTCTCTCTCTGTG,CCTCTCTCTCTCTCTCTCTCTCTCTCTCTCTCTCTCTCTGTG	intron_variant,intron_variant,intron_variant,intron_variant,intron_variant,intron_variant	MODIFIER,MODIFIER,MODIFIER,MODIFIER,MODIFIER,MODIFIER	INTS4,INTS4,INTS4,INTS4,INTS4,INTS4	0.04447	0/2:2:1,0,1,0:1:31:0,1,0:0,32,0:-2.59725,-2.89828,-5.28678,0,-2.79842,-2.49739,-2.89828,-5.28678,-2.79842,-5.28678	0/3:8:4,0,0,3:4:146:0,0,3:0,0,55:-2.61048,-3.8146,-15.8364,-3.8146,-15.8364,-15.8364,0,-12.0836,-12.0836,-11.1806	0/0:10:10,0,0,0:10:391:0,0,0:0,0,0:0,-3.0103,-35.4607,-3.0103,-35.4607,-35.4607,-3.0103,-35.4607,-35.4607,-35.4607	0/2:15:11,0,3,0:11:382:0,3,0:0,85,0:-3.45469,-6.76602,-37.8735,0,-31.1417,-30.2386,-6.76602,-37.8735,-31.1417,-37.8735	3/3:5:0,0,0,3:0:0:0,0,3:0,0,86:-7.71723,-7.71723,-7.71723,-7.71723,-7.71723,-7.71723,-0.90309,-0.90309,-0.90309,0	0/2:23:16,2,3,0:16:559:2,3,0:48,99,0:-3.17613,-4.47839,-49.3194,0,-41.9233,-44.5662,-7.99261,-49.9214,-45.4693,-53.4695	0/3:15:7,0,0,3:7:242:0,0,3:0,0,47:-1.17716,-3.28437,-22.9945,-3.28437,-22.9945,-22.9945,0,-19.6978,-19.6978,-18.7948	0/3:26:9,0,3,9:9:297:0,3,9:0,87,139:-7.02187,-9.73114,-33.7792,-2.79025,-26.8499,-25.9468,0,-24.0335,-17.1125,-21.3243	0/0:17:12,1,1,0:12:426:1,1,0:37,37,0:0,-0.589007,-34.9726,-0.589007,-32.2463,-34.9726,-3.61236,-35.2736,-35.2736,-38.3008	0/0:8:8,0,0,0:8:311:0,0,0:0,0,0:0,-2.40824,-28.2695,-2.40824,-28.2695,-28.2695,-2.40824,-28.2695,-28.2695,-28.2695	0/0:12:11,0,0,0:11:421:0,0,0:0,0,0:0,-3.31133,-38.0101,-3.31133,-38.0101,-38.0101,-3.31133,-38.0101,-38.0101,-38.0101	0/0:15:14,0,0,0:14:526:0,0,0:0,0,0:0,-4.21442,-47.0766,-4.21442,-47.0766,-47.0766,-4.21442,-47.0766,-47.0766,-47.0766	0/0:20:19,0,0,0:19:726:0,0,0:0,0,0:0,-5.71957,-65.1694,-5.71957,-65.1694,-65.1694,-5.71957,-65.1694,-65.1694,-65.1694	0/2:19:12,0,3,0:12:414:0,3,0:0,73,0:-2.01136,-5.62372,-39.2762,0,-33.6269,-32.7238,-5.62372,-39.2762,-33.6269,-39.2762	0/0:9:8,0,0,0:8:297:0,0,0:0,0,0:0,-2.40824,-26.8908,-2.40824,-26.8908,-26.8908,-2.40824,-26.8908,-26.8908,-26.8908	0/3:20:10,2,1,6:10:355:2,1,6:48,25,92:-3.31716,-2.6139,-30.9943,-4.37857,-29.6509,-33.0582,0,-25.2024,-26.9574,-27.0912	0/0:16:9,1,0,1:9:308:1,0,1:11,0,11:0,-2.04849,-26.7688,-2.70927,-27.0698,-27.7451,-2.04849,-26.3964,-27.0698,-26.7688
21	20858891	CTTTTTTTTTTTTTGTAAGTG	CTTTTTTTTTTTTTTTGTAAGTG,CTTTTTTTTTTTTTTGTAAGTG	intron_variant,intron_variant,intron_variant,intron_variant	MODIFIER,MODIFIER,MODIFIER,MODIFIER	AAMDC,AAMDC,AAMDC,AAMDC	0.04447	0/1:8:4,3,0:4:150:3,0:119,0:-8.79823,0,-11.5873,-10.0024,-12.4904,-22.3128	0/1:2:1,1,0:1:38:1,0:37,0:-3.09577,0,-3.19521,-3.3968,-3.49624,-6.49187	0/0:9:8,0,0:8:315:0,0:0,0:0,-2.40824,-28.5224,-2.40824,-28.5224,-28.5224	0/2:16:11,0,4:11:365:0,4:0,148:-8.96984,-12.2812,-41.813,0,-29.6917,-28.4876	1/1:6:0,5,0:0:0:5,0:205,0:-18.6668,-1.50515,0,-18.6668,-1.50515,-18.6668	0/2:13:9,0,2:9:299:0,2:0,48:-1.07166,-3.78093,-28.0817,0,-24.3737,-23.7716	0/1:18:6,6,2:6:188:6,2:120,74:-7.16045,0,-13.3358,-2.88363,-9.07027,-17.4358	0/1:26:9,8,3:9:303:8,3:218,59:-14.5273,0,-22.2128,-12.8395,-20.2303,-36.5258	0/0:11:7,0,1:7:234:0,1:0,11:0,-2.10721,-21.1547,-1.43989,-20.4824,-20.1813	0/0:8:6,0,0:6:227:0,0:0,0:0,-1.80618,-20.6077,-1.80618,-20.6077,-20.6077	0/0:14:14,0,0:14:543:0,0:0,0:0,-4.21442,-49.2119,-4.21442,-49.2119,-49.2119	0/0:10:9,0,0:9:352:0,0:0,0:0,-2.70927,-31.8941,-2.70927,-31.8941,-31.8941	0/0:5:5,0,0:5:194:0,0:0,0:0,-1.50515,-17.8318,-1.50515,-17.8318,-17.8318	0/0:18:16,0,1:16:551:0,1:0,25:0,-4.81648,-49.6005,-2.92753,-47.657,-47.356	0/0:6:6,0,0:6:218:0,0:0,0:0,-1.80618,-19.9725,-1.80618,-19.9725,-19.9725	0/2:16:10,2,3:10:336:2,3:36,73:-2.69783,-3.0803,-29.7884,0,-24.7411,-26.455	0/1:18:8,2,0:8:269:2,0:48,0:-1.30613,0,-21.2352,-3.71437,-21.8372,-25.5474
21	21034809	TTGTGTGTGTGTGTGTGTGTGTGTGTGTGTGTGGT	TTGTGTGTGTGTGTGTGTGTGTGTGTGTGTGGT,TTGTGTGTGTGTGTGTGTGTGTGTGTGTGGT,TTGTGTGTGTGTGTGTGTGTGTGTGTGTGTGTGTGGT,TTGTGTGTGTGTGTGTGTGTGTGTGTGTGTGTGTGTGGT	intron_variant,intron_variant,intron_variant,intron_variant,intron_variant,intron_variant,intron_variant,intron_variant,intron_variant,intron_variant,intron_variant,intron_variant,intron_variant,intron_variant,intron_variant,intron_variant	MODIFIER,MODIFIER,MODIFIER,MODIFIER,MODIFIER,MODIFIER,MODIFIER,MODIFIER,MODIFIER,MODIFIER,MODIFIER,MODIFIER,MODIFIER,MODIFIER,MODIFIER,MODIFIER	CLNS1A,CLNS1A,CLNS1A,CLNS1A,CLNS1A,CLNS1A,CLNS1A,CLNS1A,CLNS1A,CLNS1A,CLNS1A,CLNS1A,CLNS1A,CLNS1A,CLNS1A,CLNS1A	0.04447	0/2:15:8,0,7,0,0:8:316:0,7,0,0:0,242,0,0:-17.5963,-20.0045,-46.0332,0,-26.3971,-24.2899,-20.0045,-46.0332,-26.3971,-46.0332,-20.0045,-46.0332,-26.3971,-46.0332,-46.0332	2/3:8:1,0,3,3,0:1:38:0,3,3,0:0,110,114,0:-15.0054,-15.3064,-18.4283,-6.29485,-9.42436,-8.52127,-5.92787,-9.05936,0,-8.15627,-15.3064,-18.4283,-9.42436,-9.05936,-18.4283	0/0:7:7,0,0,0,0:7:278:0,0,0,0:0,0,0,0:0,-2.10721,-25.3884,-2.10721,-25.3884,-25.3884,-2.10721,-25.3884,-25.3884,-25.3884,-2.10721,-25.3884,-25.3884,-25.3884,-25.3884	0/1:29:19,4,1,0,0:19:676:4,1,0,0:110,37,0,0:-2.99093,0,-53.9851,-5.66983,-52.1603,-60.5442,-8.7105,-55.1892,-60.8453,-63.8741,-8.7105,-55.1892,-60.8453,-63.8741,-63.8741	1/2:15:0,8,7,0,0:0:0:8,7,0,0:316,247,0,0:-46.4829,-20.4591,-18.0508,-26.396,0,-24.2888,-46.4829,-20.4591,-26.396,-46.4829,-46.4829,-20.4591,-26.396,-46.4829,-46.4829	0/0:27:24,1,0,2,0:24:850:1,0,2,0:37,0,74,0:0,-4.1977,-73.1238,-7.22472,-73.4248,-76.4523,-1.17069,-67.3695,-70.3972,-69.7951,-7.22472,-73.4248,-76.4523,-70.3972,-76.4523	0/2:16:6,2,8,0,0:6:212:2,8,0,0:74,260,0,0:-19.1395,-14.8827,-31.5573,0,-11.1939,-14.8438,-20.9457,-32.1593,-17.2521,-38.2175,-20.9457,-32.1593,-17.2521,-38.2175,-38.2175	0/2:31:14,2,13,0,0:14:498:2,13,0,0:50,341,0,0:-22.5184,-22.838,-62.86,0,-36.7395,-36.7121,-26.7328,-63.4621,-40.6255,-67.3557,-26.7328,-63.4621,-40.6255,-67.3557,-67.3557	0/2:32:8,5,18,0,0:8:290:5,18,0,0:135,502,0,0:-37.3616,-29.1292,-51.3297,0,-13.1286,-18.3278,-39.7699,-52.8349,-23.7463,-63.4713,-39.7699,-52.8349,-23.7463,-63.4713,-63.4713	0/0:12:11,0,0,0,0:11:433:0,0,0,0:0,0,0,0:0,-3.31133,-39.181,-3.31133,-39.181,-39.181,-3.31133,-39.181,-39.181,-39.181,-3.31133,-39.181,-39.181,-39.181,-39.181	0/0:7:7,0,0,0,0:7:277:0,0,0,0:0,0,0,0:0,-2.10721,-25.2972,-2.10721,-25.2972,-25.2972,-2.10721,-25.2972,-25.2972,-25.2972,-2.10721,-25.2972,-25.2972,-25.2972,-25.2972	0/0:9:9,0,0,0,0:9:365:0,0,0,0:0,0,0,0:0,-2.70927,-33.2151,-2.70927,-33.2151,-33.2151,-2.70927,-33.2151,-33.2151,-33.2151,-2.70927,-33.2151,-33.2151,-33.2151,-33.2151	0/0:4:4,0,0,0,0:4:159:0,0,0,0:0,0,0,0:0,-1.20412,-14.6921,-1.20412,-14.6921,-14.6921,-1.20412,-14.6921,-14.6921,-14.6921,-1.20412,-14.6921,-14.6921,-14.6921,-14.6921	0/0:34:27,2,1,0,0:27:971:2,1,0,0:62,11,0,0:0,-3.10284,-81.9052,-7.4517,-81.8252,-86.4987,-8.12781,-82.5073,-86.7998,-87.4822,-8.12781,-82.5073,-86.7998,-87.4822,-87.4822	0/0:11:10,0,0,0,0:10:395:0,0,0,0:0,0,0,0:0,-3.0103,-35.7633,-3.0103,-35.7633,-35.7633,-3.0103,-35.7633,-35.7633,-35.7633,-3.0103,-35.7633,-35.7633,-35.7633,-35.7633	0/2:18:8,0,9,0,0:8:286:0,9,0,0:0,285,0,0:-20.6151,-23.0233,-46.3658,0,-23.4477,-20.7384,-23.0233,-46.3658,-23.4477,-46.3658,-23.0233,-46.3658,-23.4477,-46.3658,-46.3658	0/1:32:15,16,0,1,0:15:539:16,0,1,0:504,0,37,0:-35.9099,0,-39.0999,-40.4254,-43.9164,-84.4141,-37.3953,-40.8889,-81.3861,-81.0851,-40.4254,-43.9164,-84.4141,-81.3861,-84.4141
21	21057436	CTTACTTTTTTTTTTTTTTTTTTTTTCTTTTTAAATGTAAG	CTTACTTTTTTTTTTTTTTCTTTTTAAATGTAAG,CTTACTTTTTTTTTTTTTTTTTTTTTTCTTTTTAAATGTAAG,CTTATTTTTTTTTTTTTTTTTTTTTTCTTTTTAAATGTAAG	downstream_gene_variant,downstream_gene_variant,downstream_gene_variant,intron_variant,intron_variant,intron_variant,intron_variant,intron_variant,intron_variant,intron_variant,intron_variant,intron_variant	MODIFIER,MODIFIER,MODIFIER,MODIFIER,MODIFIER,MODIFIER,MODIFIER,MODIFIER,MODIFIER,MODIFIER,MODIFIER,MODIFIER	AQP11,AQP11,AQP11,CLNS1A,CLNS1A,CLNS1A,CLNS1A,CLNS1A,CLNS1A,CLNS1A,CLNS1A,CLNS1A	0.04447	0/1:10:5,4,0,0:5:194:4,0,0:117,0,0:-7.50585,0,-14.4946,-9.011,-15.6987,-24.9601,-9.011,-15.6987,-24.9601,-24.9601	1/1:2:0,2,0,0:0:0:2,0,0:39,0,0:-3.26372,-0.60206,0,-3.26372,-0.60206,-3.26372,-3.26372,-0.60206,-3.26372,-3.26372	0/0:3:2,0,0,0:2:79:0,0,0:0,0,0:0,-0.60206,-7.08868,-0.60206,-7.08868,-7.08868,-0.60206,-7.08868,-7.08868,-7.08868	0/0:13:4,0,0,0:4:132:0,0,0:0,0,0:0,-1.20412,-11.9124,-1.20412,-11.9124,-11.9124,-1.20412,-11.9124,-11.9124,-11.9124	0/1:10:2,4,0,0:2:80:4,0,0:117,0,0:-8.77741,0,-5.4616,-9.37947,-6.66572,-16.003,-9.37947,-6.66572,-16.003,-16.003	0/2:14:2,0,2,0:2:66:0,2,0:0,22,0:-0.755776,-1.35784,-6.70456,0,-5.34544,-4.74338,-1.35784,-6.70456,-5.34544,-6.70456	0/1:13:1,3,1,0:1:34:3,1,0:75,11,0:-5.55579,0,-1.868,-5.17778,-2.09457,-7.64398,-5.85682,-2.77109,-7.94501,-8.6241	0/1:12:3,6,1,0:3:101:6,1,0:160,25,0:-11.5783,0,-6.33048,-10.5424,-6.21275,-18.4223,-12.4813,-8.13666,-18.7233,-20.6648	0/1:14:2,5,0,0:2:68:5,0,0:161,0,0:-12.3893,0,-4.02153,-12.9914,-5.52668,-18.5124,-12.9914,-5.52668,-18.5124,-18.5124	0/0:10:4,0,0,0:4:152:0,0,0:0,0,0:0,-1.20412,-13.7132,-1.20412,-13.7132,-13.7132,-1.20412,-13.7132,-13.7132,-13.7132	0/0:8:6,0,0,0:6:236:0,0,0:0,0,0:0,-1.80618,-21.2153,-1.80618,-21.2153,-21.2153,-1.80618,-21.2153,-21.2153,-21.2153	0/0:4:2,0,0,0:2:77:0,0,0:0,0,0:0,-0.60206,-6.94181,-0.60206,-6.94181,-6.94181,-0.60206,-6.94181,-6.94181,-6.94181	0/0:5:3,0,0,0:3:116:0,0,0:0,0,0:0,-0.90309,-10.4317,-0.90309,-10.4317,-10.4317,-0.90309,-10.4317,-10.4317,-10.4317	0/0:8:4,0,0,0:4:133:0,0,0:0,0,0:0,-1.20412,-11.942,-1.20412,-11.942,-11.942,-1.20412,-11.942,-11.942,-11.942	0/0:5:1,0,0,0:1:36:0,0,0:0,0,0:0,-0.30103,-3.25443,-0.30103,-3.25443,-3.25443,-0.30103,-3.25443,-3.25443,-3.25443	0/1:14:3,7,0,0:3:102:7,0,0:183,0,0:-13.4717,0,-6.21256,-14.3748,-8.31977,-22.6677,-14.3748,-8.31977,-22.6677,-22.6677	0/2:12:2,0,1,0:2:68:0,1,0:0,11,0:-0.0776211,-0.679681,-6.20926,0,-5.52925,-5.22822,-0.679681,-6.20926,-5.52925,-6.20926

## Sheet: MFSD2A
CHROM	POS	REF	ALT	Effect	Impact	Ensembl Gene Dog10K_Boxer_Tasha	CC_p_val	BT1193	BT1299	BT1345	BT1348	BT1357	BT1379	BT1388	BT1393	BT1396	BT1032	BT1241	BT1246	BT1259	BT1280	BT1355	BT1368	BT1386
15	3524820	G	C	intergenic_region	MODIFIER	HEYL-ENSCAFG00000003081	0.00905	0/0:7:7,0:7:265:0:0:0,-2.10721,-24.2045	0/0:1:1,0:1:41:0:0:0,-0.30103,-4.09457	0/0:6:6,0:6:190:0:0:0,-1.80618,-17.4048	0/0:10:10,0:10:282:0:0:0,-3.0103,-25.5956	0/0:11:11,0:11:410:0:0:0,-3.31133,-37.2352	0/0:16:15,1:15:481:1:11:0,-3.71648,-42.4905	0/0:20:19,1:19:523:1:26:0,-3.42077,-44.7235	0/0:22:20,2:20:614:2:51:0,-1.77797,-50.6963	0/0:20:18,2:18:576:2:22:0,-3.93061,-50.029	0/1:8:7,1:7:225:1:26:-0.191588,0,-18.1413	0/1:6:5,1:5:138:1:22:-0.393752,0,-10.8792	0/1:6:5,1:5:139:1:20:-0.193777,0,-10.9728	0/1:7:6,1:6:213:1:27:-0.592573,0,-17.3959	0/0:5:5,0:5:185:0:0:0,-1.50515,-17.01	0/0:5:5,0:5:172:0:0:0,-1.50515,-15.807	0/0:10:10,0:10:282:0:0:0,-3.0103,-25.6517	0/1:9:8,1:8:168:1:29:-0.190386,0,-12.6165
15	3179499	CCTCTCTCTCTCTCTCG	CCTCTCTCTCTCTCGCTCTCG	intron_variant	MODIFIER	MYCL	0.01337	0/0:10:9,1:9:354:1:17:0,-1.60698,-30.8163	0/0:11:8,3:8:294:3:33:0,-0.749574,-23.7959	0/0:8:7,1:7:265:1:27:0,-0.0088364,-21.8075	0/0:16:14,0:14:494:0:0:0,-4.21442,-44.1801	0/0:9:7,0:7:283:0:0:0,-2.10721,-25.4896	0/0:18:18,0:18:621:0:0:0,-5.41854,-55.8308	0/0:15:13,0:13:455:0:0:0,-3.91339,-40.7161	0/1:31:16,12:16:555:12:242:-11.1569,0,-40.067	0/0:9:7,0:7:249:0:0:0,-2.10721,-22.2532	0/1:9:6,3:6:228:3:49:-1.11093,0,-18.1652	0/0:15:13,2:13:486:2:46:0,-0.409765,-39.6992	0/0:5:5,0:5:186:0:0:0,-1.50515,-17.0967	0/1:14:8,6:8:318:6:146:-7.74597,0,-24.7712	0/1:34:14,15:14:482:15:226:-8.80174,0,-34.4942	0/1:8:6,2:6:234:2:35:-0.362346,0,-19.0213	0/1:19:13,4:13:444:4:95:-2.33501,0,-34.8011	0/1:25:13,10:13:466:10:211:-9.90843,0,-35.1885
15	3689821	CAAAAAAAAAAAGAAAAAAAAAAAGAGGTGGAGGAAGAAGAAAAGGT	AAAAAAAAAAAATAAAAAAAAAAAGAGGTGGAGGAAGAAGAAAAGGT,CAAAAAAAAAAAAGAAAAAAAAAAAGAGGTGGAGGAAGAAGAAAAGGT,CAAAAAAAAAAATAAAAAAAAAAAGAGGTGGAGGAAGAAGAAAAGGT,AAAAAAAAAAAAGAAAAAAAAAAAGAGGTGGAGGAAGAAGAAAAGGT,CAAAAAAAAAAAGAAAAAAAAAAAGAGGGGGAGGAAGAAGAAAAGGT	intron_variant,intron_variant,intron_variant,intron_variant,intron_variant,intron_variant,intron_variant,intron_variant,intron_variant,intron_variant,intron_variant,intron_variant,intron_variant,intron_variant,intron_variant,intron_variant,intron_variant,intron_variant,intron_variant,intron_variant	MODIFIER,MODIFIER,MODIFIER,MODIFIER,MODIFIER,MODIFIER,MODIFIER,MODIFIER,MODIFIER,MODIFIER,MODIFIER,MODIFIER,MODIFIER,MODIFIER,MODIFIER,MODIFIER,MODIFIER,MODIFIER,MODIFIER,MODIFIER	MACF1,MACF1,MACF1,MACF1,MACF1,MACF1,MACF1,MACF1,MACF1,MACF1,MACF1,MACF1,MACF1,MACF1,MACF1,MACF1,MACF1,MACF1,MACF1,MACF1	0.02028	0/0:4:3,0,0,0,0,0:3:119:0,0,0,0,0:0,0,0,0,0:0,-0.90309,-10.8652,-0.90309,-10.8652,-10.8652,-0.90309,-10.8652,-10.8652,-10.8652,-0.90309,-10.8652,-10.8652,-10.8652,-10.8652,-0.90309,-10.8652,-10.8652,-10.8652,-10.8652,-10.8652	.:.:.:.:.:.:.:.	0/4:5:2,0,0,0,2,0:2:79:0,0,0,2,0:0,0,0,24,0:-0.880908,-1.48297,-8.0151,-1.48297,-8.0151,-8.0151,-1.48297,-8.0151,-8.0151,-8.0151,0,-6.51754,-6.51754,-6.51754,-5.91548,-1.48297,-8.0151,-8.0151,-8.0151,-6.51754,-8.0151	0/2:18:4,0,2,0,3,0:4:132:0,2,0,3,0:0,74,0,72,0:-4.86996,-6.07408,-16.7655,0,-10.6984,-10.0963,-6.07408,-16.7655,-10.6984,-16.7655,-0.499112,-11.1941,-5.1247,-11.1941,-10.291,-6.07408,-16.7655,-10.6984,-16.7655,-11.1941,-16.7655	0/4:12:8,0,0,0,3,0:8:316:0,0,0,3,0:0,0,0,41,0:-0.158587,-2.56683,-28.6936,-2.56683,-28.6936,-28.6936,-2.56683,-28.6936,-28.6936,-28.6936,0,-25.9722,-25.9722,-25.9722,-25.0691,-2.56683,-28.6936,-28.6936,-28.6936,-25.9722,-28.6936	0/2:17:10,0,1,1,1,0:10:339:0,1,1,1,0:0,37,11,24,0:-0.0370286,-3.04733,-30.5903,0,-27.559,-27.258,-2.38135,-29.9133,-26.8825,-29.6122,-1.18978,-28.7352,-25.7039,-28.0593,-28.4342,-3.04733,-30.5903,-27.559,-29.9133,-28.7352,-30.5903	0/0:19:13,0,0,0,2,1:13:439:0,0,0,2,1:0,0,0,22,11:0,-3.91339,-39.5812,-3.91339,-39.5812,-39.5812,-3.91339,-39.5812,-39.5812,-39.5812,-2.57457,-38.2235,-38.2235,-38.2235,-37.6214,-3.24072,-38.9018,-38.9018,-38.9018,-37.5464,-38.6008	0/2:16:10,0,1,0,3,0:10:332:0,1,0,3,0:0,37,0,33,0:-0.0370995,-3.0474,-29.9486,0,-26.9175,-26.6165,-3.0474,-29.9486,-26.9175,-29.9486,-1.13837,-27.9274,-24.899,-27.9274,-27.0243,-3.0474,-29.9486,-26.9175,-29.9486,-27.9274,-29.9486	0/2:22:14,0,2,0,1,1:14:466:0,2,0,1,1:0,74,0,11,11:-1.84494,-6.05936,-43.7683,0,-37.7116,-37.1095,-6.05936,-43.7683,-37.7116,-43.7683,-5.3896,-43.088,-37.0319,-43.088,-42.787,-5.3896,-43.088,-37.0319,-43.088,-42.4085,-42.787	0/0:3:3,0,0,0,0,0:3:116:0,0,0,0,0:0,0,0,0,0:0,-0.90309,-10.3233,-0.90309,-10.3233,-10.3233,-0.90309,-10.3233,-10.3233,-10.3233,-0.90309,-10.3233,-10.3233,-10.3233,-10.3233,-0.90309,-10.3233,-10.3233,-10.3233,-10.3233,-10.3233	0/0:3:3,0,0,0,0,0:3:116:0,0,0,0,0:0,0,0,0,0:0,-0.90309,-10.7436,-0.90309,-10.7436,-10.7436,-0.90309,-10.7436,-10.7436,-10.7436,-0.90309,-10.7436,-10.7436,-10.7436,-10.7436,-0.90309,-10.7436,-10.7436,-10.7436,-10.7436,-10.7436	0/0:1:1,0,0,0,0,0:1:40:0,0,0,0,0:0,0,0,0,0:0,-0.30103,-3.50582,-0.30103,-3.50582,-3.50582,-0.30103,-3.50582,-3.50582,-3.50582,-0.30103,-3.50582,-3.50582,-3.50582,-3.50582,-0.30103,-3.50582,-3.50582,-3.50582,-3.50582,-3.50582	0/0:8:6,0,0,0,0,1:6:230:0,0,0,0,1:0,0,0,0,22:0,-1.80618,-20.7623,-1.80618,-20.7623,-20.7623,-1.80618,-20.7623,-20.7623,-20.7623,-1.80618,-20.7623,-20.7623,-20.7623,-20.7623,-0.148862,-19.0988,-19.0988,-19.0988,-19.0988,-18.7978	0/0:24:13,1,1,0,2,0:13:442:1,1,0,2,0:11,25,0,36,0:0,-3.23584,-38.8034,-1.96721,-37.1581,-37.5387,-3.91339,-39.1045,-37.8398,-39.7864,-1.2906,-36.477,-35.212,-37.1581,-36.5561,-3.91339,-39.1045,-37.8398,-39.7864,-37.1581,-39.7864	0/2:7:5,0,1,0,1,0:5:193:0,1,0,1,0:0,41,0,12,0:-1.90706,-3.41221,-19.2825,0,-15.8932,-15.5922,-3.41221,-19.2825,-15.8932,-19.2825,-2.74984,-18.5397,-15.1557,-18.5397,-18.2387,-3.41221,-19.2825,-15.8932,-19.2825,-18.5397,-19.2825	0/0:19:13,0,0,0,0,0:13:444:0,0,0,0,0:0,0,0,0,0:0,-3.91339,-39.9692,-3.91339,-39.9692,-39.9692,-3.91339,-39.9692,-39.9692,-39.9692,-3.91339,-39.9692,-39.9692,-39.9692,-39.9692,-3.91339,-39.9692,-39.9692,-39.9692,-39.9692,-39.9692	0/0:19:11,2,0,0,1,1:11:368:2,0,0,1,1:22,0,0,11,11:0,-1.95661,-31.1981,-3.31133,-31.8002,-33.1621,-3.31133,-31.8002,-33.1621,-33.1621,-2.63292,-31.1204,-32.4808,-32.4808,-32.1797,-2.63292,-31.1204,-32.4808,-32.4808,-31.8002,-32.1797
15	2821793	TAAAAAAAAAAAGTTT	TAAAAAAAAAAGTTT,TAAAAAAAAAGTTT	downstream_gene_variant,downstream_gene_variant,downstream_gene_variant,downstream_gene_variant,downstream_gene_variant,downstream_gene_variant,downstream_gene_variant,downstream_gene_variant,intergenic_region,intergenic_region	MODIFIER,MODIFIER,MODIFIER,MODIFIER,MODIFIER,MODIFIER,MODIFIER,MODIFIER,MODIFIER,MODIFIER	SMAP2,SMAP2,SMAP2,SMAP2,SMAP2,SMAP2,SMAP2,SMAP2,ZFP69B-SMAP2,ZFP69B-SMAP2	0.02941	1/1:10:0,10,0:0:0:10,0:360,0:-32.7287,-3.0103,0,-32.7287,-3.0103,-32.7287	1/1:1:0,1,0:0:0:1,0:41,0:-4.09457,-0.30103,0,-4.09457,-0.30103,-4.09457	1/2:14:0,4,9:0:0:4,9:152,328:-39.3403,-26.868,-25.6639,-12.5529,0,-9.84364	1/1:32:0,31,0:0:0:31,0:1035,0:-93.3192,-9.33193,0,-93.3192,-9.33193,-93.3192	1/1:16:0,14,0:0:0:14,0:574,0:-51.8099,-4.21442,0,-51.8099,-4.21442,-51.8099	1/1:26:1,23,2:1:35:23,2:815,74:-70.1541,-4.08259,0,-64.3998,-0.856377,-66.6453	1/1:21:0,21,0:0:0:21,0:741,0:-67.0071,-6.32163,0,-67.0071,-6.32163,-67.0071	1/1:15:1,13,0:1:37:13,0:481,0:-39.9366,-0.886374,0,-40.2376,-3.91339,-43.2646	1/1:33:1,32,0:1:37:32,0:1136,0:-98.7906,-6.23616,0,-99.0917,-9.63296,-102.119	1/1:9:0,9,0:0:0:9,0:365,0:-33.214,-2.70927,0,-33.214,-2.70927,-33.214	1/1:20:0,20,0:0:0:20,0:746,0:-67.4389,-6.0206,0,-67.4389,-6.0206,-67.4389	0/1:10:1,9,0:1:41:9,0:352,0:-28.9835,0,-1.08427,-29.2845,-3.79354,-32.6699	1/2:11:0,10,1:0:0:10,1:389,41:-35.7385,-3.79354,-0.783237,-32.3525,0,-32.0515	0/1:23:2,18,0:2:68:18,0:592,0:-47.381,0,-0.170516,-47.9831,-5.58906,-53.5019	1/1:15:0,15,0:0:0:15,0:585,0:-52.9827,-4.51545,0,-52.9827,-4.51545,-52.9827	0/1:17:2,14,0:2:70:14,0:506,0:-40.8859,0,-1.60739,-41.4879,-5.82181,-47.1834	0/1:31:4,26,0:4:137:26,0:862,0:-68.7227,0,-3.48034,-69.9268,-11.3071,-81.0505
15	3226673	AGCCCCCCCCCCCCCCCCACTCACCATAA	AGCCCCCCCCCCCCCCCACTCACCATAA	splice_region_variant&intron_variant,splice_region_variant&intron_variant,splice_region_variant&intron_variant,intron_variant	LOW,LOW,LOW,MODIFIER	MFSD2A,MFSD2A,MFSD2A,MYCL	0.03497	0/0:3:1,0:1:38:0:0:0,-0.30103,-3.47579	.:.:.:.:.:.:.:.	0/0:7:3,0:3:114:0:0:0,-0.90309,-10.3146	0/1:10:1,5:1:36:5:123:-9.29318,0,-1.46645	0/0:1:1,0:1:39:0:0:0,-0.30103,-3.47355	0/1:5:1,1:1:30:1:11:-0.367468,0,-2.12457	1/1:5:0,2:0:0:2:62:-5.62649,-0.60206,0	0/1:12:3,4:3:106:4:124:-9.11095,0,-7.49758	0/0:4:1,0:1:35:0:0:0,-0.30103,-3.1904	1/1:1:0,1:0:0:1:12:-0.909261,-0.30103,0	1/1:1:0,1:0:0:1:37:-3.39794,-0.30103,0	1/1:2:0,0:0:0:0:0:0,0,0	1/1:1:0,0:0:0:0:0:0,0,0	1/1:3:0,1:0:0:1:25:-2.28774,-0.30103,0	.:.:.:.:.:.:.:.	0/1:8:1,6:1:34:6:210:-16.9245,0,-1.01144	0/1:9:3,2:3:100:2:48:-2.85179,0,-7.58223
15	2931811	CATATACATACATACATACATACA	CATATACATACATACATACATACATACATACATACATACA,CATATACATACATACATACATACATACATACATACA	upstream_gene_variant,upstream_gene_variant,intron_variant,intron_variant,intron_variant,intron_variant,intron_variant,intron_variant	MODIFIER,MODIFIER,MODIFIER,MODIFIER,MODIFIER,MODIFIER,MODIFIER,MODIFIER	ENSCAFG00000045257,ENSCAFG00000045257,ZMPSTE24,ZMPSTE24,ZMPSTE24,ZMPSTE24,ZMPSTE24,ZMPSTE24	0.0364	1/1:7:0,7,0:0:0:7,0:251,0:-22.929,-2.10721,0,-22.929,-2.10721,-22.929	0/1:8:2,6,0:2:62:6,0:192,0:-15.1832,0,-3.4807,-15.7852,-5.28688,-20.7597	1/2:17:5,6,6:5:202:6,6:242,242:-21.7358,-3.29354,-18.1409,-3.29354,0,-18.1409	1/1:19:1,18,0:1:37:18,0:410,0:-33.3678,-2.02174,0,-33.6688,-5.41854,-36.7032	1/2:12:2,4,6:2:82:4,6:150,227:-23.4772,-11.7996,-17.3715,-5.47799,0,-10.4516	1/2:14:1,5,7:1:33:5,7:123,221:-24.3642,-15.1259,-16.2915,-6.85433,0,-7.42745	0/2:22:6,5,9:6:213:5,9:135,285:-21.165,-12.3373,-28.2091,0,-6.78089,-14.6965	0/1:25:6,19,0:6:222:19,0:545,0:-41.796,0,-12.8123,-43.6021,-18.5319,-61.7842	2/2:30:1,0,28:1:36:0,28:0,802:-68.9618,-69.2629,-72.2029,-5.36651,-8.42884,0	0/1:8:2,5,0:2:80:5,0:193,0:-15.4685,0,-5.27139,-16.0706,-6.77654,-22.6753	0/2:8:1,1,5:1:40:1,5:37,172:-13.7277,-10.9927,-14,0,-0.282957,-1.84149	0/1:10:3,4,3:3:118:4,3:146,110:-11.0199,0,-8.51563,-2.93278,-0.743579,-11.7483	1/2:9:2,4,2:2:76:4,2:135,82:-10.8979,-0.554957,-5.61056,-4.6987,0,-10.3543	0/1:14:3,10,1:3:110:10,1:284,25:-21.5777,0,-5.99314,-20.5359,-7.09209,-29.2431	0/2:8:1,0,7:1:41:0,7:0,283:-23.4343,-23.7353,-27.1201,0,-3.79354,-1.68633	0/1:20:3,16,1:3:105:16,1:454,37:-35.0431,0,-3.71157,-32.9141,-5.49605,-41.1665	0/1:32:8,23,1:8:288:23,1:723,37:-55.6513,0,-16.5665,-55.0302,-20.462,-78.24
15	3011837	TAAAAAAAAAAAAAAAAAAGGCAGAGGGG	TAAAAAAAAAAAAAAAAAGGCAGAGGGG,TAAAAAAAAAAAAAAAAAAAGGCAGAGGGG	intron_variant,intron_variant	MODIFIER,MODIFIER	RLF,RLF	0.0364	0/1:5:2,3,0:2:80:3,0:114,0:-9.12407,0,-6.08664,-9.72613,-6.98973,-16.3243	1/1:2:0,2,0:0:0:2,0:64,0:-6.07869,-0.60206,0,-6.07869,-0.60206,-6.07869	2/2:7:0,0,3:0:0:0,3:0,110:-9.8886,-9.8886,-9.8886,-0.90309,-0.90309,0	0/1:27:6,10,6:6:208:10,6:294,158:-21.6375,0,-13.9192,-11.0455,-4.54414,-26.16	0/2:8:3,0,5:3:108:0,5:0,159:-12.1739,-13.077,-21.9002,0,-9.13918,-7.63403	0/1:16:2,5,2:2:70:5,2:147,36:-11.1506,0,-4.21767,-9.12372,-3.09534,-14.2325	1/2:11:1,7,2:1:34:7,2:169,74:-15.9805,-3.29584,-3.93157,-10.2073,0,-12.3711	0/2:22:7,0,11:7:241:0,11:0,305:-22.077,-24.1842,-43.7871,0,-19.6675,-16.3562	0/2:20:3,1,11:3:103:1,11:37,293:-22.1294,-19.9995,-28.0739,0,-5.34641,-5.06976	1/1:4:0,3,0:0:0:3,0:123,0:-11.0138,-0.90309,0,-11.0138,-0.90309,-11.0138	1/2:9:0,2,5:0:0:2,5:78,147:-18.1105,-11.6807,-11.0787,-6.43847,0,-4.93332	2/2:5:0,0,4:0:0:0,4:0,126:-11.4054,-11.4054,-11.4054,-1.20412,-1.20412,0	2/2:4:0,0,4:0:0:0,4:0,151:-13.9548,-13.9548,-13.9548,-1.20412,-1.20412,0	1/2:19:2,10,4:2:65:10,4:320,110:-28.6141,-3.42071,-5.66553,-20.5339,0,-24.5776	2/2:6:0,0,5:0:0:0,5:0,163:-14.5088,-14.5088,-14.5088,-1.50515,-1.50515,0	0/1:19:2,8,0:2:66:8,0:284,0:-22.587,0,-2.94335,-23.189,-5.35159,-28.5288	1/2:29:2,15,6:2:67:15,6:455,184:-45.1437,-9.32144,-10.2386,-30.9971,0,-34.6206
15	3580835	CAAAAAAAAAAAAGCCAG	CAAAAAAAAAAAAAGCCAG	intergenic_region	MODIFIER	ENSCAFG00000003081-MACF1	0.0364	0/1:19:13,6:13:519:6:204:-12.9629,0,-41.3376	0/0:1:1,0:1:35:0:0:0,-0.30103,-3.49863	0/0:17:17,0:17:680:0:0:0,-5.11751,-61.5309	0/1:32:22,4:22:784:4:122:-3.17265,0,-62.791	0/0:5:4,0:4:146:0:0:0,-1.20412,-13.2133	0/1:33:21,7:21:733:7:207:-10.1865,0,-57.5504	0/1:20:15,2:15:521:2:62:-0.499672,0,-41.8664	0/1:33:22,5:22:772:5:177:-7.84185,0,-61.4029	0/1:21:15,2:15:529:2:62:-0.472079,0,-42.5326	0/0:13:12,1:12:460:1:37:0,-0.215561,-38.0499	0/0:15:13,1:13:507:1:37:0,-0.761482,-42.3827	0/0:9:9,0:9:353:0:0:0,-2.70927,-32.1295	0/0:15:15,0:15:584:0:0:0,-4.51545,-52.8954	0/0:28:27,1:27:936:1:37:0,-4.73101,-80.8544	0/0:14:14,0:14:554:0:0:0,-4.21442,-50.2015	0/1:34:26,3:26:889:3:99:-0.200093,0,-71.314	0/0:35:30,2:30:1055:2:48:0,-5.30424,-90.7067
15	3583048	ACCCT	CCCCA,CCCCC,CCCCT,ACCCA,ACCCC	intergenic_region,intergenic_region,intergenic_region,intergenic_region,intergenic_region	MODIFIER,MODIFIER,MODIFIER,MODIFIER,MODIFIER	ENSCAFG00000003081-MACF1,ENSCAFG00000003081-MACF1,ENSCAFG00000003081-MACF1,ENSCAFG00000003081-MACF1,ENSCAFG00000003081-MACF1	0.0364	0/2:13:11,0,2,0,0,0:11:401:0,2,0,0,0:0,46,0,0,0:-0.456372,-3.7677,-36.628,0,-33.111,-32.5089,-3.7677,-36.628,-33.111,-36.628,-3.7677,-36.628,-33.111,-36.628,-36.628,-3.7677,-36.628,-33.111,-36.628,-36.628,-36.628	0/2:7:4,0,2,0,0,1:4:152:0,2,0,0,1:0,47,0,0,12:-2.50031,-3.70443,-16.2729,0,-12.6716,-12.0695,-3.70443,-16.2729,-12.6716,-16.2729,-3.70443,-16.2729,-12.6716,-16.2729,-16.2729,-2.96379,-15.5241,-11.9446,-15.5241,-15.5241,-15.2231	0/0:15:10,0,1,1,0,2:10:370:0,1,1,0,2:0,31,12,0,24:0,-3.0103,-33.3611,-0.503384,-30.8737,-30.5727,-2.26039,-32.5968,-30.1106,-32.2957,-3.0103,-33.3611,-30.8737,-32.5968,-33.3611,-1.52984,-31.8347,-29.3501,-31.0755,-31.8347,-31.2327	0/1:15:10,3,0,0,2,0:10:364:3,0,0,2,0:69,0,0,22,0:-2.33819,0,-28.9981,-5.34849,-29.9012,-35.1879,-5.34849,-29.9012,-35.1879,-35.1879,-4.03196,-28.5673,-33.8407,-33.8407,-33.2387,-5.34849,-29.9012,-35.1879,-35.1879,-33.8407,-35.1879	0/0:19:16,0,0,1,0,2:16:569:0,0,1,0,2:0,0,12,0,34:0,-4.81648,-51.3489,-4.81648,-51.3489,-51.3489,-4.05418,-50.5812,-50.5812,-50.2802,-4.81648,-51.3489,-51.3489,-50.5812,-51.3489,-2.32528,-48.9091,-48.9091,-48.144,-48.9091,-48.307	0/1:21:12,3,2,0,3,1:12:425:3,2,0,3,1:75,60,0,47,25:-2.23794,0,-33.7925,-1.03652,-29.9004,-35.1339,-5.8503,-34.6956,-35.736,-40.5325,-2.56604,-31.4005,-32.4373,-37.2306,-36.3275,-3.90042,-32.7506,-33.7902,-38.5864,-35.2865,-38.2854	0/2:19:14,2,3,0,0,0:14:496:2,3,0,0,0:45,87,0,0,0:-2.70437,-3.51744,-43.3291,0,-37.0186,-39.5458,-6.91879,-43.9312,-40.4489,-47.3656,-6.91879,-43.9312,-40.4489,-47.3656,-47.3656,-6.91879,-43.9312,-40.4489,-47.3656,-47.3656,-47.3656	0/2:36:27,3,5,0,1,0:27:979:3,5,0,1,0:68,145,0,11,0:-3.4668,-6.38905,-85.5043,0,-74.8737,-78.573,-11.5946,-86.4074,-80.0781,-91.6142,-10.923,-85.7257,-79.3969,-90.9317,-90.6307,-11.5946,-86.4074,-80.0781,-91.6142,-90.9317,-91.6142	0/0:26:23,0,2,0,1,0:23:830:0,2,0,1,0:0,53,0,11,0:0,-6.92369,-74.7896,-2.65284,-70.6286,-70.0265,-6.92369,-74.7896,-70.6286,-74.7896,-6.28638,-74.11,-69.9501,-74.11,-73.8089,-6.92369,-74.7896,-70.6286,-74.7896,-74.11,-74.7896	0/0:8:7,0,0,1,0,0:7:242:0,0,1,0,0:0,0,22,0,0:0,-2.10721,-21.8767,-2.10721,-21.8767,-21.8767,-0.208308,-20.2135,-20.2135,-19.9125,-2.10721,-21.8767,-21.8767,-20.2135,-21.8767,-2.10721,-21.8767,-21.8767,-20.2135,-21.8767,-21.8767	0/0:13:10,0,0,2,0,1:10:330:0,0,2,0,1:0,0,39,0,22:0,-3.0103,-29.7782,-3.0103,-29.7782,-29.7782,-0.119231,-26.8897,-26.8897,-26.2876,-3.0103,-29.7782,-29.7782,-26.8897,-29.7782,-1.32306,-28.106,-28.106,-25.2208,-28.106,-27.805	0/0:11:10,0,1,0,0,0:10:360:0,1,0,0,0:0,24,0,0,0:0,-3.0103,-32.4823,-0.911438,-30.6343,-30.3333,-3.0103,-32.4823,-30.6343,-32.4823,-3.0103,-32.4823,-30.6343,-32.4823,-32.4823,-3.0103,-32.4823,-30.6343,-32.4823,-32.4823,-32.4823	0/0:15:13,0,0,2,0,0:13:436:0,0,2,0,0:0,0,24,0,0:0,-3.91339,-39.4066,-3.91339,-39.4066,-39.4066,-2.23546,-37.8774,-37.8774,-37.2753,-3.91339,-39.4066,-39.4066,-37.8774,-39.4066,-3.91339,-39.4066,-39.4066,-37.8774,-39.4066,-39.4066	0/0:10:9,0,1,0,0,0:9:318:0,1,0,0,0:0,29,0,0,0:0,-2.70927,-28.6642,-0.110644,-26.3618,-26.0608,-2.70927,-28.6642,-26.3618,-28.6642,-2.70927,-28.6642,-26.3618,-28.6642,-28.6642,-2.70927,-28.6642,-26.3618,-28.6642,-28.6642,-28.6642	0/0:11:10,0,0,0,0,1:10:352:0,0,0,0,1:0,0,0,0,12:0,-3.0103,-31.8723,-3.0103,-31.8723,-31.8723,-3.0103,-31.8723,-31.8723,-31.8723,-3.0103,-31.8723,-31.8723,-31.8723,-31.8723,-2.11134,-31.1144,-31.1144,-31.1144,-31.1144,-30.8134	0/0:14:12,1,0,0,0,0:12:427:1,0,0,0,0:21,0,0,0,0:0,-2.09473,-36.5945,-3.61236,-36.8955,-38.474,-3.61236,-36.8955,-38.474,-38.474,-3.61236,-36.8955,-38.474,-38.474,-38.474,-3.61236,-36.8955,-38.474,-38.474,-38.474,-38.474	0/2:10:8,1,1,0,0,0:8:280:1,1,0,0,0:26,31,0,0,0:-0.10522,-0.499626,-23.0121,0,-20.829,-22.5569,-2.51346,-23.3131,-22.8579,-25.3434,-2.51346,-23.3131,-22.8579,-25.3434,-25.3434,-2.51346,-23.3131,-22.8579,-25.3434,-25.3434,-25.3434
15	2806013	G	C	intron_variant	MODIFIER	ZFP69B	0.03846	0/0:1:1,0:1:41:0:0:0,-0.30103,-4.09457	0/0:4:3,1:3:100:1:12:0,-0.0041264,-7.4012	0/1:3:1,2:1:27:2:42:-3.0867,0,-1.79669	0/1:3:2,1:2:74:1:19:-0.996876,0,-6.12279	.:.:.:.:.:.:.:.	0/0:3:3,0:3:99:0:0:0,-0.90309,-9.23381	0/1:2:1,1:1:37:1:11:-0.497935,0,-3.08717	0/1:16:13,3:13:365:3:61:-0.876593,0,-28.2894	0/0:4:4,0:4:122:0:0:0,-1.20412,-11.279	0/0:1:1,0:1:22:0:0:0,-0.30103,-2.19321	0/0:2:2,0:2:53:0:0:0,-0.60206,-5.02983	0/0:1:1,0:1:41:0:0:0,-0.30103,-4.09457	0/0:1:1,0:1:41:0:0:0,-0.30103,-4.09457	0/0:5:4,1:4:122:1:11:0,-0.405155,-10.179	0/0:3:3,0:3:71:0:0:0,-0.90309,-6.62634	0/0:3:3,0:3:111:0:0:0,-0.90309,-10.3519	0/0:3:3,0:3:111:0:0:0,-0.90309,-10.3539
15	3678995	CTTTTTTTTTTTTTTAATTTATTTTTTATTGGTGTTC	CTTTTTTTTTTTTTTTAATTTATTTTTTATTGGTGTTC	intron_variant,intron_variant,intron_variant,intron_variant	MODIFIER,MODIFIER,MODIFIER,MODIFIER	MACF1,MACF1,MACF1,MACF1	0.04299	0/1:8:1,7:1:41:7:240:-19.472,0,-1.68633	0/0:1:0,0:0:0:0:0:0,0,0	1/1:5:0,5:0:0:5:201:-18.47,-1.50515,0	0/1:13:7,3:7:245:3:99:-5.90713,0,-19.06	0/1:10:4,4:4:158:4:93:-5.97188,0,-11.9166	0/1:13:2,8:2:68:8:218:-16.4915,0,-3.1622	0/1:28:2,17:2:74:17:399:-30.2425,0,-0.976066	0/0:17:13,0:13:454:0:0:0,-3.91339,-40.9897	0/1:17:2,9:2:70:9:281:-22.0436,0,-3.02836	1/1:5:0,4:0:0:4:160:-14.452,-1.20412,0	0/1:9:1,5:1:38:5:191:-15.4453,0,-1.64339	1/1:5:0,4:0:0:4:123:-11.217,-1.20412,0	1/1:5:0,5:0:0:5:192:-17.3622,-1.50515,0	0/1:19:10,6:10:349:6:148:-8.51785,0,-26.6323	1/1:6:0,4:0:0:4:160:-14.411,-1.20412,0	1/1:15:0,13:0:0:13:405:-36.3672,-3.91339,0	0/1:20:5,7:5:170:7:185:-13.0412,0,-11.718

## Sheet: HERC6
CHROM	POS	REF	ALT	Effect	Impact	Ensembl Gene Dog10K_Boxer_Tasha	CC_p_val	BT1193	BT1299	BT1345	BT1348	BT1357	BT1379	BT1388	BT1393	BT1396	BT1032	BT1241	BT1246	BT1259	BT1280	BT1355	BT1368	BT1386
32	30222961	T	C	intron_variant,intron_variant	MODIFIER,MODIFIER	HERC6,HERC6	0.001851	0/1:14:8,6:8:328:6:246:-1.63637,0,-25.6759	0/0:3:2,1:2:78:1:41:0,-0.603124,-7.10281	0/0:15:13,2:13:525:2:82:0,-1.76864,-44.8488	0/0:41:32,9:32:1122:9:291:0,-1.85289,-89.4212	0/1:19:12,7:12:463:7:287:-5.22389,0,-35.9746	0/0:39:29,10:29:1073:10:332:0,-0.148144,-73.1469	0/0:39:32,7:32:1172:7:221:0,-6.08046,-97.6885	0/0:51:39,12:39:1419:12:415:0,-1.01993,-109.018	0/0:46:37,9:37:1357:9:321:0,-2.41105,-104.071	0/1:15:11,4:11:447:4:164:-0.651421,0,-36.0696	0/1:19:14,5:14:557:5:201:-0.23284,0,-44.7495	0/1:17:12,5:12:460:5:201:-1.85549,0,-33.6234	0/1:28:21,7:21:822:7:269:-1.50503,0,-62.5183	0/1:43:30,13:30:1110:13:481:-6.10127,0,-84.9193	0/1:11:8,3:8:315:3:109:-0.31341,0,-25.4001	0/1:33:22,11:22:802:11:395:-3.93203,0,-60.6686	0/1:42:30,12:30:1110:12:406:-1.17405,0,-82.8712
32	30585125	GATGTTTTTTTTTTAAAGAT	GATGTTTTTTTTTAAAGAT,AATGTTTTTTTTTAAAGAT	intergenic_region,intergenic_region	MODIFIER,MODIFIER	PKD2-SPP1,PKD2-SPP1	0.001851	0/1:5:3,2,0:3:122:2,0:82,0:-6.27453,0,-9.86734,-7.17762,-10.4694,-17.2389	1/1:4:0,4,0:0:0:4,0:160,0:-14.7829,-1.20412,0,-14.7829,-1.20412,-14.7829	1/1:2:0,2,0:0:0:2,0:82,0:-7.4299,-0.60206,0,-7.4299,-0.60206,-7.4299	1/1:33:0,29,0:0:0:29,0:959,0:-86.2984,-8.72987,0,-86.2984,-8.72987,-86.2984	1/2:15:0,6,9:0:0:6,9:233,340:-47.3841,-28.2382,-26.432,-19.5296,0,-16.8203	1/1:25:1,23,0:1:36:23,0:687,0:-58.6194,-3.86136,0,-58.9204,-6.92369,-61.8606	1/1:20:0,18,0:0:0:18,0:576,0:-51.7451,-5.41854,0,-51.7451,-5.41854,-51.7451	0/1:28:16,11,0:16:571:11,0:383,0:-26.5425,0,-43.4704,-31.359,-46.7817,-77.9248	1/1:30:1,29,0:1:35:29,0:1001,0:-86.8907,-5.53227,0,-87.1917,-8.72987,-90.0396	0/1:11:4,7,0:4:161:7,0:275,0:-21.8057,0,-11.5642,-23.0098,-13.6714,-36.2826	0/1:5:1,4,0:1:41:4,0:160,0:-13.2778,0,-2.58942,-13.5788,-3.79354,-16.9649	0/1:14:4,10,0:4:156:10,0:373,0:-29.6917,0,-10.2025,-30.8959,-13.2128,-43.7239	0/1:12:9,3,0:9:358:3,0:123,0:-7.85243,0,-28.9696,-10.5617,-29.8727,-40.028	0/1:36:16,18,0:16:577:18,0:616,0:-45.2453,0,-41.7543,-50.0618,-47.1728,-97.1608	0/1:6:3,3,0:3:120:3,0:123,0:-9.65861,0,-9.38172,-10.5617,-10.2848,-20.442	0/1:31:14,16,0:14:507:16,0:518,0:-37.7681,0,-36.811,-41.9826,-41.6275,-83.3979	0/1:39:14,22,0:14:494:22,0:778,0:-59.2835,0,-33.7326,-63.4979,-40.3553,-103.731
32	30222975	C	G	intron_variant,intron_variant	MODIFIER,MODIFIER	HERC6,HERC6	0.006787	0/1:15:9,6:9:365:6:238:-1.32367,0,-28.6985	0/0:3:2,1:2:68:1:41:0,-0.603124,-6.15467	0/0:16:14,2:14:574:2:82:0,-2.06967,-49.2542	0/0:43:35,8:35:1257:8:270:0,-1.60276,-100.718	0/1:19:12,7:12:469:7:287:-5.22389,0,-35.8029	0/0:40:30,10:30:1110:10:370:0,-0.0892325,-76.1166	0/0:36:29,7:29:1061:7:259:0,-4.91799,-87.4437	0/1:45:35,10:35:1269:10:346:-0.0518254,0,-95.2684	0/0:47:38,9:38:1406:9:333:0,-2.5644,-107.305	0/1:15:11,4:11:451:4:156:-0.639744,0,-36.4302	0/1:19:14,5:14:570:5:205:-0.244441,0,-45.9215	0/1:18:13,5:13:533:5:176:-1.548,0,-39.5438	0/1:27:20,7:20:806:7:283:-1.80643,0,-61.3779	0/1:47:34,13:34:1258:13:469:-4.88387,0,-97.0284	0/1:9:6,3:6:246:3:123:-0.922394,0,-19.8108	0/1:28:20,8:20:702:8:284:-4.66816,0,-53.1651	0/1:36:27,9:27:987:9:333:-2.10809,0,-73.6088
32	30392878	TAAAAAAAAGAAGGGT	TAAAAAAAGAAGGGT	intergenic_region	MODIFIER	ENSCAFG00000052771-ABCG2	0.006787	0/1:12:4,7:4:160:7:287:-22.3945,0,-10.9824	1/1:6:0,6:0:0:6:242:-22.1564,-1.80618,0	0/1:10:5,5:5:203:5:201:-15.4597,0,-15.6428	1/1:29:0,27:0:0:27:951:-85.4543,-8.12781,0	1/1:10:0,6:0:0:6:242:-21.7477,-1.80618,0	1/1:24:0,23:0:0:23:813:-73.012,-6.92369,0	1/1:23:0,21:0:0:21:765:-68.7828,-6.32163,0	0/1:25:10,15:10:363:15:543:-41.6786,0,-25.4901	1/1:44:0,43:0:0:43:1529:-137.416,-12.9443,0	0/1:8:6,2:6:239:2:82:-5.37144,0,-19.4768	0/0:11:10,0:10:399:0:0:0,-3.0103,-35.8599	0/1:7:2,4:2:62:4:135:-10.5028,0,-3.89936	0/0:15:15,0:15:582:0:0:0,-4.51545,-52.7151	0/1:30:13,16:13:458:16:580:-43.4967,0,-32.5183	0/1:15:7,7:7:283:7:258:-18.9748,0,-21.2551	0/1:24:7,15:7:254:15:491:-37.7354,0,-16.422	0/0:30:27,0:27:959:0:0:0,-8.12781,-86.2919
32	30471061	GGAGAGAGAAAAAAGT	GGAGAAAAAAGT	intron_variant,intron_variant	MODIFIER,MODIFIER	ABCG2,ABCG2	0.006787	0/1:10:2,8:2:80:8:314:-25.6073,0,-4.58149	1/1:3:0,2:0:0:2:54:-4.82601,-0.60206,0	0/1:12:3,8:3:123:8:273:-21.4353,0,-7.96109	1/1:20:0,18:0:0:18:600:-54.1146,-5.41854,0	1/1:11:0,11:0:0:11:414:-37.5946,-3.31133,0	1/1:32:0,31:0:0:31:1009:-90.973,-9.33193,0	1/1:34:0,34:0:0:34:1031:-93.0511,-10.235,0	0/1:45:26,19:26:938:19:591:-39.9305,0,-71.192	1/1:28:0,25:0:0:25:866:-78.1094,-7.52575,0	0/1:10:7,3:7:276:3:109:-7.15269,0,-22.1964	0/1:13:6,7:6:227:7:244:-18.3701,0,-16.8744	0/1:14:5,9:5:194:9:343:-27.0067,0,-13.617	0/1:13:2,10:2:75:10:334:-26.6118,0,-3.30307	0/1:27:14,13:14:502:13:445:-32.2444,0,-37.3885	0/1:10:5,5:5:197:5:149:-10.6899,0,-15.095	0/1:23:10,13:10:360:13:431:-32.1779,0,-25.8201	0/1:41:21,20:21:746:20:692:-50.2518,0,-55.1221
32	30727902	C	G	downstream_gene_variant,downstream_gene_variant,intergenic_region	MODIFIER,MODIFIER,MODIFIER	MEPE,MEPE,ENSCAFG00000054342-MEPE	0.006787	0/0:14:14,0:14:546:0:0:0,-4.21442,-49.4702	0/1:5:3,2:3:119:2:73:-5.40902,0,-9.58935	0/1:16:10,6:10:379:6:246:-17.7036,0,-29.6381	0/0:26:25,0:25:925:0:0:0,-7.52575,-83.4509	0/0:6:6,0:6:229:0:0:0,-1.80618,-20.9721	0/0:23:23,0:23:851:0:0:0,-6.92369,-76.9148	0/0:25:25,0:25:875:0:0:0,-7.52575,-79.0566	0/1:32:15,17:15:543:17:629:-47.3058,0,-39.5709	0/0:32:32,0:32:1184:0:0:0,-9.63296,-106.867	0/1:9:3,6:3:123:6:246:-19.7964,0,-8.75552	0/1:18:13,5:13:515:5:205:-13.3776,0,-41.2712	0/1:6:4,2:4:164:2:78:-5.5966,0,-13.3437	0/1:17:9,8:9:342:8:324:-24.4108,0,-26.01	0/1:19:10,9:10:344:9:313:-22.784,0,-24.1029	0/1:12:2,10:2:78:10:406:-33.2619,0,-3.79042	0/1:24:8,16:8:296:16:592:-46.388,0,-19.7694	0/1:30:12,18:12:444:18:642:-49.0683,0,-31.2754
32	30417012	T	A	intergenic_region	MODIFIER	ENSCAFG00000052771-ABCG2	0.00905	0/0:16:16,0:16:648:0:0:0,-4.81648,-58.6521	0/0:8:8,0:8:315:0:0:0,-2.40824,-28.7114	0/0:4:4,0:4:155:0:0:0,-1.20412,-14.3218	0/0:23:23,0:23:763:0:0:0,-6.92369,-68.966	0/0:9:9,0:9:360:0:0:0,-2.70927,-32.7598	0/0:32:32,0:32:1100:0:0:0,-9.63296,-99.2939	0/0:32:32,0:32:1146:0:0:0,-9.63296,-103.439	0/0:20:19,1:19:667:1:37:0,-5.42086,-59.7495	0/0:40:40,0:40:1420:0:0:0,-12.0412,-128.074	0/0:12:12,0:12:466:0:0:0,-3.61236,-42.2837	0/1:9:8,1:8:310:1:41:-1.03685,0,-25.5463	0/1:4:1,3:1:41:3:123:-4.89388,0,-2.89045	1/1:1:0,1:0:0:1:37:-3.69783,-0.30103,0	0/1:17:14,3:14:494:3:111:-2.16209,0,-39.6715	0/0:11:11,0:11:447:0:0:0,-3.31133,-40.585	0/0:33:33,0:33:1169:0:0:0,-9.93399,-105.503	1/1:8:0,8:0:0:8:296:-16.0329,-2.40824,0
32	30731237	A	G	downstream_gene_variant,downstream_gene_variant,intergenic_region	MODIFIER,MODIFIER,MODIFIER	MEPE,MEPE,ENSCAFG00000054342-MEPE	0.01222	0/0:5:5,0:5:201:0:0:0,-1.50515,-18.47	0/1:9:2,7:2:78:7:275:-22.4078,0,-4.69351	0/0:15:15,0:15:575:0:0:0,-4.51545,-52.0775	0/0:43:43,0:43:1517:0:0:0,-12.9443,-136.808	0/1:11:3,8:3:114:8:316:-25.4929,0,-7.31789	0/0:24:24,0:24:864:0:0:0,-7.22472,-78.0766	0/0:35:35,0:35:1245:0:0:0,-10.536,-112.343	0/0:41:41,0:41:1493:0:0:0,-12.3422,-134.657	0/0:32:32,0:32:1110:0:0:0,-9.63296,-100.193	0/1:16:10,6:10:392:6:231:-16.3335,0,-30.8138	1/1:14:0,14:0:0:14:574:-52.001,-4.21442,0	0/1:16:12,4:12:488:4:160:-9.96644,0,-39.4539	0/1:18:7,11:7:287:11:447:-35.1665,0,-20.7867	0/0:26:26,0:26:950:0:0:0,-7.82678,-85.8162	0/1:10:6,4:6:238:4:164:-12.1396,0,-18.7825	0/1:28:14,14:14:518:14:518:-38.5336,0,-38.5336	0/1:28:20,8:20:740:8:284:-17.4722,0,-58.5019
32	30717286	CATATATATATATATGTA	CATATATATATATATATGTA	non_coding_transcript_exon_variant	MODIFIER	ENSCAFG00000054342	0.01337	0/0:11:10,0:10:402:0:0:0,-3.0103,-36.1313	0/1:3:1,2:1:39:2:68:-5.55154,0,-2.74303	0/0:3:2,0:2:80:0:0:0,-0.60206,-7.3786	0/0:7:6,0:6:194:0:0:0,-1.80618,-17.5187	0/0:8:8,0:8:299:0:0:0,-2.40824,-27.2599	0/0:9:8,0:8:286:0:0:0,-2.40824,-25.9477	0/0:12:11,0:11:390:0:0:0,-3.31133,-35.3084	0/0:11:9,0:9:315:0:0:0,-2.70927,-28.4781	0/0:10:9,0:9:302:0:0:0,-2.70927,-27.3737	0/1:10:6,3:6:224:3:119:-8.08369,0,-17.5214	1/1:12:0,9:0:0:9:341:-30.647,-2.70927,0	0/1:7:5,2:5:182:2:82:-5.67247,0,-14.6248	0/1:12:2,9:2:80:9:315:-25.1054,0,-3.9804	0/0:6:5,0:5:171:0:0:0,-1.50515,-15.5774	0/0:2:2,0:2:80:0:0:0,-0.60206,-7.59179	0/1:12:6,4:6:209:4:98:-5.76749,0,-15.8249	0/1:17:7,5:7:255:5:147:-9.62862,0,-19.3861
32	30730514	C	T	downstream_gene_variant,downstream_gene_variant,intergenic_region	MODIFIER,MODIFIER,MODIFIER	MEPE,MEPE,ENSCAFG00000054342-MEPE	0.01337	0/0:12:12,0:12:488:0:0:0,-3.61236,-44.2704	0/1:8:4,4:4:160:4:145:-10.9891,0,-12.3747	0/0:9:9,0:9:356:0:0:0,-2.70927,-32.3983	0/0:35:35,0:35:1219:0:0:0,-10.536,-109.997	0/0:17:17,0:17:675:0:0:0,-5.11751,-61.0749	0/0:51:51,0:51:1861:0:0:0,-15.3525,-167.757	0/0:40:40,0:40:1456:0:0:0,-12.0412,-131.329	0/0:38:38,0:38:1394:0:0:0,-11.4391,-125.754	0/0:30:30,0:30:1098:0:0:0,-9.0309,-99.129	0/1:12:5,7:5:172:7:278:-21.7744,0,-12.1946	1/1:8:0,8:0:0:8:324:-29.5283,-2.40824,0	0/0:19:19,0:19:770:0:0:0,-5.71957,-69.6161	0/1:17:9,8:9:365:8:319:-23.9559,0,-28.0965	0/0:40:40,0:40:1480:0:0:0,-12.0412,-133.492	0/1:16:9,7:9:369:7:278:-20.5702,0,-28.759	0/1:41:18,23:18:642:23:815:-61.3225,0,-45.7627	0/1:53:18,35:18:654:35:1206:-92.8708,0,-43.2352
32	30756708	TATATTAACTAATTGGAA	TA	intron_variant,intron_variant	MODIFIER,MODIFIER	IBSP,IBSP	0.01337	0/0:15:15,0:15:589:0:0:0,-4.51545,-53.3505	0/0:7:7,0:7:272:0:0:0,-2.10721,-24.7929	0/0:10:10,0:10:395:0:0:0,-3.0103,-35.906	0/0:19:19,0:19:693:0:0:0,-5.71957,-62.7009	0/1:7:5,2:5:191:2:82:-5.67247,0,-15.4465	0/0:20:20,0:20:722:0:0:0,-6.0206,-65.3078	0/0:19:19,0:19:692:0:0:0,-5.71957,-62.6108	0/0:26:26,0:26:935:0:0:0,-7.82678,-84.4676	0/0:27:27,0:27:963:0:0:0,-8.12781,-86.9859	0/1:7:4,3:4:163:3:65:-3.91424,0,-12.9061	1/1:14:1,13:1:32:13:512:-43.2236,-1.01511,0	0/0:12:12,0:12:485:0:0:0,-3.61236,-44.002	0/1:9:6,3:6:238:3:76:-4.38183,0,-19.0838	0/0:27:26,0:26:925:0:0:0,-7.82678,-83.4463	0/1:10:7,3:7:279:3:123:-8.45449,0,-22.4706	0/1:21:11,9:11:395:9:205:-12.475,0,-29.685	0/1:28:14,14:14:502:14:394:-27.3,0,-37.0871
32	30417024	TGATAGGACTG	CGACGTGGGATTC	intergenic_region	MODIFIER	ENSCAFG00000052771-ABCG2	0.01923	0/0:18:18,0:18:711:0:0:0,-5.41854,-64.3182	0/0:11:11,0:11:417:0:0:0,-3.31133,-35.6894	0/0:2:2,0:2:81:0:0:0,-0.60206,-7.68573	0/0:22:21,0:21:754:0:0:0,-6.32163,-67.9299	0/0:10:10,0:10:407:0:0:0,-3.0103,-36.9906	0/0:29:29,0:29:1049:0:0:0,-8.72987,-94.7216	0/0:30:29,0:29:1048:0:0:0,-8.72987,-94.3787	0/0:20:19,1:19:685:1:37:0,-5.63574,-61.2251	0/0:38:37,0:37:1346:0:0:0,-11.1381,-121.323	0/0:12:12,0:12:464:0:0:0,-3.61236,-42.1088	0/1:8:7,1:7:270:1:41:-0.945843,0,-21.8495	0/1:5:1,3:1:41:3:120:-4.72499,0,-2.62575	.:.:.:.:.:.:.:.	0/1:12:10,2:10:361:2:74:-0.284296,0,-29.2212	0/0:8:8,0:8:327:0:0:0,-2.40824,-29.8001	0/0:33:33,0:33:1201:0:0:0,-9.93399,-108.396	1/1:7:0,7:0:0:7:258:-12.272,-2.10721,0
32	29968019	TAAAAAAAAAAAAAAACAGGAATG	TAAAAAAAAAAAAACAGGAATG,TAAAAAAAAAAAAAACAGGAATG,TTAAAAAAAAAAAAAACAGGAATG	intergenic_region,intergenic_region,intergenic_region	MODIFIER,MODIFIER,MODIFIER	FAM13A-HERC3,FAM13A-HERC3,FAM13A-HERC3	0.02036	0/2:7:3,0,4,0:3:105:0,4,0:0,164,0:-12.8768,-13.7799,-22.293,0,-8.85995,-7.65583,-13.7799,-22.293,-8.85995,-22.293	0/2:4:1,0,2,0:1:40:0,2,0:0,78,0:-6.25318,-6.55421,-9.87034,0,-3.41113,-2.80907,-6.55421,-9.87034,-3.41113,-9.87034	0/1:6:5,1,0,0:5:193:1,0,0:41,0,0:-2.28839,0,-15.8961,-3.79354,-16.1971,-19.5836,-3.79354,-16.1971,-19.5836,-19.5836	0/0:33:22,0,3,0:22:781:0,3,0:0,73,0:0,-6.62266,-70.3354,-0.95614,-64.6778,-63.7747,-6.62266,-70.3354,-64.6778,-70.3354	0/0:13:13,0,0,0:13:487:0,0,0:0,0,0:0,-3.91339,-43.9951,-3.91339,-43.9951,-43.9951,-3.91339,-43.9951,-43.9951,-43.9951	0/0:31:24,0,0,0:24:844:0,0,0:0,0,0:0,-7.22472,-75.9474,-7.22472,-75.9474,-75.9474,-7.22472,-75.9474,-75.9474,-75.9474	0/0:35:22,1,1,0:22:767:1,1,0:11,37,0:0,-5.94361,-68.0842,-3.58557,-65.3565,-65.7387,-6.62266,-68.3852,-66.0397,-69.0686	0/1:32:10,14,2,0:10:346:14,2,0:468,74,0:-34.8252,0,-23.9276,-31.7768,-22.0826,-59.3021,-37.8355,-28.1421,-59.9041,-65.9609	0/0:23:21,1,0,0:21:736:1,0,0:25,0,0:0,-4.5207,-63.923,-6.32163,-64.2241,-66.1682,-6.32163,-64.2241,-66.1682,-66.1682	0/2:17:7,0,9,0:7:276:0,9,0:0,336,0:-25.471,-27.5782,-50.3001,0,-22.8024,-20.0931,-27.5782,-50.3001,-22.8024,-50.3001	0/2:9:4,0,5,0:4:158:0,5,0:0,191,0:-14.4837,-15.6878,-28.6882,0,-13.3147,-11.8095,-15.6878,-28.6882,-13.3147,-28.6882	0/1:11:5,6,0,0:5:189:6,0,0:246,0,0:-19.1183,0,-13.9763,-20.6234,-15.7824,-36.0924,-20.6234,-15.7824,-36.0924,-36.0924	0/2:13:12,0,1,0:12:461:0,1,0:0,41,0:-0.181177,-3.79354,-41.5223,0,-38.1368,-37.8358,-3.79354,-41.5223,-38.1368,-41.5223	0/1:32:7,21,1,0:7:248:21,1,0:661,37,0:-50.9324,0,-13.9313,-50.01,-17.2215,-69.923,-53.0396,-20.2529,-70.2241,-73.2527	1/2:11:0,7,4,0:0:0:7,4,0:278,156,0:-36.0538,-13.1755,-11.0683,-23.2367,0,-22.0326,-36.0538,-13.1755,-23.2367,-36.0538	0/2:37:16,2,12,0:16:562:2,12,0:74,384,0:-26.0644,-24.821,-69.9808,0,-39.713,-42.1577,-30.8809,-70.5828,-45.77,-76.6391	0/1:29:10,7,4,1:10:345:7,4,1:195,148,11:-12.3935,0,-25.9239,-3.28116,-15.9165,-30.1222,-14.7262,-27.3531,-30.646,-42.4591
32	30112876	TA	TGC	intergenic_region	MODIFIER	HERC3-ENSCAFG00000041011	0.02036	0/0:7:7,0:7:274:0:0:0,-2.10721,-24.9731	0/0:5:5,0:5:187:0:0:0,-1.50515,-17.1877	0/1:13:7,6:7:253:6:222:-16.4156,0,-19.1978	0/0:20:20,0:20:651:0:0:0,-6.0206,-58.8896	0/0:13:13,0:13:525:0:0:0,-3.91339,-47.5963	1/1:26:0,26:0:0:26:904:-81.6677,-7.82678,0	0/0:23:23,0:23:795:0:0:0,-6.92369,-71.8602	0/1:34:14,18:14:518:18:634:-47.4435,0,-37.0207	1/1:35:0,34:0:0:34:1159:-104.232,-10.235,0	0/1:10:9,1:9:358:1:41:-1.08427,0,-29.5691	0/1:11:9,1:9:358:1:41:-0.719573,0,-29.2414	0/1:14:9,5:9:351:5:198:-13.9818,0,-27.7294	0/1:11:5,6:5:198:6:239:-18.5724,0,-14.8837	0/1:28:12,16:12:444:16:561:-42.3291,0,-31.8223	0/1:12:8,4:8:314:4:162:-11.3544,0,-25.0084	0/1:29:16,13:16:555:13:449:-31.6366,0,-41.1743	0/1:23:12,11:12:419:11:388:-28.3307,0,-31.1166
32	30354501	C	T	3_prime_UTR_variant,downstream_gene_variant	MODIFIER,MODIFIER	PPM1K,PPM1K	0.02036	0/1:14:10,4:10:401:4:160:-10.5685,0,-32.2315	0/1:4:3,1:3:123:1:41:-2.89045,0,-10.2607	0/1:11:7,4:7:258:4:160:-11.4716,0,-20.2474	0/0:27:27,0:27:951:0:0:0,-8.12781,-85.8966	0/0:12:12,0:12:460:0:0:0,-3.61236,-41.7375	0/0:28:28,0:28:1012:0:0:0,-8.42884,-91.3902	0/0:29:29,0:29:1025:0:0:0,-8.72987,-92.5539	0/1:40:15,25:15:517:25:925:-71.5297,0,-34.8078	0/0:27:27,0:27:973:0:0:0,-8.12781,-87.8794	0/1:14:6,8:6:198:8:320:-24.9519,0,-13.9156	0/1:18:5,13:5:196:13:533:-42.8974,0,-12.5928	0/1:8:3,5:3:119:5:182:-14.3157,0,-8.68626	0/1:15:3,12:3:110:12:484:-39.3946,0,-5.74348	0/1:41:27,14:27:999:14:506:-33.5335,0,-77.8848	0/1:12:7,5:7:283:5:192:-14.034,0,-22.2301	0/1:32:15,17:15:529:17:565:-41.5217,0,-38.3021	0/1:33:17,16:17:605:16:540:-38.976,0,-44.8421
32	30358917	C	T	downstream_gene_variant,intergenic_region	MODIFIER,MODIFIER	PPM1K,PPM1K-ENSCAFG00000052771	0.02036	0/1:13:7,6:7:279:6:237:-17.7861,0,-21.5664	1/1:6:0,6:0:0:6:223:-20.4197,-1.80618,0	0/0:7:7,0:7:283:0:0:0,-2.10721,-25.8425	1/1:46:0,46:0:0:46:1669:-150.488,-13.8474,0	0/0:10:10,0:10:360:0:0:0,-3.0103,-32.7304	0/0:36:36,0:36:1232:0:0:0,-10.8371,-111.163	0/0:29:29,0:29:1061:0:0:0,-8.72987,-95.8008	0/1:49:26,23:26:872:23:817:-59.0932,0,-64.0216	0/0:34:34,0:34:1220:0:0:0,-10.235,-110.096	0/1:8:1,7:1:41:7:279:-23.0715,0,-1.68633	0/1:20:13,7:13:529:7:265:-18.1839,0,-41.9352	0/1:9:5,4:5:205:4:164:-12.4406,0,-16.1257	0/1:18:8,10:8:315:10:410:-31.842,0,-23.2929	0/1:32:20,12:20:714:12:444:-30.6734,0,-54.9467	0/1:16:8,8:8:324:8:306:-23.0771,0,-24.7118	0/1:24:14,10:14:506:10:370:-26.4255,0,-38.651	0/1:28:18,9:18:640:9:333:-22.0584,0,-49.6714
32	30384319	TTATCTATCTATCTATCTATCTATCTATCTATCTATCTATCTATCTATCA	TTATCTATCTATCTATCTATCTATCTATCTATCTATCTATCA,TTATCTATCTATCTATCTATCTATCTATCTATCTATCTATCTATCA,TTATCTATCTATCTATCTATCTATCTATCTATCTATCA,TTATCTATCTATCTATCTATCTATCTATCTATCTATCTATCTATCTATCTATCA	intergenic_region,intergenic_region,intergenic_region,intergenic_region	MODIFIER,MODIFIER,MODIFIER,MODIFIER	ENSCAFG00000052771-ABCG2,ENSCAFG00000052771-ABCG2,ENSCAFG00000052771-ABCG2,ENSCAFG00000052771-ABCG2	0.02036	0/1:10:4,6,0,0,0:4:157:6,0,0,0:238,0,0,0:-18.7825,0,-11.498,-19.9866,-13.3042,-32.897,-19.9866,-13.3042,-32.897,-32.897,-19.9866,-13.3042,-32.897,-32.897,-32.897	0/4:3:1,0,0,0,2:1:40:0,0,0,2:0,0,0,49:-3.74984,-4.05087,-7.39751,-4.05087,-7.39751,-7.39751,-4.05087,-7.39751,-7.39751,-7.39751,0,-3.69465,-3.69465,-3.69465,-3.09259	0/2:7:4,0,3,0,0:4:156:0,3,0,0:0,109,0,0:-8.05578,-9.2599,-22.0982,0,-13.2127,-12.3096,-9.2599,-22.0982,-13.2127,-22.0982,-9.2599,-22.0982,-13.2127,-22.0982,-22.0982	4/4:25:0,0,0,0,20:0:0:0,0,0,20:0,0,0,590:-53.1425,-53.1425,-53.1425,-53.1425,-53.1425,-53.1425,-53.1425,-53.1425,-53.1425,-53.1425,-6.0206,-6.0206,-6.0206,-6.0206,0	1/2:7:0,5,2,0,0:0:0:5,2,0,0:186,82,0,0:-22.3658,-7.17762,-5.67247,-15.5868,0,-14.9847,-22.3658,-7.17762,-15.5868,-22.3658,-22.3658,-7.17762,-15.5868,-22.3658,-22.3658	2/2:21:0,0,18,0,0:0:0:0,18,0,0:0,594,0,0:-53.6116,-53.6116,-53.6116,-5.41854,-5.41854,0,-53.6116,-53.6116,-5.41854,-53.6116,-53.6116,-53.6116,-5.41854,-53.6116,-53.6116	1/1:22:0,20,0,0,0:0:0:20,0,0,0:588,0,0,0:-53.0431,-6.0206,0,-53.0431,-6.0206,-53.0431,-53.0431,-6.0206,-53.0431,-53.0431,-53.0431,-6.0206,-53.0431,-53.0431,-53.0431	0/2:24:13,0,10,0,0:13:448:0,10,0,0:0,332,0,0:-23.1422,-27.0556,-63.4641,0,-36.6084,-33.5981,-27.0556,-63.4641,-36.6084,-63.4641,-27.0556,-63.4641,-36.6084,-63.4641,-63.4641	2/2:18:0,0,18,0,0:0:0:0,18,0,0:0,618,0,0:-55.8936,-55.8936,-55.8936,-5.41854,-5.41854,0,-55.8936,-55.8936,-5.41854,-55.8936,-55.8936,-55.8936,-5.41854,-55.8936,-55.8936	0/1:8:2,6,0,0,0:2:78:6,0,0,0:242,0,0,0:-19.7482,0,-4.99454,-20.3503,-6.80072,-26.7581,-20.3503,-6.80072,-26.7581,-26.7581,-20.3503,-6.80072,-26.7581,-26.7581,-26.7581	0/3:11:6,0,0,5,0:6:238:0,0,5,0:0,0,162,0:-11.5775,-13.3836,-33.0146,-13.3836,-33.0146,-33.0146,0,-19.9876,-19.9876,-18.4824,-13.3836,-33.0146,-33.0146,-19.9876,-33.0146	0/2:10:5,0,4,0,0:5:197:0,4,0,0:0,150,0,0:-10.8995,-12.4047,-28.6373,0,-16.3523,-15.1482,-12.4047,-28.6373,-16.3523,-28.6373,-12.4047,-28.6373,-16.3523,-28.6373,-28.6373	0/3:10:7,0,0,3,0:7:276:0,0,3,0:0,0,85,0:-4.91732,-7.02453,-29.8101,-7.02453,-29.8101,-29.8101,0,-23.1019,-23.1019,-22.1988,-7.02453,-29.8101,-29.8101,-23.1019,-29.8101	0/2:16:11,0,5,0,0:11:394:0,5,0,0:0,161,0,0:-9.98928,-13.3006,-45.4574,0,-32.4899,-30.9848,-13.3006,-45.4574,-32.4899,-45.4574,-13.3006,-45.4574,-32.4899,-45.4574,-45.4574	0/2:9:6,0,3,0,0:6:240:0,3,0,0:0,94,0,0:-6.05392,-7.8601,-27.6877,0,-20.1695,-19.2664,-7.8601,-27.6877,-20.1695,-27.6877,-7.8601,-27.6877,-20.1695,-27.6877,-27.6877	0/2:17:6,0,8,0,0:6:213:0,8,0,0:0,284,0,0:-21.4749,-23.2811,-40.6553,0,-17.4865,-15.0783,-23.2811,-40.6553,-17.4865,-40.6553,-23.2811,-40.6553,-17.4865,-40.6553,-40.6553	0/3:20:10,0,0,10,0:10:348:0,0,10,0:0,0,268,0:-18.3137,-21.324,-49.6583,-21.324,-49.6583,-49.6583,0,-28.601,-28.601,-25.5907,-21.324,-49.6583,-49.6583,-28.601,-49.6583
32	30385848	AA	GG,AG	intergenic_region,intergenic_region	MODIFIER,MODIFIER	ENSCAFG00000052771-ABCG2,ENSCAFG00000052771-ABCG2	0.02036	0/1:11:6,5,0:6:246:5,0:201,0:-14.7512,0,-18.7993,-16.5574,-20.3045,-36.8652	1/1:2:0,2,0:0:0:2,0:80,0:-7.59157,-0.60206,0,-7.59157,-0.60206,-7.59157	0/1:12:7,5,0:7:276:5,0:184,0:-13.2956,0,-21.5933,-15.4028,-23.0985,-38.1228	1/1:33:0,33,0:0:0:33,0:1191,0:-107.494,-9.93399,0,-107.494,-9.93399,-107.494	0/1:8:2,6,0:2:82:6,0:237,0:-19.2927,0,-5.37144,-19.8948,-7.17762,-26.6666	1/1:32:0,32,0:0:0:32,0:1178,0:-106.327,-9.63296,0,-106.327,-9.63296,-106.327	1/1:29:0,29,0:0:0:29,0:1048,0:-94.2019,-8.72987,0,-94.2019,-8.72987,-94.2019	0/1:37:18,19,0:18:635:19,0:697,0:-51.9229,0,-46.3345,-57.3414,-52.054,-109.036	1/1:31:0,31,0:0:0:31,0:1122,0:-101.228,-9.33193,0,-101.228,-9.33193,-101.228	0/1:18:10,7,0:10:382:7,0:280,0:-20.0447,0,-29.1994,-23.055,-31.3066,-54.3763	0/0:10:10,0,0:10:379:0,0:0,0:0,-3.0103,-34.4463,-3.0103,-34.4463,-34.4463	0/1:8:2,6,0:2:48:6,0:246,0:-20.1119,0,-2.15155,-20.7139,-3.95773,-24.3893	0/0:17:17,0,0:17:688:0,0:0,0:0,-5.11751,-62.2453,-5.11751,-62.2453,-62.2453	0/1:38:20,18,0:20:689:18,0:666,0:-48.8355,0,-50.8846,-54.8561,-56.3031,-110.801	0/1:18:7,11,0:7:274:11,0:433,0:-33.5257,0,-19.233,-35.6329,-22.5443,-58.1586	0/1:24:8,16,0:8:284:16,0:592,0:-46.3938,0,-18.6774,-48.802,-23.4939,-71.9361	0/0:41:41,0,0:41:1441:0,0:0,0:0,-12.3422,-129.974,-12.3422,-129.974,-129.974
32	30398362	CAAAAAAATCC	CAAAAAAAATCC	intergenic_region	MODIFIER	ENSCAFG00000052771-ABCG2	0.02036	0/1:10:5,4:5:192:4:164:-12.1587,0,-14.6652	1/1:3:0,3:0:0:3:65:-6.06158,-0.90309,0	0/1:8:4,4:4:154:4:164:-12.7417,0,-11.8227	1/1:30:1,29:1:23:29:932:-81.8647,-6.73099,0	0/1:8:6,2:6:225:2:82:-5.37144,0,-18.1967	1/1:37:0,37:0:0:37:1194:-107.731,-11.1381,0	1/1:19:0,19:0:0:19:617:-55.8286,-5.71957,0	0/1:26:10,16:10:350:16:556:-42.5348,0,-24.0097	1/1:36:0,34:0:0:34:1144:-103.119,-10.235,0	0/1:10:4,6:4:162:6:213:-16.4928,0,-11.9567	0/0:9:9,0:9:340:0:0:0,-2.70927,-30.9498	0/1:8:3,5:3:111:5:191:-15.1436,0,-7.94225	0/0:6:6,0:6:232:0:0:0,-1.80618,-21.2468	0/1:44:24,16:24:851:16:544:-36.9748,0,-64.6119	0/1:8:2,6:2:81:6:233:-18.9276,0,-5.27749	0/1:24:9,15:9:317:15:453:-33.8273,0,-21.6443	0/0:29:29,0:29:1022:0:0:0,-8.72987,-92.2914
32	30458563	GACAGAGAGAGAGAGAGAGAGAGAGGC	GACAGAGAGAGAGAGAGAGAGAGAGAGGC,GACAGAGAGAGAGGC	intron_variant,intron_variant,intron_variant,intron_variant	MODIFIER,MODIFIER,MODIFIER,MODIFIER	ABCG2,ABCG2,ABCG2,ABCG2	0.02036	0/1:10:6,4,0:6:238:4,0:151,0:-10.9445,0,-18.7841,-12.7507,-19.9882,-32.3541	0/2:5:1,0,4:1:40:0,4:0,138:-11.2536,-11.5547,-14.8607,0,-3.69465,-2.49053	0/1:12:5,5,0:5:201:5,0:192,0:-14.2981,0,-15.1177,-15.8032,-16.6228,-32.3827	2/2:24:0,0,24:0:0:0,24:0,584:-52.5581,-52.5581,-52.5581,-7.22472,-7.22472,0	1/1:6:0,6,0:0:0:6,0:209,0:-19.101,-1.80618,0,-19.101,-1.80618,-19.101	1/1:16:1,14,0:1:31:14,0:468,0:-39.3573,-1.69596,0,-39.6583,-4.21442,-42.1456	1/1:13:1,10,0:1:35:10,0:334,0:-26.8739,-0.169204,0,-27.1749,-3.0103,-30.0234	0/1:28:14,11,0:14:504:11,0:343,0:-23.3509,0,-37.8749,-27.5653,-41.1862,-68.7155	1/1:33:2,26,0:2:72:26,0:814,0:-66.7722,-1.92074,0,-67.3742,-7.82678,-73.2524	0/1:7:5,2,0:5:195:2,0:82,0:-5.67247,0,-15.8152,-7.17762,-16.4173,-23.1911	0/1:10:5,4,0:5:172:4,0:146,0:-10.6086,0,-12.9438,-12.1137,-14.1479,-26.0946	0/1:8:4,4,0:4:148:4,0:145,0:-10.9891,0,-11.2726,-12.1932,-12.4767,-24.304	0/1:10:4,6,0:4:152:6,0:203,0:-15.5779,0,-11.0377,-16.782,-12.8439,-29.2629	0/1:12:4,7,0:4:138:7,0:247,0:-18.8919,0,-9.08382,-20.096,-11.191,-31.3036	0/1:6:4,2,0:4:146:2,0:68,0:-4.64845,0,-11.6871,-5.85257,-12.2891,-17.7937	0/1:32:13,14,0:13:459:14,0:434,0:-31.0116,0,-33.287,-34.925,-37.5014,-72.3343	0/1:18:9,6,0:9:317:6,0:222,0:-15.4883,0,-24.0289,-18.1976,-25.835,-44.006
32	30463632	A	G	intron_variant,intron_variant	MODIFIER,MODIFIER	ABCG2,ABCG2	0.02036	0/1:8:2,6:2:82:6:229:-18.5584,0,-5.04041	1/1:7:0,7:0:0:7:220:-20.0937,-2.10721,0	0/1:13:4,9:4:150:9:361:-28.9391,0,-9.94633	1/1:31:0,31:0:0:31:1132:-102.062,-9.33193,0	0/1:7:1,6:1:41:6:237:-19.5923,0,-1.63891	1/1:33:1,32:1:37:32:1184:-106.698,-9.83401,0	1/1:26:0,26:0:0:26:949:-82.3165,-7.82678,0	0/1:38:23,15:23:839:15:555:-38.8513,0,-51.5481	1/1:29:2,27:2:74:27:999:-83.0643,-1.70604,0	0/1:8:3,5:3:123:5:201:-16.0618,0,-9.05655	0/0:7:7,0:7:273:0:0:0,-2.10721,-24.9061	0/1:13:8,5:8:306:5:201:-14.5566,0,-14.8644	0/0:9:9,0:9:360:0:0:0,-2.70927,-32.7598	0/1:40:22,18:22:788:18:616:-40.8153,0,-53.0695	0/1:4:3,1:3:123:1:41:-2.89045,0,-9.93251	0/1:22:14,8:14:492:8:296:-20.3715,0,-37.5263	0/0:27:27,0:27:973:0:0:0,-8.12781,-76.7511
32	30463743	TAAAAAAATGC	TAAAAAAAATGC	intron_variant,intron_variant	MODIFIER,MODIFIER	ABCG2,ABCG2	0.02036	0/1:11:10,1:10:404:1:37:-0.386499,0,-33.4091	0/1:5:4,1:4:164:1:41:-2.58942,0,-13.6447	0/1:9:6,3:6:236:3:123:-8.75552,0,-18.9006	0/0:27:27,0:27:938:0:0:0,-8.12781,-84.7279	0/0:9:8,0:8:310:0:0:0,-2.40824,-28.1097	0/0:22:21,0:21:744:0:0:0,-6.32163,-67.1616	0/0:24:24,0:24:842:0:0:0,-7.22472,-76.0977	0/1:28:15,12:15:517:12:418:-29.6905,0,-38.6044	0/0:24:24,0:24:839:0:0:0,-7.22472,-75.8261	0/1:15:7,8:7:282:8:315:-24.1959,0,-21.2375	0/1:7:2,5:2:81:5:199:-16.1806,0,-5.57852	0/1:11:4,7:4:161:7:279:-22.1684,0,-11.5642	0/1:8:3,4:3:113:4:121:-8.91859,0,-8.24673	0/1:27:12,14:12:425:14:494:-36.836,0,-30.6309	0/1:3:2,1:2:79:1:37:-2.79474,0,-6.59415	0/1:28:13,13:13:429:13:407:-28.8504,0,-30.8473	0/1:24:15,9:15:537:9:309:-20.9145,0,-41.4386
32	30467416	G	C	intron_variant,intron_variant	MODIFIER,MODIFIER	ABCG2,ABCG2	0.02036	0/1:13:7,6:7:287:6:228:-16.9654,0,-22.2918	0/1:4:3,1:3:123:1:41:-2.89045,0,-10.2607	0/1:9:5,4:5:205:4:156:-11.7067,0,-16.1257	0/0:40:40,0:40:1420:0:0:0,-12.0412,-128.086	0/0:13:13,0:13:533:0:0:0,-3.91339,-48.3159	0/0:30:30,0:30:1110:0:0:0,-9.0309,-100.211	0/0:38:38,0:38:1330:0:0:0,-11.4391,-119.983	0/1:36:17,19:17:605:19:703:-52.7656,0,-43.9391	0/0:39:39,0:39:1431:0:0:0,-11.7402,-129.082	0/1:18:7,11:7:287:11:442:-34.7133,0,-20.7867	0/1:14:8,6:8:319:6:246:-18.3057,0,-24.859	0/1:11:6,5:6:220:5:201:-15.1587,0,-16.8401	0/1:17:13,4:13:521:4:164:-10.0324,0,-42.118	0/1:43:25,18:25:887:18:654:-46.2455,0,-67.1952	0/1:9:8,1:8:328:1:41:-1.3853,0,-27.1811	0/1:29:15,14:15:555:14:493:-35.9684,0,-41.5606	0/1:46:24,22:24:862:22:788:-57.3896,0,-64.0466
32	30470342	C	T	intron_variant,intron_variant	MODIFIER,MODIFIER	ABCG2,ABCG2	0.02036	0/1:12:7,5:7:273:5:182:-13.1158,0,-21.3176	0/1:5:2,3:2:82:3:119:-9.58935,0,-6.27453	0/1:12:5,7:5:176:7:278:-21.7744,0,-12.5596	0/0:38:38,0:38:1356:0:0:0,-11.4391,-122.328	0/0:12:12,0:12:480:0:0:0,-3.61236,-43.5497	0/0:23:23,0:23:851:0:0:0,-6.92369,-76.9148	0/0:32:32,0:32:1160:0:0:0,-9.63296,-104.693	0/1:32:18,14:18:642:14:494:-35.156,0,-48.472	0/0:36:36,0:36:1320:0:0:0,-10.8371,-119.088	0/1:9:4,5:4:164:5:192:-14.9371,0,-12.4406	0/1:10:3,7:3:123:7:287:-23.1949,0,-8.45449	0/1:9:2,7:2:82:7:268:-21.7637,0,-5.07041	0/1:14:3,11:3:123:11:400:-32.1131,0,-7.25037	0/1:32:11,21:11:407:21:777:-60.6258,0,-27.3453	0/1:13:7,6:7:287:6:246:-18.6067,0,-22.2918	0/1:30:16,14:16:592:14:494:-35.7581,0,-44.5876	0/1:42:22,20:22:776:20:740:-54.2874,0,-57.5101
32	30470376	TCTCTTTTTTTTTTAAGA	TCTCTTTTTTTTTTTTAAGA,TCTCTTTTTTTTTTTTTTAAGA,TCTTTTTTTTTTTTAAGA	intron_variant,intron_variant,intron_variant,intron_variant,intron_variant,intron_variant	MODIFIER,MODIFIER,MODIFIER,MODIFIER,MODIFIER,MODIFIER	ABCG2,ABCG2,ABCG2,ABCG2,ABCG2,ABCG2	0.02036	0/1:9:3,5,0,1:3:118:5,0,1:205,0,41:-15.8606,0,-8.18864,-16.7637,-9.69379,-26.4653,-13.379,-6.30558,-23.0803,-22.7792	0/1:3:2,1,0,0:2:79:1,0,0:41,0,0:-3.19148,0,-6.59415,-3.79354,-6.89518,-10.2842,-3.79354,-6.89518,-10.2842,-10.2842	0/1:10:5,5,0,0:5:189:5,0,0:205,0,0:-15.8247,0,-14.3616,-17.3299,-15.8668,-32.8031,-17.3299,-15.8668,-32.8031,-32.8031	1/3:36:1,22,0,5:1:30:22,0,5:666,0,173:-66.0862,-13.0747,-7.48046,-66.3872,-14.1031,-67.4204,-52.3212,0,-53.354,-51.8489	1/3:10:0,7,0,1:0:0:7,0,1:269,0,41:-25.4555,-3.38957,-1.28236,-25.4555,-3.38957,-25.4555,-22.0691,0,-22.0691,-21.7681	1/3:18:0,11,0,2:0:0:11,0,2:253,0,74:-25.525,-6.09592,-2.78459,-25.525,-6.09592,-25.525,-19.4552,0,-19.4552,-18.8532	1/3:25:0,15,0,6:0:0:15,0,6:379,0,198:-45.3589,-15.8352,-11.3198,-45.3589,-15.8352,-45.3589,-29.497,0,-29.497,-27.6908	0/1:30:11,15,0,3:11:388:15,0,3:407,0,111:-28.7403,0,-26.7682,-32.0517,-31.2837,-63.35,-22.9548,-22.1967,-54.2622,-53.3591	1/3:33:1,20,0,3:1:35:20,0,3:590,0,111:-52.9929,-6.22892,-3.06091,-53.2939,-9.08151,-56.1434,-44.2269,0,-47.0768,-46.1738	0/1:4:3,1,0,0:3:117:1,0,0:41,0,0:-2.89045,0,-9.70609,-3.79354,-10.0071,-13.3962,-3.79354,-10.0071,-13.3962,-13.3962	0/1:13:10,3,0,0:10:401:3,0,0:123,0,0:-7.5514,0,-32.5356,-10.5617,-33.4387,-43.593,-10.5617,-33.4387,-43.593,-43.593	0/3:9:7,1,0,1:7:278:1,0,1:41,0,41:-1.27687,0,-22.5743,-3.38408,-22.8754,-26.2607,0,-19.4897,-22.8754,-22.5743	0/1:11:8,2,0,0:8:311:2,0,0:82,0,0:-4.55289,0,-25.191,-6.96113,-25.793,-32.5705,-6.96113,-25.793,-32.5705,-32.5705	0/1:32:19,5,0,3:19:682:5,0,3:173,0,111:-8.35311,0,-53.535,-14.0727,-55.0401,-69.0979,-4.97687,-45.9554,-60.0139,-59.1108	0/1:10:5,4,0,1:5:194:4,0,1:164,0,41:-12.0312,0,-14.7168,-13.5363,-15.9209,-29.4645,-10.1522,-12.5332,-26.0792,-25.7782	0/1:26:11,9,0,1:11:392:9,0,1:271,0,37:-18.3394,0,-28.6978,-21.6508,-31.4071,-53.0625,-18.6198,-28.3785,-50.0339,-49.7329	0/1:38:20,13,0,0:20:697:13,0,0:383,0,0:-24.5818,0,-52.1761,-30.6024,-56.0894,-86.6254,-30.6024,-56.0894,-86.6254,-86.6254
32	30470429	AAGAGAGAGAGAGAAGC	AAGAGAGAGAGAAGC	intron_variant,intron_variant	MODIFIER,MODIFIER	ABCG2,ABCG2	0.02036	0/1:8:4,4:4:158:4:121:-8.774,0,-12.192	1/1:2:0,2:0:0:2:78:-7.40278,-0.60206,0	0/1:9:5,4:5:198:4:160:-12.0736,0,-15.4872	0/0:33:31,0:31:1068:0:0:0,-9.33193,-96.2998	0/0:8:8,0:8:312:0:0:0,-2.40824,-28.439	0/0:15:13,1:13:450:1:37:0,-0.756482,-37.2438	0/0:30:29,0:29:1035:0:0:0,-8.72987,-93.3441	0/1:22:11,9:11:374:9:269:-18.2257,0,-27.712	0/0:29:27,1:27:957:1:37:0,-4.9709,-82.8679	0/1:7:3,4:3:120:4:146:-11.3865,0,-9.08048	1/1:6:0,6:0:0:6:233:-21.3358,-1.80618,0	0/1:8:2,6:2:74:6:223:-18.0127,0,-4.61753	0/1:6:1,5:1:41:5:153:-12.259,0,-2.28839	0/1:27:11,16:11:383:16:466:-34.0852,0,-26.6755	0/1:12:7,4:7:262:4:152:-10.5657,0,-20.469	0/1:28:14,13:14:489:13:405:-28.4914,0,-36.0859	0/1:35:18,16:18:638:16:490:-34.0278,0,-47.3892
32	30470613	G	T	intron_variant,intron_variant	MODIFIER,MODIFIER	ABCG2,ABCG2	0.02036	0/1:6:3,3:3:123:3:123:-9.65861,0,-9.65861	0/1:10:3,7:3:123:7:245:-19.3689,0,-8.45449	0/1:5:2,3:2:74:3:109:-8.65784,0,-5.52073	0/0:36:36,0:36:1320:0:0:0,-10.8371,-119.098	0/0:9:9,0:9:369:0:0:0,-2.70927,-33.5755	0/0:24:24,0:24:876:0:0:0,-7.22472,-79.1597	0/0:29:29,0:29:1047:0:0:0,-8.72987,-94.5361	0/1:48:19,29:19:703:29:997:-75.5751,0,-49.1532	0/0:40:40,0:40:1442:0:0:0,-12.0412,-130.066	0/1:15:6,9:6:238:9:365:-28.6985,0,-17.2773	0/1:10:4,6:4:135:6:232:-18.2313,0,-9.46212	0/1:12:5,7:5:201:7:278:-21.7744,0,-14.8576	0/1:8:3,5:3:123:5:196:-15.6031,0,-9.05655	0/1:41:11,30:11:395:30:1060:-83.3579,0,-23.547	0/1:11:7,4:7:287:4:160:-11.4716,0,-22.8939	0/1:33:15,18:15:543:18:628:-46.9033,0,-39.2703	0/1:37:18,19:18:640:19:691:-51.3801,0,-46.784
32	30471364	G	A	intron_variant,intron_variant	MODIFIER,MODIFIER	ABCG2,ABCG2	0.02036	0/1:9:4,5:4:126:5:205:-16.1257,0,-8.93504	0/1:4:1,3:1:41:3:123:-10.2607,0,-2.89045	0/1:10:6,4:6:246:4:164:-12.1396,0,-19.5098	0/0:31:31,0:31:1135:0:0:0,-9.33193,-102.457	0/0:8:8,0:8:319:0:0:0,-2.40824,-29.0734	0/0:33:33,0:33:1209:0:0:0,-9.93399,-109.114	0/0:31:31,0:31:1099:0:0:0,-9.33193,-99.2111	0/1:32:12,20:12:444:20:714:-54.9467,0,-30.6734	0/0:25:25,0:25:913:0:0:0,-7.52575,-82.488	0/1:13:7,6:7:287:6:242:-18.2431,0,-22.2918	0/1:14:7,6:7:273:6:246:-18.4797,0,-20.8979	0/1:6:2,4:2:82:4:164:-13.3437,0,-5.9735	0/1:14:6,8:6:233:8:319:-24.859,0,-17.1214	0/1:28:16,12:16:580:12:435:-31.0617,0,-44.104	0/1:10:4,6:4:155:6:237:-18.6892,0,-11.3115	0/1:21:10,11:10:358:11:395:-29.5676,0,-26.2385	0/1:27:14,13:14:506:13:481:-35.5066,0,-37.7479
32	30471439	T	C	intron_variant,intron_variant	MODIFIER,MODIFIER	ABCG2,ABCG2	0.02036	0/1:14:9,5:9:356:5:183:-12.6074,0,-28.1839	0/1:9:7,2:7:269:2:78:-4.69351,0,-21.858	0/1:5:2,3:2:82:3:119:-9.58935,0,-6.27453	1/1:34:0,34:0:0:34:1246:-112.442,-10.235,0	1/1:7:0,7:0:0:7:270:-24.6612,-2.10721,0	1/1:37:0,37:0:0:37:1319:-119,-11.1381,0	1/1:30:0,30:0:0:30:1058:-95.5178,-9.0309,0	0/1:33:20,13:20:740:13:443:-30.255,0,-56.9967	1/1:36:0,36:0:0:36:1294:-116.753,-10.8371,0	0/1:12:4,8:4:164:8:324:-25.916,0,-11.5375	0/1:17:7,10:7:254:10:385:-29.8842,0,-18.0785	0/1:9:8,1:8:305:1:32:-0.490043,0,-25.0902	0/1:15:8,7:8:328:7:279:-20.9643,0,-25.3749	0/1:32:15,17:15:555:17:577:-42.6069,0,-40.6575	0/1:14:6,8:6:246:8:311:-24.135,0,-18.3057	0/1:29:13,16:13:481:16:580:-43.803,0,-34.9045	0/1:30:14,16:14:518:16:592:-44.5876,0,-37.9315
32	30471914	C	T	intron_variant,intron_variant	MODIFIER,MODIFIER	ABCG2,ABCG2	0.02036	0/1:10:5,5:5:201:5:196:-15.0011,0,-15.4597	0/1:8:4,4:4:160:4:164:-12.7417,0,-12.3747	0/1:11:6,5:6:246:5:196:-14.7,0,-19.2088	1/1:35:0,34:0:0:34:1245:-112.098,-10.235,0	1/1:13:0,13:0:0:13:525:-47.5957,-3.91339,0	1/1:21:0,21:0:0:21:692:-62.5757,-6.32163,0	1/1:25:0,25:0:0:25:925:-83.5709,-7.52575,0	0/1:36:14,22:14:518:22:802:-61.6661,0,-36.1254	1/1:45:0,45:0:0:45:1641:-147.97,-13.5464,0	0/1:19:10,8:10:410:8:328:-24.3196,0,-31.6957	0/1:6:2,4:2:78:4:164:-13.3437,0,-5.5966	0/1:14:7,7:7:245:7:287:-21.9908,0,-18.1631	0/1:16:10,6:10:410:6:246:-17.7036,0,-32.4441	0/1:32:16,15:16:568:15:529:-38.478,0,-41.9909	0/1:10:6,4:6:228:4:164:-12.1396,0,-17.8676	0/1:32:17,15:17:629:15:529:-38.3021,0,-47.3136	0/1:32:14,18:14:518:18:666:-50.6417,0,-37.3295
32	30473127	C	T	intron_variant,intron_variant	MODIFIER,MODIFIER	ABCG2,ABCG2	0.02036	0/1:14:5,9:5:205:9:333:-26.0962,0,-14.6206	0/1:9:5,4:5:172:4:160:-12.0736,0,-13.0977	0/1:10:5,5:5:205:5:201:-15.4597,0,-15.8247	1/1:36:0,36:0:0:36:1270:-114.59,-10.8371,0	1/1:10:0,10:0:0:10:388:-35.2692,-3.0103,0	1/1:32:0,32:0:0:32:1110:-100.193,-9.63296,0	1/1:46:0,46:0:0:46:1653:-149.047,-13.8474,0	0/1:40:25,15:25:875:15:543:-37.1631,0,-67.0154	1/1:43:0,43:0:0:43:1558:-140.503,-12.9443,0	0/1:14:9,5:9:356:5:205:-14.6206,0,-28.1839	0/1:17:10,7:10:406:7:258:-18.4413,0,-31.782	0/1:12:7,5:7:283:5:176:-12.5596,0,-22.2301	0/1:13:4,9:4:160:9:351:-28.0298,0,-10.8695	0/1:42:22,20:22:802:20:716:-52.1191,0,-59.8599	0/1:7:3,4:3:123:4:160:-12.6757,0,-9.35758	0/1:38:18,20:18:642:20:728:-54.4074,0,-46.6658	0/1:44:16,28:16:542:28:1024:-79.2273,0,-35.8476
32	30473158	C	T	intron_variant,intron_variant	MODIFIER,MODIFIER	ABCG2,ABCG2	0.02036	0/1:9:3,6:3:123:6:233:-18.6265,0,-8.75552	0/1:9:6,3:6:228:3:119:-8.38523,0,-18.1686	0/1:15:6,9:6:246:9:369:-29.06,0,-18.0047	1/1:43:0,43:0:0:43:1551:-139.873,-12.9443,0	1/1:13:0,13:0:0:13:502:-45.5142,-3.91339,0	1/1:32:0,32:0:0:32:1172:-105.785,-9.63296,0	1/1:52:0,52:0:0:52:1864:-168.024,-15.6536,0	0/1:37:19,18:19:703:18:628:-45.6992,0,-52.4646	1/1:40:0,40:0:0:40:1454:-131.147,-12.0412,0	0/1:15:10,5:10:384:5:201:-13.9546,0,-30.3928	0/1:19:12,7:12:479:7:283:-20.1229,0,-37.7377	0/1:13:8,5:8:324:5:176:-12.2586,0,-25.6149	0/1:13:5,8:5:191:8:328:-25.9769,0,-13.6384	0/1:41:24,17:24:862:17:599:-41.8919,0,-65.5518	0/1:6:4,2:4:164:2:82:-5.9735,0,-13.3437	0/1:42:21,21:21:765:21:739:-54.1812,0,-56.5316	0/1:43:18,25:18:628:25:913:-69.5437,0,-43.893
32	30473573	A	T	intron_variant,intron_variant	MODIFIER,MODIFIER	ABCG2,ABCG2	0.02036	0/1:8:5,3:5:201:3:114:-8.22098,0,-16.0618	0/1:9:4,4:4:141:4:132:-9.66407,0,-10.4877	0/1:22:12,10:12:492:10:388:-28.6466,0,-38.0081	1/1:26:0,26:0:0:26:888:-80.2198,-7.82678,0	1/1:12:0,12:0:0:12:441:-40.0153,-3.61236,0	1/1:35:0,35:0:0:35:1271:-114.688,-10.5361,0	1/1:49:0,48:0:0:48:1690:-152.254,-14.4494,0	0/1:31:20,11:20:716:11:400:-27.0116,0,-55.4305	1/1:42:0,42:0:0:42:1480:-133.479,-12.6433,0	0/1:12:4,8:4:160:8:324:-25.916,0,-11.1706	0/1:20:7,13:7:249:13:479:-37.4148,0,-16.7202	0/1:10:6,4:6:228:4:160:-11.7726,0,-17.8685	0/1:16:4,12:4:164:12:469:-37.733,0,-10.3334	0/1:36:20,16:20:740:16:568:-40.6101,0,-56.0936	0/1:7:5,2:5:201:2:82:-5.67247,0,-16.3628	0/1:35:19,16:19:677:16:554:-39.6425,0,-50.7149	0/1:29:13,16:13:417:16:566:-42.5344,0,-29.1011
32	30474367	G	A	intron_variant,intron_variant	MODIFIER,MODIFIER	ABCG2,ABCG2	0.02036	0/1:15:10,5:10:401:5:201:-13.9546,0,-31.9304	0/1:7:4,3:4:164:3:96:-6.84992,0,-13.0427	0/1:7:3,4:3:119:4:164:-13.0427,0,-8.98729	1/1:32:0,32:0:0:32:1172:-105.785,-9.63296,0	1/1:15:0,15:0:0:15:602:-54.5147,-4.51545,0	1/1:34:0,34:0:0:34:1258:-113.523,-10.235,0	1/1:32:0,32:0:0:32:1172:-105.785,-9.63296,0	0/1:32:19,13:19:677:13:481:-34.0014,0,-51.618	1/1:37:0,37:0:0:37:1346:-121.435,-11.1381,0	0/1:13:10,3:10:365:3:119:-7.18111,0,-29.2707	0/1:8:4,4:4:164:4:164:-12.7417,0,-12.7417	0/1:8:5,3:5:186:3:119:-8.68626,0,-14.6837	0/1:13:7,6:7:249:6:242:-18.2431,0,-18.8269	0/1:28:19,9:19:691:9:333:-21.8934,0,-54.0893	0/1:13:10,3:10:406:3:114:-6.71583,0,-32.9861	0/1:26:11,15:11:407:15:543:-41.3775,0,-29.1515	0/1:31:16,15:16:580:15:555:-40.9585,0,-43.2009
32	30475333	TTG	TTC	intron_variant,intron_variant	MODIFIER,MODIFIER	ABCG2,ABCG2	0.02036	0/1:18:6,12:6:242:12:444:-34.862,0,-16.7386	0/1:11:4,7:4:156:7:274:-21.7126,0,-11.1045	0/1:17:9,8:9:367:8:311:-23.2319,0,-28.2775	1/1:36:0,36:0:0:36:1288:-116.214,-10.8371,0	1/1:13:0,13:0:0:13:521:-47.2355,-3.91339,0	1/1:41:0,41:0:0:41:1505:-135.68,-12.3422,0	1/1:28:0,28:0:0:28:1001:-90.3963,-8.42884,0	0/1:39:23,16:23:826:16:580:-40.7363,0,-62.8627	1/1:39:0,39:0:0:39:1355:-122.23,-11.7402,0	0/1:11:6,5:6:229:5:201:-15.1587,0,-17.6571	0/1:14:6,7:6:244:7:279:-21.2454,0,-18.1015	0/1:15:6,9:6:241:9:356:-27.8829,0,-17.5497	0/1:15:4,11:4:164:11:447:-36.0696,0,-10.6344	0/1:41:15,26:15:533:26:912:-69.9853,0,-35.902	0/1:9:5,4:5:176:4:164:-12.4406,0,-13.4722	0/1:37:23,14:23:830:14:492:-33.4118,0,-63.8253	0/1:29:14,15:14:509:15:529:-39.2052,0,-37.4179
32	30476290	A	G	intron_variant,intron_variant	MODIFIER,MODIFIER	ABCG2,ABCG2	0.02036	0/1:13:3,10:3:114:10:388:-31.3568,0,-6.71583	0/1:7:4,3:4:127:3:115:-8.617,0,-5.09541	0/1:7:5,2:5:205:2:73:-4.82198,0,-16.7278	0/0:42:42,0:42:1490:0:0:0,-12.6433,-134.378	0/0:14:14,0:14:543:0:0:0,-4.21442,-49.2026	0/0:28:28,0:28:1036:0:0:0,-8.42884,-93.5551	0/0:36:36,0:36:1296:0:0:0,-10.8371,-116.935	0/1:36:18,18:18:640:18:666:-49.4375,0,-43.827	0/0:35:35,0:35:1217:0:0:0,-10.536,-109.815	0/1:19:11,8:11:429:8:324:-23.8087,0,-33.2377	0/1:14:7,7:7:283:7:283:-21.6281,0,-21.6281	0/1:19:5,14:5:205:14:543:-43.4842,0,-13.1154	0/1:7:1,6:1:41:6:223:-18.3125,0,-1.98736	0/1:27:12,15:12:432:15:555:-42.1627,0,-26.5503	0/1:7:2,5:2:82:5:201:-16.3628,0,-5.67247	0/1:26:17,9:17:617:9:333:-22.4954,0,-48.0346	0/1:34:17,16:17:605:16:592:-43.5593,0,-44.7185
32	30477975	A	G	intron_variant,intron_variant	MODIFIER,MODIFIER	ABCG2,ABCG2	0.02036	0/1:4:1,3:1:41:3:119:-9.89038,0,-2.89045	0/1:7:2,5:2:82:5:168:-13.3348,0,-5.67247	0/1:14:9,5:9:365:5:205:-14.6206,0,-28.9996	1/1:47:0,47:0:0:47:1599:-144.171,-14.1484,0	1/1:13:0,13:0:0:13:525:-47.5957,-3.91339,0	1/1:36:0,36:0:0:36:1332:-120.179,-10.8371,0	1/1:25:0,25:0:0:25:899:-81.2225,-7.52575,0	0/1:44:23,21:23:839:21:777:-57.0134,0,-62.5862	1/1:47:0,47:0:0:47:1675:-151.02,-14.1484,0	0/1:9:7,2:7:283:2:82:-5.07041,0,-23.1332	0/1:8:3,5:3:123:5:201:-16.0618,0,-9.05655	0/1:11:4,7:4:155:7:269:-21.2569,0,-11.0105	0/1:13:8,5:8:324:5:174:-12.079,0,-25.6149	0/1:34:16,18:16:592:18:645:-48.1415,0,-43.3835	0/1:12:7,5:7:265:5:201:-14.8576,0,-20.5931	0/1:49:22,27:22:814:27:973:-73.1289,0,-58.8363	0/1:41:25,16:25:913:16:554:-37.8364,0,-70.1457
32	30530273	AATTTTTTTTAAC	AATTTTTTTTTAAC,ATTTTTAAC	intron_variant,intron_variant	MODIFIER,MODIFIER	PKD2,PKD2	0.02036	0/1:13:7,6,0:7:277:6,0:242,0:-18.2431,0,-21.3829,-20.3503,-23.1891,-43.14	0/2:6:4,0,2:4:164:0,2:0,73:-5.12301,-6.32713,-19.8933,0,-13.9458,-13.3437	0/1:12:3,9,0:3:120:9,0:369,0:-29.9631,0,-7.57495,-30.8662,-10.2842,-40.7484	2/2:24:0,0,24:0:0:0,24:0,840:-75.9103,-75.9103,-75.9103,-7.22472,-7.22472,0	1/1:17:0,15,0:0:0:15,0:597,0:-53.7197,-4.51545,0,-53.7197,-4.51545,-53.7197	1/1:38:0,37,0:0:0:37,0:1321,0:-119.065,-11.1381,0,-119.065,-11.1381,-119.065	1/1:27:0,27,0:0:0:27,0:923,0:-83.3665,-8.12781,0,-83.3665,-8.12781,-83.3665	0/1:31:14,16,0:14:510:16,0:566,0:-41.8645,0,-36.8391,-46.0789,-41.6556,-87.7442	1/1:33:0,33,0:0:0:33,0:1185,0:-106.95,-9.93399,0,-106.95,-9.93399,-106.95	0/1:15:4,11,0:4:150:11,0:424,0:-33.9865,0,-9.3475,-35.1906,-12.6588,-47.472	0/0:9:9,0,0:9:364:0,0:0,0:0,-2.70927,-33.125,-2.70927,-33.125,-33.125	0/1:18:8,8,0:8:326:8,0:306,0:-22.7968,0,-24.6081,-25.205,-27.0164,-52.122	0/0:15:15,0,0:15:598:0,0:0,0:0,-4.51545,-54.1577,-4.51545,-54.1577,-54.1577	0/1:32:19,12,0:19:687:12,0:396,0:-26.4949,0,-52.7048,-32.2145,-56.3171,-88.3215	0/1:10:5,4,0:5:205:4,0:135,0:-9.51973,0,-15.8742,-11.0249,-17.0783,-27.9932	0/1:32:13,19,0:13:457:19,0:653,0:-49.449,0,-31.8296,-53.3624,-37.5491,-90.5634	0/0:24:24,0,0:24:873:0,0:0,0:0,-7.22472,-78.8921,-7.22472,-78.8921,-78.8921
32	30535559	GTTTTTTTTTTTGTCTTAA	GTTTTTTTTTTTTGTCTTAA,GTTTTTTTTTTTTTTTTGTCTTAA,GTTTTTTTTTTTTTTGTCTTAA,GTTTTTTTTTTTTTGTCTTAA	intron_variant,intron_variant,intron_variant,intron_variant	MODIFIER,MODIFIER,MODIFIER,MODIFIER	PKD2,PKD2,PKD2,PKD2	0.02036	0/3:14:8,1,0,3,0:8:309:1,0,3,0:41,0,110,0:-6.65616,-5.65672,-30.8031,-9.0644,-31.1041,-34.4931,0,-22.1069,-25.498,-24.5949,-9.0644,-31.1041,-34.4931,-25.498,-34.4931	0/0:3:3,0,0,0,0:3:102:0,0,0,0:0,0,0,0:0,-0.90309,-9.5168,-0.90309,-9.5168,-9.5168,-0.90309,-9.5168,-9.5168,-9.5168,-0.90309,-9.5168,-9.5168,-9.5168,-9.5168	0/2:13:9,0,3,0,0:9:329:0,3,0,0:0,94,0,0:-4.98258,-7.69185,-34.6423,0,-27.1016,-26.1985,-7.69185,-34.6423,-27.1016,-34.6423,-7.69185,-34.6423,-27.1016,-34.6423,-34.6423	1/4:35:0,3,0,1,26:0:0:3,0,1,26:99,0,11,788:-71.1563,-63.1491,-62.246,-71.1563,-63.1491,-71.1563,-70.4721,-62.4652,-70.4721,-70.1711,-8.04095,0,-8.04095,-7.36382,-0.214171	1/3:10:0,6,0,3,0:0:0:6,0,3,0:229,0,115,0:-28.4584,-9.63537,-7.82919,-28.4584,-9.63537,-28.4584,-19.0086,0,-19.0086,-18.1055,-28.4584,-9.63537,-28.4584,-19.0086,-28.4584	2/2:21:0,0,12,0,0:0:0:0,12,0,0:0,380,0,0:-34.2406,-34.2406,-34.2406,-3.61236,-3.61236,0,-34.2406,-34.2406,-3.61236,-34.2406,-34.2406,-34.2406,-3.61236,-34.2406,-34.2406	3/4:29:1,0,0,16,4:1:32:0,0,16,4:0,0,414,122:-39.3787,-39.6797,-42.2609,-39.6797,-42.2609,-42.2609,-7.21895,-9.80531,-9.80531,-4.98883,-29.8983,-32.4804,-32.4804,0,-31.2763	0/2:22:13,1,5,0,0:13:468:1,5,0,0:37,121,0,0:-5.45047,-6.32255,-44.2807,0,-35.2237,-36.7474,-9.36386,-44.5817,-38.2526,-47.6113,-9.36386,-44.5817,-38.2526,-47.6113,-47.6113	2/2:15:0,0,8,0,0:0:0:0,8,0,0:0,246,0,0:-22.1652,-22.1652,-22.1652,-2.40824,-2.40824,0,-22.1652,-22.1652,-2.40824,-22.1652,-22.1652,-22.1652,-2.40824,-22.1652,-22.1652	0/3:7:3,0,0,2,0:3:119:0,0,2,0:0,0,49,0:-2.93284,-3.83593,-13.7097,-3.83593,-13.7097,-13.7097,0,-9.9228,-9.9228,-9.32074,-3.83593,-13.7097,-13.7097,-9.9228,-13.7097	0/0:12:12,0,0,0,0:12:480:0,0,0,0:0,0,0,0:0,-3.61236,-43.5517,-3.61236,-43.5517,-43.5517,-3.61236,-43.5517,-43.5517,-43.5517,-3.61236,-43.5517,-43.5517,-43.5517,-43.5517	0/2:10:6,0,3,0,0:6:243:0,3,0,0:0,90,0,0:-5.51869,-7.32487,-27.4522,0,-20.2814,-19.3783,-7.32487,-27.4522,-20.2814,-27.4522,-7.32487,-27.4522,-20.2814,-27.4522,-27.4522	0/0:14:14,0,0,0,0:14:549:0,0,0,0:0,0,0,0:0,-4.21442,-49.7505,-4.21442,-49.7505,-49.7505,-4.21442,-49.7505,-49.7505,-49.7505,-4.21442,-49.7505,-49.7505,-49.7505,-49.7505	0/2:31:15,3,6,0,0:15:521:3,6,0,0:111,210,0,0:-12.5943,-8.01418,-49.4964,0,-33.3079,-40.5894,-17.1098,-50.3995,-42.3956,-59.4852,-17.1098,-50.3995,-42.3956,-59.4852,-59.4852	0/2:10:4,0,5,0,0:4:162:0,5,0,0:0,182,0,0:-13.8166,-15.0207,-28.4083,0,-13.5459,-12.0408,-15.0207,-28.4083,-13.5459,-28.4083,-15.0207,-28.4083,-13.5459,-28.4083,-28.4083	0/2:25:10,3,8,0,0:10:358:3,8,0,0:111,220,0,0:-14.3959,-8.29647,-36.6477,0,-20.1736,-26.86,-17.4062,-37.5508,-29.2682,-46.6418,-17.4062,-37.5508,-29.2682,-46.6418,-46.6418	0/0:28:21,2,0,0,0:21:757:2,0,0,0:22,0,0,0:0,-5.00308,-66.2098,-6.32163,-66.8119,-68.1725,-6.32163,-66.8119,-68.1725,-68.1725,-6.32163,-66.8119,-68.1725,-68.1725,-68.1725
32	30543297	T	A	intron_variant	MODIFIER	PKD2	0.02036	0/1:13:8,5:8:324:5:205:-14.9216,0,-25.6149	1/1:6:1,5:1:12:5:192:-16.4464,-0.606186,0	0/1:16:6,10:6:229:10:383:-29.9991,0,-16.1556	1/1:41:0,41:0:0:41:1455:-131.232,-12.3422,0	0/1:12:4,8:4:145:8:315:-25.099,0,-9.785	1/1:34:0,34:0:0:34:1220:-110.096,-10.235,0	1/1:24:0,24:0:0:24:828:-74.8271,-7.22472,0	0/1:43:23,20:23:839:20:702:-50.5512,0,-62.8872	1/1:40:0,40:0:0:40:1314:-118.527,-12.0412,0	0/1:13:7,6:7:283:6:246:-18.6067,0,-21.9291	0/0:17:17,0:17:667:0:0:0,-5.11751,-60.3561	0/1:17:10,7:10:406:7:287:-21.0877,0,-31.782	0/0:10:10,0:10:410:0:0:0,-3.0103,-37.2606	0/1:29:17,12:17:629:12:444:-31.5765,0,-48.2167	0/1:17:8,9:8:310:9:356:-27.2808,0,-23.1381	0/1:46:16,30:16:592:30:1048:-80.7706,0,-39.7711	0/0:45:45,0:45:1629:0:0:0,-13.5463,-146.889
32	30544991	G	A	intron_variant	MODIFIER	PKD2	0.02036	0/1:19:10,9:10:410:9:369:-27.8559,0,-31.541	0/1:4:2,2:2:82:2:78:-6.19866,0,-6.57556	0/1:14:10,4:10:380:4:164:-10.9355,0,-30.3337	1/1:39:0,39:0:0:39:1405:-126.738,-11.7402,0	1/1:19:0,19:0:0:19:742:-67.0896,-5.71957,0	1/1:35:0,35:0:0:35:1283:-115.77,-10.5361,0	1/1:29:0,29:0:0:29:1073:-96.8831,-8.72987,0	0/1:30:8,22:8:296:22:764:-60.0388,0,-17.9633	1/1:28:0,28:0:0:28:1012:-91.3902,-8.42884,0	0/1:12:5,7:5:205:7:283:-22.2301,0,-15.2226	0/0:11:11,0:11:439:0:0:0,-3.31133,-39.8637	0/1:9:4,5:4:136:5:201:-15.7607,0,-9.86028	0/0:16:16,0:16:601:0:0:0,-4.81648,-54.4054	0/1:33:23,10:23:801:10:370:-23.7163,0,-62.4648	0/1:20:8,12:8:320:12:488:-38.2498,0,-23.1457	0/1:36:18,18:18:654:18:666:-49.4375,0,-48.3527	0/0:41:40,0:40:1416:0:0:0,-12.0412,-127.605
32	30545692	TCAC	TC	intron_variant	MODIFIER	PKD2	0.02036	0/1:12:3,8:3:123:8:310:-24.6169,0,-7.81115	0/1:10:8,2:8:312:2:74:-4.01558,0,-25.4298	0/1:5:4,1:4:161:1:41:-2.58942,0,-13.3701	1/1:33:0,33:0:0:33:1183:-106.768,-9.93399,0	1/1:13:0,13:0:0:13:491:-44.5158,-3.91339,0	1/1:30:0,30:0:0:30:1086:-98.0468,-9.0309,0	1/1:29:0,29:0:0:29:999:-90.2069,-8.72987,0	0/1:32:18,14:18:663:14:492:-34.9729,0,-50.371	1/1:33:0,32:0:0:32:1135:-102.333,-9.63296,0	0/1:12:5,6:5:185:6:238:-18.1506,0,-13.3638	0/0:14:14,0:14:558:0:0:0,-4.21442,-50.5594	0/1:12:10,2:10:384:2:78:-3.79042,0,-31.2933	0/0:11:11,0:11:421:0:0:0,-3.31133,-38.2306	0/1:33:18,15:18:650:15:516:-36.8243,0,-48.8958	0/1:7:5,2:5:196:2:82:-5.67247,0,-15.9064	0/1:48:19,29:19:700:29:987:-74.6752,0,-48.8826	0/0:52:52,0:52:1906:0:0:0,-15.6536,-171.81
32	30571525	AGCGGGGGGCGGGGGCGGGGGCGGGGGCGGGGGGCGGGCGCGCGCGCTCCA	AGCGGGGGGCGGGGGCGGGGGCGGGGGGCGGGCGCGCGCGCTCCA,AGCGGGGGGCGGGCGCGCGCGCTCCA	5_prime_UTR_variant,5_prime_UTR_variant	MODIFIER,MODIFIER	PKD2,PKD2	0.02036	0/1:5:1,4,0:1:40:4,0:160,0:-13.2778,0,-2.49053,-13.5788,-3.69465,-16.8739	1/1:2:0,1,0:0:0:1,0:41,0:-3.74486,-0.30103,0,-3.74486,-0.30103,-3.74486	0/2:9:4,0,5:4:155:0,5:0,133:-9.51652,-10.7206,-23.5076,0,-13.1201,-11.615	0/0:3:2,0,0:2:69:0,0:0,0:0,-0.60206,-6.29092,-0.60206,-6.29092,-6.29092	0/0:6:6,0,0:6:232:0,0:0,0:0,-1.80618,-21.2479,-1.80618,-21.2479,-21.2479	0/0:5:5,0,0:5:175:0,0:0,0:0,-1.50515,-16.0924,-1.50515,-16.0924,-16.0924	0/0:9:7,0,0:7:250:0,0:0,0:0,-2.10721,-22.6815,-2.10721,-22.6815,-22.6815	0/2:12:5,0,7:5:174:0,7:0,235:-17.8217,-19.3268,-33.4773,0,-14.4573,-12.3501	0/0:5:4,0,0:4:147:0,0:0,0:0,-1.20412,-13.3244,-1.20412,-13.3244,-13.3244	0/1:8:3,4,0:3:119:4,0:122,0:-9.01316,0,-8.79912,-9.91625,-10.0032,-19.7604	0/1:4:2,1,0:2:78:1,0:37,0:-2.4399,0,-6.14373,-3.04196,-6.44476,-9.47096	0/2:3:1,0,2:1:38:0,2:0,73:-6.0261,-6.32713,-9.44865,0,-3.49624,-2.89418	0/2:6:3,0,3:3:119:0,3:0,101:-7.58955,-8.49264,-18.3119,0,-10.1656,-9.26254	2/2:4:0,0,3:0:0:0,3:0,73:-6.66786,-6.66786,-6.66786,-0.90309,-0.90309,0	0/1:6:3,3,0:3:115:3,0:119,0:-9.28832,0,-8.91855,-10.1914,-9.82164,-19.6234	0/1:8:2,5,0:2:74:5,0:147,0:-11.27,0,-4.72207,-11.8721,-6.22722,-17.9528	0/2:10:6,0,4:6:212:0,4:0,136:-9.52722,-11.3334,-28.5994,0,-17.578,-16.3739
32	30573519	T	C	upstream_gene_variant,intergenic_region	MODIFIER,MODIFIER	PKD2,PKD2-SPP1	0.02036	0/1:10:6,4:6:246:4:164:-12.1396,0,-19.5098	0/1:7:6,1:6:199:1:41:-1.98736,0,-16.1183	0/1:16:9,7:9:369:7:278:-20.5702,0,-28.759	0/0:42:42,0:42:1516:0:0:0,-12.6433,-136.722	0/0:20:20,0:20:808:0:0:0,-6.0206,-73.0345	0/0:22:22,0:22:802:0:0:0,-6.62266,-72.5032	0/0:31:31,0:31:1135:0:0:0,-9.33193,-102.457	0/1:41:26,15:26:962:15:543:-36.8621,0,-74.5568	0/0:51:51,0:51:1875:0:0:0,-15.3525,-169.02	0/1:17:4,13:4:164:13:512:-41.3054,0,-10.0324	0/1:17:4,13:4:160:13:515:-41.5732,0,-9.66541	0/1:18:8,10:8:324:10:406:-31.481,0,-24.1098	0/1:11:5,6:5:205:6:242:-18.8451,0,-15.5237	0/1:29:10,19:10:370:19:691:-53.7883,0,-24.9204	0/1:17:8,9:8:320:9:369:-28.4579,0,-24.0488	0/1:32:15,17:15:555:17:591:-43.8751,0,-40.6575	0/1:36:21,15:21:777:15:555:-39.4534,0,-59.4217
32	30573724	TGATG	TGATA	upstream_gene_variant,intergenic_region	MODIFIER,MODIFIER	PKD2,PKD2-SPP1	0.02036	0/1:18:11,7:11:432:7:261:-18.4242,0,-33.8134	0/1:2:1,1:1:41:1:41:-3.49251,0,-3.49251	0/1:7:4,3:4:148:3:119:-8.95069,0,-11.5264	0/0:29:27,0:27:954:0:0:0,-8.12781,-86.0448	0/0:12:12,0:12:480:0:0:0,-3.61236,-43.5495	0/0:29:28,0:28:963:0:0:0,-8.42884,-86.8558	0/0:27:25,0:25:853:0:0:0,-7.52575,-76.867	0/1:39:12,26:12:397:26:926:-72.0924,0,-24.4816	0/0:32:32,0:32:1089:0:0:0,-9.63296,-98.31	0/1:13:10,3:10:408:3:119:-7.18111,0,-33.167	1/1:19:0,19:0:0:19:775:-70.0674,-5.71957,0	0/1:16:6,10:6:245:10:388:-30.4528,0,-17.613	1/1:14:0,14:0:0:14:537:-48.658,-4.21442,0	0/1:42:22,18:22:770:18:666:-48.0075,0,-57.3529	0/1:11:5,6:5:204:6:246:-19.2088,0,-15.4327	0/1:35:18,17:18:611:17:591:-42.9153,0,-44.7122	1/1:31:0,29:0:0:29:1061:-95.4403,-8.72987,0
32	30578148	TCT	TT	intergenic_region	MODIFIER	PKD2-SPP1	0.02036	0/1:11:4,7:4:156:7:258:-20.2474,0,-11.1045	0/1:9:4,5:4:144:5:124:-8.69166,0,-10.6017	0/1:15:4,11:4:145:11:435:-34.9875,0,-8.88191	1/1:33:0,32:0:0:32:1051:-94.5616,-9.63296,0	1/1:22:0,22:0:0:22:846:-76.3759,-6.62266,0	1/1:33:0,33:0:0:33:1029:-92.816,-9.93399,0	1/1:34:0,34:0:0:34:1148:-103.546,-10.235,0	0/1:45:17,27:17:625:27:911:-68.9204,0,-43.2158	1/1:47:0,47:0:0:47:1615:-145.616,-14.1484,0	0/1:12:7,5:7:279:5:205:-15.2226,0,-21.8656	0/1:15:7,8:7:284:8:315:-24.1959,0,-21.418	0/1:12:9,3:9:359:3:119:-7.48214,0,-29.0587	0/1:19:11,8:11:411:8:295:-21.1692,0,-31.6089	0/1:39:16,23:16:584:23:827:-63.0079,0,-41.1557	0/1:17:12,5:12:484:5:176:-11.0545,0,-38.7933	0/1:28:18,10:18:636:10:311:-19.8579,0,-49.1351	0/1:45:18,27:18:645:27:823:-60.7364,0,-44.7743
32	30579684	TCTTTTTTTTTTTTAAAG	TCTTTTTTTTTTAAAAG,TCTTTTTTTTTTTTTAAAG	intergenic_region,intergenic_region	MODIFIER,MODIFIER	PKD2-SPP1,PKD2-SPP1	0.02036	0/2:10:6,0,4:6:227:0,4:0,160:-11.737,-13.5432,-32.129,0,-18.9443,-17.7401	1/1:1:0,1,0:0:0:1,0:32,0:-3.19931,-0.30103,0,-3.19931,-0.30103,-3.19931	0/2:11:7,0,3:7:282:0,3:0,119:-7.60682,-9.71403,-32.9439,0,-23.1539,-22.2508	1/1:27:0,24,0:0:0:24,0:752,0:-67.6972,-7.22472,0,-67.6972,-7.22472,-67.6972	2/2:9:0,0,4:0:0:0,4:0,160:-14.402,-14.402,-14.402,-1.20412,-1.20412,0	0/2:18:2,0,15:2:72:0,15:0,325:-24.0861,-24.6882,-30.5786,0,-5.9432,-1.42775	2/2:27:2,0,21:2:67:0,21:0,535:-42.0586,-42.6606,-48.0923,-0.880676,-6.32163,0	0/2:18:9,0,9:9:316:0,9:0,269:-18.7296,-21.4389,-47.1759,0,-25.7112,-23.0019	2/2:32:2,0,25:2:72:0,25:0,661:-52.9129,-53.5149,-59.3946,-1.65103,-7.52575,0	0/2:15:6,0,7:6:237:0,7:0,240:-17.7067,-19.5129,-39.0408,0,-19.5809,-17.4737	0/1:11:5,6,0:5:193:6,0:233,0:-17.6351,0,-14.0395,-19.1402,-15.8457,-34.9881	0/2:10:4,0,6:4:156:0,6:0,208:-15.9527,-17.1569,-29.99,0,-13.1373,-11.3311	0/1:10:4,6,0:4:158:6,0:175,0:-12.9797,0,-11.5534,-14.1838,-13.3596,-27.2226	0/2:20:10,0,7:10:354:0,7:0,223:-14.9071,-17.9174,-46.763,0,-28.8238,-26.7165	0/2:17:11,0,6:11:442:0,6:0,199:-12.8866,-16.1979,-52.6454,0,-36.6469,-34.8408	0/2:21:10,0,7:10:353:0,7:0,183:-11.3266,-14.3369,-43.1209,0,-28.789,-26.6818	0/1:40:22,14,2:22:771:14,2:390,62:-24.2177,0,-58.5513,-25.8616,-57.7928,-88.0348
32	30582258	A	G	intergenic_region	MODIFIER	PKD2-SPP1	0.02036	0/1:15:8,7:8:324:7:269:-20.0518,0,-25.0129	0/1:10:2,8:2:82:8:306:-24.6944,0,-4.76938	0/1:18:11,7:11:404:7:283:-20.424,0,-31.267	1/1:36:0,36:0:0:36:1290:-116.395,-10.8371,0	1/1:7:0,7:0:0:7:279:-25.4798,-2.10721,0	1/1:35:1,34:1:11:34:1182:-105.411,-9.43606,0	1/1:24:0,24:0:0:24:862:-77.894,-7.22472,0	0/1:32:16,16:16:580:16:556:-40.7286,0,-42.8999	1/1:31:0,31:0:0:31:1101:-99.3917,-9.33193,0	0/1:14:8,6:8:306:6:238:-17.5783,0,-23.6801	0/1:13:4,9:4:164:9:365:-29.3006,0,-11.2365	0/1:15:10,5:10:391:5:205:-14.3196,0,-31.021	0/1:14:8,6:8:287:6:218:-15.7483,0,-21.9456	0/1:25:9,16:9:333:16:556:-42.834,0,-22.7964	0/1:17:8,9:8:311:9:369:-28.4579,0,-23.2319	0/1:28:14,14:14:518:14:518:-38.5336,0,-38.5336	0/1:33:17,16:17:629:16:592:-43.6845,0,-47.0126
32	30582934	AATG	AATATG	intergenic_region	MODIFIER	PKD2-SPP1	0.02036	0/1:16:8,8:8:314:8:277:-20.43,0,-23.807	0/1:11:6,5:6:210:5:197:-14.7937,0,-15.9196	0/1:7:3,4:3:122:4:164:-13.0427,0,-9.26528	1/1:24:0,24:0:0:24:876:-79.1597,-7.22472,0	1/1:10:0,10:0:0:10:379:-34.4555,-3.0103,0	1/1:36:0,35:0:0:35:1247:-112.156,-10.5361,0	1/1:30:0,30:0:0:30:1086:-98.0468,-9.0309,0	0/1:31:15,16:15:532:16:592:-44.2866,0,-38.8785	1/1:20:0,20:0:0:20:716:-64.7624,-6.0206,0	0/1:9:3,5:3:123:5:172:-13.0832,0,-8.72172	0/1:13:4,9:4:137:9:365:-29.3006,0,-8.74505	0/1:12:5,7:5:205:7:269:-20.9549,0,-15.2226	0/1:13:9,3:9:343:3:114:-6.64462,0,-27.2361	0/1:36:18,18:18:660:18:642:-47.2679,0,-48.8962	0/1:9:2,7:2:81:7:239:-19.1173,0,-4.97646	0/1:27:16,11:16:583:11:359:-24.4942,0,-44.678	0/1:38:16,22:16:582:22:776:-58.7142,0,-41.2749
32	30588001	C	T	downstream_gene_variant,downstream_gene_variant,downstream_gene_variant,intergenic_region	MODIFIER,MODIFIER,MODIFIER,MODIFIER	SPP1,SPP1,SPP1,PKD2-SPP1	0.02036	0/1:14:7,7:7:287:7:269:-20.3528,0,-21.9908	0/1:6:3,3:3:114:3:109:-8.35681,0,-8.82304	0/1:15:7,8:7:229:8:305:-23.284,0,-16.3968	1/1:31:0,31:0:0:31:1073:-96.8647,-9.33193,0	1/1:9:0,9:0:0:9:336:-30.5822,-2.70927,0	1/1:38:0,38:0:0:38:1192:-107.542,-11.4391,0	1/1:35:0,34:0:0:34:1182:-106.552,-10.235,0	0/1:49:22,27:22:814:27:859:-62.8381,0,-58.8363	1/1:42:0,41:0:0:41:1305:-117.597,-12.3422,0	0/1:12:4,8:4:160:8:256:-19.7228,0,-11.1706	0/1:13:6,7:6:205:7:270:-20.7479,0,-14.8641	0/1:13:8,5:8:297:5:192:-13.733,0,-23.1632	0/1:9:2,7:2:82:7:258:-20.8495,0,-5.07041	0/1:35:18,16:18:666:16:568:-41.0878,0,-49.9159	0/1:9:6,3:6:200:3:123:-8.75552,0,-15.6112	0/1:40:21,19:21:777:19:591:-41.4356,0,-58.2176	0/1:42:21,20:21:777:20:640:-45.4298,0,-57.7947
32	30588011	C	T	downstream_gene_variant,downstream_gene_variant,downstream_gene_variant,intergenic_region	MODIFIER,MODIFIER,MODIFIER,MODIFIER	SPP1,SPP1,SPP1,PKD2-SPP1	0.02036	0/1:12:6,6:6:242:6:225:-16.9935,0,-18.5441	0/1:7:4,3:4:145:3:111:-8.24671,0,-11.2902	0/1:16:7,9:7:270:9:312:-23.5798,0,-19.8448	1/1:29:0,29:0:0:29:1047:-94.5361,-8.72987,0	1/1:10:0,10:0:0:10:385:-34.9975,-3.0103,0	1/1:39:0,39:0:0:39:1375:-124.034,-11.7402,0	1/1:33:0,33:0:0:33:1143:-103.158,-9.93399,0	0/1:49:23,26:23:839:26:938:-69.983,0,-61.081	1/1:42:0,42:0:0:42:1530:-137.986,-12.6433,0	0/1:11:5,6:5:176:6:223:-17.1084,0,-12.8607	0/1:14:6,8:6:238:8:319:-24.859,0,-17.5783	0/1:13:7,6:7:283:6:204:-14.7708,0,-21.9291	0/1:11:3,8:3:114:8:291:-23.2137,0,-7.31789	0/1:36:18,18:18:628:18:640:-47.0851,0,-46.0002	0/1:7:4,3:4:160:3:123:-9.35758,0,-12.6757	0/1:43:23,20:23:815:20:688:-49.2843,0,-60.7204	0/1:44:22,22:22:802:22:764:-55.8244,0,-59.2579
32	30588081	A	G	downstream_gene_variant,downstream_gene_variant,downstream_gene_variant,intergenic_region	MODIFIER,MODIFIER,MODIFIER,MODIFIER	SPP1,SPP1,SPP1,PKD2-SPP1	0.02036	0/1:9:3,6:3:123:6:242:-19.4472,0,-8.75552	0/1:9:2,7:2:74:7:287:-23.496,0,-4.31661	0/1:14:8,6:8:324:6:242:-17.942,0,-25.3139	1/1:31:0,31:0:0:31:1109:-100.111,-9.33193,0	1/1:14:0,14:0:0:14:532:-48.2032,-4.21442,0	1/1:43:0,43:0:0:43:1567:-141.314,-12.9443,0	1/1:42:0,41:0:0:41:1493:-134.541,-12.3422,0	0/1:54:25,29:25:925:29:1031:-76.8383,0,-67.3153	1/1:31:0,31:0:0:31:1097:-99.0287,-9.33193,0	0/1:21:12,9:12:467:9:332:-23.8936,0,-36.0545	0/1:12:5,7:5:197:7:274:-21.4116,0,-14.4927	0/1:15:9,6:9:355:6:208:-14.5307,0,-27.7892	0/1:11:5,6:5:205:6:242:-18.8451,0,-15.5237	0/1:32:10,22:10:358:22:790:-61.7866,0,-22.9271	0/1:9:4,5:4:146:5:205:-16.1257,0,-10.7835	0/1:43:23,20:23:839:20:740:-53.9864,0,-62.8872	0/1:55:30,25:30:1110:25:901:-64.8484,0,-83.6545
32	30589507	AGATTGATTGATTGATTGATTGAAGAGAGAGT	AGATTGATTGATTGATTGATTGATTGAAGAGAGAGT,AGATTGATTGATTGATTGATTGATTTAAGAGAGAGT	downstream_gene_variant,downstream_gene_variant,downstream_gene_variant,downstream_gene_variant,downstream_gene_variant,downstream_gene_variant,intergenic_region,intergenic_region	MODIFIER,MODIFIER,MODIFIER,MODIFIER,MODIFIER,MODIFIER,MODIFIER,MODIFIER	SPP1,SPP1,SPP1,SPP1,SPP1,SPP1,PKD2-SPP1,PKD2-SPP1	0.02036	0/1:9:3,6,0:3:121:6,0:233,0:-18.6265,0,-8.57093,-19.5296,-10.3771,-29.5088	0/0:2:2,0,0:2:79:0,0:0,0:0,-0.60206,-7.49763,-0.60206,-7.49763,-7.49763	0/2:7:5,0,2:5:201:0,2:0,78:-5.29557,-6.80072,-23.3736,0,-16.966,-16.3639	0/0:24:24,0,0:24:833:0,0:0,0:0,-7.22472,-75.2865,-7.22472,-75.2865,-75.2865	0/1:9:3,5,0:3:120:5,0:201,0:-15.6867,0,-8.40243,-16.5898,-9.90758,-26.4761	0/0:29:27,0,0:27:970:0,0:0,0:0,-8.12781,-87.4899,-8.12781,-87.4899,-87.4899	0/0:27:24,0,0:24:846:0,0:0,0:0,-7.22472,-76.2815,-7.22472,-76.2815,-76.2815	0/2:25:12,0,10:12:427:0,10:0,346:-24.5778,-28.1902,-63.0063,0,-34.8877,-31.8774	0/0:26:25,0,0:25:885:0,0:0,0:0,-7.52575,-79.8493,-7.52575,-79.8493,-79.8493	0/1:14:8,4,0:8:319:4,0:145,0:-9.55097,0,-25.2485,-11.9592,-26.4526,-38.2865	0/1:13:7,5,0:7:276:5,0:197,0:-14.3271,0,-21.4417,-16.4343,-22.9469,-39.1662	0/2:6:3,0,3:3:119:0,3:0,123:-9.62529,-10.5284,-20.3095,0,-10.159,-9.2559	0/2:9:5,0,4:5:179:0,4:0,164:-12.3282,-13.8333,-28.3766,0,-14.8306,-13.6265	0/2:21:3,0,17:3:106:0,17:0,467:-36.013,-36.9161,-45.5604,0,-8.70626,-3.58875	0/1:6:5,1,0:5:201:1,0:41,0:-2.28839,0,-16.6647,-3.79354,-16.9657,-20.3511	0/1:21:10,10,0:10:353:10,0:318,0:-22.7727,0,-25.9565,-25.783,-28.9668,-54.5547	0/2:24:8,0,15:8:286:0,15:0,417:-30.7026,-33.1108,-56.4595,0,-23.4952,-18.9797
32	30649801	C	T	intergenic_region	MODIFIER	SPP1-ENSCAFG00000051159	0.02036	0/1:19:9,10:9:365:10:390:-29.7299,0,-27.4944	0/1:9:6,3:6:196:3:119:-8.38523,0,-15.2475	0/1:13:10,3:10:397:3:119:-7.18111,0,-32.1715	0/0:45:44,0:44:1578:0:0:0,-13.2453,-142.183	0/0:20:20,0:20:761:0:0:0,-6.0206,-68.7945	0/0:35:35,0:35:1271:0:0:0,-10.536,-114.688	0/0:31:31,0:31:1123:0:0:0,-9.33193,-101.375	0/1:32:17,15:17:629:15:555:-40.6575,0,-47.3136	0/0:35:35,0:35:1269:0:0:0,-10.536,-114.506	0/1:12:7,5:7:268:5:191:-13.9394,0,-20.8606	0/1:14:10,4:10:410:4:154:-10.015,0,-33.0461	0/1:11:6,5:6:246:5:205:-15.5237,0,-19.2088	0/1:10:2,8:2:73:8:315:-25.7011,0,-3.91889	0/1:37:14,23:14:506:23:851:-65.7767,0,-34.7376	0/1:16:9,7:9:365:7:265:-19.3852,0,-28.3975	0/1:39:17,22:17:591:22:802:-60.763,0,-41.7679	0/1:54:27,27:27:961:27:999:-73.9714,0,-70.5411
32	30722645	A	T	upstream_gene_variant,intergenic_region	MODIFIER,MODIFIER	ENSCAFG00000054342,ENSCAFG00000054342-MEPE	0.02036	1/1:18:0,18:0:0:18:705:-63.761,-5.41854,0	1/1:7:0,7:0:0:7:274:-25.024,-2.10721,0	0/1:13:5,8:5:205:8:324:-25.6149,0,-14.9216	1/1:46:0,46:0:0:46:1678:-151.298,-13.8474,0	1/1:8:0,8:0:0:8:328:-29.8903,-2.40824,0	0/0:30:30,0:30:1098:0:0:0,-9.0309,-99.129	1/1:28:0,28:0:0:28:974:-87.9604,-8.42884,0	0/1:30:17,13:17:629:13:469:-33.5161,0,-47.9157	0/0:27:27,0:27:987:0:0:0,-8.12781,-89.1444	0/1:17:2,15:2:82:15:578:-47.2265,0,-2.66217	0/1:9:4,5:4:164:5:191:-14.8425,0,-12.4406	0/0:14:14,0:14:558:0:0:0,-4.21442,-50.5614	0/1:12:6,6:6:179:6:217:-16.2544,0,-12.7804	0/1:23:11,12:11:407:12:428:-31.9312,0,-30.0546	0/1:10:3,7:3:119:7:287:-23.1949,0,-8.0842	0/1:36:22,14:22:814:14:479:-32.5913,0,-62.7497	0/1:41:21,20:21:777:20:740:-54.5885,0,-57.9165
32	30727796	G	A	downstream_gene_variant,downstream_gene_variant,intergenic_region	MODIFIER,MODIFIER,MODIFIER	MEPE,MEPE,ENSCAFG00000054342-MEPE	0.02036	0/0:13:13,0:13:488:0:0:0,-3.91339,-44.2507	0/0:5:5,0:5:168:0:0:0,-1.50515,-15.3284	0/1:13:9,4:9:360:4:155:-10.4084,0,-28.8464	0/0:20:20,0:20:702:0:0:0,-6.0206,-63.4955	0/0:5:5,0:5:196:0:0:0,-1.50515,-17.6908	1/1:24:0,24:0:0:24:810:-72.8782,-7.22472,0	0/0:29:29,0:29:1035:0:0:0,-8.72987,-93.4538	0/1:39:21,18:21:777:18:628:-44.2294,0,-58.5052	1/1:29:0,28:0:0:28:998:-90.0068,-8.42884,0	0/1:13:12,1:12:450:1:41:-0.181177,0,-36.909	0/1:11:4,7:4:155:7:260:-20.4383,0,-10.9325	1/1:4:0,4:0:0:4:164:-15.1499,-1.20412,0	0/1:12:4,8:4:164:8:314:-25.0015,0,-11.5375	0/1:15:6,9:6:210:9:307:-21.8113,0,-14.5586	0/1:10:5,5:5:196:5:197:-15.0379,0,-15.0011	0/1:27:13,14:13:469:14:493:-36.57,0,-34.4192	0/1:25:16,9:16:568:9:333:-22.479,0,-43.8665
32	29939392	CAGAGAGAGAGAGAGAGAGAGAGAGGC	CAGAGAGAGAGAGAGAGAGAGAGGC	intron_variant,intron_variant,intron_variant,intron_variant,intron_variant,intron_variant,intron_variant,intron_variant,intron_variant	MODIFIER,MODIFIER,MODIFIER,MODIFIER,MODIFIER,MODIFIER,MODIFIER,MODIFIER,MODIFIER	FAM13A,FAM13A,FAM13A,FAM13A,FAM13A,FAM13A,FAM13A,FAM13A,FAM13A	0.02448	0/1:6:3,3:3:119:3:111:-7.99143,0,-8.68671	0/1:5:4,1:4:150:1:40:-2.19384,0,-11.6552	1/1:5:0,5:0:0:5:187:-16.0768,-1.50515,0	0/1:27:21,3:21:714:3:99:-1.43641,0,-46.906	0/1:8:4,3:4:160:3:114:-7.66852,0,-5.6242	0/1:18:8,7:8:281:7:196:-12.2985,0,-4.89717	0/0:14:11,0:11:393:0:0:0,-3.31133,-34.4776	0/1:12:7,5:7:233:5:159:-10.2947,0,-5.8646	0/0:4:4,0:4:136:0:0:0,-1.20412,-2.11951	0/1:6:5,1:5:197:1:40:-1.89281,0,-15.2034	.:.:.:.:.:.:.:.	1/1:3:1,2:1:35:2:67:-5.25963,-0.103819,0	0/0:12:9,0:9:357:0:0:0,-2.70927,-20.7215	1/1:7:2,4:2:53:4:148:-12.6735,-1.60077,0	1/1:9:0,9:0:0:9:245:-21.1278,-2.70927,0	1/1:19:2,13:2:66:13:418:-33.4634,-1.8791,0	1/1:10:1,5:1:31:5:159:-13.1327,-1.20163,0
32	30534835	CAAAAAAAAAAAAAAAAAAAAAAAAAAAAAAAGACTTGAGGGAT	AAAAAAAAAAAAAAAAAAAAAAAAAAAAAAAAGACTTGAGGGAT	intron_variant	MODIFIER	PKD2	0.02506	1/1:1:0,1:0:0:1:12:-1.05536,-0.30103,0	.:.:.:.:.:.:.:.	0/0:1:0,0:0:0:0:0:0,0,0	0/0:4:0,0:0:0:0:0:0,0,0	.:.:.:.:.:.:.:.	0/0:7:0,0:0:0:0:0:0,0,0	.:.:.:.:.:.:.:.	0/0:4:1,0:1:36:0:0:0,-0.30103,-3.25687	0/0:9:0,0:0:0:0:0:0,0,0	.:.:.:.:.:.:.:.	0/0:3:0,0:0:0:0:0:0,0,0	0/1:4:2,1:2:76:1:41:-2.83692,0,-5.99934	1/1:3:0,2:0:0:2:59:-5.40667,-0.60206,0	1/1:3:0,1:0:0:1:11:-0.961306,-0.30103,0	1/1:2:0,1:0:0:1:41:-3.70879,-0.30103,0	1/1:5:0,1:0:0:1:11:-0.98643,-0.30103,0	1/1:3:0,3:0:0:3:85:-7.85848,-0.90309,0
32	29812090	GTATTGA	ATGTTTA,GTGTTGT	intron_variant,intron_variant,intron_variant,intron_variant,intron_variant,intron_variant,intron_variant,intron_variant,intron_variant,intron_variant	MODIFIER,MODIFIER,MODIFIER,MODIFIER,MODIFIER,MODIFIER,MODIFIER,MODIFIER,MODIFIER,MODIFIER	FAM13A,FAM13A,FAM13A,FAM13A,FAM13A,FAM13A,FAM13A,FAM13A,FAM13A,FAM13A	0.02941	0/0:16:16,0,0:16:638:0,0:0,0:0,-4.81648,-57.7515,-4.81648,-57.7515,-57.7515	0/0:11:10,0,0:10:381:0,0:0,0:0,-3.0103,-34.4976,-3.0103,-34.4976,-34.4976	0/0:16:16,0,0:16:625:0,0:0,0:0,-4.81648,-56.5812,-4.81648,-56.5812,-56.5812	0/0:40:37,2,0:37:1300:2,0:67,0:0,-5.76341,-111.205,-11.1381,-111.807,-117.038	0/0:16:15,1,0:15:560:1,0:37,0:0,-1.29289,-47.1987,-4.51545,-47.4998,-50.3687	0/0:44:41,3,0:41:1473:3,0:76,0:0,-6.57754,-126.195,-12.3422,-127.098,-132.617	0/0:36:35,1,0:35:1238:1,0:35,0:0,-7.45638,-108.34,-10.536,-108.641,-111.382	0/0:36:36,0,0:36:1302:0,0:0,0:0,-10.8371,-117.481,-10.8371,-117.481,-117.481	0/0:31:30,1,0:30:1072:1,0:7,0:0,-8.88732,-96.3452,-9.0309,-96.6462,-96.7352	0/0:15:14,1,0:14:568:1,0:40,0:0,-0.816458,-47.7634,-4.21442,-48.0644,-51.0901	0/1:21:17,3,1:17:665:3,1:83,41:-0.914971,0,-54.1049,-6.11873,-55.0591,-60.604	0/0:15:14,1,0:14:546:1,0:40,0:0,-0.816458,-45.7773,-4.21442,-46.0784,-49.1051	0/1:14:12,2,0:12:461:2,0:80,0:-2.81366,0,-37.6162,-6.42602,-38.2183,-44.2724	0/0:38:34,0,2:34:1196:0,2:0,68:0,-10.235,-107.816,-9.22992,-106.814,-106.212	0/1:7:6,1,0:6:244:1,0:38,0:-1.48037,0,-20.2314,-3.28655,-20.5324,-23.4535	0/1:31:28,3,0:28:992:3,0:105,0:-0.118371,0,-80.2603,-8.54721,-81.1634,-89.3715	0/0:41:39,2,0:39:1411:2,0:68,0:0,-6.07059,-121.013,-11.7402,-121.615,-126.953
32	30407095	GAATAAATAAG	GAATAAATAAATAAG	intergenic_region	MODIFIER	ENSCAFG00000052771-ABCG2	0.02941	1/1:3:0,2:0:0:2:78:-7.1929,-0.60206,0	1/1:4:0,3:0:0:3:94:-8.59494,-0.90309,0	1/1:6:0,6:0:0:6:201:-18.1891,-1.80618,0	1/1:25:0,22:0:0:22:574:-51.4669,-6.62266,0	1/1:9:0,9:0:0:9:292:-26.3082,-2.70927,0	1/1:30:0,29:0:0:29:694:-60.7297,-8.72987,0	1/1:23:0,20:0:0:20:576:-51.7136,-6.0206,0	1/1:28:0,27:0:0:27:793:-70.935,-8.12781,0	1/1:22:0,19:0:0:19:484:-42.424,-5.71957,0	0/1:9:2,7:2:76:7:264:-21.4022,0,-4.50554	0/1:6:4,2:4:140:2:82:-5.9735,0,-11.1338	1/1:8:0,8:0:0:8:239:-21.6153,-2.40824,0	1/1:5:0,5:0:0:5:168:-15.4437,-1.50515,0	1/1:22:0,21:0:0:21:501:-44.6335,-6.32163,0	0/1:9:4,5:4:158:5:183:-13.1722,0,-11.8894	0/1:25:12,13:12:422:13:433:-31.1223,0,-30.7883	1/1:26:0,25:0:0:25:660:-58.3213,-7.52575,0
32	30407112	TTAAAAAAAAAAAAAAAGAGCT	TTAAAAAAAAAAAGAGCT,TTAAAAAAAAAAAAGAGCT	intergenic_region,intergenic_region	MODIFIER,MODIFIER	ENSCAFG00000052771-ABCG2,ENSCAFG00000052771-ABCG2	0.02941	2/2:3:0,0,3:0:0:0,3:0,123:-11.1449,-11.1449,-11.1449,-0.90309,-0.90309,0	2/2:3:0,0,3:0:0:0,3:0,86:-8.02261,-8.02261,-8.02261,-0.90309,-0.90309,0	1/2:4:0,2,2:0:0:2,2:82,78:-13.5788,-6.80072,-6.19866,-7.17762,0,-6.57556	2/2:27:0,1,22:0:0:1,22:25,646:-57.9301,-55.9822,-55.6812,-6.62266,-4.6588,0	1/2:8:0,5,3:0:0:5,3:168,123:-24.1141,-10.5617,-9.05655,-13.9342,0,-13.0311	1/1:33:0,27,3:0:0:27,3:714,85:-63.0307,-8.12781,0,-56.2859,-1.38982,-55.3828	1/2:24:0,5,18:0:0:5,18:135,474:-48.0124,-37.3686,-35.8635,-10.7739,0,-5.35541	1/2:30:0,17,12:0:0:17,12:478,432:-72.4552,-35.0542,-29.9367,-37.3366,0,-33.7242	1/1:24:0,23,0:0:0:23,0:523,0:-46.6309,-6.92369,0,-46.6309,-6.92369,-46.6309	0/2:8:1,0,7:1:40:0,7:0,258:-21.1505,-21.4516,-24.7506,0,-3.69465,-1.58744	0/1:7:4,2,0:4:153:2,0:73,0:-4.85478,0,-12.0802,-6.0589,-12.6823,-18.649	1/2:7:0,6,1:0:0:6,1:218,27:-20.0068,-2.39875,-0.592573,-17.8906,0,-17.5896	1/2:9:0,1,7:0:0:1,7:37,274:-25.7914,-22.763,-22.4619,-3.15194,0,-1.04473	1/2:25:0,16,5:0:0:16,5:416,135:-43.2064,-10.6527,-5.83626,-32.5636,0,-31.0585	0/1:10:4,6,0:4:161:6,0:205,0:-15.1141,0,-11.865,-16.3183,-13.6712,-29.6164	0/1:26:9,14,0:9:313:14,0:330,0:-22.6989,0,-21.2676,-25.4081,-25.482,-50.8901	1/2:28:0,13,14:0:0:13,14:419,442:-68.9101,-35.4191,-31.5057,-33.5511,0,-29.3367
32	30683559	T	G	intron_variant	MODIFIER	ENSCAFG00000051159	0.02941	0/0:8:8,0:8:319:0:0:0,-2.40824,-29.0734	0/0:16:16,0:16:597:0:0:0,-4.81648,-54.0467	0/0:7:7,0:7:287:0:0:0,-2.10721,-26.2052	0/0:36:36,0:36:1294:0:0:0,-10.8371,-116.753	0/0:15:15,0:15:615:0:0:0,-4.51545,-55.6861	0/0:37:37,0:37:1333:0:0:0,-11.1381,-120.263	0/0:27:27,0:27:973:0:0:0,-8.12781,-87.8794	0/0:50:50,0:50:1850:0:0:0,-15.0515,-166.772	0/0:33:33,0:33:1159:0:0:0,-9.93399,-104.604	0/0:10:10,0:10:410:0:0:0,-3.0103,-37.2606	0/1:20:12,8:12:479:8:328:-23.8697,0,-37.4366	0/0:17:17,0:17:608:0:0:0,-5.11751,-55.0214	0/1:17:8,9:8:324:9:360:-27.6423,0,-24.4108	0/0:34:34,0:34:1232:0:0:0,-10.235,-111.178	0/1:21:19,2:19:775:2:82:-1.45805,0,-63.7458	0/0:30:30,0:30:1074:0:0:0,-9.0309,-96.9647	0/1:56:29,27:29:1049:27:987:-72.2867,0,-77.8608
32	30683569	G	T	intron_variant	MODIFIER	ENSCAFG00000051159	0.02941	0/0:8:8,0:8:320:0:0:0,-2.40824,-29.1663	0/0:14:14,0:14:566:0:0:0,-4.21442,-51.2812	0/0:7:7,0:7:269:0:0:0,-2.10721,-24.5673	0/0:37:37,0:37:1271:0:0:0,-11.1381,-114.674	0/0:14:14,0:14:544:0:0:0,-4.21442,-49.2971	0/0:35:35,0:35:1207:0:0:0,-10.536,-108.916	0/0:29:29,0:29:1073:0:0:0,-8.72987,-96.8831	0/0:50:50,0:50:1812:0:0:0,-15.0515,-163.348	0/0:35:35,0:35:1247:0:0:0,-10.536,-112.525	0/0:10:10,0:10:410:0:0:0,-3.0103,-37.2606	0/1:20:12,8:12:492:8:328:-23.8697,0,-38.6102	0/0:16:15,1:15:590:1:12:0,-3.61649,-52.2356	0/1:16:7,9:7:275:9:360:-27.9433,0,-20.3006	0/0:30:30,0:30:1072:0:0:0,-9.0309,-96.7823	0/1:20:18,2:18:725:2:82:-1.75908,0,-59.5509	0/0:29:29,0:29:999:0:0:0,-8.72987,-90.2069	0/1:57:31,26:31:1097:26:886:-62.8786,0,-81.87
32	30688938	ATTTTTTTTCTAA	ATTTTTTTTTCTAA	upstream_gene_variant,intergenic_region	MODIFIER,MODIFIER	ENSCAFG00000051159,ENSCAFG00000051159-ENSCAFG00000054342	0.02941	0/0:14:14,0:14:566:0:0:0,-4.21442,-51.2822	0/0:5:5,0:5:203:0:0:0,-1.50515,-18.6528	0/0:9:9,0:9:361:0:0:0,-2.70927,-32.8539	0/0:19:19,0:19:686:0:0:0,-5.71957,-62.07	0/0:14:14,0:14:553:0:0:0,-4.21442,-50.1125	0/0:32:32,0:32:1157:0:0:0,-9.63296,-104.439	0/0:25:25,0:25:914:0:0:0,-7.52575,-82.5807	0/0:44:44,0:44:1603:0:0:0,-13.2453,-144.558	0/0:24:22,0:22:796:0:0:0,-6.62266,-71.8344	0/0:13:12,0:12:481:0:0:0,-3.61236,-43.4989	0/1:9:4,4:4:156:4:164:-12.3322,0,-11.6004	0/1:12:5,7:5:194:7:255:-19.6797,0,-14.2171	0/1:24:12,11:12:488:11:437:-32.2972,0,-36.8896	0/0:29:28,0:28:1006:0:0:0,-8.42884,-90.6004	0/0:11:11,0:11:428:0:0:0,-3.31133,-38.8667	0/0:37:36,0:36:1282:0:0:0,-10.8371,-115.565	0/1:24:10,13:10:360:13:469:-35.2542,0,-25.4507
32	30690188	G	A	upstream_gene_variant,intergenic_region	MODIFIER,MODIFIER	ENSCAFG00000051159,ENSCAFG00000051159-ENSCAFG00000054342	0.02941	0/0:11:11,0:11:447:0:0:0,-3.31133,-40.585	0/0:6:6,0:6:246:0:0:0,-1.80618,-22.5201	0/0:18:18,0:18:721:0:0:0,-5.41854,-65.2122	0/0:50:50,0:50:1738:0:0:0,-15.0515,-156.683	0/0:13:13,0:13:510:0:0:0,-3.91339,-46.236	0/0:45:45,0:45:1641:0:0:0,-13.5463,-147.97	0/0:42:42,0:42:1542:0:0:0,-12.6433,-139.067	0/0:37:37,0:37:1369:0:0:0,-11.1381,-123.507	0/0:38:38,0:38:1342:0:0:0,-11.4391,-121.064	0/0:9:9,0:9:365:0:0:0,-2.70927,-33.214	0/1:11:8,3:8:300:3:123:-8.15346,0,-24.0332	0/1:15:6,9:6:242:9:337:-26.1569,0,-17.641	0/1:12:8,4:8:299:4:164:-11.5375,0,-23.6367	0/0:32:32,0:32:1120:0:0:0,-9.63296,-101.093	0/0:14:14,0:14:551:0:0:0,-4.21442,-49.9224	0/0:42:41,0:41:1505:0:0:0,-12.3422,-135.622	0/1:39:17,22:17:591:22:790:-59.6794,0,-41.7679
32	30714769	GTTTTTTTGGTGGA	GTTTTTTTTGGTGGA	downstream_gene_variant,intergenic_region	MODIFIER,MODIFIER	ENSCAFG00000054342,ENSCAFG00000051159-ENSCAFG00000054342	0.02941	0/0:6:6,0:6:240:0:0:0,-1.80618,-21.9757	0/0:6:6,0:6:229:0:0:0,-1.80618,-20.9739	0/0:13:13,0:13:517:0:0:0,-3.91339,-46.8766	0/0:34:34,0:34:1201:0:0:0,-10.235,-108.394	0/0:11:11,0:11:446:0:0:0,-3.31133,-40.496	0/0:36:35,0:35:1272:0:0:0,-10.536,-114.666	0/0:21:21,0:21:759:0:0:0,-6.32163,-68.6367	0/0:34:33,0:33:1187:0:0:0,-9.93399,-107.019	0/0:30:29,0:29:1050:0:0:0,-8.72987,-94.6941	0/0:6:6,0:6:234:0:0:0,-1.80618,-21.4288	0/1:8:3,5:3:118:5:196:-15.5069,0,-8.51311	0/1:13:8,5:8:317:5:201:-14.5566,0,-24.9818	0/1:13:9,3:9:365:3:115:-6.9261,0,-29.4542	0/0:22:21,0:21:769:0:0:0,-6.32163,-69.4164	0/0:10:10,0:10:404:0:0:0,-3.0103,-36.7201	0/0:36:34,0:34:1212:0:0:0,-10.235,-109.195	0/1:23:15,8:15:547:8:284:-18.9247,0,-42.5883
32	29967981	CCTCTCTTTG	CCTCTCTCTCTTTG	intergenic_region	MODIFIER	FAM13A-HERC3	0.0364	0/1:8:3,5:3:114:5:123:-8.56581,0,-8.22098	0/1:5:2,3:2:67:3:89:-6.51057,0,-4.85799	0/0:5:5,0:5:199:0:0:0,-1.50515,-18.2878	0/0:40:40,0:40:1380:0:0:0,-12.0412,-124.495	0/0:14:14,0:14:527:0:0:0,-4.21442,-47.7667	0/0:30:29,0:29:951:0:0:0,-8.72987,-85.6957	0/0:28:23,0:23:768:0:0:0,-6.92369,-69.2666	0/1:31:14,16:14:470:16:403:-26.9624,0,-33.4494	0/0:35:30,0:30:1042:0:0:0,-9.0309,-93.8999	0/1:12:8,3:8:317:3:108:-6.30501,0,-25.4324	0/1:11:6,4:6:222:4:121:-7.38269,0,-16.9188	0/1:11:5,5:5:204:5:180:-12.6462,0,-15.3992	0/0:11:11,0:11:406:0:0:0,-3.31133,-36.8744	0/1:22:10,10:10:336:10:294:-20.4216,0,-24.3944	1/1:10:0,10:0:0:10:346:-30.8754,-3.0103,0	0/1:32:17,12:17:567:12:320:-19.6282,0,-42.3952	0/1:35:20,9:20:672:9:283:-16.5357,0,-51.8834
32	29969951	CAGAGAGAGAGAGAGAGGC	CAGAGAGAGAGAGAGGC	intergenic_region	MODIFIER	FAM13A-HERC3	0.0364	0/1:7:4,3:4:160:3:96:-6.83936,0,-12.6764	0/1:2:1,1:1:36:1:40:-3.09693,0,-2.99621	0/0:7:5,1:5:186:1:12:0,-0.814724,-15.7984	0/0:28:24,1:24:843:1:25:0,-5.26919,-73.5552	0/0:9:9,0:9:349:0:0:0,-2.70927,-31.7674	0/0:12:10,0:10:361:0:0:0,-3.0103,-32.6825	0/0:16:15,0:15:537:0:0:0,-4.51545,-48.2955	0/1:35:20,12:20:709:12:373:-23.0443,0,-54.3299	0/0:26:25,0:25:899:0:0:0,-7.52575,-80.8769	0/1:5:3,1:3:119:1:41:-2.59156,0,-9.70183	0/1:8:2,5:2:79:5:188:-14.7859,0,-5.17888	0/1:8:4,4:4:133:4:131:-9.4489,0,-9.88669	0/0:7:7,0:7:264:0:0:0,-2.10721,-24.1177	0/1:16:9,7:9:315:7:247:-17.4869,0,-23.8241	1/1:5:0,5:0:0:5:172:-15.807,-1.50515,0	0/1:25:15,8:15:531:8:258:-15.6808,0,-40.9674	0/1:24:8,13:8:278:13:457:-33.9387,0,-18.7335
32	29970104	CTTTTTTTTTTAAAG	CTTTTTTTTTTTAAAG	intergenic_region	MODIFIER	FAM13A-HERC3	0.0364	0/1:6:4,2:4:158:2:82:-5.9735,0,-12.7936	0/0:2:1,0:1:40:0:0:0,-0.30103,-3.611	0/1:11:7,4:7:274:4:122:-7.96599,0,-21.7137	0/0:31:27,1:27:958:1:11:0,-7.50379,-85.2418	0/0:2:2,0:2:81:0:0:0,-0.60206,-7.68573	0/0:30:29,0:29:1034:0:0:0,-8.72987,-93.2527	0/0:26:23,1:23:822:1:37:0,-3.87671,-70.6403	0/1:36:22,11:22:779:11:335:-20.2326,0,-60.218	0/0:29:28,0:28:982:0:0:0,-8.42884,-88.5746	0/1:10:6,4:6:236:4:164:-12.1396,0,-18.6023	0/1:7:2,5:2:76:5:197:-15.9978,0,-5.10746	0/1:9:3,5:3:108:5:201:-15.7449,0,-7.34658	0/0:2:2,0:2:77:0:0:0,-0.60206,-7.3082	0/1:27:8,13:8:279:13:395:-29.2418,0,-18.8273	1/1:5:0,5:0:0:5:162:-14.8888,-1.50515,0	0/1:26:14,12:14:479:12:432:-31.3914,0,-35.6074	0/1:16:9,6:9:325:6:158:-9.82989,0,-24.9456
32	29970267	CGAGAGAGAGAGAGAGGC	CAAGAGAGAGAGAGAGAGGC,CAAGAGAGAGAGAGAGAGAGGC	intergenic_region,intergenic_region	MODIFIER,MODIFIER	FAM13A-HERC3,FAM13A-HERC3	0.0364	0/2:7:1,0,5:1:39:0,5:0,187:-14.9781,-15.2791,-18.4864,0,-3.19598,-1.69083	0/0:3:3,0,0:3:111:0,0:0,0:0,-0.90309,-10.3526,-0.90309,-10.3526,-10.3526	0/1:7:6,1,0:6:235:1,0:41,0:-1.98736,0,-19.4139,-3.79354,-19.7149,-23.1016	0/0:27:25,0,0:25:886:0,0:0,0:0,-7.52575,-79.8095,-7.52575,-79.8095,-79.8095	0/0:11:11,0,0:11:400:0,0:0,0:0,-3.31133,-36.3395,-3.31133,-36.3395,-36.3395	0/0:13:12,0,0:12:436:0,0:0,0:0,-3.61236,-39.2134,-3.61236,-39.2134,-39.2134	0/0:20:18,0,0:18:627:0,0:0,0:0,-5.41854,-56.6209,-5.41854,-56.6209,-56.6209	0/1:31:20,11,0:20:685:11,0:333,0:-20.9285,0,-52.6359,-26.9491,-55.9473,-82.5796	0/0:20:19,0,0:19:668:0,0:0,0:0,-5.71957,-60.3225,-5.71957,-60.3225,-60.3225	0/2:7:3,0,3:3:109:0,3:0,105:-7.77018,-8.67327,-17.6036,0,-9.08188,-8.17879	0/2:11:3,0,7:3:119:0,7:0,257:-20.3179,-21.221,-31.0331,0,-10.0029,-7.89565	0/1:13:6,6,0:6:237:6,0:234,0:-17.5985,0,-17.8716,-19.4047,-19.6778,-38.9223	0/0:11:9,0,0:9:336:0,0:0,0:0,-2.70927,-30.4215,-2.70927,-30.4215,-30.4215	0/1:16:8,8,0:8:289:8,0:220,0:-15.2503,0,-21.5415,-17.6586,-23.9498,-41.2904	1/2:12:0,6,6:0:0:6,6:233,223:-37.7635,-18.6135,-16.8073,-19.5296,0,-17.7234	0/2:23:8,0,12:8:285:0,12:0,344:-24.8412,-27.2494,-50.5092,0,-23.345,-19.7326	0/1:22:11,10,0:11:397:10,0:358,0:-25.8698,0,-29.3818,-29.1811,-32.3921,-61.5825
32	29972828	G	T	downstream_gene_variant,downstream_gene_variant,downstream_gene_variant,downstream_gene_variant,intergenic_region	MODIFIER,MODIFIER,MODIFIER,MODIFIER,MODIFIER	HERC3,HERC3,HERC3,HERC3,FAM13A-HERC3	0.0364	0/0:5:5,0:5:205:0:0:0,-1.50515,-18.835	0/1:7:2,5:2:78:5:188:-15.1742,0,-5.29557	0/1:11:4,7:4:164:7:274:-21.7126,0,-11.8386	0/0:37:36,1:36:1158:1:11:0,-10.0381,-103.392	0/0:12:12,0:12:474:0:0:0,-3.61236,-43.0044	0/0:43:43,0:43:1413:0:0:0,-12.9443,-127.431	0/0:38:38,0:38:1266:0:0:0,-11.4391,-114.212	0/1:55:28,27:28:960:27:990:-72.8588,0,-70.1389	0/0:39:39,0:39:1355:0:0:0,-11.7402,-122.23	0/1:19:4,15:4:146:15:606:-49.1548,0,-7.77411	0/1:11:4,7:4:155:7:278:-22.0754,0,-11.0105	0/1:10:7,3:7:264:3:123:-8.45449,0,-21.1012	0/0:13:13,0:13:504:0:0:0,-3.91339,-45.6885	0/1:35:15,20:15:503:20:728:-55.3105,0,-35.0437	1/1:10:0,10:0:0:10:397:-36.0848,-3.0103,0	0/1:37:13,24:13:457:24:850:-65.6727,0,-30.3215	0/1:40:22,18:22:728:18:640:-45.8809,0,-53.7777
32	29977502	GAAAAAAAAATAGAAATTT	GAAAAAAAAAATAGAAATTT	3_prime_UTR_variant,3_prime_UTR_variant,3_prime_UTR_variant,3_prime_UTR_variant	MODIFIER,MODIFIER,MODIFIER,MODIFIER	HERC3,HERC3,HERC3,HERC3	0.0364	0/1:13:9,4:9:352:4:155:-10.2871,0,-27.9814	0/0:6:5,0:5:184:0:0:0,-1.50515,-16.5327	0/1:12:9,3:9:353:3:114:-7.01686,0,-28.5183	0/0:38:34,0:34:1193:0:0:0,-10.235,-107.392	0/0:8:8,0:8:306:0:0:0,-2.40824,-27.5081	0/0:29:25,0:25:895:0:0:0,-7.52575,-80.6172	0/0:27:25,1:25:891:1:37:0,-4.48339,-76.852	0/1:31:15,14:15:530:14:418:-28.6792,0,-38.8005	0/0:27:25,1:25:895:1:37:0,-4.4859,-77.195	0/1:11:3,8:3:122:8:291:-23.075,0,-7.95553	0/1:12:7,5:7:269:5:193:-14.0373,0,-20.8615	0/1:11:3,8:3:113:8:315:-24.9719,0,-6.80713	0/0:15:15,0:15:603:0:0:0,-4.51545,-54.1785	0/1:28:16,10:16:558:10:320:-21.0406,0,-42.4855	1/1:6:0,6:0:0:6:229:-20.9281,-1.80618,0	0/1:31:11,17:11:395:17:541:-40.2703,0,-27.1639	0/1:29:14,14:14:500:14:468:-33.6769,0,-36.5775
32	30222951	T	G	intron_variant,intron_variant	MODIFIER,MODIFIER	HERC6,HERC6	0.0364	0/1:16:10,6:10:410:6:246:-1.03431,0,-32.4441	0/0:2:1,1:1:41:1:37:0,-0.302146,-3.79465	0/0:18:16,2:16:648:2:82:0,-2.67173,-55.9053	0/1:42:31,10:31:1109:10:344:-0.140517,0,-86.2084	0/1:18:11,7:11:414:7:278:-5.51654,0,-30.7127	0/0:41:31,10:31:1135:10:370:0,-0.390262,-78.364	0/0:39:32,7:32:1160:7:259:0,-5.82108,-96.3472	0/0:54:42,12:42:1542:12:444:0,-1.909,-119.032	0/0:48:39,9:39:1393:9:321:0,-3.07679,-107.366	0/1:15:11,4:11:451:4:164:-0.651421,0,-36.4302	0/0:20:15,5:15:578:5:201:0,-0.0567817,-46.3785	0/1:18:13,5:13:507:5:183:-1.54193,0,-37.1974	0/1:29:22,7:22:898:7:283:-1.20437,0,-69.41	0/1:47:34,13:34:1196:13:455:-4.68524,0,-93.5283	0/1:9:6,3:6:246:3:109:-0.91547,0,-19.8108	0/1:36:24,12:24:888:12:423:-4.68142,0,-67.506	0/1:40:28,12:28:1024:12:418:-1.81873,0,-75.7335
32	30222966	AGAT	TGAC	intron_variant,intron_variant	MODIFIER,MODIFIER	HERC6,HERC6	0.0364	0/1:15:9,6:9:366:6:246:-1.33534,0,-28.7895	0/0:3:2,1:2:79:1:32:0,-0.603363,-7.19752	0/0:16:14,2:14:560:2:81:0,-2.07175,-47.9963	0/0:40:32,8:32:1168:8:271:0,-0.655593,-92.6763	0/1:18:11,7:11:442:7:281:-5.52164,0,-32.1733	0/1:36:26,10:26:950:10:364:-1.11278,0,-63.0988	0/0:36:28,7:28:1013:7:253:0,-4.88322,-83.0991	0/0:46:36,10:36:1317:10:357:0,-0.0953139,-100.185	0/0:43:34,9:34:1212:9:323:0,-1.37926,-90.4037	0/1:15:11,4:11:438:4:158:-0.645523,0,-35.2559	0/1:19:14,5:14:543:5:203:-0.239913,0,-43.4897	0/1:17:12,5:12:475:5:186:-1.85505,0,-34.7166	0/1:26:19,7:19:739:7:280:-2.10744,0,-55.6516	0/1:42:29,13:29:1061:13:465:-6.37759,0,-80.8112	0/0:10:7,2:7:285:2:82:0,-0.0772747,-23.2539	0/1:28:20,8:20:695:8:279:-4.68727,0,-52.7347	0/1:36:27,9:27:996:9:323:-2.09306,0,-74.4212
32	30222981	G	C	intron_variant,intron_variant	MODIFIER,MODIFIER	HERC6,HERC6	0.0364	0/1:16:10,6:10:401:6:246:-1.03431,0,-31.6294	0/0:3:2,1:2:82:1:37:0,-0.603176,-7.47976	0/0:16:14,2:14:570:2:82:0,-2.06967,-48.8943	0/0:42:34,8:34:1220:8:296:0,-1.21775,-97.3059	0/1:18:11,7:11:430:7:287:-5.52492,0,-31.7199	0/0:40:30,10:30:1110:10:358:0,-0.155222,-76.1825	0/0:37:30,7:30:1098:7:247:0,-5.23239,-90.7855	0/1:45:35,10:35:1283:10:370:-0.280747,0,-96.5323	0/0:49:40,9:40:1456:9:313:0,-3.37824,-113.04	0/1:14:10,4:10:401:4:164:-0.952451,0,-32.2315	0/0:23:18,5:18:703:5:205:0,-0.959679,-57.6259	0/1:19:14,5:14:566:5:201:-1.25343,0,-42.2101	0/1:28:21,7:21:840:7:278:-1.50536,0,-64.1383	0/1:46:33,13:33:1221:13:481:-5.19818,0,-94.0011	0/1:9:6,3:6:242:3:123:-0.922394,0,-19.4472	0/1:27:19,8:19:703:8:284:-4.96919,0,-53.5727	0/1:35:26,9:26:950:9:333:-2.40912,0,-70.5808
32	30674345	AGG	CGA	intron_variant	MODIFIER	ENSCAFG00000051159	0.0364	0/0:13:13,0:13:482:0:0:0,-3.91339,-43.711	0/0:6:6,0:6:233:0:0:0,-1.80618,-21.3349	0/0:7:7,0:7:280:0:0:0,-2.10721,-25.5704	0/0:41:41,0:41:1473:0:0:0,-12.3422,-132.86	0/0:13:13,0:13:529:0:0:0,-3.91339,-47.9564	1/1:35:0,35:0:0:35:1244:-112.141,-10.5361,0	0/0:39:39,0:39:1383:0:0:0,-11.7402,-124.76	0/1:35:14,21:14:498:21:756:-57.4576,0,-34.2485	1/1:27:0,27:0:0:27:977:-87.8182,-8.12781,0	0/0:8:8,0:8:319:0:0:0,-2.40824,-29.0753	0/1:16:7,9:7:272:9:365:-28.3982,0,-20.0254	0/1:13:8,5:8:309:5:203:-14.7395,0,-24.2536	0/1:16:7,9:7:267:9:349:-26.9491,0,-19.5699	0/1:20:9,11:9:333:11:394:-29.7788,0,-24.3016	0/1:12:8,3:8:325:3:121:-7.71794,0,-26.0849	0/1:36:21,15:21:755:15:520:-36.2876,0,-57.4358	0/1:31:18,13:18:653:13:477:-33.9406,0,-49.7684
32	30721785	T	C	upstream_gene_variant,intergenic_region	MODIFIER,MODIFIER	ENSCAFG00000054342,ENSCAFG00000054342-MEPE	0.03846	0/0:17:17,0:17:633:0:0:0,-5.11751,-45.5047	.:.:.:.:.:.:.:.	0/0:10:10,0:10:380:0:0:0,-3.0103,-27.8243	0/0:25:25,0:25:913:0:0:0,-7.52575,-67.2275	0/0:7:7,0:7:269:0:0:0,-2.10721,-23.9109	0/0:39:39,0:39:1431:0:0:0,-11.7402,-123.85	0/0:23:22,1:22:814:1:11:0,-5.82369,-71.1711	0/0:40:40,0:40:1418:0:0:0,-12.0412,-118.941	0/0:27:27,0:27:987:0:0:0,-8.12781,-86.9011	0/1:7:3,4:3:123:4:145:-11.2902,0,-9.35758	0/1:13:5,8:5:201:8:324:-24.8482,0,-11.8451	0/0:7:7,0:7:258:0:0:0,-2.10721,-19.5431	0/0:14:14,0:14:547:0:0:0,-4.21442,-42.4912	0/0:29:29,0:29:1035:0:0:0,-8.72987,-73.2749	0/1:9:5,4:5:178:4:164:-11.9495,0,-8.45073	0/1:19:9,10:9:321:10:370:-26.7074,0,-12.3323	0/0:21:21,0:21:777:0:0:0,-6.32163,-69.4705
32	29812175	GTTTATGGATCT	GTTTTATTGATGC,GTTTATTGAGCT	intron_variant,intron_variant,intron_variant,intron_variant,intron_variant,intron_variant,intron_variant,intron_variant,intron_variant,intron_variant	MODIFIER,MODIFIER,MODIFIER,MODIFIER,MODIFIER,MODIFIER,MODIFIER,MODIFIER,MODIFIER,MODIFIER	FAM13A,FAM13A,FAM13A,FAM13A,FAM13A,FAM13A,FAM13A,FAM13A,FAM13A,FAM13A	0.04299	0/0:18:17,0,1:17:655:0,1:0,40:0,-5.11751,-58.9025,-1.71955,-55.8753,-55.5743	0/0:7:7,0,0:7:273:0,0:0,0:0,-2.10721,-24.9341,-2.10721,-24.9341,-24.9341	0/0:14:14,0,0:14:529:0,0:0,0:0,-4.21442,-47.946,-4.21442,-47.946,-47.946	0/0:31:29,0,2:29:1028:0,2:0,71:0,-8.72987,-92.489,-2.84694,-86.9482,-86.3462	0/2:15:12,0,2:12:479:0,2:0,71:-1.93999,-5.55235,-45.1106,0,-39.7067,-39.1046	0/0:31:27,0,3:27:975:0,3:0,80:0,-8.12781,-87.7768,-2.41374,-81.9827,-81.0796	0/0:33:32,0,1:32:1144:0,1:0,37:0,-9.63296,-102.916,-6.4104,-100.046,-99.7445	0/0:38:38,0,0:38:1355:0,0:0,0:0,-11.4391,-122.248,-11.4391,-122.248,-122.248	0/0:36:36,0,0:36:1306:0,0:0,0:0,-10.8371,-117.842,-10.8371,-117.842,-117.842	0/2:10:9,0,1:9:334:0,1:0,40:-0.688692,-3.39796,-30.7262,0,-27.6982,-27.3972	0/2:16:13,1,2:13:505:1,2:3,80:-2.38105,-6.6028,-47.8093,0,-42.0566,-41.2385	0/0:17:16,0,1:16:639:0,1:0,37:0,-4.81648,-57.4893,-1.59392,-54.6218,-54.3208	0/2:13:9,0,3:9:359:0,3:0,119:-6.51344,-9.22271,-38.8517,0,-29.8157,-28.9126	0/0:43:39,2,0:39:1373:2,0:18,0:0,-11.3198,-122.534,-11.7402,-123.136,-123.664	0/2:8:6,0,1:6:235:0,1:0,40:-1.24687,-3.05305,-22.4094,0,-19.3827,-19.0817	0/2:32:29,0,3:29:1020:0,3:0,111:-0.233104,-8.96297,-91.9896,0,-83.3789,-82.4758	0/0:46:43,0,2:43:1544:0,2:0,74:0,-12.9443,-138.973,-7.04231,-133.233,-132.631
[truncated: 31 more rows]

## Sheet: EPSTI1
CHROM	POS	REF	ALT	Effect	Impact	Ensembl Gene Dog10K_Boxer_Tasha	CC_p_val	BT1193	BT1299	BT1345	BT1348	BT1357	BT1379	BT1388	BT1393	BT1396	BT1032	BT1241	BT1246	BT1259	BT1280	BT1355	BT1368	BT1386
[truncated: 22 more rows]

## Sheet: DDX58
CHROM	POS	REF	ALT	Effect	Impact	Ensembl Gene Dog10K_Boxer_Tasha	CC_p_val	BT1193	BT1299	BT1345	BT1348	BT1357	BT1379	BT1388	BT1393	BT1396	BT1032	BT1241	BT1246	BT1259	BT1280	BT1355	BT1368	BT1386
[truncated: 33 more rows]

[truncated: 5 more sheets: HERC5, IFI44, RSAD2, MAST4, ENSCAFG2440]
