# Supplementary material for: Differential Gene Expression Associated with Idiopathic Epilepsy in Belgian Shepherd Dogs
Source: Genes (Basel). 2024 Nov 15;15(11):1474. doi: 10.3390/genes15111474 (PMC11593353; doi:10.3390/genes15111474)
Supplement: Supplementary file 1 [file genes-15-01474-s001.zip › TableS4.xlsx]

## Sheet: Sheet1
Table S4. Primers and probes for target and reference genes.
Gene	Forward Primer	Probe	Reverse Primer
GAPDH	TGGGGCTCACTTGAAAGGC	FAM-AGAGGGTCATCATCTCT-MGB	CACAAACATGGGGGCATCA
HERC5	TGGGGACAGAATTTACATGGC	FAM-TTGTGGAGCACCTCT-MGB	GCGGAAATCTGAACCAATGG
HPRT1	CGAGATGTGATGAAGGAAATGG	FAM-ACATCGTAGCCCTCTGTGT-MGB	AGCAGGTCAGCAAAGAATTTATAGC
IFI44	CCATATAGAGACCTGGTTCGCC	FAM-TGGGTCCAACTGGAGCT-MGB	TGGTGTGTTACGTAGCCTCGG
MFSD2A	TGAAGTTGCTGGTGACCATAGC	FAM-AGTCCTCATCCTGCTAGG-MGB	TGCAGGGCCTTCTTGTTCTG
RAPGEF5	ACTTTACCTTCAGCCGACAAGG	FAM-AGCCTTCTGCTGCAGAGA-MGB	TTTCACCAGCTGCACTCGC
